# Supplementary material for: Alzheimer’s disease rewires gene coexpression networks coupling different brain regions
Source: NPJ Syst Biol Appl. 2024 May 9;10:50. doi: 10.1038/s41540-024-00376-y (PMC11082197; doi:10.1038/s41540-024-00376-y)
Supplement: Supplementary file 3 — Suppl File 1: Inter-brain-region DC gene pair interactions- All DC gene pairs in six inter-brain-region comparisons at FDR 1% are noted. The first sheet contains the header description. From the second sheet onwards all the 6 inter-brain-region comparisons are included, in 6 separate sheets. The last sheet contains the top 20 DC hub genes from 6 Inter-DC networks. [file 41540_2024_376_MOESM3_ESM.xlsx]

## Sheet: Legend
Supp. File 1: This file summarizes the significant rewiring of gene pairs between two brain regions in AD compared to CTL samples
In each sheet the rewired or differentially correlated gene pairs at FDR 1% for each inter-region comparison is noted.
Headers	Explanation
BR 1/BR2	Brain Region 1/2 respectively in a giver inter-region comparison
z	DC z-score from Fisher z transformation test
rCTL/rAD	gene-gene correlation value in either CTL or AD
m1/m2	Marker (M); Non Marker (NM)
C1/C2	Cell types (Neu, Ast, Oli, Mic)		Neu=Neuron; Ast=Astrocytes; Oli=Oligodendrocytes; Mic=Microglia
biotype1/biotype2	Type of genes (protein coding/non-coding)
chr1/chr2	Chromoses of DC genes involved in either of the brain region in a giver inter-region comparison
For top 20 DC hub genes, the header contains the BR pair interaction and the brain region, where the hub gene is present. E.g., In case of ZKSCAN1 for PHG-IFG interaction, when it is present in IFG it has 82 partnerns in PHG. Hence, BR outside bracket indicates the position of the hub gene in question.

## Sheet: FP-STG
BR1	BR2	pAdj	z	rCTL	rAD	m1	m2	C1	C2	biotype1	biotype2	chr1	chr2
GAS8	IFITM2	0.00374669	-4.15425	0.190636	-0.4885	M	NM	ast	NA	protein_coding	protein_coding	chr16	chr11
CHP1	C11orf35	0.00912852	-3.70845	0.0975393	-0.501427	NM	NM	NA	NA	protein_coding	protein_coding	chr15	chr11
IPCEF1	PDDC1	0.0091343	-3.7082	0.0287081	-0.551337	M	NM	mic	NA	protein_coding	protein_coding	chr6	chr11
ARHGAP26	PDDC1	0.00687247	-3.85438	0.112577	-0.509123	NM	NM	NA	NA	protein_coding	protein_coding	chr5	chr11
UCP2	MUC5B	0.00910695	3.70956	-0.0994532	0.500123	M	NM	mic	NA	protein_coding	protein_coding	chr11	chr11
DOCK11	CDKN1C	0.00397577	4.12773	-0.195762	0.480874	M	NM	mic	NA	protein_coding	protein_coding	chrX	chr11
CYC1	CARS-AS1	0.00554186	-3.95871	0.133971	-0.506551	NM	NM	NA	NA	protein_coding	antisense	chr8	chr11
ALDH8A1	RHOG	0.000762288	-4.98486	0.32283	-0.491212	NM	M	NA	mic	protein_coding	protein_coding	chr6	chr11
RPLP2	ILK	0.00510611	-3.9991	0.171839	-0.4826	NM	NM	NA	NA	protein_coding	protein_coding	chr11	chr11
SLC45A2	ZNF215	0.00507259	-4.0027	0.122078	-0.521116	NM	NM	NA	NA	protein_coding	protein_coding	chr5	chr11
PLLP	NLRP14	0.00910642	3.70982	0.00738209	0.576151	M	NM	oli	NA	protein_coding	protein_coding	chr16	chr11
CHEK2	TRIM66	0.00882766	-3.72643	0.121599	-0.485383	NM	M	NA	ast	protein_coding	protein_coding	chr22	chr11
OSBPL1A	TRIM66	0.00593614	-3.92844	0.157348	-0.484537	NM	M	NA	ast	protein_coding	protein_coding	chr18	chr11
GLIPR1	TRIM66	0.00207026	-4.46781	0.180383	-0.536755	M	M	mic	ast	protein_coding	protein_coding	chr12	chr11
QRSL1P3	TRIM66	0.0056733	3.94818	-0.157006	0.487443	NM	M	NA	ast	pseudogene	protein_coding	chr14	chr11
PEX5L-AS2	TMEM9B	0.0051361	-3.99525	0.14771	-0.500863	M	NM	oli	NA	antisense	protein_coding	chr3	chr11
CHPF	NRIP3	0.00280098	4.29766	-0.130827	0.551548	NM	M	NA	neu	protein_coding	protein_coding	chr2	chr11
RP11-320M2.1	MRVI1	0.00749394	3.80845	-0.122215	0.495809	NM	M	NA	ast	lincRNA	protein_coding	chr2	chr11
MID1IP1	MRVI1	0.00684203	-3.85651	0.1162	-0.506675	NM	M	NA	ast	protein_coding	protein_coding	chrX	chr11
ICA1L	RP11-685M7.3	0.00375871	4.15307	-0.18961	0.489151	NM	NM	NA	NA	protein_coding	antisense	chr2	chr11
TMEM154	ARNTL	0.00538509	-3.97307	0.151265	-0.49521	NM	NM	NA	NA	protein_coding	protein_coding	chr4	chr11
DEGS2	RN7SKP151	0.00707999	-3.83859	0.135338	-0.489697	NM	NM	NA	NA	protein_coding	misc_RNA	chr14	chr11
SLC20A1	PLEKHA7	0.00205751	-4.47711	0.212235	-0.513948	NM	M	NA	ast	protein_coding	protein_coding	chr2	chr11
RABL3	PLEKHA7	0.00996468	-3.65933	0.0593985	-0.523388	NM	M	NA	ast	protein_coding	protein_coding	chr3	chr11
HLTF	PLEKHA7	0.00738015	-3.8183	0.137047	-0.485664	NM	M	NA	ast	protein_coding	protein_coding	chr3	chr11
NBPF10	NCR3LG1	0.00917841	-3.70506	0.0753247	-0.517558	M	NM	ast	NA	protein_coding	protein_coding	chr1	chr11
AGAP3	KCNA4	0.00332775	-4.21042	0.202529	-0.486563	NM	M	NA	neu	protein_coding	protein_coding	chr7	chr11
FBXO41	KCNA4	0.00971652	-3.67236	0.0691046	-0.517946	NM	M	NA	neu	protein_coding	protein_coding	chr2	chr11
KIF1A	KCNA4	0.00752051	-3.80738	0.134108	-0.486492	NM	M	NA	neu	protein_coding	protein_coding	chr2	chr11
SGSM2	KCNA4	0.00888215	-3.72336	0.124265	-0.4829	NM	M	NA	neu	protein_coding	protein_coding	chr17	chr11
RP11-74E22.4	KCNA4	0.00158835	-4.5852	0.262953	-0.487848	NM	M	NA	neu	pseudogene	protein_coding	chr17	chr11
DLG4	KCNA4	0.00744116	-3.81275	0.1365	-0.485347	NM	M	NA	neu	protein_coding	protein_coding	chr17	chr11
TOM1L2	KCNA4	0.00676854	-3.86262	0.103964	-0.516607	M	M	ast	neu	protein_coding	protein_coding	chr17	chr11
MLLT6	KCNA4	0.00804364	-3.77521	0.095147	-0.511905	NM	M	NA	neu	protein_coding	protein_coding	chr17	chr11
ELFN2	KCNA4	0.00471897	-4.03979	0.174641	-0.485841	NM	M	NA	neu	protein_coding	protein_coding	chr22	chr11
CBX6	KCNA4	0.00460226	-4.05423	0.164252	-0.495879	NM	M	NA	neu	protein_coding	protein_coding	chr22	chr11
SBF1	KCNA4	0.00432639	-4.08487	0.13527	-0.52182	NM	M	NA	neu	protein_coding	protein_coding	chr22	chr11
CASKIN1	KCNA4	0.0069369	-3.84898	0.101982	-0.516326	NM	M	NA	neu	protein_coding	protein_coding	chr16	chr11
JPH3	KCNA4	0.00265447	-4.32151	0.208271	-0.49676	M	M	neu	neu	protein_coding	protein_coding	chr16	chr11
TNK2	KCNA4	0.00517983	-3.99102	0.149351	-0.499049	NM	M	NA	neu	protein_coding	protein_coding	chr3	chr11
RABL6	KCNA4	0.0047957	-4.03031	0.150786	-0.5031	NM	M	NA	neu	protein_coding	protein_coding	chr9	chr11
BEGAIN	KCNA4	0.00413545	-4.10598	0.159467	-0.50634	NM	M	NA	neu	protein_coding	protein_coding	chr14	chr11
HSF1	KCNA4	0.00685606	-3.85539	0.0588517	-0.548237	NM	M	NA	neu	protein_coding	protein_coding	chr8	chr11
PSD	KCNA4	0.00116073	-4.76023	0.267054	-0.507573	NM	M	NA	neu	protein_coding	protein_coding	chr10	chr11
PALM	KCNA4	0.00238269	-4.40416	0.155776	-0.546775	NM	M	NA	neu	protein_coding	protein_coding	chr19	chr11
C19orf26	KCNA4	0.00768183	-3.79701	0.0942584	-0.515375	NM	M	NA	neu	protein_coding	protein_coding	chr19	chr11
KLF16	KCNA4	0.00481536	-4.02812	0.171497	-0.486756	NM	M	NA	neu	protein_coding	protein_coding	chr19	chr11
BTBD2	KCNA4	0.00319051	-4.23195	0.183322	-0.504456	NM	M	NA	neu	protein_coding	protein_coding	chr19	chr11
SEMA6B	KCNA4	0.00281314	-4.29467	0.177785	-0.516801	NM	M	NA	neu	protein_coding	protein_coding	chr19	chr11
CTC-503J8.6	KCNA4	0.00654543	-3.87775	0.149966	-0.483534	NM	M	NA	neu	lincRNA	protein_coding	chr19	chr11
MLLT1	KCNA4	0.00207991	-4.46516	0.194122	-0.526205	NM	M	NA	neu	protein_coding	protein_coding	chr19	chr11
EVI5L	KCNA4	0.00240127	-4.40002	0.236979	-0.484256	NM	M	NA	neu	protein_coding	protein_coding	chr19	chr11
MARK4	KCNA4	0.00682253	-3.85879	0.122693	-0.502061	NM	M	NA	neu	protein_coding	protein_coding	chr19	chr11
FAM193B	KCNA4	0.00491264	-4.01949	0.172044	-0.485171	NM	M	NA	neu	protein_coding	protein_coding	chr5	chr11
CCKBR	MPPED2	0.00424112	4.09417	-0.0781955	0.563682	M	NM	neu	NA	protein_coding	protein_coding	chr11	chr11
KIF17	MPPED2	0.00781841	3.78871	-0.138346	0.48068	NM	NM	NA	NA	protein_coding	protein_coding	chr1	chr11
CINP	MPPED2	0.00458845	4.05691	-0.132126	0.520588	NM	NM	NA	NA	protein_coding	protein_coding	chr14	chr11
STMN3	MPPED2	0.00558678	3.95439	-0.136364	0.504174	M	NM	neu	NA	protein_coding	protein_coding	chr20	chr11
RERE	PRRG4	0.00574571	3.94247	-0.0971975	0.5317	NM	M	NA	mic	protein_coding	protein_coding	chr1	chr11
RP11-327O17.2	RP4-541C22.5	0.00815775	-3.76782	0.131716	-0.483058	NM	NM	NA	NA	antisense	antisense	chr4	chr11
STARD13	HSD17B12	0.00254812	-4.36525	0.195557	-0.512345	NM	NM	NA	NA	protein_coding	protein_coding	chr13	chr11
SLC22A15	RP11-958J22.1	0.00933691	3.69454	-0.0930964	0.502959	M	NM	oli	NA	protein_coding	processed_transcript	chr1	chr11
RP11-5N11.1	FNBP4	0.0064177	3.88985	-0.151743	0.483762	NM	NM	NA	NA	pseudogene	protein_coding	chr5	chr11
CPM	FOLH1	0.00538927	-3.97273	0.0782638	-0.548959	NM	M	NA	oli	protein_coding	protein_coding	chr12	chr11
RP5-1085F17.3	FOLH1	0.00846255	-3.74881	0.0384826	-0.54947	NM	M	NA	oli	lincRNA	protein_coding	chr20	chr11
RP11-680F20.9	RP11-707M1.7	0.00821708	-3.76397	0.0514696	-0.542196	NM	NM	NA	NA	antisense	pseudogene	chr11	chr11
RP11-496H1.1	CLP1	0.0067259	-3.86541	0.12242	-0.503135	NM	NM	NA	NA	pseudogene	protein_coding	chr3	chr11
C9orf38	CLP1	0.00549927	-3.963	0.167396	-0.481262	NM	NM	NA	NA	protein_coding	protein_coding	chr9	chr11
ADORA3	CTNND1	0.00249132	-4.38135	0.231169	-0.486457	M	NM	mic	NA	protein_coding	protein_coding	chr1	chr11
RN7SKP230	MS4A6A	0.00760229	3.80269	-0.120232	0.496566	NM	M	NA	mic	misc_RNA	protein_coding	chr5	chr11
ELMO1	FADS2	0.00933623	-3.69472	0.101914	-0.496302	NM	M	NA	ast	protein_coding	protein_coding	chr7	chr11
AC078842.4	FADS2	0.0030856	4.24913	-0.20499	0.489768	NM	M	NA	ast	lincRNA	protein_coding	chr7	chr11
KIAA0430	FADS2	0.00456922	-4.05926	0.151743	-0.506146	NM	M	NA	ast	protein_coding	protein_coding	chr16	chr11
PLCG2	BEST1	0.00143398	-4.62997	0.212645	-0.533056	NM	M	NA	oli	protein_coding	protein_coding	chr16	chr11
GMDS-AS1	SLC22A6	0.00682253	3.85893	-0.127136	0.498697	NM	NM	NA	NA	lincRNA	protein_coding	chr6	chr11
MTRF1L	C11orf95	0.00875374	3.73263	-0.126111	0.482706	NM	NM	NA	NA	protein_coding	lincRNA	chr6	chr11
FAM105A	AP003774.4	0.00970761	3.67352	-0.104511	0.491511	M	NM	mic	NA	protein_coding	protein_coding	chr5	chr11
CTH	MAP4K2	0.00255458	-4.36215	0.206425	-0.50354	M	NM	ast	NA	protein_coding	protein_coding	chr1	chr11
C11orf30	NEAT1	0.00804768	3.77389	0.00560492	0.58242	NM	NM	NA	NA	protein_coding	lincRNA	chr11	chr11
RBM33	NEAT1	0.00914549	3.70714	0.02365	0.586612	NM	NM	NA	NA	protein_coding	lincRNA	chr7	chr11
KANSL1	NEAT1	0.000560197	5.16907	-0.339508	0.501391	NM	NM	NA	NA	protein_coding	lincRNA	chr17	chr11
RIBC1	NEAT1	0.00792075	-3.7827	-0.0470267	-0.610123	NM	NM	NA	NA	protein_coding	lincRNA	chrX	chr11
SLC30A8	NEAT1	0.00606636	-3.91718	0.152905	-0.48651	NM	NM	NA	NA	protein_coding	lincRNA	chr8	chr11
FXYD1	SIPA1	0.0064177	-3.89003	0.135407	-0.49646	NM	NM	NA	NA	protein_coding	protein_coding	chr19	chr11
KANSL1	RELA	0.000302655	5.42887	-0.376008	0.504086	NM	NM	NA	NA	protein_coding	protein_coding	chr17	chr11
RP11-418J17.1	RELA	0.00551535	3.96096	-0.100889	0.531348	NM	NM	NA	NA	antisense	protein_coding	chr1	chr11
CTC-349C3.1	MRPL11	0.00505591	-4.00398	0.172044	-0.483093	NM	NM	NA	NA	protein_coding	protein_coding	chr5	chr11
C17orf102	CTD-3074O7.5	0.00881775	-3.72823	0.0543404	-0.535716	NM	NM	NA	NA	protein_coding	antisense	chr17	chr11
AC004817.1	AIP	0.00385972	-4.13869	0.130075	-0.53244	NM	NM	NA	NA	protein_coding	protein_coding	chr14	chr11
CTH	PITPNM1	0.00541896	-3.96995	0.0448394	-0.571642	M	NM	ast	NA	protein_coding	protein_coding	chr1	chr11
RP11-661O13.1	NDUFA3P2	0.00615491	3.91253	-0.159535	0.48068	NM	NM	NA	NA	antisense	pseudogene	chr18	chr11
OR10A5	RP11-554A11.9	0.00105021	4.82343	-0.255981	0.524409	NM	NM	NA	NA	protein_coding	antisense	chr11	chr11
KLHL7	CCND1	0.00690161	-3.85263	0.0921394	-0.524039	NM	NM	NA	NA	protein_coding	protein_coding	chr7	chr11
ISOC2	RP11-849H4.4	0.00817347	-3.76686	0.0995215	-0.507555	NM	NM	NA	NA	protein_coding	antisense	chr19	chr11
GJC1	LRTOMT	0.00593792	-3.92821	0.115448	-0.516502	NM	M	NA	ast	protein_coding	protein_coding	chr17	chr11
ZNF41	LRTOMT	0.00793274	-3.78206	0.128845	-0.487197	NM	M	NA	ast	protein_coding	protein_coding	chrX	chr11
ZNF621	INPPL1	0.00691897	3.85058	-0.0989747	0.518756	NM	NM	NA	NA	protein_coding	protein_coding	chr3	chr11
TMEM156	INPPL1	0.0028302	4.29057	-0.105263	0.56849	M	NM	mic	NA	protein_coding	protein_coding	chr4	chr11
USP2-AS1	STARD10	0.00843128	-3.75145	-0.162201	-0.675196	NM	NM	NA	NA	antisense	protein_coding	chr11	chr11
TFEC	STARD10	0.00582003	3.93702	-0.161722	0.482248	M	NM	mic	NA	protein_coding	protein_coding	chr7	chr11
PLCD1	PAAF1	0.00760389	3.80251	-0.123992	0.49366	M	NM	ast	NA	protein_coding	protein_coding	chr3	chr11
ZSCAN22	RP11-707G14.7	0.0033901	-4.20127	0.152016	-0.524198	NM	NM	NA	NA	protein_coding	lincRNA	chr19	chr11
CRADD	UCP2	0.00510611	-3.99976	0.148872	-0.500564	M	M	oli	mic	protein_coding	protein_coding	chr12	chr11
GDF11	RAB30-AS1	0.000959486	-4.87039	0.268216	-0.520834	NM	NM	NA	NA	protein_coding	lincRNA	chr12	chr11
ACAA1	GRM5	0.005575	-3.95562	0.148804	-0.494805	NM	M	NA	neu	protein_coding	protein_coding	chr3	chr11
RP11-1C8.4	C11orf54	0.00160398	-4.58069	0.269173	-0.482125	NM	NM	NA	NA	antisense	protein_coding	chr8	chr11
SETP21	BIRC2	0.00842415	-3.75182	0.11784	-0.49167	NM	NM	NA	NA	pseudogene	protein_coding	chr5	chr11
GPR63	ATM	0.00372893	4.15847	-0.126931	0.537195	M	M	neu	mic	protein_coding	protein_coding	chr6	chr11
LUM	EXPH5	0.00926332	3.70028	-0.112645	0.488817	NM	NM	NA	NA	protein_coding	protein_coding	chr12	chr11
KCNH8	RDX	0.00970493	-3.67404	0.0150376	-0.556673	M	M	oli	oli	protein_coding	protein_coding	chr3	chr11
HTR2B	FDX1	0.00460052	-4.05466	0.177922	-0.485242	NM	NM	NA	NA	protein_coding	protein_coding	chr2	chr11
P4HA1	COLCA1	0.00347888	-4.19123	0.11825	-0.547462	M	M	mic	ast	protein_coding	protein_coding	chr10	chr11
MAP1LC3A	C11orf57	0.00772769	3.79359	-0.0871497	0.520182	NM	NM	NA	NA	protein_coding	protein_coding	chr20	chr11
ARHGEF26	USP28	0.00971576	-3.67254	0.10082	-0.494206	M	NM	ast	NA	protein_coding	protein_coding	chr3	chr11
BTN3A1	ZBTB16	0.00587131	-3.93338	0.0116883	-0.589395	NM	NM	NA	NA	protein_coding	protein_coding	chr6	chr11
RP11-552E20.4	NXPE4	0.00551535	3.96107	-0.114559	0.521362	NM	NM	NA	NA	lincRNA	protein_coding	chr6	chr11
MORN3	CADM1	0.00638323	-3.89256	0.135817	-0.496478	NM	M	NA	ast	protein_coding	protein_coding	chr12	chr11
GRK5	CADM1	0.00934719	3.69403	-0.0214627	0.554648	NM	M	NA	ast	protein_coding	protein_coding	chr10	chr11
STAR	LINC00900	0.00393373	4.13199	-0.133356	0.529199	M	M	neu	ast	protein_coding	lincRNA	chr8	chr11
HNRNPH1	LINC00900	0.00368363	-4.16353	0.136227	-0.531066	NM	M	NA	ast	protein_coding	lincRNA	chr5	chr11
ADI1	ZNF259	0.00156182	4.59247	-0.18674	0.547515	M	NM	ast	NA	protein_coding	protein_coding	chr2	chr11
RPL5P30	SIK3-IT1	0.00420452	4.09855	-0.156049	0.507978	NM	NM	NA	NA	pseudogene	sense_intronic	chr11	chr11
RP11-1D12.1	SIDT2	0.00372228	4.15933	-0.127614	0.536807	NM	NM	NA	NA	sense_intronic	protein_coding	chr8	chr11
MFAP3L	HYOU1	0.00908191	3.71123	-0.114422	0.488905	NM	NM	NA	NA	protein_coding	protein_coding	chr4	chr11
RP11-122A3.2	NLRX1	0.00804364	-3.77464	0.127204	-0.487478	NM	NM	NA	NA	protein_coding	protein_coding	chr8	chr11
CHPF	UBASH3B	0.00257837	4.35343	-0.223445	0.48894	NM	M	NA	mic	protein_coding	protein_coding	chr2	chr11
ST7L	ETS1	0.00705666	-3.84133	0.13944	-0.48688	NM	NM	NA	NA	protein_coding	protein_coding	chr1	chr11
CEP97	ETS1	0.00140743	-4.63591	0.259193	-0.497622	M	NM	oli	NA	protein_coding	protein_coding	chr3	chr11
PKD1L2	KCNJ5	0.00969091	3.67541	-0.0923445	0.501021	NM	NM	NA	NA	polymorphic_pseudogene	protein_coding	chr16	chr11
FAM160A2	NTM	0.00754661	3.8053	-0.0272727	0.564034	NM	M	NA	ast	protein_coding	protein_coding	chr11	chr11
TM7SF2	NTM	0.00206219	4.47558	-0.1838	0.535205	NM	M	NA	ast	protein_coding	protein_coding	chr11	chr11
HYOU1	NTM	0.00685195	3.85574	-0.0992481	0.519214	NM	M	NA	ast	protein_coding	protein_coding	chr11	chr11
AMZ1	NTM	0.00262659	4.33075	-0.215516	0.492251	NM	M	NA	ast	protein_coding	protein_coding	chr7	chr11
KRIT1	NTM	0.00116073	-4.75357	0.260902	-0.511606	NM	M	NA	ast	protein_coding	protein_coding	chr7	chr11
PRRT4	NTM	0.00118887	4.74207	-0.235407	0.529939	NM	M	NA	ast	protein_coding	protein_coding	chr7	chr11
PEMT	NTM	0.00733862	3.82175	-0.130964	0.490842	NM	M	NA	ast	protein_coding	protein_coding	chr17	chr11
CACNA1G	NTM	0.00125317	4.70765	-0.119617	0.606742	NM	M	NA	ast	protein_coding	protein_coding	chr17	chr11
38596	NTM	0.00823467	3.7625	-0.0408749	0.54947	NM	M	NA	ast	protein_coding	protein_coding	chr22	chr11
P2RX6	NTM	0.00172164	4.55628	-0.23985	0.502642	NM	M	NA	ast	protein_coding	protein_coding	chr22	chr11
EVI5	NTM	0.00320372	-4.22711	0.1473	-0.530943	NM	M	NA	ast	protein_coding	protein_coding	chr1	chr11
RAB40C	NTM	0.00259747	4.33994	-0.167943	0.529921	NM	M	NA	ast	protein_coding	protein_coding	chr16	chr11
LA16c-380A1.1	NTM	0.00572332	3.94498	-0.159945	0.484713	NM	M	NA	ast	lincRNA	protein_coding	chr16	chr11
INO80E	NTM	0.00156943	4.59083	-0.167874	0.560812	NM	M	NA	ast	protein_coding	protein_coding	chr16	chr11
KIAA0895L	NTM	0.00600532	3.9221	-0.0255639	0.578951	NM	M	NA	ast	protein_coding	protein_coding	chr16	chr11
RBM10	NTM	0.00248517	4.38335	-0.125154	0.565831	NM	M	NA	ast	protein_coding	protein_coding	chrX	chr11
PHF6	NTM	0.00676122	-3.86313	-0.0486671	-0.619897	NM	M	NA	ast	protein_coding	protein_coding	chrX	chr11
HDAC11	NTM	0.00403151	4.12157	-0.124197	0.534571	M	M	oli	ast	protein_coding	protein_coding	chr3	chr11
XRN1	NTM	0.00687247	-3.85438	0.12242	-0.501691	NM	M	NA	ast	protein_coding	protein_coding	chr3	chr11
MFI2	NTM	0.00398427	4.12588	-0.0643199	0.576838	NM	M	NA	ast	protein_coding	protein_coding	chr3	chr11
UHRF2	NTM	0.000746752	-5.00945	0.325496	-0.492216	NM	M	NA	ast	protein_coding	protein_coding	chr9	chr11
SH3GLB2	NTM	0.00462345	4.05181	-0.146617	0.50907	NM	M	NA	ast	protein_coding	protein_coding	chr9	chr11
PRMT8	NTM	0.00952008	3.68512	-0.0287081	0.548519	M	M	neu	ast	protein_coding	protein_coding	chr12	chr11
TCP11L2	NTM	0.00354015	-4.18231	0.175188	-0.504244	M	M	oli	ast	protein_coding	protein_coding	chr12	chr11
EFS	NTM	0.00259167	4.35054	-0.22529	0.487073	M	M	oli	ast	protein_coding	protein_coding	chr14	chr11
MIR770	NTM	0.00606636	3.91734	-0.0360902	0.571343	NM	M	NA	ast	miRNA	protein_coding	chr14	chr11
CRIP2	NTM	0.00116073	4.75362	-0.200273	0.557342	NM	M	NA	ast	protein_coding	protein_coding	chr14	chr11
MAP1LC3A	NTM	0.00682253	3.85823	-0.127614	0.498239	NM	M	NA	ast	protein_coding	protein_coding	chr20	chr11
SLC32A1	NTM	0.000762288	4.98542	-0.140807	0.62356	M	M	neu	ast	protein_coding	protein_coding	chr20	chr11
SAMD10	NTM	0.00882157	3.72747	-0.125154	0.482759	NM	M	NA	ast	protein_coding	protein_coding	chr20	chr11
DGKQ	NTM	0.00377043	4.15036	-0.165345	0.507626	NM	M	NA	ast	protein_coding	protein_coding	chr4	chr11
TIAL1	NTM	0.00554219	-3.95772	0.135543	-0.505231	NM	M	NA	ast	protein_coding	protein_coding	chr10	chr11
NUCB1	NTM	0.00385972	4.13866	-0.176692	0.497358	NM	M	NA	ast	protein_coding	protein_coding	chr19	chr11
RICTOR	NTM	0.00384762	-4.14007	0.132604	-0.530767	M	M	oli	ast	protein_coding	protein_coding	chr5	chr11
SREK1	NTM	0.00205392	-4.48095	0.251401	-0.483357	NM	M	NA	ast	protein_coding	protein_coding	chr5	chr11
RNF113B	AP003025.2	0.00270626	4.31374	-0.212098	0.492709	NM	M	NA	ast	protein_coding	antisense	chr13	chr11
RP11-88I18.2	PTP4A2P2	0.00117468	-4.7471	0.260424	-0.511148	NM	NM	NA	NA	antisense	pseudogene	chr9	chr11
ZBTB44	NCAPD3	0.000502535	5.2338	-0.356528	0.495351	NM	NM	NA	NA	protein_coding	protein_coding	chr11	chr11
SOCS5	NCAPD3	0.00754661	3.80555	-0.116336	0.499912	NM	NM	NA	NA	protein_coding	protein_coding	chr2	chr11
C2orf73	NCAPD3	0.00206219	-4.4732	0.248189	-0.484942	NM	NM	NA	NA	protein_coding	protein_coding	chr2	chr11
GIGYF2	NCAPD3	0.00846255	3.74903	-0.0754614	0.523071	NM	NM	NA	NA	protein_coding	protein_coding	chr2	chr11
C17orf102	NCAPD3	0.00605274	-3.91907	0.156869	-0.483657	NM	NM	NA	NA	protein_coding	protein_coding	chr17	chr11
ZNF652	NCAPD3	0.00325668	4.21933	-0.0946685	0.567292	M	NM	oli	NA	protein_coding	protein_coding	chr17	chr11
SPIRE1	NCAPD3	0.00993462	3.66019	-0.107997	0.487056	NM	NM	NA	NA	protein_coding	protein_coding	chr18	chr11
AMER2	NCAPD3	0.00748999	3.80894	-0.110458	0.504808	M	NM	oli	NA	protein_coding	protein_coding	chr13	chr11
STARD13	NCAPD3	0.00677898	3.86187	-0.125632	0.500229	NM	NM	NA	NA	protein_coding	protein_coding	chr13	chr11
MID1IP1	NCAPD3	0.00614693	3.91303	-0.130759	0.503029	NM	NM	NA	NA	protein_coding	protein_coding	chrX	chr11
SLC38A2	NCAPD3	0.00628938	3.89995	-0.0349282	0.570075	NM	NM	NA	NA	protein_coding	protein_coding	chr12	chr11
CMTM5	NCAPD3	0.00105778	-4.82021	0.114969	-0.62194	M	NM	oli	NA	protein_coding	protein_coding	chr14	chr11
KIAA1737	NCAPD3	0.00256069	4.36002	-0.232057	0.482882	NM	NM	NA	NA	protein_coding	protein_coding	chr14	chr11
YY1	NCAPD3	0.00137344	4.65828	-0.108886	0.60815	NM	NM	NA	NA	protein_coding	protein_coding	chr14	chr11
RP5-1085F17.3	NCAPD3	0.00197053	4.49431	-0.128571	0.576574	NM	NM	NA	NA	lincRNA	protein_coding	chr20	chr11
MYOT	NCAPD3	0.00429509	4.08811	-0.18216	0.486369	M	NM	oli	NA	protein_coding	protein_coding	chr5	chr11
ABCC12	AJ009632.3	0.00257837	4.35255	-0.218797	0.492533	NM	NM	NA	NA	protein_coding	lincRNA	chr16	chr21
MXD4	JAM2	0.00204345	4.48405	-0.171702	0.545102	NM	NM	NA	NA	protein_coding	protein_coding	chr4	chr21
RP11-305P14.1	AL035610.2	0.00531413	3.97853	-0.152495	0.494981	NM	NM	NA	NA	lincRNA	lincRNA	chr5	chr21
LINC00940	AP000253.1	0.00319887	4.22875	-0.167874	0.515832	NM	NM	NA	NA	lincRNA	lincRNA	chr12	chr21
C1orf213	MIS18A-AS1	0.00240127	-4.3987	0.213329	-0.502923	NM	NM	NA	NA	protein_coding	antisense	chr1	chr21
ENDOU	TCP10L	0.00846255	-3.74933	0.131511	-0.480733	NM	NM	NA	NA	protein_coding	protein_coding	chr12	chr21
ACTA2-AS1	TCP10L	0.00428521	4.0906	-0.172317	0.494417	NM	NM	NA	NA	antisense	protein_coding	chr10	chr21
OGT	AP000302.58	0.00432639	4.08472	-0.0297334	0.594872	NM	NM	NA	NA	protein_coding	antisense	chrX	chr21
MALAT1	RPS5P2	0.00928876	3.69911	-0.0941217	0.502783	NM	NM	NA	NA	lincRNA	pseudogene	chr11	chr21
CXCL14	AF064858.8	0.00326134	-4.21849	0.1946	-0.493907	M	NM	neu	NA	protein_coding	lincRNA	chr5	chr21
ZNF652	HMGN1	0.00763872	-3.79984	-0.0281613	-0.600049	M	NM	oli	NA	protein_coding	protein_coding	chr17	chr21
SLC22A15	HMGN1	0.00535241	-3.97536	0.0687628	-0.555916	M	NM	oli	NA	protein_coding	protein_coding	chr1	chr21
MOB3B	HMGN1	0.00919064	-3.70431	0.0593301	-0.529129	M	NM	oli	NA	protein_coding	protein_coding	chr9	chr21
ICAM5	HMGN1	0.00322677	4.22447	-0.00738209	0.624282	NM	NM	NA	NA	protein_coding	protein_coding	chr19	chr21
SYNPO2L	AGPAT3	0.00384522	4.14043	-0.153657	0.515198	M	NM	mic	NA	protein_coding	protein_coding	chr10	chr21
RP5-884C9.2	TRAPPC10	0.00682253	-3.85945	0.140602	-0.488394	NM	NM	NA	NA	lincRNA	protein_coding	chr1	chr21
HYPK	ADARB1	0.00421382	4.09744	-0.189952	0.481438	NM	NM	NA	NA	protein_coding	protein_coding	chr15	chr21
ADAMTSL3	SLC19A1	0.00912681	3.70869	-0.1	0.499595	NM	NM	NA	NA	protein_coding	protein_coding	chr15	chr21
IFNA2	FTCD-AS1	0.00668366	3.86802	-0.148189	0.483622	NM	NM	NA	NA	protein_coding	antisense	chr9	chr21
UBXN7-AS1	SPATC1L	0.00129345	-4.69776	0.223992	-0.533021	NM	NM	NA	NA	antisense	protein_coding	chr3	chr21
P4HA2	SPATC1L	0.00658523	-3.87452	0.0427204	-0.561745	NM	NM	NA	NA	protein_coding	protein_coding	chr5	chr21
METTL3	LSS	0.00172164	4.55688	-0.251675	0.493255	NM	NM	NA	NA	protein_coding	protein_coding	chr14	chr21
CBR3-AS1	RNF216	0.00646449	-3.88431	0.147779	-0.486122	NM	NM	NA	NA	processed_transcript	protein_coding	chr21	chr7
TOM1L1	AC073343.13	0.00652099	-3.88021	0.147573	-0.485735	NM	NM	NA	NA	protein_coding	antisense	chr17	chr7
ZCCHC8	ICA1	0.00254147	-4.3677	0.215858	-0.496865	M	NM	mic	NA	protein_coding	protein_coding	chr12	chr7
CTD-2292M16.8	AC006042.6	0.00482224	4.02762	-0.139508	0.511306	NM	NM	NA	NA	lincRNA	antisense	chr14	chr7
PPM1D	ITGB8	0.00894888	3.72026	-0.0454545	0.541052	M	M	oli	oli	protein_coding	protein_coding	chr17	chr7
DSE	ITGB8	0.00976578	3.66889	-0.0444976	0.535346	NM	M	NA	oli	protein_coding	protein_coding	chr6	chr7
TLE4	DNAH11	0.00914208	3.70735	-0.0429255	0.541245	NM	NM	NA	NA	protein_coding	protein_coding	chr9	chr7
WDR31	DNAH11	0.00316385	-4.23462	0.0875598	-0.573932	NM	NM	NA	NA	protein_coding	protein_coding	chr9	chr7
OR5BK1P	DNAH11	0.00902437	-3.71552	0.0507177	-0.536719	NM	NM	NA	NA	pseudogene	protein_coding	chr12	chr7
CTD-2292M16.8	DNAH11	0.0044012	-4.07832	0.109159	-0.54003	NM	NM	NA	NA	lincRNA	protein_coding	chr14	chr7
NFKB1	DNAH11	0.0059844	3.9245	-0.143267	0.494963	NM	NM	NA	NA	protein_coding	protein_coding	chr4	chr7
ECE2	AC002480.3	0.000635385	5.10027	-0.348462	0.48459	M	M	neu	mic	protein_coding	antisense	chr3	chr7
RBBP4P2	CCDC126	0.00633927	-3.89556	0.145249	-0.489592	NM	NM	NA	NA	pseudogene	protein_coding	chr3	chr7
LAMB1	CREB5	0.00926814	3.69985	-0.0352016	0.545772	NM	M	NA	oli	protein_coding	protein_coding	chr7	chr7
AGBL4	CHN2	0.00933179	-3.69545	-0.00915926	-0.575658	NM	M	NA	oli	protein_coding	protein_coding	chr1	chr7
AC018462.2	AC004593.3	0.00910695	3.70957	-0.123718	0.481473	NM	M	NA	mic	antisense	antisense	chr2	chr7
APLNR	PLEKHA8	0.00970493	-3.67375	0.102666	-0.492956	M	NM	ast	NA	protein_coding	protein_coding	chr11	chr7
RP11-111K18.2	DPY19L1P1	0.00910695	-3.70952	0.105263	-0.495703	NM	NM	NA	NA	lincRNA	pseudogene	chr7	chr7
CKM	KIAA0895	0.0093327	3.69505	-0.0468216	0.536948	NM	NM	NA	NA	protein_coding	protein_coding	chr19	chr7
RP1-130H16.16	AMPH	0.00956074	-3.68343	0.103144	-0.493871	NM	M	NA	neu	antisense	protein_coding	chr22	chr7
IST1	LINC00265	0.0025319	-4.37195	0.221873	-0.492656	NM	NM	NA	NA	protein_coding	lincRNA	chr16	chr7
OR6W1P	AEBP1	0.0067288	3.86518	-0.12782	0.498996	NM	NM	NA	NA	pseudogene	protein_coding	chr7	chr7
ICAM5	TMED4	0.00959461	3.68124	-0.0613807	0.524726	NM	M	NA	oli	protein_coding	protein_coding	chr19	chr7
RP11-307P5.1	IGFBP3	0.00964377	-3.67811	0.1108	-0.487285	NM	NM	NA	NA	lincRNA	protein_coding	chr6	chr7
RP11-482L11.1	GBAS	0.0025319	-4.37313	0.209706	-0.502413	NM	NM	NA	NA	pseudogene	protein_coding	chr11	chr7
AC106827.1	RP11-3N2.13	0.00116073	4.77246	-0.297881	0.483921	NM	NM	NA	NA	pseudogene	pseudogene	chr3	chr7
RP11-173A16.1	LINC00174	0.00506178	4.00337	-0.0976077	0.539009	NM	NM	NA	NA	antisense	lincRNA	chr18	chr7
NPM1P37	LINC00174	0.00823155	3.76289	-0.0466165	0.54549	NM	NM	NA	NA	pseudogene	lincRNA	chr6	chr7
RP11-72M17.1	GS1-124K5.2	0.00136381	4.66266	-0.227751	0.525748	NM	NM	NA	NA	lincRNA	pseudogene	chr14	chr7
GID4	BCL7B	0.00741387	3.81497	-0.0170882	0.572083	NM	NM	NA	NA	protein_coding	protein_coding	chr17	chr7
MTUS2	TBL2	0.00347953	-4.1898	0.155776	-0.519936	M	NM	neu	NA	protein_coding	protein_coding	chr13	chr7
RBP1	VPS37D	0.00889321	-3.72248	0.0852358	-0.512469	NM	NM	NA	NA	protein_coding	protein_coding	chr3	chr7
RP13-228J13.1	DNAJC30	0.00126964	4.70371	-0.282365	0.487672	NM	NM	NA	NA	antisense	protein_coding	chrX	chr7
ARHGAP21	EIF4H	0.00140503	-4.63718	0.242515	-0.51106	M	NM	oli	NA	protein_coding	protein_coding	chr10	chr7
CCDC112	AC007000.11	0.00153592	4.59798	-0.25851	0.493167	NM	NM	NA	NA	protein_coding	pseudogene	chr5	chr7
NUDT9	HGF	0.00598504	3.92419	-0.155229	0.485629	NM	M	NA	ast	protein_coding	protein_coding	chr4	chr7
PHTF2	GRM3	0.00906909	-3.71209	0.124265	-0.481385	NM	M	NA	ast	protein_coding	protein_coding	chr7	chr7
SLC22A15	RBM48	0.00958577	3.68172	-0.0967191	0.498538	M	NM	oli	NA	protein_coding	protein_coding	chr1	chr7
ARHGAP21	RBM48	0.00805814	3.77335	-0.117908	0.49447	M	NM	oli	NA	protein_coding	protein_coding	chr10	chr7
QPCT	PON2	0.00834229	3.75643	-0.108612	0.499331	NM	M	NA	ast	protein_coding	protein_coding	chr2	chr7
RP3-521E19.2	AC079781.8	0.00491966	4.01801	-0.138209	0.511042	NM	NM	NA	NA	antisense	pseudogene	chr12	chr7
CTD-3253I12.1	OR7E7P	0.00257837	4.35253	-0.229118	0.484256	NM	NM	NA	NA	antisense	pseudogene	chr16	chr7
AC073842.18	AC004893.11	0.00469794	4.04438	-0.152016	0.503998	NM	NM	NA	NA	pseudogene	antisense	chr7	chr7
SLC36A4	AZGP1	0.00871299	3.73507	0.00854409	0.579867	NM	M	NA	oli	protein_coding	protein_coding	chr11	chr7
GAL3ST4	AZGP1	0.00970493	-3.67386	0.105742	-0.490613	M	M	mic	oli	protein_coding	protein_coding	chr7	chr7
SLC25A12	AZGP1	0.0027742	4.30271	-0.163295	0.528671	M	M	neu	oli	protein_coding	protein_coding	chr2	chr7
RP11-58A11.2	AZGP1	0.0025319	-4.3722	0.204101	-0.506657	NM	M	NA	oli	pseudogene	protein_coding	chr1	chr7
DEK	AZGP1	0.00929788	3.69786	-0.0820232	0.511676	NM	M	NA	oli	protein_coding	protein_coding	chr6	chr7
NEK8	ZKSCAN1	0.00105006	4.83048	-0.0382775	0.668011	NM	NM	NA	NA	protein_coding	protein_coding	chr17	chr7
KREMEN2	ZKSCAN1	0.0088544	3.72468	-0.119207	0.487003	NM	NM	NA	NA	protein_coding	protein_coding	chr16	chr7
STON2	GNB2	0.00639732	3.89138	-0.0438141	0.563013	M	NM	ast	NA	protein_coding	protein_coding	chr14	chr7
RP11-267A15.1	GNB2	0.00902062	3.71572	-0.048257	0.538498	NM	NM	NA	NA	lincRNA	protein_coding	chr5	chr7
LRCH1	CLDN15	0.00204345	4.48432	-0.24108	0.492181	NM	NM	NA	NA	protein_coding	protein_coding	chr13	chr7
RP11-648O15.1	CDHR3	0.00574237	3.94298	-0.14689	0.494611	NM	M	NA	ast	pseudogene	protein_coding	chr11	chr7
TMEM156	COG5	0.00339856	-4.20046	0.197061	-0.489574	M	NM	mic	NA	protein_coding	protein_coding	chr4	chr7
PCK2	LSMEM1	0.00834229	-3.75638	0.0419686	-0.547955	NM	NM	NA	NA	protein_coding	protein_coding	chr14	chr7
PAK6	ST7-OT4	0.00703376	3.84357	-0.142174	0.485048	NM	NM	NA	NA	protein_coding	protein_coding	chr15	chr7
DERL3	STRIP2	0.0088544	3.72455	-0.0929597	0.506974	NM	M	NA	ast	protein_coding	protein_coding	chr22	chr7
HIATL2	MIR29B1	0.00932839	-3.69658	0.112645	-0.488324	NM	NM	NA	NA	protein_coding	lincRNA	chr9	chr7
SOX18	MIR29B1	0.0050894	-4.00111	0.152085	-0.498274	NM	NM	NA	NA	protein_coding	lincRNA	chr20	chr7
GIMAP5	MKLN1	0.00916108	3.70633	-0.000820232	0.570234	NM	NM	NA	NA	protein_coding	protein_coding	chr7	chr7
CMTM5	PTN	0.00999539	3.65786	-0.0339029	0.54151	M	NM	oli	NA	protein_coding	protein_coding	chr14	chr7
MRPL23-AS1	TRPV5	0.00505549	4.00601	-0.128366	0.516872	NM	NM	NA	NA	antisense	protein_coding	chr11	chr7
RP3-467K16.4	TRPV5	0.0092406	3.70163	-0.11866	0.484344	NM	NM	NA	NA	lincRNA	protein_coding	chr1	chr7
ICAM5	TRPV5	0.00882157	3.72724	-0.0675325	0.526082	NM	NM	NA	NA	protein_coding	protein_coding	chr19	chr7
AF064858.6	TAS2R40	0.00624665	-3.90395	0.0802461	-0.539079	M	M	mic	oli	lincRNA	protein_coding	chr21	chr7
URB2	TMEM139	0.0064177	-3.89009	0.138141	-0.494364	NM	M	NA	oli	protein_coding	protein_coding	chr1	chr7
SEC23IP	PDIA4	0.00895736	-3.71967	0.108817	-0.494329	NM	NM	NA	NA	protein_coding	protein_coding	chr10	chr7
CHDC2	ZNF398	0.00916108	-3.70606	0.0619959	-0.527421	NM	NM	NA	NA	protein_coding	protein_coding	chrX	chr7
ZFHX4	ATP6V0E2	0.00618247	3.90848	-0.150854	0.48695	M	NM	ast	NA	protein_coding	protein_coding	chr8	chr7
AGBL4	SLC4A2	0.00673365	-3.86488	0.0676008	-0.543236	NM	NM	NA	NA	protein_coding	protein_coding	chr1	chr7
CCDC69	SLC4A2	0.00617457	3.90919	-0.0328093	0.572593	NM	NM	NA	NA	protein_coding	protein_coding	chr5	chr7
EEF1A1P3	ABCF2	0.00990878	-3.6612	0.00198223	-0.564087	NM	NM	NA	NA	pseudogene	protein_coding	chr13	chr7
SLC38A11	snoU13	0.000609646	-5.13369	0.322078	-0.511342	NM	NM	NA	NA	protein_coding	snoRNA	chr2	chr1
GPRASP1	snoU13	0.00944391	3.68855	-0.102324	0.495175	M	NM	neu	NA	protein_coding	snoRNA	chrX	chr1
UQCC2	PRKY	0.00593262	3.92907	-0.150171	0.490226	NM	NM	NA	NA	protein_coding	pseudogene	chr6	chrY
GRB7	AC010877.1	0.00368235	-4.16458	0.188312	-0.491705	NM	NM	NA	NA	protein_coding	protein_coding	chr17	chrY
RP11-197K6.1	AC011995.1	0.00682729	3.8579	-0.131511	0.49521	NM	NM	NA	NA	lincRNA	lincRNA	chr3	chr2
RP5-1007M22.2	AC011747.4	0.00484251	-4.02519	0.168148	-0.488993	NM	M	NA	ast	antisense	lincRNA	chr1	chr2
DNAH9	AC011747.7	0.00680815	3.86057	-0.0520164	0.553644	NM	NM	NA	NA	protein_coding	antisense	chr17	chr2
FLT1	AC011747.7	0.00656615	-3.87632	0.103076	-0.51902	NM	NM	NA	NA	protein_coding	antisense	chr13	chr2
DYNC1LI2	AC011747.7	0.00595859	-3.92655	0.127273	-0.507432	M	NM	oli	NA	protein_coding	antisense	chr16	chr2
REPS2	AC011747.7	0.00223365	-4.4348	0.15892	-0.548272	NM	NM	NA	NA	protein_coding	antisense	chrX	chr2
TMEM19	AC011747.7	0.0089605	-3.71933	0.110185	-0.493237	NM	NM	NA	NA	protein_coding	antisense	chr12	chr2
AL117190.1	AC011747.7	0.00215344	4.45443	-0.175188	0.538903	NM	NM	NA	NA	miRNA	antisense	chr14	chr2
OPTN	AC011747.7	0.00259747	-4.34612	0.0680793	-0.599574	NM	NM	NA	NA	protein_coding	antisense	chr10	chr2
NMT2	AC011747.7	0.00122285	-4.72269	0.278674	-0.493237	NM	NM	NA	NA	protein_coding	antisense	chr10	chr2
CREBRF	AC011747.7	0.00145393	-4.62642	0.247642	-0.505618	NM	NM	NA	NA	protein_coding	antisense	chr5	chr2
RP11-304F15.4	RP11-400L8.2	0.00505549	4.00576	-0.138209	0.509457	NM	NM	NA	NA	lincRNA	antisense	chr17	chr2
COX8A	NOL10	0.00413545	4.10626	-0.156254	0.508823	NM	NM	NA	NA	protein_coding	protein_coding	chr11	chr2
NPEPPS	NTSR2	0.00908826	-3.71064	0.00102529	-0.570603	NM	M	NA	ast	protein_coding	protein_coding	chr17	chr2
ZNF33A	NTSR2	0.00744785	-3.81215	0.125837	-0.493519	NM	M	NA	ast	protein_coding	protein_coding	chr10	chr2
VAMP3	AC012456.3	0.00789713	-3.78374	0.111688	-0.500581	M	M	oli	ast	protein_coding	antisense	chr1	chr2
RP11-932A10.1	TRIB2	0.00306801	-4.2513	0.0625427	-0.592459	NM	NM	NA	NA	lincRNA	protein_coding	chr14	chr2
ARHGAP25	LINC00954	0.00975035	3.67079	-0.0898154	0.502325	M	NM	mic	NA	protein_coding	lincRNA	chr2	chr2
NMD3P1	DNAJC27-AS1	0.00351559	4.1846	-0.203008	0.482723	NM	NM	NA	NA	pseudogene	antisense	chr7	chr2
RP11-429E11.3	EFR3B	0.00694522	3.8482	-0.139645	0.487637	NM	M	NA	ast	protein_coding	protein_coding	chr20	chr2
OTUD1	EFR3B	0.00666622	-3.86897	0.13568	-0.493466	M	M	mic	ast	protein_coding	protein_coding	chr10	chr2
CTH	GAREML	0.00868071	-3.7364	-0.145318	-0.664207	M	M	ast	ast	protein_coding	protein_coding	chr1	chr2
TMEM156	GAREML	0.00605274	3.91897	-0.112714	0.517347	M	M	mic	ast	protein_coding	protein_coding	chr4	chr2
JOSD1	AGBL5-IT1	0.00549927	-3.96372	0.158442	-0.488394	NM	NM	NA	NA	protein_coding	sense_intronic	chr22	chr2
HELLS	PREB	0.00739417	-3.81701	0.117157	-0.500793	NM	NM	NA	NA	protein_coding	protein_coding	chr10	chr2
TM7SF2	FNDC4	0.00410943	4.11014	-0.161791	0.505107	NM	NM	NA	NA	protein_coding	protein_coding	chr11	chr2
PCYT2	FNDC4	0.00714886	3.83428	-0.0848257	0.527051	NM	NM	NA	NA	protein_coding	protein_coding	chr17	chr2
RP11-509J21.3	SUPT7L	0.00510611	-3.99882	0.0805195	-0.550562	NM	NM	NA	NA	lincRNA	protein_coding	chr9	chr2
SLC7A10	PRKD3	0.00992753	-3.66047	0.100273	-0.493026	M	NM	ast	NA	protein_coding	protein_coding	chr19	chr2
PEX5L-AS2	LRPPRC	0.00975474	-3.66955	0.108886	-0.487619	M	NM	oli	NA	antisense	protein_coding	chr3	chr2
NEURL4	EPCAM	0.00513573	-3.99563	0.163431	-0.488746	NM	NM	NA	NA	protein_coding	protein_coding	chr17	chr2
MAPKAPK2	HMGB1P31	0.0097829	-3.66794	0.0589884	-0.524779	M	NM	mic	NA	protein_coding	pseudogene	chr1	chr2
RP11-977G19.5	ACYP2	0.0096162	3.67987	-0.108544	0.489257	NM	NM	NA	NA	sense_overlapping	protein_coding	chr12	chr2
ARNTL	CCDC88A	0.00605679	-3.91839	0.131032	-0.503522	NM	M	NA	oli	protein_coding	protein_coding	chr11	chr2
NFKB1	CCDC88A	0.00882157	-3.72765	0.0870813	-0.511764	NM	M	NA	oli	protein_coding	protein_coding	chr4	chr2
CYP2B7P1	EIF3FP3	0.00305248	4.25407	-0.215926	0.481684	NM	NM	NA	NA	pseudogene	pseudogene	chr19	chr2
PPP1CA	AC074289.1	0.00207026	-4.46803	0.168079	-0.545754	NM	M	NA	mic	protein_coding	antisense	chr11	chr2
FAM134C	AC074289.1	0.000635385	-5.11088	0.347847	-0.486545	NM	M	NA	mic	protein_coding	antisense	chr17	chr2
ZBTB22	AC074289.1	0.00207991	-4.46603	0.222351	-0.504649	NM	M	NA	mic	protein_coding	antisense	chr6	chr2
UBL4A	AC074289.1	0.00598001	-3.92481	0.109296	-0.520623	NM	M	NA	mic	protein_coding	antisense	chrX	chr2
MON1A	AC074289.1	0.00337433	-4.20529	0.173069	-0.508858	NM	M	NA	mic	protein_coding	antisense	chr3	chr2
SERP2	SLC4A5	0.00999623	-3.65767	0.0842105	-0.504825	NM	NM	NA	NA	protein_coding	protein_coding	chr13	chr2
ATP10B	WDR54	0.00855212	3.74407	0.00731374	0.580096	M	NM	oli	NA	protein_coding	protein_coding	chr5	chr2
EPC2	RTKN	0.00851159	3.74614	-0.0935748	0.509316	NM	M	NA	oli	protein_coding	protein_coding	chr2	chr2
HECTD2	RTKN	0.00306801	4.25118	-0.211893	0.484537	NM	M	NA	oli	protein_coding	protein_coding	chr10	chr2
CASC3	KCMF1	0.00772958	3.79328	-0.0603554	0.53952	NM	NM	NA	NA	protein_coding	protein_coding	chr17	chr2
UBQLN4	KCMF1	0.00831616	3.75812	-0.0768968	0.523176	NM	NM	NA	NA	protein_coding	protein_coding	chr1	chr2
FLOT1	KCMF1	0.00856268	3.74297	-0.0581681	0.534817	NM	NM	NA	NA	protein_coding	protein_coding	chr6	chr2
ECSIT	KCMF1	0.00616713	3.9106	-0.0530417	0.55898	NM	NM	NA	NA	protein_coding	protein_coding	chr19	chr2
CCDC69	KCMF1	0.0077995	3.78995	-0.100205	0.510038	NM	NM	NA	NA	protein_coding	protein_coding	chr5	chr2
SCN3A	ST3GAL5	0.00259747	-4.33877	0.188653	-0.514212	NM	M	NA	oli	protein_coding	protein_coding	chr2	chr2
UCP2	MRPS5	0.00584744	-3.93488	0.0781955	-0.544363	M	NM	mic	NA	protein_coding	protein_coding	chr11	chr2
CENPV	ZNF2	0.00821708	3.76399	-0.133356	0.481262	NM	NM	NA	NA	protein_coding	protein_coding	chr17	chr2
DYNLRB2	FAHD2CP	0.00280098	4.29732	-0.189405	0.508277	NM	NM	NA	NA	protein_coding	pseudogene	chr16	chr2
CTD-2292M16.8	FAHD2CP	0.0091343	3.70811	0.018797	0.58353	NM	NM	NA	NA	lincRNA	pseudogene	chr14	chr2
CHRNB1	TMEM131	0.00231778	-4.41975	0.23691	-0.48695	M	NM	ast	NA	protein_coding	protein_coding	chr17	chr2
CHSY1	RNF149	0.00969091	3.67544	-0.0994532	0.495632	M	M	mic	mic	protein_coding	protein_coding	chr15	chr2
SLC16A6	MFSD9	0.0028302	-4.28891	0.112782	-0.563119	NM	M	NA	neu	protein_coding	protein_coding	chr17	chr2
FAM66C	AC018730.1	0.00863409	-3.73909	-0.0205058	-0.588215	NM	NM	NA	NA	antisense	antisense	chr12	chr2
AC005592.3	ST6GAL2	0.00648302	3.8829	-0.119891	0.507326	NM	NM	NA	NA	lincRNA	protein_coding	chr5	chr2
SLC22A15	SULT1C2	0.00206219	-4.4761	0.155024	-0.556074	M	NM	oli	NA	protein_coding	protein_coding	chr1	chr2
GRIN2C	SLC20A1	0.00897239	3.71861	-0.116883	0.487989	M	NM	ast	NA	protein_coding	protein_coding	chr17	chr2
C1orf159	SLC20A1	0.00327547	4.21651	-0.203418	0.486668	NM	NM	NA	NA	protein_coding	protein_coding	chr1	chr2
MARCKSL1	SLC20A1	0.00259832	4.33736	-0.189269	0.513561	M	NM	oli	NA	protein_coding	protein_coding	chr1	chr2
DARC	PSD4	0.00166312	-4.57128	0.246411	-0.499384	NM	NM	NA	NA	protein_coding	protein_coding	chr1	chr2
F2R	C1QL2	0.00451982	-4.06519	0.162543	-0.498644	NM	NM	NA	NA	protein_coding	protein_coding	chr5	chr2
ZNF763	TMEM37	0.00646449	3.88459	-0.151675	0.483111	NM	NM	NA	NA	protein_coding	protein_coding	chr19	chr2
PIGFP1	PCDP1	0.00458636	4.05722	-0.180383	0.483639	NM	NM	NA	NA	pseudogene	protein_coding	chr5	chr2
NT5C3B	AC010976.2	0.00255458	-4.36234	0.179289	-0.524303	NM	NM	NA	NA	protein_coding	antisense	chr17	chr2
MPG	AC010976.2	0.0057717	-3.94045	0.149009	-0.492639	NM	NM	NA	NA	protein_coding	antisense	chr16	chr2
CYC1	AC010976.2	0.00628938	-3.8992	0.0939166	-0.528636	NM	NM	NA	NA	protein_coding	antisense	chr8	chr2
LINC00456	AC093838.4	0.00259747	4.33954	-0.169515	0.528706	NM	NM	NA	NA	lincRNA	pseudogene	chr13	chr2
SNORA77	AC016906.1	0.00819351	3.76562	-0.104785	0.503434	NM	NM	NA	NA	snoRNA	pseudogene	chr1	chr2
NIP7	AC016906.1	0.00469995	-4.0432	0.148394	-0.506604	NM	NM	NA	NA	protein_coding	pseudogene	chr16	chr2
USP2-AS1	ZEB2	0.00900891	3.71691	-0.0284347	0.552587	NM	M	NA	oli	antisense	protein_coding	chr11	chr2
RP11-1396O13.2	AC009951.2	0.00325365	4.22148	-0.172932	0.51106	NM	NM	NA	NA	pseudogene	pseudogene	chr4	chr2
HEXIM2	ACVR2A	0.00497661	-4.01422	0.161517	-0.492709	NM	NM	NA	NA	protein_coding	protein_coding	chr17	chr2
ABLIM3	GALNT13	0.00207026	4.47005	-0.175188	0.54084	NM	NM	NA	NA	protein_coding	protein_coding	chr5	chr2
RP11-303E16.5	PKP4	0.00458636	4.0572	-0.131511	0.521081	NM	M	NA	oli	antisense	protein_coding	chr16	chr2
SYCP3	39142	0.00341166	-4.19837	0.202187	-0.485224	M	NM	ast	NA	protein_coding	protein_coding	chr12	chr2
TLR8	CD302	0.00551535	3.96047	-0.146343	0.497341	M	NM	mic	NA	protein_coding	protein_coding	chrX	chr2
C3orf70	AC007750.5	0.00095451	-4.87509	0.266644	-0.522666	NM	NM	NA	NA	protein_coding	antisense	chr3	chr2
RPL21P32	IFIH1	0.00191084	-4.5058	0.206357	-0.52212	M	NM	ast	NA	pseudogene	protein_coding	chr2	chr2
PPFIA4	IFIH1	0.00902062	3.71574	-0.0861244	0.510937	M	NM	neu	NA	protein_coding	protein_coding	chr1	chr2
CHPF	SCN3A	0.00240778	-4.39499	0.180861	-0.527262	NM	NM	NA	NA	protein_coding	protein_coding	chr2	chr2
ACAA1	SCN3A	0.0092406	-3.7017	0.0704716	-0.520693	NM	NM	NA	NA	protein_coding	protein_coding	chr3	chr2
ARHGAP21	SCN3A	0.00918329	3.70479	-0.12242	0.481843	M	NM	oli	NA	protein_coding	protein_coding	chr10	chr2
PLCG1	SCN2A	0.00625467	-3.9032	0.1527	-0.484802	M	M	ast	neu	protein_coding	protein_coding	chr20	chr2
NPC1L1	DCAF17	0.00975035	3.6707	-0.0638414	0.521591	NM	NM	NA	NA	protein_coding	protein_coding	chr7	chr2
SIDT1-AS1	DCAF17	0.00721905	-3.82941	0.138004	-0.486404	NM	NM	NA	NA	antisense	protein_coding	chr3	chr2
LINC00087	METAP1D	0.00944391	3.68865	-0.107245	0.491423	NM	NM	NA	NA	lincRNA	protein_coding	chrX	chr2
SLC44A1	METAP1D	0.00781841	-3.7887	0.0637047	-0.536561	M	NM	oli	NA	protein_coding	protein_coding	chr9	chr2
AC018730.1	FSIP2	0.00771239	-3.79433	0.109774	-0.503417	NM	M	NA	ast	antisense	protein_coding	chr2	chr2
TXNL4A	FAM171B	0.00652099	3.87936	-0.148667	0.484766	NM	M	NA	ast	protein_coding	protein_coding	chr18	chr2
AC002429.5	COL3A1	0.000912601	4.90049	-0.240807	0.545578	M	NM	ast	NA	antisense	protein_coding	chr7	chr2
RP11-283I3.6	COL5A2	0.00846491	-3.7485	0.125222	-0.485524	NM	NM	NA	NA	sense_overlapping	protein_coding	chr12	chr2
WDR18	COL5A2	0.00348605	4.18796	-0.193506	0.490719	NM	NM	NA	NA	protein_coding	protein_coding	chr19	chr2
FAM98C	COL5A2	0.00559974	3.95368	-0.164046	0.482653	NM	NM	NA	NA	protein_coding	protein_coding	chr19	chr2
EPDR1	GTF3C3	0.000502658	5.22465	-0.301572	0.539308	M	NM	neu	NA	protein_coding	protein_coding	chr7	chr2
DOCK4-AS1	GTF3C3	0.000475822	-5.25621	0.367669	-0.488606	NM	NM	NA	NA	antisense	protein_coding	chr7	chr2
ZNF652	AC093590.1	0.00902062	-3.71575	0.105878	-0.496055	M	M	oli	oli	protein_coding	lincRNA	chr17	chr2
C3AR1	FTCDNL1	0.00740227	-3.81579	0.0948735	-0.517329	M	NM	mic	NA	protein_coding	protein_coding	chr12	chr2
AC004381.6	SGOL2	0.0097829	3.6679	-0.0902939	0.501585	NM	NM	NA	NA	protein_coding	protein_coding	chr16	chr2
TEKT1	ACADL	0.00943922	3.6896	-0.081203	0.511218	NM	NM	NA	NA	protein_coding	protein_coding	chr17	chr2
CD244	AC108066.1	0.00622028	-3.90586	0.102666	-0.523088	NM	NM	NA	NA	protein_coding	lincRNA	chr1	chr2
NDUFS8	AC007563.1	0.00703722	-3.84303	0.12488	-0.498327	NM	NM	NA	NA	protein_coding	antisense	chr11	chr2
SYCE1L	CTDSP1	0.00705874	3.84079	-0.0711552	0.537723	NM	NM	NA	NA	protein_coding	protein_coding	chr16	chr2
ST6GALNAC1	STK36	0.00573926	-3.9434	0.116268	-0.51784	NM	NM	NA	NA	protein_coding	protein_coding	chr17	chr2
DSCAM-AS1	ABCB6	0.00466449	4.04782	-0.159125	0.498996	NM	NM	NA	NA	antisense	protein_coding	chr21	chr2
HSBP1L1	ABCB6	0.00963262	3.67887	-0.106425	0.490754	M	NM	ast	NA	protein_coding	protein_coding	chr18	chr2
RNU4-24P	ABCB6	0.00157071	4.58962	-0.248257	0.500317	NM	NM	NA	NA	snRNA	protein_coding	chr12	chr2
CCS	SERPINE2	0.0088544	3.72464	-0.0491456	0.538974	NM	M	NA	ast	protein_coding	protein_coding	chr11	chr2
EFCAB5	SERPINE2	0.00905632	-3.71301	0.0192755	-0.558452	NM	M	NA	ast	protein_coding	protein_coding	chr17	chr2
LPCAT2	SERPINE2	0.00881775	-3.72822	0.0690362	-0.525114	M	M	mic	ast	protein_coding	protein_coding	chr16	chr2
MON1A	AC097662.2	0.00319487	4.23101	-0.182502	0.504966	NM	NM	NA	NA	protein_coding	antisense	chr3	chr2
ARHGEF25	AC097662.2	0.00882766	3.72607	-0.0737526	0.521398	NM	NM	NA	NA	protein_coding	antisense	chr12	chr2
BOP1	AC097662.2	0.00569715	3.94662	-0.16309	0.482459	NM	NM	NA	NA	protein_coding	antisense	chr8	chr2
AL078585.1	SLC19A3	0.00975474	3.67026	-0.0991798	0.495157	NM	NM	NA	NA	protein_coding	protein_coding	chr6	chr2
NUDT7	FBXO36	0.00944391	3.68838	0.0477785	0.600137	NM	NM	NA	NA	protein_coding	protein_coding	chr16	chr2
C11orf30	SLC16A14	0.00682253	-3.85915	0.0654819	-0.544028	NM	NM	NA	NA	protein_coding	protein_coding	chr11	chr2
NCAPD3	SLC16A14	0.00784825	-3.78612	0.118387	-0.495791	NM	NM	NA	NA	protein_coding	protein_coding	chr11	chr2
NIPSNAP1	SLC16A14	0.00883158	3.72568	-0.0849624	0.513085	NM	NM	NA	NA	protein_coding	protein_coding	chr22	chr2
RP11-418J17.1	SLC16A14	0.00691897	-3.85105	0.0818865	-0.531295	NM	NM	NA	NA	antisense	protein_coding	chr1	chr2
HDAC11	SLC16A14	0.00264083	4.32652	-0.125427	0.558839	M	NM	oli	NA	protein_coding	protein_coding	chr3	chr2
PCCB	SLC16A14	0.00646449	3.88438	0.0207792	0.604769	NM	NM	NA	NA	protein_coding	protein_coding	chr3	chr2
CORO1C	SLC16A14	0.00343041	-4.19664	0.202802	-0.484502	NM	NM	NA	NA	protein_coding	protein_coding	chr12	chr2
STMN3	SLC16A14	0.00310222	4.2457	-0.184484	0.505354	M	NM	neu	NA	protein_coding	protein_coding	chr20	chr2
PYCRL	SLC16A14	0.000856724	4.93366	-0.208749	0.57277	NM	NM	NA	NA	protein_coding	protein_coding	chr8	chr2
C10orf90	SLC16A14	0.00303829	-4.25912	0.20704	-0.489468	NM	NM	NA	NA	protein_coding	protein_coding	chr10	chr2
GAMT	SLC16A14	0.00977889	3.6682	-0.115926	0.481984	NM	NM	NA	NA	protein_coding	protein_coding	chr19	chr2
POU5F1P5	PSMD1	0.00980909	-3.66645	0.0891319	-0.502272	NM	NM	NA	NA	pseudogene	protein_coding	chr10	chr2
CASP16	ARMC9	0.00969667	-3.67499	0.0984962	-0.496302	NM	NM	NA	NA	protein_coding	protein_coding	chr16	chr2
MCHR2	EFHD1	0.00969091	-3.67536	0.010663	-0.559843	NM	NM	NA	NA	protein_coding	protein_coding	chr6	chr2
AC019118.2	USP40	0.00240778	4.39518	-0.227409	0.491318	NM	M	NA	ast	lincRNA	protein_coding	chr2	chr2
RP11-90O23.1	USP40	0.00231778	4.41785	-0.239986	0.484203	NM	M	NA	ast	pseudogene	protein_coding	chr1	chr2
AC011816.1	USP40	0.00374744	4.15399	-0.189542	0.489328	NM	M	NA	ast	pseudogene	protein_coding	chr3	chr2
AP006216.11	IQCA1	0.0023299	-4.41398	0.168558	-0.538727	NM	M	NA	ast	lincRNA	protein_coding	chr11	chr2
PINLYP	LRRFIP1	0.00935858	-3.69353	0.0675325	-0.521803	NM	M	NA	mic	protein_coding	protein_coding	chr19	chr2
NMT2	ANKMY1	0.00593858	-3.92804	0.0835954	-0.539678	NM	NM	NA	NA	protein_coding	protein_coding	chr10	chr2
CD33	RNPEPL1	0.00462346	4.05133	-0.158373	0.500035	M	NM	mic	NA	protein_coding	protein_coding	chr19	chr2
TTLL6	ATG4B	0.00894888	-3.72023	0.0444293	-0.541774	NM	NM	NA	NA	protein_coding	protein_coding	chr17	chr2
RP11-211A18.1	ING5	0.00278256	4.29982	-0.215174	0.488412	NM	NM	NA	NA	pseudogene	protein_coding	chr1	chr2
FXR2	FAM101B	0.00760719	3.8014	-0.0921394	0.517506	NM	NM	NA	NA	protein_coding	protein_coding	chr17	chr17
NUDT16L1	FAM101B	0.00277624	4.3012	-0.209023	0.493484	NM	NM	NA	NA	protein_coding	protein_coding	chr16	chr17
CD2BP2	FAM101B	0.00273317	4.30787	-0.149829	0.539185	M	NM	oli	NA	protein_coding	protein_coding	chr16	chr17
THAP11	FAM101B	0.000823104	4.9526	-0.283937	0.518914	NM	NM	NA	NA	protein_coding	protein_coding	chr16	chr17
SIDT1-AS1	FAM101B	0.00684203	-3.85664	0.139029	-0.48924	NM	NM	NA	NA	antisense	protein_coding	chr3	chr17
LARP6	FAM101B	0.00820444	3.76498	-0.12488	0.487989	M	NM	oli	NA	protein_coding	protein_coding	chr15	chr17
CHMP7	FAM101B	0.00933691	3.69449	-0.116951	0.484713	NM	NM	NA	NA	protein_coding	protein_coding	chr8	chr17
AGPAT6	FAM101B	0.00521941	3.98764	-0.109091	0.528742	NM	NM	NA	NA	protein_coding	protein_coding	chr8	chr17
ABHD6	TIMM22	0.00473918	4.036	-0.121941	0.525448	M	NM	oli	NA	protein_coding	protein_coding	chr3	chr17
HMGN1P8	TIMM22	0.000796967	-4.96985	0.289337	-0.516819	NM	NM	NA	NA	pseudogene	protein_coding	chr3	chr17
SCD5	MIR22HG	0.00320372	4.22744	-0.16309	0.519267	NM	NM	NA	NA	protein_coding	lincRNA	chr4	chr17
LRTOMT	TRPV3	0.00929697	-3.69838	-0.0161312	-0.580642	M	NM	ast	NA	protein_coding	protein_coding	chr11	chr17
C9orf38	UBE2G1	0.0056733	-3.94791	0.162953	-0.482741	NM	NM	NA	NA	protein_coding	protein_coding	chr9	chr17
ENPP7P10	RP11-81A22.5	0.00223365	4.43477	-0.23568	0.489944	NM	NM	NA	NA	pseudogene	lincRNA	chr4	chr17
IL17RD	RNF167	0.00140503	4.63775	-0.216336	0.53126	NM	NM	NA	NA	protein_coding	protein_coding	chr3	chr17
HIST2H2AC	MIS12	0.00823155	3.76286	-0.12447	0.488024	NM	NM	NA	NA	protein_coding	protein_coding	chr1	chr17
STARD13	TP53	0.00261627	-4.3332	0.210116	-0.496848	NM	NM	NA	NA	protein_coding	protein_coding	chr13	chr17
HEPACAM	CHD3	0.00741844	-3.81431	0.0742994	-0.532158	M	NM	ast	NA	protein_coding	protein_coding	chr11	chr17
RP11-588H23.5	CHD3	0.00754661	3.80574	-0.0579631	0.54276	NM	NM	NA	NA	pseudogene	protein_coding	chr12	chr17
LGI4	CHD3	0.00067513	-5.05026	0.231032	-0.570744	M	NM	ast	NA	protein_coding	protein_coding	chr19	chr17
FAM71F2	TMEM107	0.00262683	-4.32867	0.213192	-0.493818	M	NM	ast	NA	protein_coding	protein_coding	chr7	chr17
GPR161	GAS7	0.00225822	-4.42934	0.199727	-0.5174	NM	M	NA	oli	protein_coding	protein_coding	chr1	chr17
NPM1P37	RP11-385D13.3	0.00466449	4.04815	-0.109159	0.536279	NM	NM	NA	NA	pseudogene	lincRNA	chr6	chr17
KLRG1	TRIM16	0.00882157	3.7272	-0.103554	0.499331	NM	NM	NA	NA	protein_coding	protein_coding	chr12	chr17
ENTPD5	LRRC48	0.00549927	-3.96237	0.16432	-0.483604	NM	NM	NA	NA	protein_coding	protein_coding	chr14	chr17
SHISA4	AC087163.2	0.00288054	-4.28219	0.148052	-0.537283	NM	NM	NA	NA	protein_coding	pseudogene	chr1	chr17
NIPAL2	LLGL1	0.00471897	-4.04094	0.120369	-0.527227	NM	NM	NA	NA	protein_coding	protein_coding	chr8	chr17
GPR125	LLGL1	0.00803586	3.77649	-0.0418319	0.550509	M	NM	ast	NA	protein_coding	protein_coding	chr4	chr17
RP11-80H5.9	SNORD3B-1	0.00191325	-4.50367	0.247232	-0.489785	NM	NM	NA	NA	lincRNA	lincRNA	chr10	chr17
PDE6C	KSR1	0.00364559	4.1691	-0.178332	0.500088	M	NM	neu	NA	protein_coding	protein_coding	chr10	chr17
AL163953.3	UNC119	0.00266063	-4.32035	0.10704	-0.570797	NM	NM	NA	NA	lincRNA	protein_coding	chr14	chr17
TRIM9	RP11-192H23.8	0.00241509	-4.39154	0.196992	-0.514635	NM	NM	NA	NA	protein_coding	sense_intronic	chr14	chr17
SLC22A15	GIT1	0.00622028	3.90578	-0.115926	0.513261	M	NM	oli	NA	protein_coding	protein_coding	chr1	chr17
TMEM229A	ATAD5	0.00460831	-4.05338	0.167122	-0.493537	M	NM	ast	NA	protein_coding	protein_coding	chr7	chr17
PPIHP1	RAD51D	0.00713172	3.83583	-0.136842	0.488165	NM	NM	NA	NA	pseudogene	protein_coding	chr11	chr17
ELAVL2	SLFN13	0.0057245	-3.94458	0.100889	-0.529287	M	NM	neu	NA	protein_coding	protein_coding	chr9	chr17
PPDPF	RASL10B	0.00754661	-3.80548	0.105058	-0.508418	NM	NM	NA	NA	protein_coding	protein_coding	chr20	chr17
SIGLEC11	AC015849.13	0.00814713	-3.7684	0.0460014	-0.546599	NM	NM	NA	NA	protein_coding	sense_overlapping	chr19	chr17
HEPACAM	DHRS11	0.00408655	4.11599	-0.18674	0.486475	M	NM	ast	NA	protein_coding	protein_coding	chr11	chr17
SH3YL1	TADA2A	0.00414192	-4.10461	0.188107	-0.483868	NM	NM	NA	NA	protein_coding	protein_coding	chr2	chr17
ZBTB14	SOCS7	0.00603166	3.92036	-0.146138	0.492198	NM	NM	NA	NA	protein_coding	protein_coding	chr18	chr17
POU5F1P5	KLHL11	0.00606199	-3.91802	0.0658237	-0.551002	NM	NM	NA	NA	pseudogene	protein_coding	chr10	chr17
FNBP4	STAT5A	0.00971576	3.67247	-0.0956254	0.498151	NM	NM	NA	NA	protein_coding	protein_coding	chr11	chr17
U2AF1	STAT5A	0.00901646	3.71632	-0.124949	0.48142	NM	NM	NA	NA	protein_coding	protein_coding	chr21	chr17
MALT1	STAT5A	0.00355634	4.18033	-0.141969	0.52897	M	NM	mic	NA	protein_coding	protein_coding	chr18	chr17
KANSL1	HSD17B1P1	0.00656369	3.87668	-0.141969	0.489627	NM	NM	NA	NA	protein_coding	pseudogene	chr17	chr17
DHRS9	CTD-3193K9.3	0.0097829	3.66775	-0.0442242	0.535399	M	NM	mic	NA	protein_coding	antisense	chr2	chr17
DUSP10	ATXN7L3	0.0069509	3.84786	-0.14108	0.486475	M	NM	oli	NA	protein_coding	protein_coding	chr1	chr17
PIK3CG	HEXIM1	0.00975474	3.67034	-0.0713602	0.516026	M	NM	mic	NA	protein_coding	protein_coding	chr7	chr17
ZNF391	LRRC37A17P	0.00503688	4.0083	-0.158988	0.493889	NM	NM	NA	NA	protein_coding	pseudogene	chr6	chr17
RP11-37E23.5	TTLL6	0.00958577	-3.68165	0.00362269	-0.565408	NM	NM	NA	NA	antisense	protein_coding	chr13	chr17
MAP7	TTLL6	0.00693565	-3.84919	0.134176	-0.492005	M	NM	oli	NA	protein_coding	protein_coding	chr6	chr17
STAR	TTLL6	0.00459669	4.05539	-0.096514	0.546212	M	NM	neu	NA	protein_coding	protein_coding	chr8	chr17
RP5-884C9.2	RP11-1079K10.3	0.00254147	-4.36661	0.0721121	-0.599274	NM	NM	NA	NA	lincRNA	lincRNA	chr1	chr17
LUC7L	SPOP	0.00596133	-3.92613	0.141832	-0.496284	NM	NM	NA	NA	protein_coding	protein_coding	chr16	chr17
LAPTM4B	CHAD	0.00469794	-4.04395	0.163431	-0.495157	NM	NM	NA	NA	protein_coding	protein_coding	chr8	chr17
WNK1	C17orf67	0.00932839	3.6961	-0.0267943	0.551196	M	NM	oli	NA	protein_coding	protein_coding	chr12	chr17
SMAD7	RP5-1107A17.4	0.00254147	-4.36767	0.177649	-0.526205	NM	NM	NA	NA	protein_coding	sense_intronic	chr18	chr17
PTPRG-AS1	RP5-1107A17.4	0.00191084	4.5064	-0.23363	0.501039	NM	NM	NA	NA	processed_transcript	sense_intronic	chr3	chr17
SLC25A28	AKAP1	0.00503532	-4.00881	0.157758	-0.49491	NM	NM	NA	NA	protein_coding	protein_coding	chr10	chr17
CRADD	RP11-166P13.4	0.00980909	-3.66637	0.00587833	-0.562044	M	NM	oli	NA	protein_coding	antisense	chr12	chr17
DCTN6	RP11-118E18.2	0.00782614	-3.78822	0.115379	-0.498362	NM	NM	NA	NA	protein_coding	antisense	chr8	chr17
UNC5B	RP11-118E18.2	0.00277624	4.30072	-0.215721	0.488095	NM	NM	NA	NA	protein_coding	antisense	chr10	chr17
TRIM52	RP11-118E18.2	0.00295645	4.27066	-0.190909	0.503646	NM	NM	NA	NA	protein_coding	antisense	chr5	chr17
TMED4	RN7SL449P	0.00191084	-4.50579	0.200137	-0.526822	M	NM	oli	NA	protein_coding	misc_RNA	chr7	chr17
LYRM9	RN7SL449P	0.00793375	-3.78171	0.130485	-0.485876	NM	NM	NA	NA	protein_coding	misc_RNA	chr17	chr17
AUNIP	RN7SL449P	0.00504392	-4.00764	0.0994532	-0.538216	NM	NM	NA	NA	protein_coding	misc_RNA	chr1	chr17
PPCS	RN7SL449P	0.00932839	-3.69624	0.0330144	-0.546863	NM	NM	NA	NA	protein_coding	misc_RNA	chr1	chr17
C1orf50	RN7SL449P	0.00834229	-3.75653	0.120574	-0.490191	NM	NM	NA	NA	protein_coding	misc_RNA	chr1	chr17
KCNA3	RN7SL449P	0.00449805	4.06784	-0.14771	0.51032	M	NM	neu	NA	protein_coding	misc_RNA	chr1	chr17
RP11-418J17.1	RN7SL449P	0.00223012	4.43654	-0.236979	0.489134	NM	NM	NA	NA	antisense	misc_RNA	chr1	chr17
CYB5R1	RN7SL449P	0.0044945	-4.0684	0.0790841	-0.559984	NM	NM	NA	NA	protein_coding	misc_RNA	chr1	chr17
PRPS1	RN7SL449P	0.00410943	-4.10901	0.104238	-0.547321	NM	NM	NA	NA	protein_coding	misc_RNA	chrX	chr17
SPCS1	RN7SL449P	0.00373845	-4.15743	0.0825017	-0.568261	NM	NM	NA	NA	protein_coding	misc_RNA	chr3	chr17
RABL3	RN7SL449P	0.00356377	-4.17829	0.174163	-0.504508	NM	NM	NA	NA	protein_coding	misc_RNA	chr3	chr17
DCAF11	RN7SL449P	0.00259747	-4.33837	0.229187	-0.482301	NM	NM	NA	NA	protein_coding	misc_RNA	chr14	chr17
TCTN3	RN7SL449P	0.00510611	-3.9984	-0.00369105	-0.606583	NM	NM	NA	NA	protein_coding	misc_RNA	chr10	chr17
C5orf55	RN7SL449P	0.00473883	-4.03668	0.171292	-0.48806	NM	NM	NA	NA	protein_coding	misc_RNA	chr5	chr17
DNAJC18	RN7SL449P	0.001402	-4.6395	0.234997	-0.517224	NM	NM	NA	NA	protein_coding	misc_RNA	chr5	chr17
PHLDB1	RNF43	0.00459049	4.05651	-0.160492	0.499084	M	M	oli	ast	protein_coding	protein_coding	chr11	chr17
KB-1836B5.1	RP11-567L7.6	0.00273317	-4.3082	0.218113	-0.487179	NM	NM	NA	NA	sense_overlapping	lincRNA	chr8	chr17
SLC22A9	PPM1D	0.00903174	-3.71518	0.117498	-0.487056	NM	M	NA	oli	protein_coding	protein_coding	chr11	chr17
RP5-1028L10.1	RP11-51F16.5	0.00769543	3.79635	-0.106972	0.505794	NM	NM	NA	NA	antisense	pseudogene	chr1	chr17
MPP7	GNA13	0.00179599	4.53662	-0.256186	0.486897	NM	M	NA	mic	protein_coding	protein_coding	chr10	chr17
RP11-509J21.2	NOL11	0.00904726	-3.71388	0.0076555	-0.5665	NM	NM	NA	NA	lincRNA	protein_coding	chr9	chr17
IRAK2	SH3GL1P3	0.00270626	4.31467	-0.221189	0.485576	M	NM	mic	NA	protein_coding	pseudogene	chr3	chr17
RP11-158K1.3	SH3GL1P3	0.00483735	4.02603	-0.0507861	0.574231	M	NM	mic	NA	antisense	pseudogene	chr8	chr17
TM7SF2	ARSG	0.00413545	4.10609	-0.156664	0.508489	NM	NM	NA	NA	protein_coding	protein_coding	chr11	chr17
MARCKSL1	ARSG	0.00626531	3.90217	-0.0969241	0.526822	M	NM	oli	NA	protein_coding	protein_coding	chr1	chr17
MARCKSL1	SLC16A6	0.00259747	4.34577	-0.0792891	0.592265	M	NM	oli	NA	protein_coding	protein_coding	chr1	chr17
SCEL	SLC16A6	0.000635385	-5.10089	0.271907	-0.546828	NM	NM	NA	NA	protein_coding	protein_coding	chr13	chr17
PRAF2	SLC16A6	0.0010335	4.83637	-0.288995	0.499771	NM	NM	NA	NA	protein_coding	protein_coding	chrX	chr17
APAF1	SLC16A6	0.00970493	-3.6739	0.109706	-0.487566	M	NM	mic	NA	protein_coding	protein_coding	chr12	chr17
ARHGAP21	SLC16A6	0.00745259	-3.81177	0.0611757	-0.541228	M	NM	oli	NA	protein_coding	protein_coding	chr10	chr17
RBM33	AC079210.1	0.00191449	4.50252	-0.240328	0.495192	NM	NM	NA	NA	protein_coding	protein_coding	chr7	chr17
NFYA	RP11-143K11.1	0.0057948	3.93913	-0.155913	0.487091	M	NM	oli	NA	protein_coding	lincRNA	chr6	chr17
AC004381.6	CTD-2514K5.2	0.00682253	3.8585	-0.139645	0.489011	NM	NM	NA	NA	protein_coding	antisense	chr16	chr17
RP11-469M7.1	KIF19	0.00348605	4.18779	-0.149829	0.52411	NM	NM	NA	NA	lincRNA	protein_coding	chr2	chr17
KPNA2	KIF19	0.00855766	3.74359	-0.105742	0.499824	NM	NM	NA	NA	protein_coding	protein_coding	chr17	chr17
HECTD2	KIF19	0.00350181	4.18597	-0.124402	0.542425	NM	NM	NA	NA	protein_coding	protein_coding	chr10	chr17
CYP4F11	RAB37	0.00481034	4.02881	-0.0370472	0.583706	M	NM	ast	NA	protein_coding	protein_coding	chr19	chr17
ARNTL	JMJD6	0.00879152	3.73054	0.0911141	0.631732	NM	NM	NA	NA	protein_coding	protein_coding	chr11	chr17
AL163953.3	JMJD6	0.00554219	-3.95737	0.103008	-0.529358	NM	NM	NA	NA	lincRNA	protein_coding	chr14	chr17
PEX5L-AS2	MGAT5B	0.00983706	3.66491	-0.071702	0.515075	M	NM	oli	NA	antisense	protein_coding	chr3	chr17
BCR	TMEM235	0.00541896	-3.96974	0.157348	-0.49005	NM	M	NA	oli	protein_coding	protein_coding	chr22	chr17
SAMD1	TMEM235	0.00646449	-3.88555	0.122215	-0.505917	NM	M	NA	oli	protein_coding	protein_coding	chr19	chr17
FHL2	DNAH17	0.00231778	-4.41698	0.233766	-0.489116	NM	NM	NA	NA	protein_coding	protein_coding	chr2	chr17
RP11-509J21.1	DNAH17	0.00211905	4.45975	-0.197744	0.522789	NM	NM	NA	NA	lincRNA	protein_coding	chr9	chr17
PCDH9-AS3	USP36	0.00376323	4.15181	-0.189064	0.489416	NM	NM	NA	NA	antisense	protein_coding	chr13	chr17
RP11-280O24.3	DDC8	0.00749394	3.80837	-0.130349	0.489539	NM	NM	NA	NA	pseudogene	protein_coding	chr9	chr17
STARD13	ACTG1	0.00320369	-4.22815	0.155707	-0.524867	NM	NM	NA	NA	protein_coding	protein_coding	chr13	chr17
RASAL2	MRPL12	0.00834957	-3.75589	0.119275	-0.491106	NM	NM	NA	NA	protein_coding	protein_coding	chr1	chr17
EPM2AIP1	MRPL12	0.00420069	-4.09934	0.129255	-0.52809	NM	NM	NA	NA	protein_coding	protein_coding	chr3	chr17
CTH	HEXDC	0.00847819	-3.74737	0.0807929	-0.51895	M	NM	ast	NA	protein_coding	protein_coding	chr1	chr17
SNORD116-12	RP13-638C3.6	0.00643055	3.88879	-0.119549	0.508348	NM	NM	NA	NA	snoRNA	pseudogene	chr15	chr17
AC008074.3	CECR1	0.00767071	3.79794	-0.131169	0.487514	NM	NM	NA	NA	antisense	protein_coding	chr2	chr22
AC006195.2	DGCR6	0.00692166	3.85025	-0.134655	0.491776	NM	NM	NA	NA	pseudogene	protein_coding	chr7	chr22
IQCH-AS1	ARVCF	0.00259747	4.33991	-0.189884	0.51342	M	NM	ast	NA	lincRNA	protein_coding	chr15	chr22
UCP2	AC006547.14	0.00970493	3.67457	-0.0766917	0.512627	M	NM	mic	NA	protein_coding	protein_coding	chr11	chr22
ADAMTSL1	YDJC	0.00410943	4.1109	-0.186124	0.486281	NM	NM	NA	NA	protein_coding	protein_coding	chr9	chr22
CDC27P1	MMP11	0.00760719	3.80131	-0.101914	0.510232	NM	NM	NA	NA	pseudogene	protein_coding	chr2	chr22
AC004158.2	AP000350.6	0.00689076	-3.85342	0.0750513	-0.536508	NM	NM	NA	NA	lincRNA	pseudogene	chr16	chr22
ATPAF2	LRP5L	0.00067513	5.05876	-0.227478	0.574266	NM	NM	NA	NA	protein_coding	protein_coding	chr17	chr22
PNPO	NIPSNAP1	0.00648348	3.88263	0.00211893	0.5926	NM	NM	NA	NA	protein_coding	protein_coding	chr17	chr22
ALDH5A1	NIPSNAP1	0.00917841	3.70508	-0.0966507	0.501655	NM	NM	NA	NA	protein_coding	protein_coding	chr6	chr22
MFSD5	SLC35E4	0.00652099	3.87925	-0.134723	0.495562	NM	NM	NA	NA	protein_coding	protein_coding	chr12	chr22
NAB2	SLC35E4	0.0096162	3.67987	-0.0293233	0.547445	M	NM	mic	NA	protein_coding	protein_coding	chr12	chr22
USP46-AS1	RP1-90G24.6	0.000887446	-4.91846	0.308134	-0.494769	NM	NM	NA	NA	lincRNA	lincRNA	chr4	chr22
ZNF616	HMGXB4	0.00902062	-3.71572	0.110458	-0.49255	NM	NM	NA	NA	protein_coding	protein_coding	chr19	chr22
CADPS2	IFT27	0.00983706	-3.66487	0.0037594	-0.563312	NM	M	NA	ast	protein_coding	protein_coding	chr7	chr22
RP11-26J3.1	IFT27	0.00498747	4.01312	-0.0933014	0.543288	M	M	ast	ast	lincRNA	protein_coding	chr8	chr22
RP6-60B16.1	MPST	0.00908191	-3.71107	0.0926863	-0.505424	NM	NM	NA	NA	pseudogene	protein_coding	chrX	chr22
CHCHD4	MPST	0.00551535	3.96114	-0.157211	0.489011	M	NM	oli	NA	protein_coding	protein_coding	chr3	chr22
CEP19	MPST	0.00653886	3.87824	-0.0897471	0.529023	NM	NM	NA	NA	protein_coding	protein_coding	chr3	chr22
AP1G1	CBY1	0.00732083	-3.82267	0.111757	-0.505618	NM	NM	NA	NA	protein_coding	protein_coding	chr16	chr22
KRT8P33	CBY1	0.00727185	3.82679	-0.118729	0.500881	NM	NM	NA	NA	pseudogene	protein_coding	chr5	chr22
CTD-2514K5.2	SUN2	0.0031426	-4.23918	0.139029	-0.538481	NM	NM	NA	NA	antisense	protein_coding	chr17	chr22
BACH1-IT1	CACNA1I	0.00254147	4.36764	-0.227341	0.487707	NM	NM	NA	NA	sense_intronic	protein_coding	chr21	chr22
CTD-2269F5.1	SGSM3	0.00189147	-4.51243	0.25393	-0.485506	NM	NM	NA	NA	antisense	protein_coding	chr5	chr22
IL2RG	RPL4P6	0.00432639	-4.08469	0.153589	-0.508048	NM	NM	NA	NA	protein_coding	pseudogene	chrX	chr22
PKD1L3	ACO2	0.00823155	-3.76316	0.0928913	-0.512028	NM	M	NA	ast	processed_transcript	protein_coding	chr16	chr22
DOCK8	LINC00634	0.00990878	3.66134	-0.0722488	0.514212	M	NM	mic	NA	protein_coding	pseudogene	chr9	chr22
STARD13	NAGA	0.0051864	-3.9904	0.155161	-0.494488	NM	NM	NA	NA	protein_coding	protein_coding	chr13	chr22
RP3-406A7.7	SERHL2	0.00908946	3.71043	-0.118045	0.485999	NM	NM	NA	NA	lincRNA	protein_coding	chr6	chr22
RP11-26J3.1	ARFGAP3	0.000188539	-5.66883	0.387697	-0.524902	M	NM	ast	NA	lincRNA	protein_coding	chr8	chr22
RP11-443A13.5	RP4-753M9.1	0.00116073	4.76608	-0.273069	0.503505	NM	NM	NA	NA	antisense	sense_intronic	chr10	chr22
ARHGAP21	KIAA0930	0.0013427	4.67851	-0.265482	0.498151	M	NM	oli	NA	protein_coding	protein_coding	chr10	chr22
MOBP	FAM118A	0.00362213	-4.17126	0.188722	-0.492269	M	NM	oli	NA	protein_coding	protein_coding	chr3	chr22
RP11-162G9.1	FLJ27365	0.00728467	3.82587	-0.118592	0.500863	NM	NM	NA	NA	lincRNA	protein_coding	chr4	chr22
DSTNP1	RP6-109B7.4	0.00848197	3.74711	-0.0955571	0.50796	NM	NM	NA	NA	pseudogene	antisense	chr21	chr22
CHMP1B	RP6-109B7.4	0.00635529	-3.89441	0.151265	-0.484749	NM	NM	NA	NA	protein_coding	antisense	chr18	chr22
ZFP1	C22orf34	0.00481034	-4.02894	0.173001	-0.485682	NM	NM	NA	NA	protein_coding	protein_coding	chr16	chr22
FMO5	MLC1	0.0023299	-4.41359	0.218865	-0.500528	NM	M	NA	ast	protein_coding	protein_coding	chr1	chr22
USP2-AS1	KLHL17	0.00469794	-4.0436	-0.0772386	-0.65563	NM	NM	NA	NA	antisense	protein_coding	chr11	chr1
CTH	KLHL17	0.00473883	-4.03681	0.117635	-0.528706	M	NM	ast	NA	protein_coding	protein_coding	chr1	chr1
CHCHD4	KLHL17	0.00843481	3.75125	0.126794	0.655014	M	NM	oli	NA	protein_coding	protein_coding	chr3	chr1
LPCAT2BP	C1orf159	0.00408655	-4.11607	0.144908	-0.518633	NM	NM	NA	NA	pseudogene	protein_coding	chr1	chr1
TTLL7-IT1	MXRA8	0.0088544	3.72488	-0.0127136	0.564369	M	NM	oli	NA	sense_intronic	protein_coding	chr1	chr1
SYT4	AURKAIP1	0.00835814	-3.75486	0.0886535	-0.514107	M	NM	neu	NA	protein_coding	protein_coding	chr18	chr1
PPP2R5A	TTC34	0.00582003	-3.9369	0.123718	-0.511447	M	NM	ast	NA	protein_coding	protein_coding	chr1	chr1
ZNF844	TTC34	0.00739417	-3.81711	0.107587	-0.508031	NM	NM	NA	NA	protein_coding	protein_coding	chr19	chr1
SLC38A11	LINC00982	0.00780721	-3.78938	0.115858	-0.498151	NM	M	NA	ast	protein_coding	antisense	chr2	chr1
RP11-577N1.2	NOL9	0.00944391	3.68823	-0.10123	0.495967	M	NM	ast	NA	pseudogene	protein_coding	chr8	chr1
IKZF1	VAMP3	0.00999539	-3.65833	0.0885851	-0.50162	M	M	mic	oli	protein_coding	protein_coding	chr7	chr1
UCP2	H6PD	0.00625982	3.90276	-0.137799	0.496302	M	NM	mic	NA	protein_coding	protein_coding	chr11	chr1
HDAC1	MASP2	0.00691897	-3.85083	0.0796992	-0.532845	NM	NM	NA	NA	protein_coding	protein_coding	chr1	chr1
RP11-456J20.1	EXOSC10	0.00821708	3.76427	-0.113807	0.496407	NM	NM	NA	NA	pseudogene	protein_coding	chr15	chr1
AC004817.1	FBXO2	0.00703722	-3.84256	0.135817	-0.489856	NM	M	NA	ast	protein_coding	protein_coding	chr14	chr1
CPNE6	ALDH4A1	0.00788955	3.78417	-0.0302119	0.559491	NM	M	NA	ast	protein_coding	protein_coding	chr14	chr1
PIK3R3	AKR7A3	0.00338098	-4.20459	0.193917	-0.492603	NM	NM	NA	NA	protein_coding	protein_coding	chr1	chr1
ARHGAP26	CAPZB	0.0073549	-3.82053	0.0359535	-0.559913	NM	M	NA	mic	protein_coding	protein_coding	chr5	chr1
ALDH7A1	HMGCL	0.00601924	3.92114	-0.139371	0.497517	M	NM	ast	NA	protein_coding	protein_coding	chr5	chr1
FAM181A	PNRC2	0.00919135	-3.70382	0.106835	-0.493748	NM	NM	NA	NA	protein_coding	protein_coding	chr14	chr1
AF064858.10	GRHL3	0.00823155	3.7628	-0.113807	0.496214	NM	NM	NA	NA	lincRNA	protein_coding	chr21	chr1
TEKT5	RP1-187B23.1	0.00882157	-3.72746	0.0838688	-0.514124	NM	NM	NA	NA	protein_coding	antisense	chr16	chr1
ZNF41	HMGN2	0.00881775	-3.72868	0.0382092	-0.547198	NM	NM	NA	NA	protein_coding	protein_coding	chrX	chr1
RFC5	TMEM222	0.00532411	-3.97777	0.161176	-0.48813	NM	NM	NA	NA	protein_coding	protein_coding	chr12	chr1
DUSP15	TMEM222	0.00422837	4.09566	-0.162953	0.502325	NM	NM	NA	NA	protein_coding	protein_coding	chr20	chr1
CHPF	GPR3	0.00787595	3.78488	-0.0518797	0.544486	NM	NM	NA	NA	protein_coding	protein_coding	chr2	chr1
TLE4	GPR3	0.00904726	-3.71383	0.0425154	-0.542337	NM	NM	NA	NA	protein_coding	protein_coding	chr9	chr1
ROCK1P1	SNORA73B	0.00433059	4.08408	-0.168763	0.496319	NM	NM	NA	NA	pseudogene	snoRNA	chr18	chr1
SIK3-IT1	TAF12	0.00398427	-4.12568	0.0967874	-0.554595	NM	NM	NA	NA	sense_intronic	protein_coding	chr11	chr1
RP11-1407O15.2	TAF12	0.0095772	-3.68251	0.0925496	-0.501796	NM	NM	NA	NA	protein_coding	protein_coding	chr17	chr1
C12orf57	TAF12	0.00471897	4.03985	-0.167464	0.491476	NM	NM	NA	NA	protein_coding	protein_coding	chr12	chr1
NANOS3	TAF12	0.00929097	3.69868	-0.104101	0.495157	NM	NM	NA	NA	protein_coding	protein_coding	chr19	chr1
RP11-173A16.1	RP4-534N18.2	0.00932839	3.69614	-0.102461	0.496073	NM	NM	NA	NA	antisense	lincRNA	chr18	chr1
ZC2HC1C	FAM167B	0.00245925	4.38642	-0.151811	0.547445	NM	NM	NA	NA	protein_coding	protein_coding	chr14	chr1
SNORA31	MARCKSL1	0.00656615	-3.87592	0.0915243	-0.527438	NM	M	NA	oli	snoRNA	protein_coding	chr13	chr1
METTL17	MARCKSL1	0.00749294	-3.80863	0.0407382	-0.555176	NM	M	NA	oli	protein_coding	protein_coding	chr14	chr1
ARHGAP21	MARCKSL1	0.00225286	-4.4316	0.0527683	-0.618647	M	M	oli	oli	protein_coding	protein_coding	chr10	chr1
METRN	FNDC5	0.00554219	3.95735	-0.155639	0.489733	M	M	ast	neu	protein_coding	protein_coding	chr16	chr1
LINC00086	FNDC5	0.0041409	4.10504	-0.176213	0.49329	NM	M	NA	neu	lincRNA	protein_coding	chrX	chr1
HDAC11	FNDC5	0.00549927	3.96365	-0.101572	0.531189	M	M	oli	neu	protein_coding	protein_coding	chr3	chr1
MYH14	FNDC5	0.00958577	3.68182	-0.105673	0.491723	NM	M	NA	neu	protein_coding	protein_coding	chr19	chr1
RNF157-AS1	HPCA	0.00609901	-3.91547	0.141422	-0.495192	NM	NM	NA	NA	antisense	protein_coding	chr17	chr1
CTD-2050E21.1	TMEM54	0.00846255	3.74982	-0.128776	0.482935	NM	NM	NA	NA	lincRNA	protein_coding	chr5	chr1
RERG	AK2	0.0090647	3.7123	-0.0207109	0.557377	NM	NM	NA	NA	protein_coding	protein_coding	chr12	chr1
CORO1C	ADC	0.00189147	-4.51192	0.223855	-0.50944	NM	NM	NA	NA	protein_coding	protein_coding	chr12	chr1
CCAR1	ZSCAN20	0.0086396	-3.73791	0.113534	-0.493132	NM	NM	NA	NA	protein_coding	protein_coding	chr10	chr1
ZNF69	TEKT2	0.00668366	3.86813	-0.112509	0.510954	NM	NM	NA	NA	protein_coding	protein_coding	chr19	chr1
RP11-72I8.1	MYCBP	0.000664522	5.07725	-0.25933	0.55338	NM	NM	NA	NA	antisense	protein_coding	chr16	chr1
NPIPP1	MYCBP	0.00862541	3.73983	-0.0821599	0.516977	NM	NM	NA	NA	pseudogene	protein_coding	chr16	chr1
RP11-723O4.2	TRIT1	0.00872542	-3.73451	0.126931	-0.482318	NM	NM	NA	NA	antisense	protein_coding	chr3	chr1
RP11-460N11.2	ZMPSTE24	0.0032666	-4.21769	0.1946	-0.493801	NM	NM	NA	NA	pseudogene	protein_coding	chr9	chr1
PLEKHM3	COL9A2	0.00780329	-3.78961	0.0978811	-0.511729	NM	M	NA	oli	protein_coding	protein_coding	chr2	chr1
ARMC5	RIMKLA	0.00410943	4.11048	-0.158988	0.507291	NM	M	NA	neu	protein_coding	protein_coding	chr16	chr1
LRRC43	TMEM125	0.00960679	3.68067	-0.0803144	0.510725	M	M	ast	oli	protein_coding	protein_coding	chr12	chr1
PSTK	ELOVL1	0.00572332	-3.94493	0.113465	-0.520112	NM	M	NA	oli	protein_coding	protein_coding	chr10	chr1
TM7SF2	ST3GAL3	0.00970493	3.67382	0.0101846	0.573809	NM	NM	NA	NA	protein_coding	protein_coding	chr11	chr1
CTSC	ST3GAL3	0.00689299	-3.85322	-0.0709501	-0.632436	M	NM	mic	NA	protein_coding	protein_coding	chr11	chr1
KREMEN1	ST3GAL3	0.00748999	3.80884	-0.0419686	0.554348	NM	NM	NA	NA	protein_coding	protein_coding	chr22	chr1
AGT	ST3GAL3	0.00976578	3.66893	-0.0887902	0.502853	M	NM	ast	NA	protein_coding	protein_coding	chr1	chr1
RP1-155D22.2	ST3GAL3	0.004399	4.07909	-0.142994	0.515322	M	NM	ast	NA	lincRNA	protein_coding	chr6	chr1
TBC1D8B	ST3GAL3	0.00473883	-4.03681	0.126931	-0.521873	NM	NM	NA	NA	protein_coding	protein_coding	chrX	chr1
CMTM5	ST3GAL3	0.00732083	3.82279	-0.0804511	0.528777	M	NM	oli	NA	protein_coding	protein_coding	chr14	chr1
RP11-418J17.1	SLC6A9	0.00338316	4.20371	-0.193028	0.493184	NM	NM	NA	NA	antisense	protein_coding	chr1	chr1
OPRD1	CYP4X1	0.00947904	-3.68693	0.0127136	-0.559825	NM	M	NA	neu	protein_coding	protein_coding	chr1	chr1
TDH	RP1-18D14.7	0.00916108	-3.70598	0.0900889	-0.50671	NM	M	NA	mic	pseudogene	antisense	chr8	chr1
DOK4	TTC39A	0.00294974	4.27203	-0.192139	0.502871	NM	NM	NA	NA	protein_coding	protein_coding	chr16	chr1
PPP1R26	TTC39A	0.00409535	4.11433	-0.175803	0.49484	M	NM	ast	NA	protein_coding	protein_coding	chr9	chr1
KCNH8	PRPF38A	0.00808711	-3.77204	0.0576897	-0.53878	M	NM	oli	NA	protein_coding	protein_coding	chr3	chr1
TM7SF2	CPT2	0.00635529	3.89452	-0.145796	0.489028	NM	NM	NA	NA	protein_coding	protein_coding	chr11	chr1
NCAPD3	CPT2	0.00179599	-4.53606	0.231306	-0.506745	NM	NM	NA	NA	protein_coding	protein_coding	chr11	chr1
PHLPP1	RP5-1024G6.7	0.00254812	4.36418	-0.202256	0.507044	NM	NM	NA	NA	protein_coding	antisense	chr18	chr1
JMJD4	RP5-1024G6.5	0.00846255	3.74921	-0.113671	0.494523	NM	NM	NA	NA	protein_coding	antisense	chr1	chr1
SCN7A	LRP8	0.00440513	-4.07781	0.141763	-0.516079	M	NM	neu	NA	protein_coding	protein_coding	chr2	chr1
UBR5	TCTEX1D1	0.00462345	-4.0517	0.182023	-0.481596	NM	M	NA	neu	protein_coding	protein_coding	chr8	chr1
RP11-418J17.1	LRRC40	0.00379026	-4.14807	0.102529	-0.553292	NM	NM	NA	NA	antisense	protein_coding	chr1	chr1
ZMYND12	CTH	0.00386892	4.13726	-0.0534518	0.585379	M	M	ast	ast	protein_coding	protein_coding	chr1	chr1
RP11-134G8.8	FPGT	0.00989552	-3.66227	0.115174	-0.481772	NM	NM	NA	NA	lincRNA	protein_coding	chr1	chr1
RP11-418J17.1	SLC44A5	0.00505549	-4.00644	0.168148	-0.486492	NM	M	NA	neu	antisense	protein_coding	chr1	chr1
CMTM2	SLC44A5	0.00335588	4.20752	-0.202529	0.486175	NM	M	NA	neu	protein_coding	protein_coding	chr16	chr1
NDST3	ST6GALNAC5	0.00677826	3.86214	-0.114833	0.508436	M	NM	neu	NA	protein_coding	protein_coding	chr4	chr1
METRN	AK5	0.00522002	-3.98745	0.132468	-0.511412	M	NM	ast	NA	protein_coding	protein_coding	chr16	chr1
LINC00087	AK5	0.00739526	-3.81653	0.114286	-0.502906	NM	NM	NA	NA	lincRNA	protein_coding	chrX	chr1
TTC8	TTLL7-IT1	0.00410943	4.10912	-0.191524	0.481755	NM	M	NA	oli	protein_coding	sense_intronic	chr14	chr1
C17orf85	CLCA4	0.00687247	-3.85454	0.101709	-0.517241	NM	M	NA	oli	protein_coding	protein_coding	chr17	chr1
MARCKSL1	CLCA4	0.00473918	-4.036	0.0538619	-0.573333	M	M	oli	oli	protein_coding	protein_coding	chr1	chr1
PIRT	DNTTIP2	0.00558407	-3.95508	0.111278	-0.523018	NM	NM	NA	NA	protein_coding	protein_coding	chr17	chr1
ZNF99	ALG14	0.00270814	4.31327	-0.203144	0.499701	NM	NM	NA	NA	protein_coding	protein_coding	chr19	chr1
RP11-115N12.1	DPYD-AS2	0.00563261	3.95139	-0.140055	0.500969	NM	NM	NA	NA	pseudogene	antisense	chr18	chr1
ANKRD40	DBT	0.00264682	-4.32407	0.186124	-0.514247	M	NM	oli	NA	protein_coding	protein_coding	chr17	chr1
RP3-521E19.2	EXTL2	0.00810992	-3.77082	0.127614	-0.486651	NM	NM	NA	NA	antisense	protein_coding	chr12	chr1
TP53BP2	COL11A1	0.00814713	-3.7689	0.119412	-0.492727	M	NM	ast	NA	protein_coding	protein_coding	chr1	chr1
FADS2	PRPF38B	0.00856268	-3.74266	0.114286	-0.493184	M	M	ast	mic	protein_coding	protein_coding	chr11	chr1
ACSBG1	PRPF38B	0.00117468	-4.74739	0.220027	-0.542161	M	M	ast	mic	protein_coding	protein_coding	chr15	chr1
TDH	AMPD2	0.00960679	-3.68056	0.0767601	-0.513349	NM	NM	NA	NA	pseudogene	protein_coding	chr8	chr1
RP11-530N7.2	LAMTOR5	0.00803225	-3.77671	0.0643199	-0.534624	NM	NM	NA	NA	pseudogene	protein_coding	chr17	chr1
ADORA3	FAM212B	0.00644734	3.8875	-0.0825017	0.535416	M	NM	mic	NA	protein_coding	protein_coding	chr1	chr1
KCNK1	KCND3	0.00428521	4.09068	-0.159945	0.50398	NM	M	NA	neu	protein_coding	protein_coding	chr1	chr1
RP6-11O7.2	MOV10	0.00228565	4.42456	-0.176282	0.534377	NM	NM	NA	NA	pseudogene	protein_coding	chr22	chr1
RP11-207C16.4	ITGA10	0.0097085	3.6731	-0.117157	0.481684	NM	NM	NA	NA	antisense	protein_coding	chr9	chr1
PPFIA1	HIST2H2BF	0.00919497	-3.70344	0.0458647	-0.538674	NM	NM	NA	NA	protein_coding	protein_coding	chr11	chr1
RP11-480I12.2	BOLA1	0.00703722	-3.84256	0.133561	-0.491599	NM	NM	NA	NA	pseudogene	protein_coding	chr1	chr1
SLC16A2	CA14	0.00388081	4.13595	-0.184416	0.490965	NM	M	NA	oli	protein_coding	protein_coding	chrX	chr1
ICAM3	CA14	0.00739417	3.81721	-0.0501025	0.549699	NM	M	NA	oli	protein_coding	protein_coding	chr19	chr1
RP11-418J17.1	APH1A	0.0037025	-4.16168	0.112303	-0.548061	NM	NM	NA	NA	antisense	protein_coding	chr1	chr1
EGFEM1P	CERS2	0.00462345	-4.05151	0.123992	-0.525906	NM	NM	NA	NA	pseudogene	protein_coding	chr3	chr1
RP11-85M11.2	SEMA6C	0.00461341	4.05292	-0.16514	0.495016	NM	NM	NA	NA	lincRNA	protein_coding	chr3	chr1
RN7SL577P	PIP5K1A	0.00153338	4.60205	-0.265824	0.487743	NM	NM	NA	NA	misc_RNA	protein_coding	chr15	chr1
TRIM29	NUP210L	0.00262659	-4.33018	0.11039	-0.56967	NM	NM	NA	NA	protein_coding	protein_coding	chr11	chr1
BIRC6-AS1	UBE2Q1	0.00469794	-4.04348	0.148325	-0.506692	NM	NM	NA	NA	antisense	protein_coding	chr2	chr1
TFEC	SYT11	0.00804364	-3.77454	0.114149	-0.497499	M	NM	mic	NA	protein_coding	protein_coding	chr7	chr1
PPP1R15B	C1orf61	0.00793375	-3.78172	0.107314	-0.503628	NM	NM	NA	NA	protein_coding	protein_coding	chr1	chr1
AC004817.1	HDGF	0.00541896	-3.97034	0.130485	-0.51069	NM	NM	NA	NA	protein_coding	protein_coding	chr14	chr1
EXOC1	PEAR1	0.00562785	-3.95176	0.12242	-0.514336	NM	NM	NA	NA	protein_coding	protein_coding	chr4	chr1
THNSL1	PEAR1	0.0096932	-3.67517	0.0921394	-0.501145	NM	NM	NA	NA	protein_coding	protein_coding	chr10	chr1
FAM211A	DARC	0.00855212	-3.74404	0.106562	-0.49926	NM	NM	NA	NA	protein_coding	protein_coding	chr17	chr1
XPC	DARC	0.00135383	-4.66807	0.276487	-0.487778	NM	NM	NA	NA	protein_coding	protein_coding	chr3	chr1
SCO2	C1orf204	0.00639138	-3.89185	0.131647	-0.499577	NM	NM	NA	NA	protein_coding	protein_coding	chr22	chr1
PARP16	ATP1A2	0.00379309	4.14746	-0.196856	0.482653	NM	M	NA	ast	protein_coding	protein_coding	chr15	chr1
ATP1B1P1	COPA	0.00502047	-4.01089	0.147232	-0.503276	NM	NM	NA	NA	pseudogene	protein_coding	chr4	chr1
SLC22A15	USP21	0.00799458	3.77859	-0.106562	0.503786	M	NM	oli	NA	protein_coding	protein_coding	chr1	chr1
MLC1	PCP4L1	0.00674538	3.86396	-0.0902939	0.526822	M	M	ast	neu	protein_coding	protein_coding	chr22	chr1
MARCKSL1	PCP4L1	0.00159129	4.5842	-0.245113	0.502113	M	M	oli	neu	protein_coding	protein_coding	chr1	chr1
GPR37L1	PCP4L1	0.00395576	4.12985	-0.1581	0.510479	M	M	ast	neu	protein_coding	protein_coding	chr1	chr1
NAT8L	PCP4L1	0.0028302	4.28827	-0.200273	0.498662	M	M	ast	neu	protein_coding	protein_coding	chr4	chr1
TTYH1	PCP4L1	0.00191084	4.50603	-0.121873	0.582456	M	M	ast	neu	protein_coding	protein_coding	chr19	chr1
THAP10	FCGR2A	0.000856724	4.93469	-0.289405	0.51224	NM	M	NA	mic	protein_coding	protein_coding	chr15	chr1
SCN3A	NOS1AP	0.00692166	3.85013	-0.0961722	0.520764	NM	M	NA	neu	protein_coding	protein_coding	chr2	chr1
FADS2	RGS4	0.00741387	3.81491	-0.114286	0.502695	M	M	ast	neu	protein_coding	protein_coding	chr11	chr1
TSC22D4	RGS4	0.00356794	4.17585	-0.186329	0.494752	NM	M	NA	neu	protein_coding	protein_coding	chr7	chr1
AKR7A2	RGS4	0.00760555	3.80205	-0.135612	0.484608	M	M	ast	neu	protein_coding	protein_coding	chr1	chr1
ARSD	RGS4	0.00975474	3.66961	-0.102939	0.492198	NM	M	NA	neu	protein_coding	protein_coding	chrX	chr1
RPAP3	RGS5	0.0076297	-3.80025	0.136364	-0.48378	NM	NM	NA	NA	protein_coding	protein_coding	chr12	chr1
SPP1	RGS5	0.00408469	-4.11782	0.169515	-0.500176	M	NM	mic	NA	protein_coding	protein_coding	chr4	chr1
ARMC4	MAEL	0.00556821	3.95606	-0.0559809	0.562414	NM	NM	NA	NA	protein_coding	protein_coding	chr10	chr1
GAMT	ANKRD36BP1	0.00402623	-4.1222	0.182023	-0.491018	NM	NM	NA	NA	protein_coding	pseudogene	chr19	chr1
NUP210	SELL	0.00617231	-3.90973	0.114696	-0.514688	NM	NM	NA	NA	protein_coding	protein_coding	chr3	chr1
BBS7	SELL	0.00416753	4.10159	-0.120096	0.535046	NM	NM	NA	NA	protein_coding	protein_coding	chr4	chr1
RYR1	SELL	0.00929006	-3.69898	0.102051	-0.49676	NM	NM	NA	NA	protein_coding	protein_coding	chr19	chr1
RP11-359H18.2	TNFSF4	0.00235561	4.40855	-0.224129	0.495703	NM	NM	NA	NA	pseudogene	protein_coding	chr19	chr1
MAPK14	ABL2	0.00804364	3.77529	-0.0833219	0.520658	NM	M	NA	mic	protein_coding	protein_coding	chr6	chr1
RP11-347C18.1	LHX4	0.0076756	3.79754	-0.137252	0.482723	NM	NM	NA	NA	pseudogene	protein_coding	chr8	chr1
RP11-74E22.4	CACNA1E	0.00510611	-3.99913	0.147984	-0.501162	NM	M	NA	neu	pseudogene	protein_coding	chr17	chr1
ACAA1	CACNA1E	0.00270626	-4.31543	0.197608	-0.504297	NM	M	NA	neu	protein_coding	protein_coding	chr3	chr1
LGI4	CACNA1E	0.00067513	-5.05744	0.303213	-0.516907	M	M	ast	neu	protein_coding	protein_coding	chr19	chr1
METTL1	PRG4	0.00445462	4.07161	-0.121394	0.530344	NM	NM	NA	NA	protein_coding	protein_coding	chr12	chr1
CTD-2292M16.8	RP11-309H21.3	0.00692328	3.84994	-0.118729	0.50391	NM	NM	NA	NA	lincRNA	lincRNA	chr14	chr1
HSPBAP1	DENND1B	0.00616713	-3.91045	0.15728	-0.482177	NM	NM	NA	NA	protein_coding	protein_coding	chr3	chr1
AC004817.1	MIR181A1HG	0.00293851	4.27346	-0.208954	0.489856	NM	M	NA	oli	protein_coding	lincRNA	chr14	chr1
UCP2	PTPRVP	0.00769912	3.79596	-0.131169	0.487249	M	NM	mic	NA	protein_coding	pseudogene	chr11	chr1
AC002429.5	FMOD	0.0010335	4.84295	-0.111005	0.626818	M	NM	ast	NA	antisense	protein_coding	chr7	chr1
FADS2	PRELP	0.0091414	-3.70753	0.016473	-0.55972	M	NM	ast	NA	protein_coding	protein_coding	chr11	chr1
LGI4	ATP2B4	0.00262659	-4.32956	0.169856	-0.527192	M	NM	ast	NA	protein_coding	protein_coding	chr19	chr1
C1orf87	ZBED6	0.00746262	-3.8111	0.125564	-0.49359	NM	NM	NA	NA	protein_coding	protein_coding	chr1	chr1
CBR3	KRT8P29	0.00179041	-4.5382	0.215584	-0.519214	NM	NM	NA	NA	protein_coding	pseudogene	chr21	chr1
PIK3CG	SOX13	0.00881775	3.72822	-0.11326	0.492057	M	NM	mic	NA	protein_coding	protein_coding	chr7	chr1
DOCK8	LRRN2	0.00259747	4.34153	-0.197539	0.507749	M	NM	mic	NA	protein_coding	protein_coding	chr9	chr1
POU5F2	RBBP5	0.00377043	-4.15054	0.190567	-0.48806	NM	NM	NA	NA	protein_coding	protein_coding	chr5	chr1
FLJ20373	TMCC2	0.00784937	3.78598	-0.0307587	0.559332	NM	M	NA	oli	protein_coding	protein_coding	chr2	chr1
MED19	RP11-383G10.5	0.00375871	-4.15285	0.136774	-0.529323	NM	NM	NA	NA	protein_coding	antisense	chr11	chr1
SPAG5-AS1	YOD1	0.00593015	3.9297	-0.0999316	0.528107	NM	NM	NA	NA	processed_transcript	protein_coding	chr17	chr1
MPP7	YOD1	0.00429137	4.08922	-0.139098	0.519531	NM	NM	NA	NA	protein_coding	protein_coding	chr10	chr1
KCNJ12	G0S2	0.00966863	3.6767	-0.11866	0.480997	NM	M	NA	mic	protein_coding	protein_coding	chr17	chr1
MYEF2	G0S2	0.00932839	-3.6965	0.0735475	-0.51777	NM	M	NA	mic	protein_coding	protein_coding	chr15	chr1
MCCC2	G0S2	0.0032781	-4.21519	0.0641832	-0.587264	M	M	ast	mic	protein_coding	protein_coding	chr5	chr1
HEXA-AS1	TRAF3IP3	0.00630343	-3.89813	0.116678	-0.511711	NM	NM	NA	NA	antisense	protein_coding	chr15	chr1
PPP1R1A	SERTAD4	0.00739417	3.81719	-0.0731374	0.533356	NM	NM	NA	NA	protein_coding	protein_coding	chr12	chr1
AF186192.5	LINC00467	0.00303111	4.2614	-0.202529	0.493343	NM	NM	NA	NA	pseudogene	processed_transcript	chr8	chr1
NPC1L1	INTS7	0.00313357	4.24095	-0.103008	0.56414	NM	NM	NA	NA	protein_coding	protein_coding	chr7	chr1
OR2H2	INTS7	0.00588131	3.93278	-0.044771	0.567292	NM	NM	NA	NA	protein_coding	protein_coding	chr6	chr1
FOXD4	INTS7	0.00131865	4.68884	-0.257758	0.505706	NM	NM	NA	NA	protein_coding	protein_coding	chr9	chr1
BMF	BATF3	0.00420429	-4.09876	0.109569	-0.542267	NM	M	NA	mic	protein_coding	protein_coding	chr15	chr1
ARNTL	PROX1-AS1	0.00383573	-4.14174	0.166781	-0.505407	NM	NM	NA	NA	protein_coding	antisense	chr11	chr1
USP2-AS1	PROX1-AS1	0.00474515	4.03449	-0.098838	0.541985	NM	NM	NA	NA	antisense	antisense	chr11	chr1
RMND5A	PROX1-AS1	0.00441724	-4.07529	0.185304	-0.48216	M	NM	oli	NA	protein_coding	antisense	chr2	chr1
MAP2K4	PROX1-AS1	0.00856163	-3.74326	0.0966507	-0.506639	NM	NM	NA	NA	protein_coding	antisense	chr17	chr1
RSAD1	PROX1-AS1	0.00669654	-3.86723	0.136227	-0.492815	NM	NM	NA	NA	protein_coding	antisense	chr17	chr1
MTRF1	PROX1-AS1	0.00652099	-3.87919	0.0838004	-0.533444	NM	NM	NA	NA	protein_coding	antisense	chr13	chr1
IP6K2	PROX1-AS1	0.00456922	-4.06024	0.1838	-0.481332	NM	NM	NA	NA	protein_coding	antisense	chr3	chr1
ST3GAL6	PROX1-AS1	0.00374658	-4.15448	0.17799	-0.498433	NM	NM	NA	NA	protein_coding	antisense	chr3	chr1
LINC00888	PROX1-AS1	0.00148873	-4.61694	0.273753	-0.483199	NM	NM	NA	NA	pseudogene	antisense	chr3	chr1
CEP19	PROX1-AS1	0.00432639	-4.08507	0.025974	-0.597337	NM	NM	NA	NA	protein_coding	antisense	chr3	chr1
CPNE6	PROX1-AS1	0.00781841	3.78877	-0.0209159	0.566394	NM	NM	NA	NA	protein_coding	antisense	chr14	chr1
SLC30A4	PROX1-AS1	0.00505591	-4.00429	0.126247	-0.518228	NM	NM	NA	NA	protein_coding	antisense	chr15	chr1
PPDPF	PROX1-AS1	0.00618356	3.90789	-0.136569	0.497922	NM	NM	NA	NA	protein_coding	antisense	chr20	chr1
ZMAT4	PROX1-AS1	0.00905067	-3.71329	0.124675	-0.481226	M	NM	neu	NA	protein_coding	antisense	chr8	chr1
ZNF524	RP11-135J2.4	0.00383525	4.1421	-0.174641	0.499401	NM	NM	NA	NA	protein_coding	antisense	chr19	chr1
MT1L	CAPN2	0.00730967	3.82377	-0.142652	0.482019	NM	M	NA	ast	pseudogene	protein_coding	chr16	chr1
NWD1	RP11-285F7.2	0.00116073	-4.76994	0.200068	-0.559455	M	M	ast	oli	protein_coding	antisense	chr19	chr1
PDZD9	PSEN2	0.00628938	-3.89943	0.157143	-0.480804	NM	NM	NA	NA	protein_coding	protein_coding	chr16	chr1
GCNT7	COG2	0.00929711	-3.69823	0.104716	-0.494629	M	NM	mic	NA	protein_coding	protein_coding	chr20	chr1
CHPF	TRIM67	0.00950946	3.68566	-0.0645933	0.522947	NM	NM	NA	NA	protein_coding	protein_coding	chr2	chr1
DNHD1	C1orf131	0.00868612	-3.73613	-0.0513329	-0.60771	NM	NM	NA	NA	protein_coding	protein_coding	chr11	chr1
POLM	C1orf131	0.00325416	-4.22026	0.174573	-0.509651	NM	NM	NA	NA	protein_coding	protein_coding	chr7	chr1
AC008697.1	C1orf131	0.00150694	4.61027	-0.25393	0.498485	NM	NM	NA	NA	lincRNA	protein_coding	chr5	chr1
BIRC6-AS1	FCF1P7	0.0032781	4.21572	-0.178332	0.506182	NM	NM	NA	NA	antisense	pseudogene	chr2	chr1
FKTN	RP11-806L2.2	0.00619921	3.90701	-0.138483	0.496337	NM	NM	NA	NA	protein_coding	antisense	chr9	chr18
CHCHD4	TYMS	0.00430879	-4.08686	0.0948052	-0.551266	M	M	oli	oli	protein_coding	protein_coding	chr3	chr18
LNX1	YES1	0.00417766	4.10083	-0.159604	0.505565	NM	NM	NA	NA	protein_coding	protein_coding	chr4	chr18
DYNLRB2	CBX3P2	0.00365887	4.16804	-0.186876	0.49329	NM	NM	NA	NA	protein_coding	pseudogene	chr16	chr18
IRS2	MYOM1	0.00535004	-3.9757	0.147095	-0.498767	NM	M	NA	ast	protein_coding	protein_coding	chr13	chr18
TDH	PIEZO2	0.00835814	-3.7552	0.0538619	-0.539414	NM	M	NA	oli	pseudogene	protein_coding	chr8	chr18
NLRX1	LDLRAD4	0.0040877	4.11497	-0.144908	0.518492	NM	M	NA	oli	protein_coding	protein_coding	chr11	chr18
AC104781.1	GREB1L	0.00932839	3.69591	-0.0345865	0.545719	NM	M	NA	oli	antisense	protein_coding	chr2	chr18
LRRC73	ANKRD29	0.00174011	4.54876	-0.261586	0.484097	NM	NM	NA	NA	protein_coding	protein_coding	chr6	chr18
ZNF571	ANKRD29	0.00767071	-3.79796	0.121394	-0.495051	NM	NM	NA	NA	protein_coding	protein_coding	chr19	chr18
RP11-390B4.5	TTC39C	0.00241509	-4.39299	0.197949	-0.514089	NM	M	NA	neu	antisense	protein_coding	chr10	chr18
TDH	IMPACT	0.00985797	3.66415	-0.0371155	0.540013	NM	NM	NA	NA	pseudogene	protein_coding	chr8	chr18
DHRS13	CHST9	0.0056733	3.94804	-0.122556	0.513754	NM	NM	NA	NA	protein_coding	protein_coding	chr17	chr18
NAT10	RP11-57J16.1	0.00441274	-4.07683	0.109296	-0.539749	NM	NM	NA	NA	protein_coding	lincRNA	chr11	chr18
PPM1B	RP11-57J16.1	0.00173327	4.55306	-0.197676	0.534606	M	NM	oli	NA	protein_coding	lincRNA	chr2	chr18
CX3CL1	RP11-57J16.1	0.00988719	-3.66279	-0.0568694	-0.603096	NM	NM	NA	NA	protein_coding	lincRNA	chr16	chr18
LAMA2	RP11-57J16.1	0.00587131	3.93333	-0.0532468	0.561569	NM	NM	NA	NA	protein_coding	lincRNA	chr6	chr18
PALM3	NOL4	0.00303427	-4.26088	0.171634	-0.517118	NM	M	NA	neu	protein_coding	protein_coding	chr19	chr18
JOSD2	RP11-95O2.5	0.00448345	-4.06954	0.182023	-0.483991	NM	NM	NA	NA	protein_coding	antisense	chr19	chr18
GBAP1	RPL17	0.00698758	-3.84577	0.131921	-0.49329	NM	NM	NA	NA	pseudogene	protein_coding	chr1	chr18
RP11-185O21.1	ME2	0.00227394	-4.42697	0.200137	-0.516783	NM	NM	NA	NA	pseudogene	protein_coding	chr16	chr18
PUS10	MBD2	0.00944391	-3.6889	0.107656	-0.491142	NM	NM	NA	NA	protein_coding	protein_coding	chr2	chr18
RP11-93M12.1	RNU2-69P	0.000762288	4.98829	-0.269651	0.534606	NM	NM	NA	NA	pseudogene	snRNA	chr4	chr18
AF064858.10	VPS4B	0.00301435	-4.26316	0.198975	-0.496372	NM	NM	NA	NA	lincRNA	protein_coding	chr21	chr18
RP11-567G24.3	VPS4B	0.00729601	-3.82469	0.140943	-0.483481	M	NM	ast	NA	antisense	protein_coding	chr1	chr18
HIST1H4I	VPS4B	0.00656316	3.87696	-0.0110731	0.583319	NM	NM	NA	NA	protein_coding	protein_coding	chr6	chr18
ZMYND12	SERPINB8	0.00218714	4.44542	-0.161859	0.547462	M	NM	ast	NA	protein_coding	protein_coding	chr1	chr18
MS4A14	CCDC102B	0.00890751	-3.72179	0.0903623	-0.508559	M	NM	mic	NA	protein_coding	protein_coding	chr11	chr18
RP11-57H14.3	CCDC102B	0.00521681	3.98853	-0.154477	0.494769	NM	NM	NA	NA	sense_intronic	protein_coding	chr10	chr18
KCNH8	TIMM21	0.00136381	-4.66226	0.170608	-0.567416	M	NM	oli	NA	protein_coding	protein_coding	chr3	chr18
HDAC11	GALR1	0.00956074	3.6834	-0.118934	0.481684	M	M	oli	oli	protein_coding	protein_coding	chr3	chr18
CHCHD4	HSBP1L1	0.00122285	4.72266	-0.237731	0.525712	M	M	oli	ast	protein_coding	protein_coding	chr3	chr18
RP11-207C16.4	XPO4	0.00149994	-4.61386	0.264798	-0.490155	NM	NM	NA	NA	antisense	protein_coding	chr9	chr13
TMEM156	XPO4	0.000111922	-5.82562	0.326589	-0.591913	M	NM	mic	NA	protein_coding	protein_coding	chr4	chr13
ICAM5	XPO4	0.00217598	4.44913	-0.243472	0.485559	NM	NM	NA	NA	protein_coding	protein_coding	chr19	chr13
CLDN20	ZDHHC20	0.00907205	-3.71191	0.123377	-0.482054	NM	M	NA	oli	protein_coding	protein_coding	chr6	chr13
STAR	AMER2	0.00834957	-3.75575	0.0516746	-0.541034	M	M	neu	oli	protein_coding	protein_coding	chr8	chr13
RP3-465N24.5	MTIF3	0.00287156	-4.28325	0.214764	-0.486527	NM	NM	NA	NA	pseudogene	protein_coding	chr1	chr13
RP5-1039K5.16	RP11-37E23.5	0.00205751	-4.47735	0.204921	-0.519584	NM	NM	NA	NA	antisense	antisense	chr22	chr13
SERTAD4	RP11-37E23.5	0.00305248	4.25484	-0.170677	0.517065	NM	NM	NA	NA	protein_coding	antisense	chr1	chr13
COA6	RP11-37E23.5	0.00827226	3.76002	-0.113602	0.496002	NM	NM	NA	NA	protein_coding	antisense	chr1	chr13
RP5-1173P7.1	SCAND3P1	0.00137677	4.65514	-0.256528	0.502289	NM	NM	NA	NA	pseudogene	pseudogene	chr7	chr13
LSM4	MAB21L1	0.00428264	-4.09113	0.178264	-0.489838	NM	NM	NA	NA	protein_coding	protein_coding	chr19	chr13
USP2-AS1	NHLRC3	0.00817347	3.76693	-0.0984279	0.508383	NM	NM	NA	NA	antisense	protein_coding	chr11	chr13
ANKRD40	NHLRC3	0.00905067	-3.7134	-0.0727273	-0.618629	M	NM	oli	NA	protein_coding	protein_coding	chr17	chr13
RP11-418J17.1	NHLRC3	0.00205751	-4.47816	0.17177	-0.544327	NM	NM	NA	NA	antisense	protein_coding	chr1	chr13
RP11-627G23.1	NAA16	0.00684144	-3.85705	0.0408749	-0.560917	NM	NM	NA	NA	processed_transcript	protein_coding	chr11	chr13
NCAPD3	VWA8	0.00135383	-4.67368	0.266849	-0.496407	NM	NM	NA	NA	protein_coding	protein_coding	chr11	chr13
PTCHD1	VWA8	0.00730449	-3.82406	0.127956	-0.493466	M	NM	ast	NA	protein_coding	protein_coding	chrX	chr13
CHCHD4	CCDC122	0.00574571	-3.94255	0.155776	-0.487655	M	NM	oli	NA	protein_coding	protein_coding	chr3	chr13
HEXIM1	DLEU2	0.00738015	-3.81832	0.083527	-0.525977	NM	NM	NA	NA	protein_coding	processed_transcript	chr17	chr13
KIF13B	DLEU2	0.00257837	-4.35599	0.20704	-0.502254	M	NM	oli	NA	protein_coding	processed_transcript	chr8	chr13
AC004817.1	RNASEH2B	0.00484956	-4.02391	0.166917	-0.489785	NM	NM	NA	NA	protein_coding	protein_coding	chr14	chr13
DAXX	NEK3	0.00819788	-3.76529	0.107382	-0.501427	NM	M	NA	oli	protein_coding	protein_coding	chr6	chr13
ZSCAN29	NEK3	0.00424112	-4.09421	0.0686261	-0.570216	M	M	oli	oli	protein_coding	protein_coding	chr15	chr13
DACT3	SLITRK1	0.00760389	-3.80242	0.13028	-0.488799	NM	NM	NA	NA	protein_coding	protein_coding	chr19	chr13
ZNF251	DNAJC3	0.00403151	-4.12149	0.161996	-0.506428	NM	NM	NA	NA	protein_coding	protein_coding	chr8	chr13
CTC-349C3.1	TM9SF2	0.00703722	-3.84279	0.0943951	-0.521133	NM	NM	NA	NA	protein_coding	protein_coding	chr5	chr13
USP17L22	FGF14-AS1	0.00616713	3.9106	-0.154682	0.484238	NM	NM	NA	NA	protein_coding	antisense	chr4	chr13
KCTD7	ERCC5	0.00944369	-3.68916	0.0723172	-0.517734	NM	NM	NA	NA	protein_coding	protein_coding	chr7	chr13
DUSP26	MYO16	0.000474601	-5.27507	0.313465	-0.536244	M	M	neu	neu	protein_coding	protein_coding	chr8	chr13
NAIF1	ANKRD10	0.0031104	-4.24437	0.200205	-0.49292	NM	NM	NA	NA	protein_coding	protein_coding	chr9	chr13
FBXL6	SOX1	0.00799458	3.77873	-0.126384	0.488658	NM	NM	NA	NA	protein_coding	protein_coding	chr8	chr13
CEL	LMF1	0.0073549	-3.82039	0.104511	-0.51076	NM	NM	NA	NA	protein_coding	protein_coding	chr9	chr16
ADI1	C16orf91	0.00933179	3.69551	-0.0991798	0.498485	M	NM	ast	NA	protein_coding	protein_coding	chr2	chr16
ZKSCAN1	IFT140	0.00714886	-3.83444	0.110936	-0.507767	NM	NM	NA	NA	protein_coding	protein_coding	chr7	chr16
WASF2	IFT140	0.0018585	-4.52115	0.256391	-0.484661	M	NM	mic	NA	protein_coding	protein_coding	chr1	chr16
PPDPF	IFT140	0.00257837	-4.3528	0.0578264	-0.606865	NM	NM	NA	NA	protein_coding	protein_coding	chr20	chr16
AIP	FAHD1	0.00944391	3.6883	-0.0875598	0.506305	NM	NM	NA	NA	protein_coding	protein_coding	chr11	chr16
MRPS24	FAHD1	0.00818899	3.76618	-0.117635	0.49373	NM	NM	NA	NA	protein_coding	protein_coding	chr7	chr16
SERP2	FAHD1	0.0029038	4.27797	-0.207245	0.491811	NM	NM	NA	NA	protein_coding	protein_coding	chr13	chr16
C12orf57	FAHD1	0.00919064	3.70443	-0.0458647	0.538798	NM	NM	NA	NA	protein_coding	protein_coding	chr12	chr16
LINC00970	PRSS30P	0.00259747	4.33812	-0.220369	0.489363	NM	NM	NA	NA	antisense	pseudogene	chr1	chr16
RP11-301H24.3	DNASE1	0.00666504	3.86914	-0.0890636	0.528372	NM	NM	NA	NA	antisense	protein_coding	chr4	chr16
WFDC2	AC006111.1	0.0028302	-4.29074	0.215311	-0.487091	NM	NM	NA	NA	protein_coding	pseudogene	chr20	chr16
NLRP14	C16orf89	0.00325668	4.21958	-0.0642515	0.587721	NM	NM	NA	NA	protein_coding	protein_coding	chr11	chr16
LINC00900	C16orf89	0.00859072	3.7415	-0.0731374	0.52381	M	NM	ast	NA	lincRNA	protein_coding	chr11	chr16
NCAPD3	C16orf89	0.00125203	-4.70893	0.290157	-0.481878	NM	NM	NA	NA	protein_coding	protein_coding	chr11	chr16
LINC00310	C16orf89	0.00469794	-4.04351	0.128298	-0.521715	NM	NM	NA	NA	lincRNA	protein_coding	chr21	chr16
ANLN	C16orf89	0.00116073	-4.77374	0.193506	-0.56458	M	NM	oli	NA	protein_coding	protein_coding	chr7	chr16
RBM48	C16orf89	0.00513573	-3.99582	0.137457	-0.508735	NM	NM	NA	NA	protein_coding	protein_coding	chr7	chr16
GAREML	C16orf89	0.00549927	-3.96256	0.0456596	-0.570216	M	NM	ast	NA	protein_coding	protein_coding	chr2	chr16
AC079776.2	C16orf89	0.00301435	4.26292	-0.1838	0.508119	NM	NM	NA	NA	pseudogene	protein_coding	chr2	chr16
TTLL6	C16orf89	0.0044012	4.07846	-0.134928	0.521257	NM	NM	NA	NA	protein_coding	protein_coding	chr17	chr16
SLC39A11	C16orf89	0.0017015	-4.56048	0.106288	-0.59894	M	NM	ast	NA	protein_coding	protein_coding	chr17	chr16
RP11-171G2.1	C16orf89	0.00174011	-4.54911	0.198975	-0.533144	NM	NM	NA	NA	antisense	protein_coding	chr17	chr16
HMGN2	C16orf89	0.00546828	3.96708	0.137047	0.681677	NM	NM	NA	NA	protein_coding	protein_coding	chr1	chr16
ZC3H11A	C16orf89	0.00741844	-3.81449	0.12406	-0.495192	NM	NM	NA	NA	protein_coding	protein_coding	chr1	chr16
PIEZO2	C16orf89	0.00352692	-4.18363	0.176213	-0.503628	M	NM	oli	NA	protein_coding	protein_coding	chr18	chr16
USP31	C16orf89	0.00484251	-4.02478	0.0462064	-0.577155	NM	NM	NA	NA	protein_coding	protein_coding	chr16	chr16
SLC5A11	C16orf89	0.000502658	-5.21568	0.114627	-0.662763	M	NM	oli	NA	protein_coding	protein_coding	chr16	chr16
TUBB2B	C16orf89	0.00455536	4.06173	-0.0697198	0.565619	M	NM	ast	NA	protein_coding	protein_coding	chr6	chr16
IP6K3	C16orf89	0.00503186	-4.00919	-0.00697198	-0.609841	M	NM	oli	NA	protein_coding	protein_coding	chr6	chr16
PNPLA4	C16orf89	0.00139127	4.64481	-0.255366	0.501867	NM	NM	NA	NA	protein_coding	protein_coding	chrX	chr16
SNX18P3	C16orf89	0.00639138	-3.89208	0.138346	-0.49447	NM	NM	NA	NA	pseudogene	protein_coding	chr9	chr16
RP11-305L7.1	C16orf89	0.00591906	-3.93067	0.0846206	-0.539273	NM	NM	NA	NA	lincRNA	protein_coding	chr9	chr16
A2ML1	C16orf89	0.00926332	-3.70028	0.112645	-0.488817	M	NM	ast	NA	protein_coding	protein_coding	chr12	chr16
CPM	C16orf89	0.00325365	-4.22082	0.0296651	-0.610088	NM	NM	NA	NA	protein_coding	protein_coding	chr12	chr16
CLMN	C16orf89	0.00628938	-3.90021	0.0503076	-0.559614	M	NM	oli	NA	protein_coding	protein_coding	chr14	chr16
KIF13B	C16orf89	0.00312048	-4.24277	0.133835	-0.542672	M	NM	oli	NA	protein_coding	protein_coding	chr8	chr16
UHRF1	C16orf89	0.00526069	-3.98342	0.126931	-0.51504	NM	NM	NA	NA	processed_transcript	protein_coding	chr19	chr16
ZNF442	C16orf89	0.0098208	3.66595	-0.0652768	0.519936	NM	NM	NA	NA	protein_coding	protein_coding	chr19	chr16
MED29	C16orf89	0.00422819	4.09598	-0.169105	0.497622	NM	NM	NA	NA	protein_coding	protein_coding	chr19	chr16
CTD-2195M15.1	C16orf89	0.00108272	-4.80666	0.300752	-0.486087	NM	NM	NA	NA	pseudogene	protein_coding	chr5	chr16
SLC25A48	C16orf89	0.000799012	-4.96368	0.221053	-0.567609	M	NM	ast	NA	protein_coding	protein_coding	chr5	chr16
MECR	KIAA0430	0.00975035	-3.67091	0.106972	-0.489275	NM	NM	NA	NA	protein_coding	protein_coding	chr1	chr16
MED22	CTA-972D3.2	0.00674267	-3.86418	0.138551	-0.490613	NM	NM	NA	NA	protein_coding	antisense	chr9	chr16
ZSCAN29	CTA-972D3.2	0.000912601	-4.90233	0.317977	-0.484326	M	NM	oli	NA	protein_coding	antisense	chr15	chr16
CCDC69	CTA-972D3.2	0.000268244	-5.47633	0.370608	-0.514881	NM	NM	NA	NA	protein_coding	antisense	chr5	chr16
PGAP2	TMC7	0.00752816	3.80702	-0.137662	0.483674	NM	M	NA	oli	protein_coding	protein_coding	chr11	chr16
GADD45A	KNOP1	0.00313357	-4.24123	0.125632	-0.548343	NM	NM	NA	NA	protein_coding	protein_coding	chr1	chr16
RP11-418J17.1	GPRC5B	0.00882766	3.72655	-0.115995	0.489733	NM	NM	NA	NA	antisense	protein_coding	chr1	chr16
ATP10B	AC004381.6	0.00410943	4.11106	-0.189815	0.483375	M	NM	oli	NA	protein_coding	protein_coding	chr5	chr16
NADK2-AS1	NPIPB4	0.00441724	4.07595	-0.177239	0.488623	NM	NM	NA	NA	antisense	protein_coding	chr5	chr16
CTC-349C3.1	NPIPB5	0.00935136	3.69382	-0.0884484	0.506358	NM	NM	NA	NA	protein_coding	protein_coding	chr5	chr16
RP11-319G9.5	SCNN1G	0.00135383	4.66848	-0.242857	0.514829	NM	NM	NA	NA	sense_intronic	protein_coding	chr16	chr16
HMGN1	CLN3	0.00255914	-4.36111	0.233561	-0.481808	NM	NM	NA	NA	protein_coding	protein_coding	chr21	chr16
RP4-630C24.3	CLN3	0.00944391	3.6883	-0.116541	0.484203	M	NM	oli	NA	antisense	protein_coding	chr7	chr16
TFDP2	CLN3	0.00336239	4.20634	-0.118797	0.548924	NM	NM	NA	NA	protein_coding	protein_coding	chr3	chr16
KIAA1958	CLN3	0.00596133	3.92619	-0.110321	0.520042	NM	NM	NA	NA	protein_coding	protein_coding	chr9	chr16
RP11-752G15.9	RRN3P2	0.00328988	4.21376	-0.119754	0.549153	NM	NM	NA	NA	pseudogene	pseudogene	chr15	chr16
METTL17	SEZ6L2	0.00966012	-3.67741	0.087218	-0.505142	NM	M	NA	neu	protein_coding	protein_coding	chr14	chr16
CTC-325H20.2	DNAJA2	0.00799458	-3.77847	0.123992	-0.490472	NM	NM	NA	NA	lincRNA	protein_coding	chr19	chr16
REPS1	RP11-474B12.1	0.00738015	3.81817	-0.131511	0.489944	NM	NM	NA	NA	protein_coding	antisense	chr6	chr16
UBE2V1	RP11-474B12.1	0.00765287	3.79927	-0.125359	0.492181	NM	NM	NA	NA	protein_coding	antisense	chr20	chr16
MPP7	PAPD5	0.00505135	4.00696	-0.164798	0.489187	NM	NM	NA	NA	protein_coding	protein_coding	chr10	chr16
AKAP3	RP11-357N13.2	0.00386892	-4.13735	0.0986329	-0.554718	NM	NM	NA	NA	protein_coding	antisense	chr12	chr16
RXFP3	RP11-357N13.2	0.00471897	-4.04118	0.0766917	-0.558364	NM	NM	NA	NA	protein_coding	antisense	chr5	chr16
RP11-245P10.4	MMP2	0.00853311	3.745	-0.0726589	0.524603	NM	NM	NA	NA	antisense	protein_coding	chr1	chr16
ADRB2	MT1E	0.00429137	-4.08902	0.160697	-0.503188	NM	NM	NA	NA	protein_coding	protein_coding	chr5	chr16
SHISA6	PLLP	0.00469794	4.04452	-0.123172	0.525624	NM	M	NA	oli	protein_coding	protein_coding	chr17	chr16
ZNF763	PLLP	0.00115177	4.78639	-0.237047	0.534254	NM	M	NA	oli	protein_coding	protein_coding	chr19	chr16
SLC9A3R1	CIAPIN1	0.00349212	4.18683	-0.195079	0.489328	M	NM	ast	NA	protein_coding	protein_coding	chr17	chr16
KNCN	CIAPIN1	0.000670362	5.0701	-0.341353	0.486721	NM	NM	NA	NA	protein_coding	protein_coding	chr1	chr16
PALMD	CCDC113	0.00880569	3.72974	-0.115516	0.490525	NM	NM	NA	NA	protein_coding	protein_coding	chr1	chr16
RP5-1085F17.3	CCDC113	0.00681667	-3.85993	0.0126452	-0.580307	NM	NM	NA	NA	lincRNA	protein_coding	chr20	chr16
OPTN	CCDC113	0.00392662	-4.13261	0.0394395	-0.594009	NM	NM	NA	NA	protein_coding	protein_coding	chr10	chr16
CPT2	NDRG4	0.00188749	4.51528	-0.187286	0.537582	NM	NM	NA	NA	protein_coding	protein_coding	chr1	chr16
RP11-147L13.7	CMTM3	0.00566108	3.9497	-0.144498	0.497341	NM	NM	NA	NA	pseudogene	protein_coding	chr17	chr16
ZSWIM7	E2F4	0.00625467	3.9031	-0.092823	0.529921	NM	NM	NA	NA	protein_coding	protein_coding	chr17	chr16
ANKRD40	E2F4	0.00748999	3.80899	-0.019959	0.569441	M	NM	oli	NA	protein_coding	protein_coding	chr17	chr16
ABCC11	TPPP3	0.00525623	3.98377	-0.0411483	0.575746	M	M	ast	oli	protein_coding	protein_coding	chr16	chr16
KCNH8	SLC12A4	0.00862541	3.73979	-0.110868	0.495421	M	NM	oli	NA	protein_coding	protein_coding	chr3	chr16
KCNH8	NFATC3	0.00739526	-3.81652	0.080041	-0.528284	M	NM	oli	NA	protein_coding	protein_coding	chr3	chr16
TOP1MT	CYB5B	0.00305248	-4.25385	0.215038	-0.482371	NM	M	NA	ast	protein_coding	protein_coding	chr8	chr16
PLK5	MAF	0.00835814	3.75492	-0.0680793	0.529182	NM	NM	NA	NA	protein_coding	protein_coding	chr19	chr16
FLJ20373	RP11-298D21.1	0.00693565	3.84914	-0.058715	0.547568	NM	M	NA	oli	protein_coding	antisense	chr2	chr16
DAXX	RP11-298D21.1	0.00804364	3.77518	-0.0274094	0.560336	NM	M	NA	oli	protein_coding	antisense	chr6	chr16
CTD-2081K17.2	MTHFSD	0.00724096	3.82843	-0.145044	0.480769	NM	NM	NA	NA	lincRNA	protein_coding	chr19	chr16
RNF149	FOXL1	0.00133043	-4.68389	0.240533	-0.518615	M	NM	mic	NA	protein_coding	protein_coding	chr2	chr16
AF186192.5	ZCCHC14	0.00754661	-3.80554	0.0788107	-0.52779	NM	NM	NA	NA	pseudogene	protein_coding	chr8	chr16
KCND3-IT1	RPL13	0.00383573	-4.14121	0.185304	-0.490965	NM	NM	NA	NA	sense_intronic	protein_coding	chr1	chr16
ZDHHC11	RPL13	0.00549927	-3.96432	0.165345	-0.483058	M	NM	oli	NA	protein_coding	protein_coding	chr5	chr16
RP11-687F6.1	CDK10	0.00656615	3.87582	-0.150444	0.4829	NM	NM	NA	NA	lincRNA	protein_coding	chr18	chr16
ACTA2-AS1	RP3-416J7.4	0.00459669	-4.05505	0.165208	-0.495245	NM	NM	NA	NA	antisense	lincRNA	chr10	chr6
POLDIP3	BPHL	0.00888215	-3.72331	0.0704033	-0.523493	NM	NM	NA	NA	protein_coding	protein_coding	chr22	chr6
PUM1	BPHL	0.00835814	-3.75494	0.0431989	-0.546916	NM	NM	NA	NA	protein_coding	protein_coding	chr1	chr6
KPNA6	BPHL	0.00231346	-4.42085	0.143472	-0.557553	NM	NM	NA	NA	protein_coding	protein_coding	chr1	chr6
SASH1	BPHL	0.00977796	-3.66831	-0.00813397	-0.571783	M	NM	ast	NA	protein_coding	protein_coding	chr6	chr6
PFKFB1	BPHL	0.0014836	4.61996	-0.272796	0.484396	NM	NM	NA	NA	protein_coding	protein_coding	chrX	chr6
CAMSAP1	BPHL	0.00434963	-4.08232	0.157621	-0.504667	NM	NM	NA	NA	protein_coding	protein_coding	chr9	chr6
FOXN3	BPHL	0.00846255	-3.74961	0.129802	-0.482107	NM	NM	NA	NA	protein_coding	protein_coding	chr14	chr6
BCL2L1	BPHL	0.00646449	-3.88445	0.145318	-0.48806	NM	NM	NA	NA	protein_coding	protein_coding	chr20	chr6
DLC1	BPHL	0.00978384	-3.66755	0.101846	-0.492762	NM	NM	NA	NA	protein_coding	protein_coding	chr8	chr6
GYPA	BPHL	0.00968725	3.67586	-0.0892686	0.503399	NM	NM	NA	NA	protein_coding	protein_coding	chr4	chr6
ELAVL1	BPHL	0.00975474	-3.66963	0.0417635	-0.537389	NM	NM	NA	NA	protein_coding	protein_coding	chr19	chr6
SNAP23	NRN1	0.00644734	-3.88758	0.143882	-0.489592	NM	NM	NA	NA	protein_coding	protein_coding	chr15	chr6
ANKRD18A	ELOVL2	0.00356377	-4.17829	0.143199	-0.527808	M	M	oli	ast	protein_coding	protein_coding	chr9	chr6
CTA-276F8.2	CD83	0.00593015	-3.92937	0.128435	-0.506921	NM	M	NA	mic	antisense	protein_coding	chr16	chr6
STARD13	ALDH5A1	0.00197053	-4.49381	0.209433	-0.518245	NM	NM	NA	NA	protein_coding	protein_coding	chr13	chr6
MRPL45P2	HIST1H1A	0.00484956	-4.02393	0.14771	-0.504614	NM	NM	NA	NA	pseudogene	protein_coding	chr17	chr6
TTLL6	HIST1H2BC	0.00685195	3.85587	-0.0734108	0.537987	NM	NM	NA	NA	protein_coding	protein_coding	chr17	chr6
FBLL1	HIST1H4E	0.00172164	-4.55565	0.254887	-0.49049	NM	NM	NA	NA	protein_coding	protein_coding	chr5	chr6
HCP5	BTN3A1	0.00740227	3.81594	-0.139645	0.483322	NM	NM	NA	NA	sense_overlapping	protein_coding	chr6	chr6
BIVM	HIST1H2AK	0.00116073	-4.75826	0.241422	-0.527385	NM	NM	NA	NA	protein_coding	protein_coding	chr13	chr6
UBALD2	ZNF311	0.00169335	-4.56483	0.256801	-0.490155	NM	NM	NA	NA	protein_coding	protein_coding	chr17	chr6
DDX25	MOG	0.00941713	3.69079	-0.0982912	0.498538	NM	M	NA	oli	protein_coding	protein_coding	chr11	chr6
PCCB	MOG	0.00312048	4.24291	-0.200273	0.492674	NM	M	NA	oli	protein_coding	protein_coding	chr3	chr6
RNU1-122P	VARS	0.00804364	3.77444	-0.117567	0.494875	NM	NM	NA	NA	snRNA	protein_coding	chr1	chr6
FNBP4	HSPA1L	0.00511064	-3.99787	0.117088	-0.52418	NM	NM	NA	NA	protein_coding	protein_coding	chr11	chr6
MTHFD1L	HSPA1L	0.00875374	-3.73251	0.105332	-0.498679	M	NM	mic	NA	protein_coding	protein_coding	chr6	chr6
ZNF449	HSPA1L	0.00932339	-3.69687	0.101709	-0.496742	NM	NM	NA	NA	protein_coding	protein_coding	chrX	chr6
ARNTL	HSPA1A	0.00508799	4.00134	-0.143677	0.504737	NM	NM	NA	NA	protein_coding	protein_coding	chr11	chr6
AP000302.58	CFB	0.00367086	4.16683	-0.188243	0.492057	NM	NM	NA	NA	antisense	protein_coding	chr21	chr6
HDAC11	DXO	0.00574571	-3.94229	0.114081	-0.51932	M	NM	oli	NA	protein_coding	protein_coding	chr3	chr6
CTD-2349P21.9	HLA-DRB5	0.00617231	3.90999	-0.128845	0.504086	NM	NM	NA	NA	lincRNA	protein_coding	chr17	chr6
ATP10B	HSD17B8	0.00663548	3.87111	-0.10745	0.51511	M	NM	oli	NA	protein_coding	protein_coding	chr5	chr6
AC003991.3	ANKS1A	0.00259747	4.34197	-0.173479	0.526065	NM	NM	NA	NA	antisense	protein_coding	chr7	chr6
MAP3K19	FANCE	0.00429137	4.0889	-0.169173	0.496636	NM	NM	NA	NA	protein_coding	protein_coding	chr2	chr6
CXCL1	SNORA40	0.00703722	3.84288	-0.020164	0.573298	NM	M	NA	mic	protein_coding	snoRNA	chr4	chr6
RP1-155D22.2	SRPK1	0.006981	-3.84633	0.0431989	-0.558029	M	NM	ast	NA	lincRNA	protein_coding	chr6	chr6
REPS2	MAPK14	0.00325365	4.22055	-0.206767	0.484537	NM	NM	NA	NA	protein_coding	protein_coding	chrX	chr6
APOBEC4	RP1-179N16.3	0.00633012	3.89644	-0.143199	0.4913	NM	NM	NA	NA	protein_coding	pseudogene	chr1	chr6
CHPF	STK38	0.00139794	-4.64151	0.243609	-0.51076	NM	NM	NA	NA	protein_coding	protein_coding	chr2	chr6
AL357515.1	STK38	0.00663617	3.87093	-0.150034	0.482565	NM	NM	NA	NA	miRNA	protein_coding	chr6	chr6
RP11-460N11.2	CPNE5	0.00729503	3.82484	-0.141217	0.483287	NM	NM	NA	NA	pseudogene	protein_coding	chr9	chr6
IKZF1	MDGA1	0.00117468	4.74644	-0.265208	0.507256	M	NM	mic	NA	protein_coding	protein_coding	chr7	chr6
XPO5	MDGA1	0.00747924	3.80976	-0.0113465	0.575323	NM	NM	NA	NA	protein_coding	protein_coding	chr6	chr6
ELF4	MDGA1	0.0013258	4.686	-0.281955	0.485647	M	NM	mic	NA	protein_coding	protein_coding	chrX	chr6
PLCL1	DAAM2	0.00231778	-4.41814	0.236295	-0.487232	M	M	oli	oli	protein_coding	protein_coding	chr2	chr6
ZDHHC20	DAAM2	0.0095568	-3.68368	0.05892	-0.526822	M	M	oli	oli	protein_coding	protein_coding	chr13	chr6
PDHA1	XPO5	0.00456922	4.05918	-0.151196	0.506551	NM	NM	NA	NA	protein_coding	protein_coding	chrX	chr6
HMGN1P8	MAD2L1BP	0.0013427	-4.67885	0.169105	-0.570427	NM	NM	NA	NA	pseudogene	protein_coding	chr3	chr6
GPR161	PAQR8	0.00356682	4.17687	-0.162816	0.512979	NM	NM	NA	NA	protein_coding	protein_coding	chr1	chr6
TM7SF2	GSTA4	0.00863597	3.73889	-0.0985646	0.504632	NM	M	NA	neu	protein_coding	protein_coding	chr11	chr6
RP11-418J17.1	GSTA4	0.0097085	-3.67331	0.0112782	-0.559174	NM	M	NA	neu	antisense	protein_coding	chr1	chr6
CTD-2514K5.2	LRRC1	0.00441274	-4.07693	0.134997	-0.52101	NM	NM	NA	NA	antisense	protein_coding	chr17	chr6
IFITM3	BMP5	0.00484584	-4.02443	0.157211	-0.497394	NM	NM	NA	NA	protein_coding	protein_coding	chr11	chr6
ICAM5	PTP4A1	0.00784764	3.78684	-0.117635	0.49646	NM	NM	NA	NA	protein_coding	protein_coding	chr19	chr6
MAP4K5	RP11-250B2.5	0.00917634	3.70544	-0.122488	0.481878	M	NM	oli	NA	protein_coding	lincRNA	chr14	chr6
OTUD4	RP11-250B2.5	0.00954895	3.68398	-0.069378	0.519231	NM	NM	NA	NA	protein_coding	lincRNA	chr4	chr6
ZNF763	ORC3	0.00135383	4.67427	-0.212714	0.538533	NM	NM	NA	NA	protein_coding	protein_coding	chr19	chr6
EGR1	CASP8AP2	0.00505591	-4.00475	0.163363	-0.490014	NM	M	NA	oli	protein_coding	processed_transcript	chr5	chr6
RP11-588K22.2	GPR63	0.00846255	3.74902	-0.0993848	0.505336	NM	M	NA	neu	sense_overlapping	protein_coding	chr4	chr6
COG1	MCHR2	0.00540932	3.97124	-0.154545	0.492427	NM	NM	NA	NA	protein_coding	protein_coding	chr17	chr6
CRY1	MCHR2	0.0025319	-4.3732	0.187628	-0.519408	NM	NM	NA	NA	protein_coding	protein_coding	chr12	chr6
CPNE6	MCHR2	0.00319824	4.22905	-0.124129	0.54792	NM	NM	NA	NA	protein_coding	protein_coding	chr14	chr6
ARG2	MCHR2	0.00719573	-3.83046	0.0955571	-0.518703	NM	NM	NA	NA	protein_coding	protein_coding	chr14	chr6
PXMP4	MCHR2	0.00177587	4.54341	-0.252427	0.49086	NM	NM	NA	NA	protein_coding	protein_coding	chr20	chr6
SH2D5	PREP	0.00444354	4.07351	-0.131032	0.523511	M	NM	neu	NA	protein_coding	protein_coding	chr1	chr6
RP11-418J17.1	PREP	0.00217598	-4.4485	0.233561	-0.493466	NM	NM	NA	NA	antisense	protein_coding	chr1	chr6
PLLP	PREP	0.00700504	3.84501	-0.12529	0.498274	M	NM	oli	NA	protein_coding	protein_coding	chr16	chr6
EBLN2	PREP	0.00116073	-4.75644	0.296582	-0.482864	NM	NM	NA	NA	protein_coding	protein_coding	chr3	chr6
ZNF836	PREP	0.00220135	-4.44103	0.169993	-0.541034	NM	NM	NA	NA	protein_coding	protein_coding	chr19	chr6
RP11-760D2.11	TRAF3IP2-AS1	0.00776348	3.79165	-0.102734	0.508365	NM	NM	NA	NA	lincRNA	antisense	chr7	chr6
AC004817.1	RWDD1	0.00475594	-4.03344	0.148667	-0.505125	NM	NM	NA	NA	protein_coding	protein_coding	chr14	chr6
GANC	DCBLD1	0.00521941	-3.98764	0.150513	-0.497711	NM	NM	NA	NA	protein_coding	protein_coding	chr15	chr6
DPF3	TPD52L1	0.00429017	-4.08982	0.146685	-0.51393	NM	M	NA	ast	protein_coding	protein_coding	chr14	chr6
METRN	RSPO3	0.00958577	-3.68201	0.104648	-0.492533	M	M	ast	neu	protein_coding	protein_coding	chr16	chr6
DLGAP1-AS2	YWHAZP4	0.00698758	3.84574	-0.13404	0.491652	M	NM	mic	NA	antisense	pseudogene	chr18	chr6
SOX21	RP11-103C16.2	0.00888489	-3.72301	0.0598086	-0.531137	NM	NM	NA	NA	protein_coding	antisense	chr13	chr6
THAP10	ENPP3	0.00769912	-3.79591	0.0854409	-0.521732	NM	NM	NA	NA	protein_coding	protein_coding	chr15	chr6
MIR548V	RP3-406A7.5	0.0057245	3.9443	-0.147915	0.493995	NM	NM	NA	NA	miRNA	pseudogene	chr8	chr6
GAPT	RP3-406A7.5	0.00691897	-3.85065	0.0992481	-0.518562	NM	NM	NA	NA	protein_coding	pseudogene	chr5	chr6
PEX5L-AS2	VTA1	0.00615491	-3.91225	0.143336	-0.49329	M	NM	oli	NA	antisense	protein_coding	chr3	chr6
DENND5B	RP11-439L18.3	0.0093327	-3.69497	0.108476	-0.491318	NM	NM	NA	NA	protein_coding	antisense	chr12	chr6
FAM86B3P	RP11-439L18.3	0.00926332	3.70051	0.102734	0.635606	NM	NM	NA	NA	pseudogene	antisense	chr8	chr6
FAM105B	RP11-439L18.3	0.00610894	-3.91494	-0.0050581	-0.598147	NM	NM	NA	NA	protein_coding	antisense	chr5	chr6
USP34	AIG1	0.00878531	-3.73148	0.12365	-0.484467	NM	NM	NA	NA	protein_coding	protein_coding	chr2	chr6
SLC22A15	AIG1	0.00462893	-4.05069	0.181476	-0.481896	M	NM	oli	NA	protein_coding	protein_coding	chr1	chr6
CORO1C	AIG1	0.00997883	-3.65888	0.0842105	-0.504984	NM	NM	NA	NA	protein_coding	protein_coding	chr12	chr6
SLC35G1	AIG1	0.0057948	3.93906	-0.132057	0.505442	NM	NM	NA	NA	protein_coding	protein_coding	chr10	chr6
MAGIX	EPM2A	0.00606636	3.91731	-0.14272	0.494435	NM	NM	NA	NA	protein_coding	protein_coding	chrX	chr6
LGI4	GRM1	0.00185124	-4.52316	0.225701	-0.509457	M	M	ast	neu	protein_coding	protein_coding	chr19	chr6
ZDHHC16	PPIL4	0.00714123	-3.83525	0.09419	-0.520323	NM	NM	NA	NA	protein_coding	protein_coding	chr10	chr6
SYCP3	GINM1	0.00840986	-3.7524	0.0123718	-0.567874	M	NM	ast	NA	protein_coding	protein_coding	chr12	chr6
CD209	MTHFD1L	0.00261627	-4.33318	0.105947	-0.573051	NM	M	NA	mic	protein_coding	protein_coding	chr19	chr6
GCAT	RMND1	0.00719186	3.83116	-0.141353	0.484027	NM	NM	NA	NA	protein_coding	protein_coding	chr22	chr6
KLHDC9	RMND1	0.00738015	3.81842	-0.115311	0.502378	NM	NM	NA	NA	protein_coding	protein_coding	chr1	chr6
HDAC11	RMND1	0.00846255	3.7487	-0.127204	0.484009	M	NM	oli	NA	protein_coding	protein_coding	chr3	chr6
TMEM141	RMND1	0.00452994	4.06377	-0.0745728	0.562537	NM	NM	NA	NA	protein_coding	protein_coding	chr9	chr6
PIN1	RMND1	0.00623466	3.90495	-0.115311	0.513613	NM	NM	NA	NA	protein_coding	protein_coding	chr19	chr6
NAPRT1	ARID1B	0.0092697	-3.69972	0.102734	-0.496337	NM	NM	NA	NA	protein_coding	protein_coding	chr8	chr6
SNORD112	KRT8P44	0.00374041	4.15566	-0.175188	0.500757	NM	NM	NA	NA	snoRNA	pseudogene	chr12	chr6
RPS4XP16	C6orf118	0.00473401	4.03834	-0.0380725	0.584129	NM	NM	NA	NA	pseudogene	protein_coding	chr13	chr6
TMEM151A	LINC00473	0.00312048	4.2433	-0.211278	0.483974	M	M	oli	neu	protein_coding	lincRNA	chr11	chr6
COL26A1	LINC00473	0.00814713	3.76917	-0.0995215	0.507855	NM	M	NA	neu	polymorphic_pseudogene	lincRNA	chr7	chr6
38596	LINC00473	0.00748999	3.80927	-0.124607	0.494083	NM	M	NA	neu	protein_coding	lincRNA	chr22	chr6
ST3GAL3	LINC00473	0.00241509	4.39167	-0.227136	0.491071	NM	M	NA	neu	protein_coding	lincRNA	chr1	chr6
RP11-161M6.2	LINC00473	0.00720506	3.83	-0.117635	0.502131	M	M	oli	neu	lincRNA	lincRNA	chr16	chr6
DDN	LINC00473	0.00767071	3.79792	-0.130007	0.488412	NM	M	NA	neu	protein_coding	lincRNA	chr12	chr6
ANKRD24	LINC00473	0.00913591	3.70778	-0.0159262	0.560125	NM	M	NA	neu	protein_coding	lincRNA	chr19	chr6
DCLK3	PRR18	0.00259747	-4.34245	0.175188	-0.524849	NM	M	NA	oli	protein_coding	protein_coding	chr3	chr6
MFSD5	MLLT4	0.00429017	-4.08956	0.106152	-0.54357	NM	NM	NA	NA	protein_coding	protein_coding	chr12	chr6
AC009232.2	TBP	0.00521681	-3.98848	0.0714286	-0.555651	NM	NM	NA	NA	lincRNA	protein_coding	chr2	chr6
RN7SL67P	PDCD2	0.00873044	-3.73413	0.100684	-0.502413	NM	NM	NA	NA	misc_RNA	protein_coding	chr12	chr6
STAR	ARSD	0.00903994	3.7148	-0.0788107	0.516238	M	NM	neu	NA	protein_coding	protein_coding	chr8	chrX
CRY1	PRKX	0.00718785	3.83188	-0.14026	0.484978	NM	NM	NA	NA	protein_coding	protein_coding	chr12	chrX
ARHGAP21	GPR143	0.00853311	-3.74509	0.0516746	-0.539713	M	M	oli	ast	protein_coding	protein_coding	chr10	chrX
RP11-171G2.1	WWC3	0.00862541	3.73984	-0.125769	0.483939	NM	NM	NA	NA	antisense	protein_coding	chr17	chrX
ADAMTS12	SCML2	0.00356774	4.1761	-0.091866	0.56407	NM	NM	NA	NA	protein_coding	protein_coding	chr5	chrX
RP11-588H23.5	EIF1AX	0.00652099	-3.87917	0.149556	-0.484044	NM	NM	NA	NA	pseudogene	protein_coding	chr12	chrX
RP11-369K16.1	PHEX-AS1	0.00827156	3.76014	-0.132604	0.481332	NM	NM	NA	NA	pseudogene	antisense	chr8	chrX
RP11-887P2.5	PTCHD1	0.0027483	4.30626	-0.181887	0.515181	NM	M	NA	ast	antisense	protein_coding	chr12	chrX
DHRS13	RP11-305F18.1	0.00618356	-3.90825	0.120164	-0.510408	NM	NM	NA	NA	protein_coding	lincRNA	chr17	chrX
CTD-3110P2.2	FAM47A	0.00546691	3.96734	-0.128093	0.512099	NM	NM	NA	NA	pseudogene	protein_coding	chr11	chrX
SIDT1-AS1	FAM47A	0.00473861	4.03777	-0.154682	0.501092	NM	NM	NA	NA	antisense	protein_coding	chr3	chrX
TFEC	MID1IP1	0.00131865	4.68897	-0.284826	0.483657	M	NM	mic	NA	protein_coding	protein_coding	chr7	chrX
MSH6	MID1IP1	0.00566108	3.94931	-0.071702	0.550703	NM	NM	NA	NA	protein_coding	protein_coding	chr2	chrX
AGBL4	MID1IP1	0.00832391	-3.75763	0.085851	-0.516537	NM	NM	NA	NA	protein_coding	protein_coding	chr1	chrX
ZC3H11A	MID1IP1	0.00873044	3.73408	-0.02946	0.553961	NM	NM	NA	NA	protein_coding	protein_coding	chr1	chrX
STAR	MID1IP1	0.00273317	-4.30943	0.216336	-0.488764	M	NM	neu	NA	protein_coding	protein_coding	chr8	chrX
SNX25	MID1IP1	0.00582164	3.93655	-0.134108	0.503557	NM	NM	NA	NA	protein_coding	protein_coding	chr4	chrX
G3BP1	MID1IP1	0.00408655	4.11535	-0.093028	0.555968	NM	NM	NA	NA	protein_coding	protein_coding	chr5	chrX
DYNLRB2	CXorf38	0.00252197	4.37703	-0.188995	0.518862	NM	NM	NA	NA	protein_coding	protein_coding	chr16	chrX
CHCHD4	MED14	0.00725135	-3.82784	0.113397	-0.505054	M	NM	oli	NA	protein_coding	protein_coding	chr3	chrX
RP11-238K6.1	NDP	0.00718914	3.8316	-0.136637	0.48776	M	M	mic	ast	lincRNA	protein_coding	chr8	chrX
RC3H1	CHST7	0.00633927	-3.89576	0.0555707	-0.55544	M	NM	mic	NA	protein_coding	protein_coding	chr1	chrX
CHCHD4	RBM3	0.00605274	-3.91894	0.0976077	-0.528442	M	NM	oli	NA	protein_coding	protein_coding	chr3	chrX
RP5-1085F17.3	RBM3	0.00920813	-3.70298	0.0491456	-0.536279	NM	NM	NA	NA	lincRNA	protein_coding	chr20	chrX
NEK4	AF207550.1	0.00963262	-3.67863	0.11784	-0.481896	NM	NM	NA	NA	protein_coding	pseudogene	chr3	chrX
AL117190.1	SYP	0.0093893	3.69225	-0.0745044	0.516519	NM	NM	NA	NA	miRNA	protein_coding	chr14	chrX
TP53TG3D	FAM104B	0.00652099	3.8793	-0.145318	0.487373	NM	NM	NA	NA	protein_coding	protein_coding	chr16	chrX
EPS8L2	SPIN3	0.00152331	-4.60472	0.257348	-0.494998	NM	NM	NA	NA	protein_coding	protein_coding	chr11	chrX
OR7D2	SPIN4	0.00628927	3.90105	-0.104443	0.521169	NM	NM	NA	NA	protein_coding	protein_coding	chr19	chrX
KLHL7	VSIG4	0.00295645	4.27103	-0.0676008	0.591402	NM	M	NA	mic	protein_coding	protein_coding	chr7	chrX
RASD1	VSIG4	0.00881775	3.72823	-0.0921394	0.508066	NM	M	NA	mic	protein_coding	protein_coding	chr17	chrX
HEXIM2	VSIG4	0.00784764	-3.78625	0.113397	-0.499613	NM	M	NA	mic	protein_coding	protein_coding	chr17	chrX
ETNK1	VSIG4	0.00639732	3.89113	-0.109159	0.516414	NM	M	NA	mic	protein_coding	protein_coding	chr12	chrX
ACSBG1	VSIG4	0.00264682	-4.32416	0.216541	-0.49056	M	M	ast	mic	protein_coding	protein_coding	chr15	chrX
NCAPD3	PDZD11	0.00882766	-3.72618	0.00403281	-0.57041	NM	NM	NA	NA	protein_coding	protein_coding	chr11	chrX
CPT2	PDZD11	0.00975474	3.67001	-0.0546138	0.528213	NM	NM	NA	NA	protein_coding	protein_coding	chr1	chrX
MITF	ERCC6L	0.00803781	-3.77617	0.113807	-0.497975	NM	NM	NA	NA	protein_coding	protein_coding	chr3	chrX
CLDN16	ERCC6L	0.00189147	4.51114	-0.163431	0.554348	NM	NM	NA	NA	protein_coding	protein_coding	chr3	chrX
SLC22A2	UPRT	0.00875374	3.73252	-0.123308	0.484872	NM	NM	NA	NA	protein_coding	protein_coding	chr6	chrX
SPIN2A	UPRT	0.00831616	-3.75797	0.12242	-0.488958	NM	NM	NA	NA	protein_coding	protein_coding	chrX	chrX
ZMPSTE24	ITM2A	0.00740227	-3.81571	0.134792	-0.487073	NM	NM	NA	NA	protein_coding	protein_coding	chr1	chrX
AC009501.4	DACH2	0.00466449	-4.04828	0.177444	-0.484766	M	M	ast	neu	antisense	protein_coding	chr2	chrX
RAB36	ZMAT1	0.00960679	3.68057	-0.0950786	0.49963	NM	NM	NA	NA	protein_coding	protein_coding	chr22	chrX
RP5-884C9.2	ZMAT1	0.00505591	4.00397	-0.101709	0.536138	NM	NM	NA	NA	lincRNA	protein_coding	chr1	chrX
SPIRE1	ZMAT1	0.00374041	-4.15575	-0.0336979	-0.6417	NM	NM	NA	NA	protein_coding	protein_coding	chr18	chrX
CDR2	ZMAT1	0.00549465	-3.96492	0.127136	-0.512504	NM	NM	NA	NA	protein_coding	protein_coding	chr16	chrX
RP5-1085F17.3	ZMAT1	0.00682253	-3.85887	-0.0580998	-0.625233	NM	NM	NA	NA	lincRNA	protein_coding	chr20	chrX
RBM17	ZMAT1	0.00941186	-3.69109	0.0599453	-0.527016	NM	NM	NA	NA	protein_coding	protein_coding	chr10	chrX
RP11-460N11.2	WBP5	0.00505549	-4.00513	0.159877	-0.492779	NM	NM	NA	NA	pseudogene	protein_coding	chr9	chrX
TMEM241	RP6-24A23.7	0.0014836	-4.6195	0.157621	-0.571378	M	M	ast	neu	protein_coding	sense_overlapping	chr18	chrX
LRP8	PAK3	0.00582003	3.93765	-0.0995899	0.529358	NM	M	NA	neu	protein_coding	protein_coding	chr1	chrX
EGFL7	PAK3	0.00792075	3.78265	-0.0831852	0.521697	NM	M	NA	neu	protein_coding	protein_coding	chr9	chrX
DUSP6	PAK3	0.0066531	3.86982	0.0012987	0.59061	M	M	mic	neu	protein_coding	protein_coding	chr12	chrX
FRMD6	PAK3	0.00471897	4.04156	-0.157621	0.499331	NM	M	NA	neu	protein_coding	protein_coding	chr14	chrX
CCNY	PAK3	0.00880632	3.72962	-0.0774436	0.519143	NM	M	NA	neu	protein_coding	protein_coding	chr10	chrX
AC005592.3	PAK3	0.00784764	3.78694	-0.0417635	0.55183	NM	M	NA	neu	lincRNA	protein_coding	chr5	chrX
AC005592.1	PAK3	0.00334403	4.20857	-0.0894737	0.569564	NM	M	NA	neu	lincRNA	protein_coding	chr5	chrX
FREM3	DCAF12L2	0.00122285	-4.7252	0.272932	-0.498256	M	NM	neu	NA	protein_coding	protein_coding	chr4	chrX
PRRG1	RP1-30E17.2	0.00760719	3.80147	-0.0956254	0.514934	M	NM	oli	NA	protein_coding	lincRNA	chrX	chrX
RP11-1C8.4	RP1-30E17.2	0.00510611	-3.99824	0.143609	-0.504385	NM	NM	NA	NA	antisense	lincRNA	chr8	chrX
RP11-39E3.4	SMARCA1	0.00782614	-3.7883	0.130554	-0.486704	NM	NM	NA	NA	pseudogene	protein_coding	chr3	chrX
CARNS1	RAP2C-AS1	0.00503532	4.00869	-0.114081	0.527755	M	NM	oli	NA	protein_coding	antisense	chr11	chrX
SRPK2	RAP2C-AS1	0.00067513	-5.05059	0.330075	-0.493783	M	NM	oli	NA	protein_coding	antisense	chr7	chrX
SOCS5	RAP2C-AS1	0.00904438	-3.71451	0.0984962	-0.501497	NM	NM	NA	NA	protein_coding	antisense	chr2	chrX
RP11-63K6.1	RAP2C-AS1	0.00554219	3.9582	-0.118729	0.517911	NM	NM	NA	NA	pseudogene	antisense	chr6	chrX
PIK3CG	GPC4	0.0056733	3.94811	-0.125837	0.511306	M	M	mic	ast	protein_coding	protein_coding	chr7	chrX
RP11-472I20.1	CCDC160	0.00784764	-3.78628	0.0975393	-0.511553	NM	M	NA	oli	pseudogene	protein_coding	chr11	chrX
GPHN	CCDC160	0.00945086	-3.68796	0.080041	-0.51187	M	M	neu	oli	protein_coding	protein_coding	chr14	chrX
ANKFN1	FAM122C	0.00663617	3.8707	-0.150376	0.482266	M	NM	ast	NA	protein_coding	protein_coding	chr17	chrX
RP5-884C9.2	ZNF75D	0.00646449	3.88445	-0.145249	0.488112	NM	NM	NA	NA	lincRNA	protein_coding	chr1	chrX
RP11-418J17.2	ZNF449	0.00729845	-3.82449	0.0761449	-0.532105	NM	NM	NA	NA	pseudogene	protein_coding	chr1	chrX
TRIM45	LINC00086	0.00738062	3.81804	0.0604238	0.622292	NM	NM	NA	NA	protein_coding	lincRNA	chr1	chrX
CNST	LINC00086	0.0082956	-3.7591	0.00266576	-0.5752	M	NM	neu	NA	protein_coding	lincRNA	chr1	chrX
TIAM2	LINC00086	0.00956325	-3.68321	0.0691729	-0.519284	NM	NM	NA	NA	protein_coding	lincRNA	chr6	chrX
LINC00894	LINC00086	0.0025319	4.37223	-0.16391	0.536931	NM	NM	NA	NA	antisense	lincRNA	chrX	chrX
AC144521.1	LINC00086	0.00598584	-3.92402	0.0741627	-0.545877	NM	NM	NA	NA	processed_transcript	lincRNA	chr3	chrX
OTUD1	LINC00086	0.00122679	-4.7193	0.272864	-0.497534	M	NM	mic	NA	protein_coding	lincRNA	chr10	chrX
PELI1	AFF2	0.005882	3.93247	-0.145113	0.494593	M	M	mic	neu	protein_coding	protein_coding	chr2	chrX
C1orf228	AFF2	0.00232151	-4.41522	0.201982	-0.51386	NM	M	NA	neu	protein_coding	protein_coding	chr1	chrX
VGLL3	AFF2	0.00784764	3.78702	-0.0704033	0.531542	NM	M	NA	neu	protein_coding	protein_coding	chr3	chrX
FNDC3B	AFF2	0.00524628	3.98469	-0.00690362	0.598306	NM	M	NA	neu	protein_coding	protein_coding	chr3	chrX
BRMS1L	AFF2	0.00408469	4.11746	-0.180793	0.491353	NM	M	NA	neu	protein_coding	protein_coding	chr14	chrX
G3BP1	AFF2	0.00703549	3.84334	-0.0536569	0.550403	NM	M	NA	neu	protein_coding	protein_coding	chr5	chrX
MT1A	FAM58A	0.00999539	3.65793	-0.0701299	0.515339	NM	NM	NA	NA	protein_coding	protein_coding	chr16	chrX
AMN1	TMEM187	0.00779796	3.79013	-0.0974026	0.512152	NM	NM	NA	NA	protein_coding	protein_coding	chr12	chrX
ROM1	IRAK1	0.00414979	4.10397	-0.0704033	0.570163	NM	NM	NA	NA	protein_coding	protein_coding	chr11	chrX
MEST	IRAK1	0.00717082	-3.83283	-0.0194805	-0.598183	NM	NM	NA	NA	protein_coding	protein_coding	chr7	chrX
DYNLRB2	DNASE1L1	0.00207026	4.46758	-0.22447	0.503188	NM	NM	NA	NA	protein_coding	protein_coding	chr16	chrX
KREMEN2	TAZ	0.00847819	-3.74733	0.0739576	-0.523951	NM	NM	NA	NA	protein_coding	protein_coding	chr16	chrX
SNORD74	LAGE3	0.00584744	-3.93492	0.104238	-0.525624	NM	NM	NA	NA	snoRNA	protein_coding	chrX	chrX
C8orf31	CNTN6	0.00822947	3.76349	-0.128913	0.484661	NM	NM	NA	NA	protein_coding	protein_coding	chr8	chr3
TMSB4Y	ITPR1-AS1	0.0086396	3.73789	-0.119344	0.488658	NM	NM	NA	NA	protein_coding	antisense	chrY	chr3
AC008067.2	ARL8B	0.00413262	-4.10694	0.191046	-0.481843	M	NM	ast	NA	antisense	protein_coding	chr2	chr3
MALAT1	SETD5	0.00740227	3.81583	-0.121668	0.4972	NM	NM	NA	NA	lincRNA	protein_coding	chr11	chr3
RP11-418J17.1	IRAK2	0.0052281	3.98661	-0.118182	0.521944	NM	M	NA	mic	antisense	protein_coding	chr1	chr3
IFIT1B	IRAK2	0.00379469	4.14606	-0.187355	0.489997	NM	M	NA	mic	protein_coding	protein_coding	chr10	chr3
CADPS2	SLC6A1	0.00415715	-4.10256	0.171018	-0.497006	NM	NM	NA	NA	protein_coding	protein_coding	chr7	chr3
SLC8A1	SLC6A1	0.00455413	-4.06216	0.176692	-0.487214	NM	NM	NA	NA	protein_coding	protein_coding	chr2	chr3
HEXIM2	SLC6A1	0.00779796	3.79027	-0.134108	0.484203	NM	NM	NA	NA	protein_coding	protein_coding	chr17	chr3
KCND3	SLC6A1	0.00479395	-4.03071	0.157621	-0.497904	M	NM	neu	NA	protein_coding	protein_coding	chr1	chr3
CNST	SLC6A1	0.0067209	-3.86597	0.0556391	-0.551777	M	NM	neu	NA	protein_coding	protein_coding	chr1	chr3
GLIPR1	SLC6A1	0.00814189	-3.76951	0.121189	-0.491441	M	NM	mic	NA	protein_coding	protein_coding	chr12	chr3
TTBK2	SLC6A1	0.00897239	-3.71862	0.0784005	-0.51703	NM	NM	NA	NA	protein_coding	protein_coding	chr15	chr3
RP11-26J3.1	SLC6A1	0.00878531	3.73088	0.0229665	0.588884	M	NM	ast	NA	lincRNA	protein_coding	chr8	chr3
FAM135B	SLC6A1	0.00872542	-3.73459	0.100273	-0.502783	M	NM	neu	NA	protein_coding	protein_coding	chr8	chr3
RAPGEF2	SLC6A1	0.00705666	-3.84137	0.106562	-0.51194	M	NM	mic	NA	protein_coding	protein_coding	chr4	chr3
ALKBH6	SLC6A1	0.00831557	3.7583	-0.127136	0.485347	NM	NM	NA	NA	protein_coding	protein_coding	chr19	chr3
TMEM234	SLC6A1-AS1	0.00735349	3.82079	-0.123513	0.496443	NM	NM	NA	NA	protein_coding	antisense	chr1	chr3
GDPD2	SLC6A1-AS1	0.00503116	4.00939	-0.168694	0.486457	M	NM	ast	NA	protein_coding	antisense	chrX	chr3
LETM1P2	SLC6A1-AS1	0.000609646	5.13411	-0.325701	0.508401	NM	NM	NA	NA	pseudogene	antisense	chr19	chr3
KLHDC8B	WNT7A	0.0088898	3.72267	-0.0816815	0.515128	NM	NM	NA	NA	protein_coding	protein_coding	chr3	chr3
HEMK1	WNT7A	0.00223012	4.43631	-0.225701	0.498116	NM	NM	NA	NA	protein_coding	protein_coding	chr3	chr3
HMG20B	GRIP2	0.00694352	3.8485	-0.14067	0.48688	NM	M	NA	neu	protein_coding	processed_transcript	chr19	chr3
RP11-1140I5.1	DPH3	0.00760719	-3.80141	0.139986	-0.481103	NM	NM	NA	NA	antisense	protein_coding	chr14	chr3
RP11-325L7.1	DPH3	0.00459669	-4.05504	0.178811	-0.48459	NM	NM	NA	NA	antisense	protein_coding	chr5	chr3
C10orf128	HSPA8P18	0.00471897	-4.04139	0.166439	-0.49248	NM	NM	NA	NA	protein_coding	pseudogene	chr10	chr3
FGFR4	LRRC3B	0.000635385	-5.11926	0.343677	-0.491265	NM	M	NA	ast	protein_coding	protein_coding	chr5	chr3
RP11-379B18.1	NDUFAF4P3	0.00433059	4.08408	-0.17635	0.490402	NM	NM	NA	NA	pseudogene	pseudogene	chr3	chr3
ZNF767	RPL14	0.00963169	-3.6791	0.0749829	-0.514476	NM	NM	NA	NA	pseudogene	protein_coding	chr7	chr3
SFSWAP	RPL14	0.000635385	-5.1003	0.245113	-0.56657	NM	NM	NA	NA	protein_coding	protein_coding	chr12	chr3
AC104781.1	NKTR	0.00348412	4.1891	-0.168148	0.510514	NM	NM	NA	NA	antisense	protein_coding	chr2	chr3
AC005224.2	ACKR2	0.00383525	-4.14219	0.116063	-0.542989	NM	NM	NA	NA	antisense	protein_coding	chr17	chr3
CTD-2514K5.2	ZNF660	0.00946167	3.68749	-0.0907724	0.503786	NM	NM	NA	NA	antisense	protein_coding	chr17	chr3
IRF2BP2	ZNF660	0.00551535	-3.96066	0.095352	-0.53531	NM	NM	NA	NA	protein_coding	protein_coding	chr1	chr3
P4HA1	ZNF660	0.00767915	-3.79732	0.13568	-0.483921	M	NM	mic	NA	protein_coding	protein_coding	chr10	chr3
ZNF765	ZNF660	0.00623937	-3.90449	0.15229	-0.485295	NM	NM	NA	NA	protein_coding	protein_coding	chr19	chr3
RP11-1299A16.3	SLC26A6	0.00956325	-3.68313	0.110868	-0.487901	NM	NM	NA	NA	antisense	protein_coding	chr4	chr3
ARHGAP21	CELSR3	0.00325668	4.21907	-0.192003	0.49602	M	M	oli	neu	protein_coding	protein_coding	chr10	chr3
CTD-2514K5.2	IP6K2	0.00676741	-3.86278	0.0443609	-0.559209	NM	NM	NA	NA	antisense	protein_coding	chr17	chr3
ZNF99	ARIH2OS	0.00926332	3.70038	-0.0546138	0.532035	NM	NM	NA	NA	protein_coding	protein_coding	chr19	chr3
SOX21	USP19	0.00413571	4.10576	-0.106083	0.545613	NM	NM	NA	NA	protein_coding	protein_coding	chr13	chr3
GEN1	CCDC36	0.00992753	-3.66051	0.0668489	-0.518087	NM	NM	NA	NA	protein_coding	protein_coding	chr2	chr3
RP11-63K6.1	CCDC36	0.00257837	-4.35519	0.220232	-0.49174	NM	NM	NA	NA	pseudogene	protein_coding	chr6	chr3
INPP4A	RP11-3B7.1	0.00551535	3.96053	-0.109774	0.524814	NM	NM	NA	NA	protein_coding	protein_coding	chr2	chr3
RARB	C3orf62	0.00963231	3.67899	-0.0775803	0.512539	NM	NM	NA	NA	protein_coding	protein_coding	chr3	chr3
PCYT1B	TCTA	0.00333371	4.20977	-0.0915926	0.568261	NM	NM	NA	NA	protein_coding	protein_coding	chrX	chr3
RP11-122A3.2	TCTA	0.00105006	-4.82623	0.243131	-0.534624	NM	NM	NA	NA	protein_coding	protein_coding	chr8	chr3
ZSCAN29	RP13-1056D16.2	0.00410943	-4.11197	0.155024	-0.510496	M	NM	oli	NA	protein_coding	pseudogene	chr15	chr3
NCAPD3	ZMYND10	0.00633012	3.8967	-0.141832	0.492392	NM	NM	NA	NA	protein_coding	protein_coding	chr11	chr3
SH2D5	ZMYND10	0.00340479	-4.19932	0.201572	-0.485841	M	NM	neu	NA	protein_coding	protein_coding	chr1	chr3
CGN	ZMYND10	0.0029868	4.26724	-0.0272044	0.616692	NM	NM	NA	NA	protein_coding	protein_coding	chr1	chr3
MITF	ZMYND10	0.00368363	4.16367	-0.0686945	0.578317	NM	NM	NA	NA	protein_coding	protein_coding	chr3	chr3
ZSCAN29	ZMYND10	0.0025319	4.37261	-0.118182	0.569353	M	NM	oli	NA	protein_coding	protein_coding	chr15	chr3
PLXDC2	ZMYND10	0.00551535	3.96055	-0.0874915	0.540928	M	NM	mic	NA	protein_coding	protein_coding	chr10	chr3
ABCC2	ZMYND10	0.00469794	4.04401	-0.156391	0.500599	NM	NM	NA	NA	protein_coding	protein_coding	chr10	chr3
CUZD1	ZMYND10	0.00908946	3.71039	-0.108271	0.493519	NM	NM	NA	NA	protein_coding	protein_coding	chr10	chr3
POLD1	ZMYND10	0.00942847	3.6901	-0.0950786	0.500881	NM	NM	NA	NA	protein_coding	protein_coding	chr19	chr3
LEAP2	ZMYND10	0.0025319	4.37512	-0.215311	0.498274	NM	NM	NA	NA	protein_coding	protein_coding	chr5	chr3
ALKBH1	RP11-804H8.5	0.00698758	3.84575	-0.137047	0.489328	NM	NM	NA	NA	protein_coding	pseudogene	chr14	chr3
AC008937.2	ABHD14B	0.00905067	3.71327	-0.0815448	0.514019	NM	NM	NA	NA	antisense	protein_coding	chr5	chr3
IL5	NEK4	0.0049274	-4.0173	0.130144	-0.516995	NM	NM	NA	NA	protein_coding	protein_coding	chr5	chr3
TFEC	CHDH	0.00383525	4.14211	-0.183527	0.49248	M	M	mic	ast	protein_coding	protein_coding	chr7	chr3
EEF1DP3	IL17RB	0.00834333	-3.75623	0.0676008	-0.529693	NM	M	NA	ast	pseudogene	protein_coding	chr13	chr3
RP11-642P15.1	IL17RB	0.0026783	-4.31826	0.142105	-0.546036	NM	M	NA	ast	pseudogene	protein_coding	chr12	chr3
RP11-299A16.1	ACTR8	0.00741387	-3.81487	0.132399	-0.488817	NM	NM	NA	NA	pseudogene	protein_coding	chr12	chr3
STX10	PTPRG-AS1	0.00444354	-4.07338	0.161722	-0.500352	NM	NM	NA	NA	protein_coding	processed_transcript	chr19	chr3
CTC-349C3.1	C3orf14	0.00380347	-4.14509	0.185714	-0.491159	NM	NM	NA	NA	protein_coding	protein_coding	chr5	chr3
FLVCR1-AS1	THOC7-AS1	0.00658523	-3.87448	0.112782	-0.511571	NM	NM	NA	NA	lincRNA	antisense	chr1	chr3
AC002429.5	RP11-129B22.1	0.00261627	-4.33351	0.180451	-0.51976	M	NM	ast	NA	antisense	antisense	chr7	chr3
GCAT	SLC25A26	0.00799458	3.77841	-0.115926	0.496654	NM	NM	NA	NA	protein_coding	protein_coding	chr22	chr3
FKTN	MITF	0.00652099	-3.87923	0.0861244	-0.531771	NM	NM	NA	NA	protein_coding	protein_coding	chr9	chr3
MTF2	RP11-433A10.2	0.00966012	3.67725	-0.0768968	0.512821	NM	NM	NA	NA	protein_coding	lincRNA	chr1	chr3
DOPEY1	RP11-433A10.2	0.00946047	3.68761	-0.102392	0.494998	NM	NM	NA	NA	protein_coding	lincRNA	chr6	chr3
GDF11	PDZRN3	0.00648348	3.88273	-0.11244	0.512891	NM	NM	NA	NA	protein_coding	protein_coding	chr12	chr3
FAM86DP	CNTN3	0.00451982	-4.06637	0.173548	-0.490243	NM	M	NA	neu	pseudogene	protein_coding	chr3	chr3
MLLT10	RN7SL751P	0.00224073	4.43365	-0.235407	0.490014	NM	NM	NA	NA	protein_coding	misc_RNA	chr10	chr3
USP40	ZNF654	0.00108272	-4.80581	0.27799	-0.50472	M	NM	ast	NA	protein_coding	protein_coding	chr2	chr3
EIF4A2P2	CRYBG3	0.00289689	-4.27976	0.21244	-0.487919	NM	NM	NA	NA	pseudogene	protein_coding	chr10	chr3
ITPKB-IT1	TFG	0.00483045	-4.02705	0.110868	-0.532405	NM	NM	NA	NA	sense_intronic	protein_coding	chr1	chr3
NR2C1	IMPG2	0.00394181	-4.13109	0.191798	-0.484485	NM	NM	NA	NA	protein_coding	protein_coding	chr12	chr3
ZMAT1	CEP97	0.00989552	-3.66223	0.0415584	-0.536614	NM	M	NA	oli	protein_coding	protein_coding	chrX	chr3
C9orf153	CEP97	0.00205751	4.478	-0.189884	0.530996	NM	M	NA	oli	protein_coding	protein_coding	chr9	chr3
RP11-323I15.5	CEP97	0.00459049	-4.05644	-0.0279563	-0.627893	NM	M	NA	oli	lincRNA	protein_coding	chr15	chr3
RP11-63K6.1	ALCAM	0.00479625	-4.03008	0.150171	-0.50354	NM	M	NA	oli	pseudogene	protein_coding	chr6	chr3
PCDH9-AS3	SLC35A5	0.00747391	-3.81005	0.122283	-0.495967	NM	M	NA	oli	antisense	protein_coding	chr13	chr3
EPC1	RABL3	0.0057245	-3.94445	0.133356	-0.50516	NM	NM	NA	NA	protein_coding	protein_coding	chr10	chr3
MED30	UMPS	0.00527786	3.982	-0.170403	0.481438	NM	NM	NA	NA	protein_coding	protein_coding	chr8	chr3
ZNF189	HEG1	0.00881797	-3.72812	0.0880383	-0.511113	NM	NM	NA	NA	protein_coding	protein_coding	chr9	chr3
RBMXP4	RP11-379B18.5	0.00505549	4.00534	-0.156186	0.495668	NM	NM	NA	NA	pseudogene	lincRNA	chr4	chr3
CALD1	KLF15	0.00834957	3.75573	-0.000205058	0.57645	NM	M	NA	ast	protein_coding	protein_coding	chr7	chr3
SLC22A15	KLF15	0.00875374	3.73252	-0.073069	0.522718	M	M	oli	ast	protein_coding	protein_coding	chr1	chr3
CRY1	KLF15	0.00380347	4.1453	-0.139166	0.526611	NM	M	NA	ast	protein_coding	protein_coding	chr12	chr3
ARG2	KLF15	0.00800997	3.77782	-0.0863978	0.518721	NM	M	NA	ast	protein_coding	protein_coding	chr14	chr3
SMEK1	KLF15	0.00547066	3.96634	-0.0972659	0.534641	NM	M	NA	ast	protein_coding	protein_coding	chr14	chr3
AP4E1	KLF15	0.00646501	3.88397	-0.109296	0.515392	NM	M	NA	ast	protein_coding	protein_coding	chr15	chr3
G3BP1	KLF15	0.00814713	3.76867	-0.0450444	0.547304	NM	M	NA	ast	protein_coding	protein_coding	chr5	chr3
ADRB2	CCDC37	0.00623937	3.90436	-0.137799	0.496513	NM	NM	NA	NA	protein_coding	protein_coding	chr5	chr3
CHPF	PODXL2	0.00288054	4.28173	-0.0816815	0.583354	NM	NM	NA	NA	protein_coding	protein_coding	chr2	chr3
LAMA1	PODXL2	0.00534929	3.97604	-0.169925	0.481015	M	NM	ast	NA	protein_coding	protein_coding	chr18	chr3
ARHGEF26	PODXL2	0.00305248	4.25601	-0.178742	0.511095	M	NM	ast	NA	protein_coding	protein_coding	chr3	chr3
PCDHGC3	PODXL2	0.00254812	4.36421	-0.171497	0.530344	M	NM	ast	NA	protein_coding	protein_coding	chr5	chr3
SNORA40	RPS15AP16	0.00277454	-4.30231	0.219481	-0.485295	M	NM	mic	NA	snoRNA	pseudogene	chr6	chr3
GLTP	RP11-723O4.9	0.00705666	3.84128	-0.143472	0.483727	M	NM	oli	NA	protein_coding	lincRNA	chr12	chr3
AGAP6	RP11-723O4.9	0.000469872	-5.28681	0.35974	-0.49956	NM	NM	NA	NA	protein_coding	lincRNA	chr10	chr3
PPP1R1C	EFCAB12	0.00990878	3.66135	-0.0797676	0.508629	M	NM	neu	NA	protein_coding	protein_coding	chr2	chr3
RP11-524C21.2	EFCAB12	0.00796666	3.78046	-0.111005	0.500669	NM	NM	NA	NA	lincRNA	protein_coding	chr6	chr3
PSMC3	RP11-39E3.5	0.00249132	-4.38086	0.210595	-0.50273	NM	NM	NA	NA	protein_coding	pseudogene	chr11	chr3
PSMD4	RP11-39E3.5	0.00505549	-4.00577	0.0961039	-0.540383	NM	NM	NA	NA	protein_coding	pseudogene	chr1	chr3
NDUFB10	RP11-39E3.5	0.00788068	-3.78456	0.137116	-0.481086	NM	NM	NA	NA	protein_coding	pseudogene	chr16	chr3
CYC1	RP11-39E3.5	0.000302655	-5.41425	0.355707	-0.519496	NM	NM	NA	NA	protein_coding	pseudogene	chr8	chr3
FOXD4	NPHP3	0.00696975	-3.84685	0.142037	-0.485594	NM	NM	NA	NA	protein_coding	protein_coding	chr9	chr3
PDCD5	NPHP3	0.00660324	3.8728	-0.0688312	0.543341	M	NM	neu	NA	protein_coding	protein_coding	chr19	chr3
ATP6V0A4	TF	0.00359457	4.17327	-0.194463	0.488007	NM	M	NA	oli	protein_coding	protein_coding	chr7	chr3
KLHL17	TF	0.00434963	4.08229	-0.160697	0.502307	NM	M	NA	oli	protein_coding	protein_coding	chr1	chr3
CTH	TF	0.00668573	-3.86775	-0.0831169	-0.641224	M	M	ast	oli	protein_coding	protein_coding	chr1	chr3
AC140542.2	TF	0.00606199	3.9179	-0.158373	0.482318	NM	M	NA	oli	lincRNA	protein_coding	chr16	chr3
FOXO4	TF	0.00972787	3.67195	-0.0700615	0.517189	M	M	oli	oli	protein_coding	protein_coding	chrX	chr3
SYS1	TF	0.00491264	4.01935	-0.158237	0.495932	NM	M	NA	oli	protein_coding	protein_coding	chr20	chr3
ECSCR	SLCO2A1	0.00427339	4.09183	-0.0247437	0.598887	NM	NM	NA	NA	protein_coding	protein_coding	chr5	chr3
METTL2B	ANAPC13	0.00483837	4.02564	-0.145386	0.506604	NM	NM	NA	NA	protein_coding	protein_coding	chr7	chr3
FAXC	PCCB	0.00259167	-4.34942	0.177922	-0.523687	M	NM	neu	NA	protein_coding	protein_coding	chr6	chr3
GPR12	STAG1	0.00277624	4.30063	-0.10417	0.570427	M	NM	neu	NA	protein_coding	protein_coding	chr13	chr3
NFE2L3	FAIM	0.00458636	-4.05738	0.13363	-0.519531	NM	NM	NA	NA	protein_coding	protein_coding	chr7	chr3
RBM48	FAIM	0.00741874	-3.81403	0.0855092	-0.523986	NM	NM	NA	NA	protein_coding	protein_coding	chr7	chr3
AGBL3	MRPS22	0.00839856	-3.7531	0.124675	-0.486563	NM	NM	NA	NA	protein_coding	protein_coding	chr7	chr3
TRNP1	MRPS22	0.00745259	3.81188	-0.122967	0.495685	M	NM	neu	NA	protein_coding	protein_coding	chr1	chr3
RP11-390B4.5	NMNAT3	0.00797258	3.78006	-0.124197	0.490525	NM	NM	NA	NA	antisense	protein_coding	chr10	chr3
XYLT2	SPSB4	0.00938489	3.69255	-0.0555707	0.530362	M	NM	ast	NA	protein_coding	protein_coding	chr17	chr3
C17orf70	SPSB4	0.00839856	3.75294	-0.130622	0.481913	NM	NM	NA	NA	protein_coding	protein_coding	chr17	chr3
UBXN11	SPSB4	0.00656646	3.87568	-0.115858	0.509422	M	NM	mic	NA	protein_coding	protein_coding	chr1	chr3
RHBDL1	SPSB4	0.00554219	3.95802	-0.149419	0.494646	NM	NM	NA	NA	protein_coding	protein_coding	chr16	chr3
PCYOX1L	U2SURP	0.00888215	3.72326	-0.0326042	0.550456	M	NM	neu	NA	protein_coding	protein_coding	chr5	chr3
CCDC149	RP11-274H2.2	0.00719573	3.83046	-0.114969	0.504209	NM	NM	NA	NA	protein_coding	antisense	chr4	chr3
FMNL2	RP11-274H2.3	0.00517983	3.99197	-0.0844839	0.546934	NM	NM	NA	NA	protein_coding	antisense	chr2	chr3
GPBP1L1	RP11-274H2.3	0.0097085	3.67327	0.0189337	0.579585	NM	NM	NA	NA	protein_coding	antisense	chr1	chr3
MRAS	RP11-274H2.3	0.00882157	3.72735	-0.0149009	0.563171	M	NM	ast	NA	protein_coding	antisense	chr3	chr3
NTMT1	FAM194A	0.00882766	3.72589	-0.115721	0.489856	NM	NM	NA	NA	protein_coding	protein_coding	chr9	chr3
IGSF11	RP11-38P22.2	0.00804364	-3.77476	0.125974	-0.488447	NM	NM	NA	NA	protein_coding	lincRNA	chr3	chr3
RP11-325L7.1	SLC33A1	0.00319487	-4.23113	0.184689	-0.503293	NM	NM	NA	NA	antisense	protein_coding	chr5	chr3
S1PR3	TRIM59	0.00313486	-4.24013	0.198018	-0.494083	NM	M	NA	oli	protein_coding	protein_coding	chr9	chr3
RP11-18H7.1	PPM1L	0.00473883	4.03725	-0.173069	0.486739	NM	NM	NA	NA	lincRNA	protein_coding	chr3	chr3
DDAH1	GPR160	0.00407189	-4.11877	0.176623	-0.494787	M	M	ast	mic	protein_coding	protein_coding	chr1	chr3
CTC-353G13.1	PHC3	0.0096691	3.67651	-0.105742	0.490965	NM	NM	NA	NA	antisense	protein_coding	chr5	chr3
AC007228.11	NCEH1	0.00744116	3.81254	-0.10581	0.50877	NM	NM	NA	NA	antisense	protein_coding	chr19	chr3
RP11-752G15.8	RP11-255C15.3	0.00839856	-3.753	0.126247	-0.48533	NM	NM	NA	NA	antisense	lincRNA	chr15	chr3
PIN1	NDUFB5	0.00600403	3.92245	-0.139918	0.49727	NM	NM	NA	NA	protein_coding	protein_coding	chr19	chr3
CCNB1	SOX2	0.00527786	3.98195	-0.131921	0.511113	NM	M	NA	ast	protein_coding	protein_coding	chr5	chr3
WDR59	KLHL6	0.00926814	3.69986	-0.0436774	0.539784	NM	M	NA	mic	protein_coding	protein_coding	chr16	chr3
HDAC11	MAP3K13	0.00904861	3.7137	-0.0731374	0.520271	M	NM	oli	NA	protein_coding	protein_coding	chr3	chr3
RP11-707M1.9	CRYGS	0.00151531	4.60777	-0.219481	0.525096	NM	NM	NA	NA	pseudogene	protein_coding	chr11	chr3
BAZ1A	BCL6	0.00527786	3.98171	-0.106494	0.529886	NM	NM	NA	NA	protein_coding	protein_coding	chr14	chr3
AC003080.4	OPA1	0.00408469	-4.11742	0.162064	-0.505847	M	NM	mic	NA	pseudogene	protein_coding	chr7	chr3
DUS2	RP11-407B7.1	0.000172837	5.70381	-0.431716	0.490173	NM	NM	NA	NA	protein_coding	processed_transcript	chr16	chr3
PRPF31	TMEM44	0.00305248	4.25413	-0.2162	0.481473	NM	NM	NA	NA	protein_coding	protein_coding	chr19	chr3
GPD1	AC011322.1	0.00863786	3.73843	0.0449077	0.603889	M	M	oli	neu	protein_coding	pseudogene	chr12	chr3
KCNS1	AC132008.1	0.00259747	-4.34221	0.142789	-0.548484	NM	NM	NA	NA	protein_coding	pseudogene	chr20	chr3
RNF133	LRCH3	0.00929788	3.69783	-0.109911	0.490596	NM	NM	NA	NA	protein_coding	protein_coding	chr7	chr3
CIR1P2	RP11-509J21.4	0.00281368	4.29432	-0.0200957	0.623983	M	NM	oli	NA	pseudogene	lincRNA	chr4	chr9
GPHN	ERMP1	0.00646449	-3.8845	0.0516746	-0.556779	M	M	neu	oli	protein_coding	protein_coding	chr14	chr9
RP11-460N11.2	RANBP6	0.00972787	-3.67189	0.0863295	-0.50509	NM	NM	NA	NA	pseudogene	protein_coding	chr9	chr9
KLHL7	SH3GL2	0.00846255	3.74877	-0.11039	0.496971	NM	M	NA	neu	protein_coding	protein_coding	chr7	chr9
RP1-293L6.1	KLHL9	0.00971576	-3.67251	0.115516	-0.482882	NM	NM	NA	NA	antisense	protein_coding	chr22	chr9
ZNF75D	MOB3B	0.00897239	-3.71861	0.0634313	-0.527967	NM	M	NA	oli	protein_coding	protein_coding	chrX	chr9
RP11-16E12.2	RP11-195F19.9	0.00793375	-3.78177	0.136637	-0.481086	NM	NM	NA	NA	lincRNA	antisense	chr15	chr9
PLEKHM3	TMEM8B	0.00474892	-4.03404	0.0692413	-0.562643	NM	NM	NA	NA	protein_coding	protein_coding	chr2	chr9
MAATS1	TMEM8B	0.00761963	3.80069	-0.134586	0.485224	NM	NM	NA	NA	protein_coding	protein_coding	chr3	chr9
OPTN	TMEM8B	0.00990878	-3.66128	0.095147	-0.497041	NM	NM	NA	NA	protein_coding	protein_coding	chr10	chr9
SNX25	FAM221B	0.00633927	-3.89569	0.15393	-0.482829	NM	NM	NA	NA	protein_coding	protein_coding	chr4	chr9
LINC00622	OR13J1	0.00949454	3.68615	-0.11907	0.481949	NM	NM	NA	NA	sense_overlapping	protein_coding	chr1	chr9
FAM71E1	ZBTB5	0.00214856	-4.45585	0.188107	-0.529534	NM	NM	NA	NA	protein_coding	protein_coding	chr19	chr9
SEMA3D	FAM201A	0.0057245	3.94441	-0.125974	0.510725	M	NM	ast	NA	protein_coding	antisense	chr7	chr9
TMEM229A	RP11-262H14.1	0.00549927	-3.96231	0.118797	-0.518386	M	NM	ast	NA	protein_coding	lincRNA	chr7	chr9
DUSP11	RP11-460N11.2	0.00408655	4.11658	-0.165208	0.503329	NM	NM	NA	NA	protein_coding	pseudogene	chr2	chr9
WSCD1	RP11-460N11.2	0.00970493	-3.67449	0.0954887	-0.498521	M	NM	oli	NA	protein_coding	pseudogene	chr17	chr9
CA2	TRPM6	0.00685195	-3.85566	0.0125085	-0.579902	M	NM	oli	NA	protein_coding	protein_coding	chr8	chr9
CHRDL1	CEP78	0.00517983	-3.99218	0.102597	-0.534025	M	NM	ast	NA	protein_coding	protein_coding	chrX	chr9
CTSC	RASEF	0.00628938	3.89979	0.0956254	0.651826	M	NM	mic	NA	protein_coding	protein_coding	chr11	chr9
CUL1	RASEF	0.00969091	3.67532	-0.0361586	0.542073	NM	NM	NA	NA	protein_coding	protein_coding	chr7	chr9
SLC22A15	RASEF	0.00753158	3.8068	-0.127614	0.491441	M	NM	oli	NA	protein_coding	protein_coding	chr1	chr9
ZBTB11	RASEF	0.0079089	3.78324	-0.109091	0.502483	NM	NM	NA	NA	protein_coding	protein_coding	chr3	chr9
ARG2	RASEF	0.00240127	4.40073	-0.0190704	0.635835	NM	NM	NA	NA	protein_coding	protein_coding	chr14	chr9
SLTM	RASEF	0.0089605	3.71941	-0.11907	0.486404	NM	NM	NA	NA	protein_coding	protein_coding	chr15	chr9
SLC32A1	RASEF	0.000799012	-4.96423	0.296377	-0.510426	M	NM	neu	NA	protein_coding	protein_coding	chr20	chr9
DHX15	RASEF	0.00527786	3.98193	-0.163841	0.486598	NM	NM	NA	NA	protein_coding	protein_coding	chr4	chr9
LINC00663	RASEF	0.00108272	-4.80787	0.23985	-0.534817	NM	NM	NA	NA	lincRNA	protein_coding	chr19	chr9
CA5B	AGTPBP1	0.00725135	3.82792	-0.127888	0.49403	NM	M	NA	oli	protein_coding	protein_coding	chrX	chr9
LINC00900	RP11-305L7.6	0.00846255	-3.74878	0.0519481	-0.539977	M	NM	ast	NA	lincRNA	lincRNA	chr11	chr9
TCTE1	RP11-305L7.6	0.00464811	-4.04954	0.160697	-0.49801	NM	NM	NA	NA	protein_coding	lincRNA	chr6	chr9
PDSS2	RP11-305L7.6	0.00895736	3.7198	-0.0981545	0.502448	NM	NM	NA	NA	protein_coding	lincRNA	chr6	chr9
SLC2A4RG	RP11-305L7.6	0.00767071	-3.79805	0.028093	-0.562608	NM	NM	NA	NA	protein_coding	lincRNA	chr20	chr9
RP11-693J15.5	LINC00484	0.00810992	3.77118	-0.0444293	0.548043	NM	M	NA	mic	lincRNA	lincRNA	chr12	chr9
C20orf26	ZNF484	0.00633012	-3.89649	0.0555707	-0.555528	NM	NM	NA	NA	protein_coding	protein_coding	chr20	chr9
COL12A1	FANCC	0.00303667	4.26042	-0.190772	0.502413	NM	NM	NA	NA	protein_coding	protein_coding	chr6	chr9
KLK7	ERCC6L2	0.00397887	4.12667	-0.165619	0.504332	NM	NM	NA	NA	protein_coding	protein_coding	chr19	chr9
CLK4	RP11-244N9.6	0.00469794	4.04435	-0.138209	0.514441	NM	NM	NA	NA	protein_coding	antisense	chr5	chr9
RP11-404G16.2	ALG2	0.00682253	-3.85845	0.118729	-0.505019	M	NM	oli	NA	pseudogene	protein_coding	chr3	chr9
TFEC	FKTN	0.000943552	-4.88404	0.312645	-0.486404	M	NM	mic	NA	protein_coding	protein_coding	chr7	chr9
RP6-24A23.7	FKTN	0.00336239	-4.20642	0.0498291	-0.595629	M	NM	neu	NA	sense_overlapping	protein_coding	chrX	chr9
RP11-158K1.3	FKTN	0.00870709	-3.73533	0.0381408	-0.548061	M	NM	mic	NA	antisense	protein_coding	chr8	chr9
RP11-36N20.1	EPB41L4B	0.00429017	4.08955	-0.167806	0.497781	NM	M	NA	neu	antisense	protein_coding	chr1	chr9
ARL10	INIP	0.00690822	-3.85186	0.142105	-0.48621	NM	NM	NA	NA	protein_coding	protein_coding	chr5	chr9
TRMT10B	TNFSF8	0.00422843	4.09546	-0.180588	0.488588	NM	M	NA	mic	protein_coding	protein_coding	chr9	chr9
ADCY8	TRAF1	0.00906365	-3.71263	0.0637731	-0.526963	M	NM	ast	NA	protein_coding	protein_coding	chr8	chr9
RBMS1	PTGS1	0.00839856	-3.75313	0.105673	-0.501127	NM	NM	NA	NA	protein_coding	protein_coding	chr2	chr9
RXFP3	PSMB7	0.00339992	4.20004	-0.192208	0.493343	NM	NM	NA	NA	protein_coding	protein_coding	chr5	chr9
SH3YL1	NR6A1	0.0028302	4.28788	-0.159193	0.529833	NM	NM	NA	NA	protein_coding	protein_coding	chr2	chr9
PLLP	NR6A1	0.00427339	-4.09189	0.107519	-0.542883	M	NM	oli	NA	protein_coding	protein_coding	chr16	chr9
GNRH1	NR6A1	0.00846491	3.74843	-0.100615	0.504332	NM	NM	NA	NA	protein_coding	protein_coding	chr8	chr9
ZNF266	HSPA5	0.00682253	-3.85821	-0.0564593	-0.624159	NM	NM	NA	NA	protein_coding	protein_coding	chr19	chr9
BACH1-IT1	CDK9	0.00740227	3.81609	-0.133971	0.48776	NM	NM	NA	NA	sense_intronic	protein_coding	chr21	chr9
DENND2D	SWI5	0.00338316	-4.20373	0.147915	-0.527544	NM	NM	NA	NA	protein_coding	protein_coding	chr1	chr9
PIK3CG	PHYHD1	0.00999623	3.65775	-0.0788107	0.508876	M	M	mic	ast	protein_coding	protein_coding	chr7	chr9
MARCKSL1	PHYHD1	0.00916108	-3.70615	0.0734792	-0.519055	M	M	oli	ast	protein_coding	protein_coding	chr1	chr9
HDAC11	PHYHD1	0.00600532	-3.92184	0.111688	-0.518474	M	M	oli	ast	protein_coding	protein_coding	chr3	chr9
RP11-404G16.2	PHYHD1	0.00628938	3.9007	-0.0626794	0.55109	M	M	oli	ast	pseudogene	protein_coding	chr3	chr9
HMGCR	PHYHD1	0.00878531	-3.7309	0.0997266	-0.502712	NM	M	NA	ast	protein_coding	protein_coding	chr5	chr9
THAP11	TOR1A	0.00505549	4.00548	-0.174436	0.481403	NM	NM	NA	NA	protein_coding	protein_coding	chr16	chr9
GLRA2	FIBCD1	0.00719186	3.83122	-0.0507861	0.550932	M	NM	neu	NA	protein_coding	protein_coding	chrX	chr9
RAB36	REXO4	0.00642766	-3.88903	0.111141	-0.51467	NM	NM	NA	NA	protein_coding	protein_coding	chr22	chr9
RP11-452L6.5	REXO4	0.00853192	-3.74524	0.0563226	-0.53642	NM	NM	NA	NA	antisense	protein_coding	chr16	chr9
C5orf42	SOCS5P2	0.00904438	3.71449	-0.103486	0.497711	NM	NM	NA	NA	protein_coding	pseudogene	chr5	chr9
GLIPR1	QSOX2	0.00878531	3.73123	-0.0766917	0.519901	M	NM	mic	NA	protein_coding	protein_coding	chr12	chr9
PDLIM3	PTGDS	0.00595859	3.92652	-0.108134	0.521697	M	NM	ast	NA	protein_coding	protein_coding	chr4	chr9
PITPNM1	FUT7	0.00303829	-4.2594	0.180861	-0.509915	NM	NM	NA	NA	protein_coding	protein_coding	chr11	chr9
TMEM8A	FUT7	0.00206219	-4.47348	0.220643	-0.506956	NM	NM	NA	NA	protein_coding	protein_coding	chr16	chr9
FBXL19	FUT7	0.00551535	-3.96027	0.165482	-0.482406	NM	NM	NA	NA	protein_coding	protein_coding	chr16	chr9
SNORD113	FUT7	0.00451982	4.06497	-0.156801	0.503029	NM	NM	NA	NA	snoRNA	protein_coding	chr14	chr9
CCP110	TPRN	0.00215949	4.45208	-0.247847	0.482389	M	M	oli	oli	protein_coding	protein_coding	chr16	chr9
KLHL7	NSMF	0.00327425	-4.21684	0.171497	-0.511553	NM	NM	NA	NA	protein_coding	protein_coding	chr7	chr9
TRAPPC2	NSMF	0.00451982	-4.06534	0.155229	-0.50428	NM	NM	NA	NA	protein_coding	protein_coding	chrX	chr9
AF127936.7	ZMYND19	0.00767071	3.79798	-0.137936	0.482248	NM	NM	NA	NA	lincRNA	protein_coding	chr21	chr9
VWA3A	ZMYND19	0.00459669	-4.0551	0.0594668	-0.571801	M	NM	ast	NA	protein_coding	protein_coding	chr16	chr9
RPL5P24	ZMYND19	0.00549927	-3.96312	0.130554	-0.509704	NM	NM	NA	NA	pseudogene	protein_coding	chr8	chr9
BMI1	ZMYND19	0.00615491	3.91221	-0.129528	0.503857	NM	NM	NA	NA	protein_coding	protein_coding	chr10	chr9
RP11-140I24.1	RP11-283I3.2	0.000111922	5.83033	-0.437116	0.501849	NM	M	NA	oli	lincRNA	antisense	chr16	chr12
HMGCS1	NRIP2	0.00392008	-4.13321	0.15974	-0.509669	NM	NM	NA	NA	protein_coding	protein_coding	chr5	chr12
PCYOX1L	NRIP2	0.00505591	-4.00466	0.0390977	-0.57955	M	NM	neu	NA	protein_coding	protein_coding	chr5	chr12
BCL11B	RHNO1	0.00825688	-3.7611	0.0656186	-0.531735	M	NM	neu	NA	protein_coding	protein_coding	chr14	chr12
CST3	TSPAN9	0.00919064	3.70419	-0.120848	0.482988	M	NM	ast	NA	protein_coding	protein_coding	chr20	chr12
UPF2	TSPAN9	0.00694099	-3.84871	0.0680109	-0.540946	NM	NM	NA	NA	protein_coding	protein_coding	chr10	chr12
ARHGAP21	TSPAN9	0.00521941	-3.98779	0.132878	-0.511148	M	NM	oli	NA	protein_coding	protein_coding	chr10	chr12
TGFBR3L	TSPAN9	0.0086396	3.73815	-0.0453178	0.543359	NM	NM	NA	NA	protein_coding	protein_coding	chr19	chr12
KALP	CCND2	0.00882039	3.72785	-0.0861928	0.512451	NM	NM	NA	NA	pseudogene	protein_coding	chrY	chr12
EARS2	C12orf4	0.00651884	3.88053	0.0167464	0.601775	NM	NM	NA	NA	protein_coding	protein_coding	chr16	chr12
S100B	KCNA6	0.00491128	-4.01975	0.0312372	-0.586489	M	NM	oli	NA	protein_coding	protein_coding	chr21	chr12
LGI4	VAMP1	0.00262659	4.331	-0.175598	0.523088	M	NM	ast	NA	protein_coding	protein_coding	chr19	chr12
OR7D2	RP11-113C12.4	0.0028302	4.28896	-0.200547	0.498538	NM	NM	NA	NA	protein_coding	pseudogene	chr19	chr12
TMEM156	A2ML1	0.00121308	4.73137	-0.174573	0.572822	M	M	mic	ast	protein_coding	protein_coding	chr4	chr12
ZNF189	A2M	0.00929788	-3.69788	-0.00833903	-0.575394	NM	NM	NA	NA	protein_coding	protein_coding	chr9	chr12
DDIT4	A2M	0.00707999	-3.83923	-0.0454545	-0.615318	NM	NM	NA	NA	protein_coding	protein_coding	chr10	chr12
RP11-799B12.4	KLRAP1	0.00615973	-3.9117	0.107314	-0.520411	NM	NM	NA	NA	lincRNA	pseudogene	chr18	chr12
HSPH1	TAS2R64P	0.00779796	3.79011	-0.103759	0.507397	NM	NM	NA	NA	protein_coding	pseudogene	chr13	chr12
OR10A5	PRB2	0.00554219	3.95752	-0.164388	0.4829	NM	NM	NA	NA	protein_coding	protein_coding	chr11	chr12
FRAT1	CREBL2	0.00803781	3.77589	-0.0539986	0.541879	NM	NM	NA	NA	protein_coding	protein_coding	chr10	chr12
CCNE1	CREBL2	0.00736928	3.81945	-0.139029	0.484273	NM	NM	NA	NA	protein_coding	protein_coding	chr19	chr12
CYP1B1	EMP1	0.00856268	3.74269	-0.117225	0.49093	NM	NM	NA	NA	protein_coding	protein_coding	chr2	chr12
KLHL14	RP11-174G6.5	0.00236044	-4.40744	0.241969	-0.481191	M	NM	neu	NA	protein_coding	sense_overlapping	chr18	chr12
SLC36A4	RERGL	0.00374658	-4.15472	0.169241	-0.505213	NM	NM	NA	NA	protein_coding	protein_coding	chr11	chr12
RNF149	RERGL	0.00734608	-3.82132	0.123582	-0.49646	M	NM	mic	NA	protein_coding	protein_coding	chr2	chr12
MALT1	RERGL	0.00290765	-4.27726	0.208681	-0.490578	M	NM	mic	NA	protein_coding	protein_coding	chr18	chr12
PFKFB1	RASSF8-AS1	0.00768183	3.79708	-0.116678	0.498538	NM	NM	NA	NA	protein_coding	antisense	chrX	chr12
HIPK1	RP11-612B6.2	0.005882	-3.93251	0.0417635	-0.5693	NM	NM	NA	NA	protein_coding	lincRNA	chr1	chr12
SNX27	RP11-612B6.2	0.00786065	-3.78552	0.130075	-0.486704	M	NM	oli	NA	protein_coding	lincRNA	chr1	chr12
FOXN3	RP11-612B6.2	0.00372512	-4.15893	0.171975	-0.503663	NM	NM	NA	NA	protein_coding	lincRNA	chr14	chr12
JHDM1D-AS1	RP11-709A23.2	0.00744116	-3.81249	0.140875	-0.481896	NM	NM	NA	NA	antisense	pseudogene	chr7	chr12
RASAL2-AS1	RP11-996F15.2	0.000762288	4.9948	-0.281818	0.525959	NM	NM	NA	NA	lincRNA	antisense	chr1	chr12
RRAD	PRICKLE1	0.00585382	3.93433	-0.103076	0.526399	NM	NM	NA	NA	protein_coding	protein_coding	chr16	chr12
PPP1R15B	NELL2	0.00379469	4.14627	-0.152358	0.516924	NM	M	NA	neu	protein_coding	protein_coding	chr1	chr12
CHUK	NELL2	0.00169414	4.56312	-0.265892	0.482477	NM	M	NA	neu	protein_coding	protein_coding	chr10	chr12
ZNF146	NELL2	0.000762288	4.98697	-0.278264	0.527755	M	M	oli	neu	protein_coding	protein_coding	chr19	chr12
G3BP1	NELL2	0.00717082	3.83282	-0.105058	0.511958	NM	M	NA	neu	protein_coding	protein_coding	chr5	chr12
CTD-2514K5.2	SLC38A2	0.00524329	-3.9853	-0.0781955	-0.650329	NM	NM	NA	NA	antisense	protein_coding	chr17	chr12
ARHGEF7	SLC48A1	0.00761014	-3.8011	0.130827	-0.4882	NM	NM	NA	NA	protein_coding	protein_coding	chr13	chr12
PTCD3	ZNF641	0.00385972	-4.13852	0.176623	-0.497394	NM	NM	NA	NA	protein_coding	protein_coding	chr2	chr12
AC140481.1	ZNF641	0.0028302	-4.29113	0.187833	-0.508682	NM	NM	NA	NA	pseudogene	protein_coding	chr2	chr12
MFAP3	AC024257.1	0.00345147	-4.19429	0.126179	-0.542179	NM	NM	NA	NA	protein_coding	protein_coding	chr5	chr12
RP11-418J17.1	PRKAG1	0.00376352	-4.15146	0.0941217	-0.559561	NM	NM	NA	NA	antisense	protein_coding	chr1	chr12
HTRA1	PRKAG1	0.00549927	3.96312	-0.114149	0.521926	M	NM	ast	NA	protein_coding	protein_coding	chr10	chr12
RP4-803J11.2	FMNL3	0.00356377	4.17821	-0.170198	0.507538	NM	M	NA	mic	antisense	protein_coding	chr1	chr12
TM7SF2	TFCP2	0.00652099	3.87966	-0.123923	0.503857	NM	NM	NA	NA	protein_coding	protein_coding	chr11	chr12
STARD13	TFCP2	0.00250575	-4.37882	0.17635	-0.528583	NM	NM	NA	NA	protein_coding	protein_coding	chr13	chr12
RP11-274H2.5	TFCP2	0.00886271	-3.72422	0.0771018	-0.518703	NM	NM	NA	NA	sense_overlapping	protein_coding	chr3	chr12
ACVR2B-AS1	GRASP	0.00505135	4.00708	-0.0960355	0.540594	NM	NM	NA	NA	antisense	protein_coding	chr3	chr12
RP11-486G15.1	TENC1	0.0051294	3.99668	-0.169241	0.484326	NM	NM	NA	NA	pseudogene	protein_coding	chr1	chr12
AC003989.3	CSAD	0.00932839	3.69644	-0.113739	0.487461	NM	NM	NA	NA	pseudogene	protein_coding	chr7	chr12
ZNF471	ZNF740	0.00410943	-4.11047	0.13445	-0.525677	NM	NM	NA	NA	protein_coding	protein_coding	chr19	chr12
PKD1P5	PFDN5	0.00637744	-3.89303	0.121053	-0.507767	NM	NM	NA	NA	pseudogene	protein_coding	chr16	chr12
ZBTB44	CALCOCO1	0.00730449	3.8241	0.0156528	0.594731	NM	NM	NA	NA	protein_coding	protein_coding	chr11	chr12
FAM133B	CALCOCO1	0.00355089	4.18097	-0.153725	0.520341	NM	NM	NA	NA	protein_coding	protein_coding	chr7	chr12
AC011747.7	CALCOCO1	0.00902062	-3.71607	-0.0513329	-0.605491	NM	NM	NA	NA	antisense	protein_coding	chr2	chr12
RFT1	CALCOCO1	0.00803225	-3.77678	0.128503	-0.486756	NM	NM	NA	NA	protein_coding	protein_coding	chr3	chr12
RP11-887P2.5	PPP1R1A	0.00900168	3.7175	-0.10745	0.495086	NM	NM	NA	NA	antisense	protein_coding	chr12	chr12
ITGAM	GDF11	0.00844167	3.75094	0.0262474	0.593304	M	NM	mic	NA	protein_coding	protein_coding	chr16	chr12
DCAKD	ESYT1	0.00966012	3.67728	-0.0343814	0.54357	NM	NM	NA	NA	protein_coding	protein_coding	chr17	chr12
TMEM156	TIMELESS	0.00580481	3.9385	-0.114354	0.518633	M	NM	mic	NA	protein_coding	protein_coding	chr4	chr12
ZNF213	SDR9C7	0.00386892	4.13708	-0.168216	0.503698	NM	NM	NA	NA	protein_coding	protein_coding	chr16	chr12
AP001055.6	MARS	0.00986812	-3.6638	0.113807	-0.48304	NM	NM	NA	NA	lincRNA	protein_coding	chr21	chr12
ADAMTS4	B4GALNT1	0.00906365	-3.71243	0.0727956	-0.520359	NM	M	NA	neu	protein_coding	protein_coding	chr1	chr12
SNORA31	39873	0.00277624	4.30107	-0.21866	0.485788	NM	NM	NA	NA	snoRNA	protein_coding	chr13	chr12
RP1-104O17.1	RP11-620J15.1	0.0091455	-3.70704	0.112167	-0.490085	NM	NM	NA	NA	lincRNA	antisense	chr6	chr12
RGPD8	LRIG3	0.0091455	3.70686	-0.115858	0.487214	NM	NM	NA	NA	protein_coding	protein_coding	chr2	chr12
HDAC1	GAPDHP44	0.00256069	-4.35987	0.223855	-0.489468	NM	NM	NA	NA	protein_coding	pseudogene	chr1	chr12
RP11-39E3.4	TBK1	0.00937165	-3.69309	0.0980861	-0.498996	NM	NM	NA	NA	pseudogene	protein_coding	chr3	chr12
LINC01007	TBC1D30	0.00196889	4.49501	-0.242994	0.492057	NM	M	NA	neu	lincRNA	protein_coding	chr7	chr12
CTD-2081K17.2	IRAK3	0.00546641	-3.96751	0.15434	-0.492093	NM	M	NA	mic	lincRNA	protein_coding	chr19	chr12
FAM222A	RP11-123O10.3	0.00703224	3.84394	-0.0976077	0.518914	M	NM	oli	NA	protein_coding	lincRNA	chr12	chr12
NR2F1	RP11-123O10.3	0.00501469	4.01133	-0.141353	0.507802	NM	NM	NA	NA	protein_coding	lincRNA	chr5	chr12
ARHGAP36	CPM	0.0069509	-3.84772	0.129187	-0.49565	M	NM	neu	NA	protein_coding	protein_coding	chrX	chr12
LINC00645	CPM	0.00617457	-3.90893	0.143814	-0.49248	NM	NM	NA	NA	lincRNA	protein_coding	chr14	chr12
METAP1D	CNOT2	0.00305248	-4.25363	0.090704	-0.574038	NM	NM	NA	NA	protein_coding	protein_coding	chr2	chr12
CLDN20	CNOT2	0.00598487	-3.92434	0.0801094	-0.541703	NM	NM	NA	NA	protein_coding	protein_coding	chr6	chr12
RYR3	CNOT2	0.00410943	-4.11034	0.127273	-0.530925	M	NM	ast	NA	protein_coding	protein_coding	chr15	chr12
CLIP1	LGR5	0.00410943	4.10864	-0.192481	0.480927	NM	M	NA	oli	protein_coding	protein_coding	chr12	chr12
ACADVL	KCNC2	0.00882157	3.72714	0.0357485	0.596756	NM	M	NA	neu	protein_coding	protein_coding	chr17	chr12
ASPG	KCNC2	0.00573303	3.9438	-0.133151	0.505231	NM	M	NA	neu	protein_coding	protein_coding	chr14	chr12
SEMA7A	NAV3	0.00890533	-3.72204	0.117225	-0.488183	NM	NM	NA	NA	protein_coding	protein_coding	chr15	chr12
AGBL1	NAV3	0.00491377	4.01909	-0.166165	0.489733	NM	NM	NA	NA	protein_coding	protein_coding	chr15	chr12
CTB-58E17.5	SYT1	0.0028302	-4.29156	0.211893	-0.489926	NM	M	NA	neu	protein_coding	protein_coding	chr17	chr12
MRPS6	MGAT4C	0.00975474	-3.67015	-0.0628161	-0.607693	NM	M	NA	ast	protein_coding	protein_coding	chr21	chr12
BAZ1B	MGAT4C	0.00960679	-3.68058	-0.0708134	-0.613874	NM	M	NA	ast	protein_coding	protein_coding	chr7	chr12
CNOT11	MGAT4C	0.00293825	-4.27377	0.171907	-0.518562	NM	M	NA	ast	protein_coding	protein_coding	chr2	chr12
NEK4P2	MGAT4C	0.00658523	3.87417	-0.135202	0.494523	NM	M	NA	ast	pseudogene	protein_coding	chr17	chr12
VEZF1	MGAT4C	0.00888215	-3.72318	0.0322625	-0.550685	M	M	oli	ast	protein_coding	protein_coding	chr17	chr12
RSL1D1	MGAT4C	0.00881262	-3.72935	0.0120984	-0.56532	NM	M	NA	ast	protein_coding	protein_coding	chr16	chr12
CTCF	MGAT4C	0.00231778	-4.41683	-0.0157211	-0.657708	NM	M	NA	ast	protein_coding	protein_coding	chr16	chr12
DIP2B	MGAT4C	0.00919135	-3.70384	-0.0649351	-0.612729	M	M	oli	ast	protein_coding	protein_coding	chr12	chr12
PPP1CC	MGAT4C	0.00291541	-4.27637	0.0855092	-0.580184	NM	M	NA	ast	protein_coding	protein_coding	chr12	chr12
DBIL5P2	KITLG	0.00674267	-3.86422	0.054272	-0.552517	NM	NM	NA	NA	pseudogene	protein_coding	chr2	chr12
PDIA2	LUM	0.00235561	4.40829	-0.240533	0.482477	NM	NM	NA	NA	protein_coding	protein_coding	chr16	chr12
TTLL11-IT1	RP11-887P2.5	0.00435668	4.08172	-0.088175	0.555282	NM	NM	NA	NA	processed_transcript	antisense	chr9	chr12
RP11-927P21.1	RP11-1016B18.1	0.000973182	-4.86592	0.249146	-0.535011	NM	NM	NA	NA	antisense	pseudogene	chr17	chr12
RP11-110I1.12	CHST11	0.00600437	-3.92229	0.16015	-0.481508	NM	NM	NA	NA	lincRNA	protein_coding	chr11	chr12
RP1-20B11.2	POLR3B	0.00218714	-4.44332	0.225017	-0.499577	NM	NM	NA	NA	antisense	protein_coding	chr6	chr12
TMEM132A	BTBD11	0.00356682	4.17697	-0.140602	0.529552	M	M	ast	neu	protein_coding	protein_coding	chr11	chr12
CHST12	BTBD11	0.000502658	5.2158	-0.300684	0.538903	NM	M	NA	neu	protein_coding	protein_coding	chr7	chr12
CHPF	BTBD11	0.001402	4.63978	-0.206562	0.538815	NM	M	NA	neu	protein_coding	protein_coding	chr2	chr12
SLC9A3R1	BTBD11	0.000560197	5.16734	-0.269993	0.556356	M	M	ast	neu	protein_coding	protein_coding	chr17	chr12
ZNF213	BTBD11	0.00116073	4.76466	-0.287697	0.491371	NM	M	NA	neu	protein_coding	protein_coding	chr16	chr12
SLC6A1	BTBD11	0.00911389	3.70924	-0.115584	0.487743	NM	M	NA	neu	protein_coding	protein_coding	chr3	chr12
TPRA1	BTBD11	0.00411198	4.1083	-0.168831	0.499454	NM	M	NA	neu	protein_coding	protein_coding	chr3	chr12
TMEM8B	BTBD11	0.00257837	4.35516	-0.182433	0.521028	NM	M	NA	neu	protein_coding	protein_coding	chr9	chr12
CRAT	BTBD11	0.0010335	4.83982	-0.290021	0.499384	NM	M	NA	neu	protein_coding	protein_coding	chr9	chr12
ANO8	BTBD11	0.0033881	4.2019	-0.173001	0.508471	M	M	ast	neu	protein_coding	protein_coding	chr19	chr12
MYH14	BTBD11	0.00685195	3.8559	-0.0565277	0.549928	NM	M	NA	neu	protein_coding	protein_coding	chr19	chr12
PROB1	BTBD11	0.00473401	4.0385	-0.142379	0.510549	NM	M	NA	neu	protein_coding	protein_coding	chr5	chr12
ESR1	FAM216A	0.00801596	-3.77753	0.109569	-0.501374	M	NM	neu	NA	protein_coding	protein_coding	chr6	chr12
HLF	RASAL1	0.000762288	-4.99196	0.334518	-0.48216	NM	M	NA	oli	protein_coding	protein_coding	chr17	chr12
UCP2	TPCN1	0.00218714	4.44365	-0.222215	0.501832	M	M	mic	ast	protein_coding	protein_coding	chr11	chr12
HAS3	TPCN1	0.00566108	3.9494	-0.15933	0.485788	NM	M	NA	ast	protein_coding	protein_coding	chr16	chr12
ZNF577	MED13L	0.00551535	3.96028	-0.141763	0.500828	M	NM	oli	NA	protein_coding	protein_coding	chr19	chr12
BCL2A1	RNFT2	0.00554219	-3.95733	0.132126	-0.507767	M	NM	mic	NA	protein_coding	protein_coding	chr15	chr12
RP11-202D18.2	SETD1B	0.000560197	5.16781	-0.359467	0.484009	NM	NM	NA	NA	antisense	protein_coding	chr10	chr12
EEF1DP3	CCDC62	0.00280098	-4.29623	-0.0130554	-0.644007	NM	NM	NA	NA	pseudogene	protein_coding	chr13	chr12
PDZRN3	CDK2AP1	0.00331217	4.21175	-0.184142	0.50118	NM	NM	NA	NA	protein_coding	protein_coding	chr3	chr12
FRAT2	CDK2AP1	0.00714886	3.83475	0.0362269	0.609049	NM	NM	NA	NA	protein_coding	protein_coding	chr10	chr12
AC135178.1	GTF2H3	0.00817347	-3.76687	0.10458	-0.503751	NM	NM	NA	NA	protein_coding	protein_coding	chr17	chr12
ZBED6	GTF2H3	0.0093327	-3.69515	-0.0891319	-0.626783	NM	NM	NA	NA	protein_coding	protein_coding	chr1	chr12
RP11-311P8.2	GTF2H3	0.00924636	-3.70138	0.102119	-0.497024	NM	NM	NA	NA	pseudogene	protein_coding	chrX	chr12
PCCB	GTF2H3	0.00739526	3.81671	-0.0732741	0.533197	NM	NM	NA	NA	protein_coding	protein_coding	chr3	chr12
NSG1	GTF2H3	0.00523668	3.98607	-0.116678	0.522983	NM	NM	NA	NA	protein_coding	protein_coding	chr4	chr12
TBCB	GTF2H3	0.00670506	3.8668	-0.0288448	0.570269	NM	NM	NA	NA	protein_coding	protein_coding	chr19	chr12
ETFB	GTF2H3	0.00782614	3.78813	-0.0421736	0.551689	NM	NM	NA	NA	protein_coding	protein_coding	chr19	chr12
SRSF4	RP5-944M2.1	0.00990878	-3.6616	0.0576897	-0.52492	NM	NM	NA	NA	protein_coding	lincRNA	chr1	chr12
LGALS9	FZD10-AS1	0.00314777	4.23841	-0.186261	0.503029	NM	NM	NA	NA	protein_coding	processed_transcript	chr17	chr12
DBP	FZD10	0.00476899	4.03262	-0.108476	0.534835	M	NM	ast	NA	protein_coding	protein_coding	chr19	chr12
SNORD114-7	CTD-2292M16.8	0.0042102	4.09784	-0.133903	0.52448	NM	NM	NA	NA	snoRNA	lincRNA	chr14	chr14
RP11-418J17.1	RNASE1	0.00433582	-4.08349	0.117362	-0.534765	NM	M	NA	oli	antisense	protein_coding	chr1	chr14
TFEC	CMTM5	0.00732083	-3.82258	0.055434	-0.546617	M	M	mic	oli	protein_coding	protein_coding	chr7	chr14
PIPOX	CMTM5	0.00941713	3.69071	-0.0892003	0.505389	M	M	ast	oli	protein_coding	protein_coding	chr17	chr14
STAR	CMTM5	0.0080249	3.77715	-0.0241285	0.562819	M	M	neu	oli	protein_coding	protein_coding	chr8	chr14
TM7SF2	MYH7	0.00191449	-4.5025	0.242652	-0.493325	NM	NM	NA	NA	protein_coding	protein_coding	chr11	chr14
MTMR2	MYH7	0.00890751	3.72185	-0.0833219	0.513807	M	NM	oli	NA	protein_coding	protein_coding	chr11	chr14
ZC3H12C	MYH7	0.00115768	4.78421	-0.237594	0.533567	NM	NM	NA	NA	protein_coding	protein_coding	chr11	chr14
NFE2L3	MYH7	0.00410943	4.10891	-0.181545	0.489627	NM	NM	NA	NA	protein_coding	protein_coding	chr7	chr14
LINC01007	MYH7	0.00963262	-3.67863	0.0741627	-0.515022	NM	NM	NA	NA	lincRNA	protein_coding	chr7	chr14
RP5-884C9.2	MYH7	0.000912601	-4.90664	0.302187	-0.498151	NM	NM	NA	NA	lincRNA	protein_coding	chr1	chr14
LINC00087	MYH7	0.00158401	-4.5864	0.195284	-0.540523	NM	NM	NA	NA	lincRNA	protein_coding	chrX	chr14
LINC00086	MYH7	0.00135383	-4.66733	0.244087	-0.513719	NM	NM	NA	NA	lincRNA	protein_coding	chrX	chr14
STAG1	MYH7	0.000664522	5.08217	-0.305742	0.518034	NM	NM	NA	NA	protein_coding	protein_coding	chr3	chr14
SLC44A1	MYH7	0.00467823	4.04696	-0.166097	0.493484	M	NM	oli	NA	protein_coding	protein_coding	chr9	chr14
STMN3	MYH7	0.00585382	-3.93445	0.0940533	-0.532968	M	NM	neu	NA	protein_coding	protein_coding	chr20	chr14
F3	DHRS4	0.00744116	-3.81263	0.13691	-0.485013	M	NM	ast	NA	protein_coding	protein_coding	chr1	chr14
BACH1-IT1	TGM1	0.00270626	4.31412	-0.216678	0.489116	NM	NM	NA	NA	sense_intronic	protein_coding	chr21	chr14
TMEM150C	C14orf23	0.00272095	4.31192	-0.137047	0.548871	M	NM	ast	NA	protein_coding	protein_coding	chr4	chr14
RP11-325L7.1	DNAAF2	0.00837503	-3.75415	0.12447	-0.486862	NM	NM	NA	NA	antisense	protein_coding	chr5	chr14
RP4-569M23.2	KLHDC1	0.00863409	-3.73905	0.0983595	-0.504808	NM	NM	NA	NA	antisense	protein_coding	chr20	chr14
RP1-117O3.2	PELI2	0.00501469	-4.01145	0.142584	-0.506886	NM	NM	NA	NA	antisense	protein_coding	chr1	chr14
LINC00087	C14orf37	0.00847819	3.74734	-0.131169	0.480733	NM	NM	NA	NA	lincRNA	protein_coding	chrX	chr14
AL109761.5	RTN1	0.00517983	3.99158	-0.148599	0.499701	M	M	oli	neu	antisense	protein_coding	chr21	chr14
RP1-12G14.7	SIX1	0.00479395	-4.0308	0.1689	-0.489151	NM	NM	NA	NA	antisense	protein_coding	chr6	chr14
RBBP4P2	SIX4	0.00760098	-3.80285	0.139918	-0.48135	NM	NM	NA	NA	pseudogene	protein_coding	chr3	chr14
HACE1	PRKCH	0.0031426	-4.23905	0.209159	-0.485101	NM	NM	NA	NA	protein_coding	protein_coding	chr6	chr14
AC003989.4	COX4I1P1	0.0027742	4.30278	-0.179904	0.516238	NM	NM	NA	NA	pseudogene	pseudogene	chr7	chr14
RP11-592B15.4	KCNH5	0.0098208	3.66572	-0.0962406	0.496795	NM	M	NA	neu	pseudogene	protein_coding	chr10	chr14
ZNF382	ARG2	0.00954895	-3.68415	-0.00963773	-0.574654	NM	NM	NA	NA	protein_coding	protein_coding	chr19	chr14
CLCA3P	RDH11	0.00549927	-3.9631	0.159125	-0.487778	NM	NM	NA	NA	pseudogene	protein_coding	chr1	chr14
NECAP1P2	KIAA0247	0.0047957	4.03028	-0.170608	0.487743	NM	NM	NA	NA	pseudogene	protein_coding	chr2	chr14
RP11-616M17.1	SLC10A1	0.00926332	-3.70026	0.114422	-0.487443	NM	NM	NA	NA	pseudogene	protein_coding	chr15	chr14
CENPB	AC004817.1	0.00983053	-3.66529	0.10458	-0.490367	M	NM	oli	NA	protein_coding	protein_coding	chr20	chr14
RP11-124N2.1	RP5-1021I20.1	0.00561837	3.95273	-0.159809	0.485858	NM	NM	NA	NA	antisense	antisense	chr3	chr14
SDHAF1	RP5-1021I20.5	0.00714886	-3.83446	0.112509	-0.506587	NM	NM	NA	NA	protein_coding	antisense	chr19	chr14
TRIM68	LIN52	0.00321218	4.22578	-0.155161	0.524973	NM	NM	NA	NA	protein_coding	protein_coding	chr11	chr14
RP11-521J5.1	YLPM1	0.00259747	4.34491	-0.213124	0.49602	NM	NM	NA	NA	pseudogene	protein_coding	chr3	chr14
TCEB3	NEK9	0.00825263	-3.76133	0.109159	-0.49956	NM	NM	NA	NA	protein_coding	protein_coding	chr1	chr14
RP1-69D17.4	POMT2	0.0031486	4.23809	-0.19877	0.49322	NM	NM	NA	NA	lincRNA	protein_coding	chr6	chr14
POLM	ALKBH1	0.00705874	-3.84087	0.0539303	-0.54991	NM	NM	NA	NA	protein_coding	protein_coding	chr7	chr14
AC017076.5	SLIRP	0.00605274	-3.91883	0.155639	-0.48459	NM	NM	NA	NA	antisense	protein_coding	chr2	chr14
AC144530.1	SLIRP	0.00459669	-4.0552	0.18093	-0.482935	NM	NM	NA	NA	pseudogene	protein_coding	chr3	chr14
C1orf61	NRXN3	0.00457859	4.05815	-0.109911	0.536984	NM	M	NA	neu	protein_coding	protein_coding	chr1	chr14
ALOX12B	GTF2A1	0.00958577	3.68172	-0.0704716	0.51814	NM	NM	NA	NA	protein_coding	protein_coding	chr17	chr14
MPND	STON2	0.00773056	-3.79303	0.125837	-0.490983	NM	M	NA	ast	protein_coding	protein_coding	chr19	chr14
PIK3CG	PTPN21	0.00547066	3.96627	-0.103554	0.53008	M	NM	mic	NA	protein_coding	protein_coding	chr7	chr14
MARCKSL1	EFCAB11	0.00651245	3.881	-0.10164	0.520676	M	NM	oli	NA	protein_coding	protein_coding	chr1	chr14
LIMD2	RPS6KA5	0.00796818	-3.78031	0.105878	-0.504526	NM	NM	NA	NA	protein_coding	protein_coding	chr17	chr14
RP11-26J3.1	SMEK1	0.00878531	-3.73087	0.0947368	-0.506463	M	NM	ast	NA	lincRNA	protein_coding	chr8	chr14
ALDH1L1	TC2N	0.00116073	-4.76522	0.262201	-0.512081	M	NM	ast	NA	protein_coding	protein_coding	chr3	chr14
TMEM156	DICER1	0.00139127	-4.64463	0.260355	-0.497834	M	M	mic	oli	protein_coding	protein_coding	chr4	chr14
LRRC43	CTD-2240H23.2	0.00519207	-3.98998	0.123308	-0.51858	M	NM	ast	NA	protein_coding	sense_overlapping	chr12	chr14
C11orf30	CLMN	0.00882766	3.72595	-0.0844156	0.513525	NM	M	NA	oli	protein_coding	protein_coding	chr11	chr14
NFE2L3	CLMN	0.00645877	3.88655	-0.120916	0.507027	NM	M	NA	oli	protein_coding	protein_coding	chr7	chr14
ARNTL	SNHG10	0.00970493	3.67391	-0.0689679	0.518245	NM	NM	NA	NA	protein_coding	antisense	chr11	chr14
UCP2	SNHG10	0.00276695	-4.30415	0.175871	-0.51946	M	NM	mic	NA	protein_coding	antisense	chr11	chr14
CTD-2514K5.2	YY1	0.00572167	-3.94529	0.087013	-0.539379	NM	NM	NA	NA	antisense	protein_coding	chr17	chr14
HIST1H1C	SLC25A29	0.00262659	-4.33083	0.196172	-0.507414	NM	M	NA	ast	protein_coding	protein_coding	chr6	chr14
C2CD2	HSP90AA1	0.0032781	4.21507	-0.0867396	0.572188	NM	NM	NA	NA	protein_coding	protein_coding	chr21	chr14
ITM2C	CINP	0.00980034	3.66688	-0.0898838	0.501761	M	NM	ast	NA	protein_coding	protein_coding	chr2	chr14
RP4-530I15.9	SNORD116-26	0.00656615	3.87593	-0.131306	0.497746	NM	NM	NA	NA	antisense	snoRNA	chr20	chr15
AC090587.2	GOLGA8M	0.00900087	3.71771	0.0267259	0.589835	NM	NM	NA	NA	sense_overlapping	protein_coding	chr11	chr15
CARNS1	GOLGA8M	0.00660455	3.87262	0.0601504	0.627945	M	NM	oli	NA	protein_coding	protein_coding	chr11	chr15
MTMR2	GOLGA8M	0.00957188	-3.68274	0.0566644	-0.528336	M	NM	oli	NA	protein_coding	protein_coding	chr11	chr15
DYRK1A	GOLGA8M	0.00628938	-3.89918	0.0128503	-0.58471	NM	NM	NA	NA	protein_coding	protein_coding	chr21	chr15
LINC00265	GOLGA8M	0.0096657	3.67696	-0.0950103	0.499207	NM	NM	NA	NA	lincRNA	protein_coding	chr7	chr15
CALD1	GOLGA8M	0.00961927	-3.67961	0.108339	-0.48938	NM	NM	NA	NA	protein_coding	protein_coding	chr7	chr15
PLB1	GOLGA8M	0.00494919	4.01609	-0.0123718	0.598323	NM	NM	NA	NA	protein_coding	protein_coding	chr2	chr15
ZFYVE9	GOLGA8M	0.00739421	-3.8169	0.049419	-0.550139	M	NM	neu	NA	protein_coding	protein_coding	chr1	chr15
ZDHHC20	GOLGA8M	0.00919064	-3.70415	0.0849624	-0.510303	M	NM	oli	NA	protein_coding	protein_coding	chr13	chr15
TUBB3	GOLGA8M	0.00661586	3.87208	-0.102461	0.518932	NM	NM	NA	NA	protein_coding	protein_coding	chr16	chr15
ZFX	GOLGA8M	0.00819788	-3.76528	0.0734792	-0.526575	NM	NM	NA	NA	protein_coding	protein_coding	chrX	chr15
RP4-562J12.2	GOLGA8M	0.00546828	3.96698	-0.045728	0.570691	NM	NM	NA	NA	lincRNA	protein_coding	chrX	chr15
DLG1	GOLGA8M	0.00810992	-3.77081	0.110936	-0.499454	M	NM	oli	NA	protein_coding	protein_coding	chr3	chr15
TTBK2	GOLGA8M	0.00286909	-4.28373	0.131237	-0.549558	NM	NM	NA	NA	protein_coding	protein_coding	chr15	chr15
CLOCK	GOLGA8M	0.00859654	-3.74123	0.107861	-0.497904	NM	NM	NA	NA	protein_coding	protein_coding	chr4	chr15
RBM17	GOLGA8M	0.00254027	-4.37072	0.0278195	-0.627417	NM	NM	NA	NA	protein_coding	protein_coding	chr10	chr15
UPF2	GOLGA8M	0.0056733	-3.94804	0.1365	-0.50324	NM	NM	NA	NA	protein_coding	protein_coding	chr10	chr15
CREBRF	GOLGA8M	0.00817329	-3.76718	0.102461	-0.505389	NM	NM	NA	NA	protein_coding	protein_coding	chr5	chr15
NDUFA8	RP11-680F8.4	0.00983706	-3.66494	0.0947368	-0.497834	NM	NM	NA	NA	protein_coding	sense_intronic	chr9	chr15
DDIT4	RP11-632K20.7	0.00257837	4.35568	-0.155161	0.541245	NM	NM	NA	NA	protein_coding	pseudogene	chr10	chr15
RP11-490E15.2	SCG5	0.00338671	-4.20224	0.177102	-0.505371	NM	M	NA	neu	antisense	protein_coding	chr10	chr15
ST3GAL1P1	RYR3	0.00270626	4.31516	-0.192139	0.508489	NM	M	NA	ast	pseudogene	protein_coding	chr4	chr15
CHPF	GJD2	0.00131865	4.68953	-0.266644	0.498662	NM	M	NA	neu	protein_coding	protein_coding	chr2	chr15
NUP214	RP11-111A22.1	0.00605649	3.91854	-0.0960355	0.529534	NM	NM	NA	NA	protein_coding	antisense	chr9	chr15
DUT	RP11-111A22.1	0.00900891	-3.71695	0.0602187	-0.53008	NM	NM	NA	NA	protein_coding	antisense	chr15	chr15
TSTD1	C15orf57	0.00875374	-3.7326	0.120027	-0.487426	NM	NM	NA	NA	protein_coding	protein_coding	chr1	chr15
CCAR1	RHOV	0.0097829	-3.66781	0.09419	-0.498626	NM	NM	NA	NA	protein_coding	protein_coding	chr10	chr15
UCP2	LRRC57	0.00225822	-4.42907	0.22946	-0.494171	M	NM	mic	NA	protein_coding	protein_coding	chr11	chr15
RP11-282K24.3	LCMT2	0.00895736	-3.71972	0.0630895	-0.528354	NM	NM	NA	NA	sense_intronic	protein_coding	chr12	chr15
RP11-521J5.1	GATM	0.00738015	-3.81852	0.126521	-0.493836	NM	NM	NA	NA	pseudogene	protein_coding	chr3	chr15
C16orf96	DTWD1	0.00105006	-4.8266	0.253725	-0.526558	NM	NM	NA	NA	protein_coding	protein_coding	chr16	chr15
DDIT4	PRTG	0.00577098	-3.94067	0.133356	-0.504667	NM	NM	NA	NA	protein_coding	protein_coding	chr10	chr15
FBXO32	ZNF280D	0.00814713	-3.76867	0.0343131	-0.554788	M	NM	oli	NA	protein_coding	protein_coding	chr8	chr15
MEF2C	RP11-50C13.1	0.00939715	-3.69167	0.0855092	-0.508277	M	NM	mic	NA	protein_coding	antisense	chr5	chr15
PCID2	RP11-219B17.2	0.00484251	4.02492	-0.178332	0.480927	NM	NM	NA	NA	protein_coding	antisense	chr13	chr15
DRD1	RP11-39M21.1	0.0022828	4.42526	-0.140465	0.560195	NM	M	NA	ast	protein_coding	antisense	chr5	chr15
RP11-325L7.1	FAM96A	0.00256069	-4.35966	0.231716	-0.483111	NM	NM	NA	NA	antisense	protein_coding	chr5	chr15
C15orf52	SNX1	0.00277624	4.30154	-0.207519	0.494717	NM	M	NA	oli	protein_coding	protein_coding	chr15	chr15
ARNTL	SNX22	0.00748999	-3.80889	0.140123	-0.482001	NM	M	NA	oli	protein_coding	protein_coding	chr11	chr15
RP5-842K16.2	VWA9	0.00420069	-4.09916	0.119822	-0.534941	NM	NM	NA	NA	antisense	protein_coding	chr7	chr15
AC009232.2	VWA9	0.00540154	-3.97204	0.102734	-0.531401	NM	NM	NA	NA	lincRNA	protein_coding	chr2	chr15
ITGAV	RP11-342M21.2	0.00169414	-4.56258	0.233835	-0.508207	NM	M	NA	mic	protein_coding	protein_coding	chr2	chr15
DBP	PAQR5	0.00219586	4.44201	-0.220643	0.502853	M	NM	ast	NA	protein_coding	protein_coding	chr19	chr15
ZNF32	UACA	0.00980034	-3.66696	0.0829118	-0.507009	NM	NM	NA	NA	protein_coding	protein_coding	chr10	chr15
AC011747.7	NEIL1	0.00760392	-3.80231	0.0741627	-0.530749	NM	NM	NA	NA	antisense	protein_coding	chr2	chr15
USP17L2	RP11-752G15.9	0.00783977	3.78748	-0.106699	0.504843	NM	NM	NA	NA	protein_coding	pseudogene	chr8	chr15
RP11-418J17.1	ZNF592	0.00191325	4.50393	-0.205673	0.522401	NM	NM	NA	NA	antisense	protein_coding	chr1	chr15
CTD-2293H3.1	RP11-97O12.2	0.00770361	-3.7954	0.126931	-0.490455	NM	NM	NA	NA	sense_intronic	lincRNA	chr19	chr15
TFEC	POLG	0.00241509	4.39256	-0.181135	0.526751	M	NM	mic	NA	protein_coding	protein_coding	chr7	chr15
SOCS5	POLG	0.00966012	3.6775	-0.118865	0.480945	NM	NM	NA	NA	protein_coding	protein_coding	chr2	chr15
USP34	POLG	0.00714896	3.83405	-0.0516063	0.550703	NM	NM	NA	NA	protein_coding	protein_coding	chr2	chr15
SLC22A15	POLG	0.00799458	3.77889	-0.0537252	0.542443	M	NM	oli	NA	protein_coding	protein_coding	chr1	chr15
COG2	POLG	0.00259167	4.34927	-0.158647	0.537917	NM	NM	NA	NA	protein_coding	protein_coding	chr1	chr15
SLC38A2	POLG	0.00958577	3.68196	0.159193	0.666813	NM	NM	NA	NA	protein_coding	protein_coding	chr12	chr15
RP11-497E19.1	POLG	0.00914208	-3.70733	0.0280246	-0.551707	M	NM	neu	NA	lincRNA	protein_coding	chr14	chr15
MGA	POLG	0.00540166	3.97188	-0.161859	0.486809	M	NM	oli	NA	protein_coding	protein_coding	chr15	chr15
PPDPF	POLG	0.00515012	-3.99445	-0.028093	-0.621359	NM	NM	NA	NA	protein_coding	protein_coding	chr20	chr15
SPP1	POLG	0.00818899	3.76587	-0.0884484	0.515674	M	NM	mic	NA	protein_coding	protein_coding	chr4	chr15
ARHGAP21	POLG	0.00451982	4.06626	-0.163295	0.498204	M	NM	oli	NA	protein_coding	protein_coding	chr10	chr15
CHUK	POLG	0.00510611	3.99867	-0.106835	0.531771	NM	NM	NA	NA	protein_coding	protein_coding	chr10	chr15
ZNF765	POLG	0.0080744	3.77275	-0.077512	0.524585	NM	NM	NA	NA	protein_coding	protein_coding	chr19	chr15
SIAH1	RNU7-111P	0.00593262	-3.92899	0.131579	-0.504491	NM	NM	NA	NA	protein_coding	snRNA	chr16	chr15
RAPGEF5	ZNF710	0.0096691	-3.67657	0.0406015	-0.539079	M	NM	oli	NA	protein_coding	protein_coding	chr7	chr15
CADPS2	ZNF710	0.00517983	-3.99217	0.171018	-0.482318	NM	NM	NA	NA	protein_coding	protein_coding	chr7	chr15
PLEKHM3	ZNF710	0.0076646	-3.79867	0.0792891	-0.526575	NM	NM	NA	NA	protein_coding	protein_coding	chr2	chr15
CCDC23	ZNF710	0.00444874	-4.07218	0.151196	-0.508242	NM	NM	NA	NA	protein_coding	protein_coding	chr1	chr15
CENPJ	ZNF710	0.00628927	-3.90095	0.0849624	-0.535328	NM	NM	NA	NA	protein_coding	protein_coding	chr13	chr15
TTBK2	ZNF710	0.00650379	-3.88157	0.151675	-0.482706	NM	NM	NA	NA	protein_coding	protein_coding	chr15	chr15
OPTN	ZNF710	0.0032781	-4.21545	0.113807	-0.553556	NM	NM	NA	NA	protein_coding	protein_coding	chr10	chr15
OSBPL1A	RP11-617F23.1	0.00650379	-3.88148	0.0995215	-0.522296	NM	M	NA	ast	protein_coding	antisense	chr18	chr15
AC140542.2	RP11-617F23.1	0.00754661	-3.80585	-0.0611757	-0.621447	NM	M	NA	ast	lincRNA	antisense	chr16	chr15
REPS2	RP11-617F23.1	0.00615491	-3.91216	0.120369	-0.51076	NM	M	NA	ast	protein_coding	antisense	chrX	chr15
LINC00888	RP11-617F23.1	0.00602101	-3.92093	0.120848	-0.511535	NM	M	NA	ast	pseudogene	antisense	chr3	chr15
TMEM154	RP11-386M24.6	0.00824405	-3.76201	-0.00997949	-0.583935	NM	NM	NA	NA	protein_coding	lincRNA	chr4	chr15
EEF1A1P10	LINS	0.00554219	-3.95805	0.164457	-0.482917	NM	NM	NA	NA	pseudogene	protein_coding	chr7	chr15
RP11-616M17.1	ASB7	0.00681667	-3.85989	0.144566	-0.485365	NM	NM	NA	NA	pseudogene	protein_coding	chr15	chr15
MSH6	TM2D3	0.00783694	3.78767	-0.0905673	0.516907	NM	NM	NA	NA	protein_coding	protein_coding	chr2	chr15
NANOGP4	CTD-2611K5.5	0.00988719	3.66289	-0.105058	0.48968	M	NM	mic	NA	pseudogene	pseudogene	chr7	chr15
C16orf96	DDRGK1	0.00234738	-4.40988	0.199316	-0.515216	NM	NM	NA	NA	protein_coding	protein_coding	chr16	chr20
HEXIM1	C20orf194	0.0027742	-4.30264	0.10123	-0.572664	NM	NM	NA	NA	protein_coding	protein_coding	chr17	chr20
SDCCAG3	C20orf194	0.00630343	-3.89813	0.151743	-0.484872	NM	NM	NA	NA	protein_coding	protein_coding	chr9	chr20
CORO1C	C20orf194	0.00095451	-4.87432	0.294942	-0.499877	NM	NM	NA	NA	protein_coding	protein_coding	chr12	chr20
STAR	C20orf194	0.00645877	3.88672	-0.0898838	0.529992	M	NM	neu	NA	protein_coding	protein_coding	chr8	chr20
LGALS3BP	ADRA1D	0.000268244	5.46822	-0.398086	0.489715	NM	NM	NA	NA	protein_coding	protein_coding	chr17	chr20
PAQR7	ADRA1D	0.00356682	4.17747	-0.192208	0.490349	NM	NM	NA	NA	protein_coding	protein_coding	chr1	chr20
COL9A2	ADRA1D	0.00508731	4.00186	-0.120096	0.522472	M	NM	oli	NA	protein_coding	protein_coding	chr1	chr20
SLC6A1	ADRA1D	0.00734608	3.82117	-0.120027	0.499155	NM	NM	NA	NA	protein_coding	protein_coding	chr3	chr20
CTA-276F8.2	PRNP	0.00962449	-3.67938	0.0949419	-0.499577	NM	NM	NA	NA	antisense	protein_coding	chr16	chr20
SNORD112	TMEM230	0.0097085	-3.67312	0.0819549	-0.508524	NM	M	NA	oli	snoRNA	protein_coding	chr12	chr20
ZNF143	GPCPD1	0.00336239	-4.20673	0.0340396	-0.605773	M	NM	mic	NA	protein_coding	protein_coding	chr11	chr20
PDE1C	GPCPD1	0.00804364	-3.77454	0.0453178	-0.547832	M	NM	oli	NA	protein_coding	protein_coding	chr7	chr20
MARCKSL1	GPCPD1	0.00408655	4.11539	-0.124539	0.533549	M	NM	oli	NA	protein_coding	protein_coding	chr1	chr20
RP5-884C9.2	GPCPD1	0.00211936	4.45925	-0.176487	0.538551	NM	NM	NA	NA	lincRNA	protein_coding	chr1	chr20
SLC22A15	GPCPD1	0.0030375	-4.26008	0.069378	-0.588989	M	NM	oli	NA	protein_coding	protein_coding	chr1	chr20
SCEL	GPCPD1	0.000324326	-5.37415	0.351675	-0.517734	NM	NM	NA	NA	protein_coding	protein_coding	chr13	chr20
MTRF1L	GPCPD1	0.000679929	-5.04432	0.313807	-0.506569	NM	NM	NA	NA	protein_coding	protein_coding	chr6	chr20
RPS6KA3	GPCPD1	0.00422819	-4.09586	0.17013	-0.496812	NM	NM	NA	NA	protein_coding	protein_coding	chrX	chr20
AP4E1	GPCPD1	0.00532411	-3.97762	0.149897	-0.496865	NM	NM	NA	NA	protein_coding	protein_coding	chr15	chr20
STMN3	GPCPD1	0.00856268	3.74263	-0.0602187	0.533303	M	NM	neu	NA	protein_coding	protein_coding	chr20	chr20
PKD2	GPCPD1	0.00646449	-3.886	0.147437	-0.486615	NM	NM	NA	NA	protein_coding	protein_coding	chr4	chr20
ARHGAP21	GPCPD1	0.00828364	-3.75957	0.0114149	-0.569371	M	NM	oli	NA	protein_coding	protein_coding	chr10	chr20
CHUK	GPCPD1	0.00990878	-3.66163	0.0971292	-0.49558	NM	NM	NA	NA	protein_coding	protein_coding	chr10	chr20
ACTR1B	LRRN4	0.00906365	3.71244	-0.119822	0.48489	NM	NM	NA	NA	protein_coding	protein_coding	chr2	chr20
MVK	LRRN4	0.00179809	4.53418	-0.139508	0.573791	NM	NM	NA	NA	protein_coding	protein_coding	chr12	chr20
TM7SF2	PLCB1	0.00523989	3.98561	-0.165208	0.486017	NM	M	NA	neu	protein_coding	protein_coding	chr11	chr20
HYOU1	PLCB1	0.00728467	3.82558	-0.0804511	0.529129	NM	M	NA	neu	protein_coding	protein_coding	chr11	chr20
38596	PLCB1	0.00215949	4.45197	-0.220506	0.504262	NM	M	NA	neu	protein_coding	protein_coding	chr22	chr20
GABBR1	PLCB1	0.00505591	4.0045	-0.144566	0.504473	M	M	ast	neu	protein_coding	protein_coding	chr6	chr20
ZNF345	PLCB1	0.00313405	-4.24046	0.191934	-0.49889	NM	M	NA	neu	protein_coding	protein_coding	chr19	chr20
CALM3	PLCB1	0.00301435	4.26306	-0.165277	0.522173	M	M	neu	neu	protein_coding	protein_coding	chr19	chr20
JDP2	PLCB4	0.00948676	3.68658	-0.0444293	0.5376	M	NM	mic	NA	protein_coding	protein_coding	chr14	chr20
SNORD116-27	RP4-742J24.2	0.00971576	3.67264	-0.115516	0.4829	NM	NM	NA	NA	snoRNA	antisense	chr15	chr20
GPC6	TASP1	0.0088246	3.72695	-0.107656	0.496178	NM	NM	NA	NA	protein_coding	protein_coding	chr13	chr20
CIAPIN1P	LINC00652	0.00728467	-3.82554	0.139781	-0.484502	NM	NM	NA	NA	pseudogene	lincRNA	chr18	chr20
MKRN5P	LINC00652	0.00856268	-3.74289	0.0639098	-0.530679	NM	NM	NA	NA	pseudogene	lincRNA	chrX	chr20
TM7SF2	CST3	0.00846531	3.74825	-0.0683527	0.528143	NM	M	NA	ast	protein_coding	protein_coding	chr11	chr20
GABBR1	CST3	0.00309304	4.24758	-0.207587	0.487496	M	M	ast	ast	protein_coding	protein_coding	chr6	chr20
NR2C1	MLLT10P1	0.00350701	4.18539	-0.105468	0.555757	NM	NM	NA	NA	protein_coding	pseudogene	chr12	chr20
RAB37	ASXL1	0.00348605	-4.18798	0.186124	-0.496513	NM	NM	NA	NA	protein_coding	protein_coding	chr17	chr20
RP11-693J15.5	GSS	0.00137677	-4.65104	0.258647	-0.500053	NM	NM	NA	NA	lincRNA	protein_coding	chr12	chr20
RP11-296O14.2	AAR2	0.0052281	-3.9867	0.160219	-0.490067	NM	NM	NA	NA	pseudogene	protein_coding	chr1	chr20
RP5-884C9.2	SAMHD1	0.00527786	-3.98214	0.158988	-0.490419	NM	NM	NA	NA	lincRNA	protein_coding	chr1	chr20
AP002954.3	RBL1	0.00713608	-3.83555	0.135885	-0.48887	M	NM	oli	NA	antisense	protein_coding	chr11	chr20
TRIM9	RBL1	0.00122679	-4.71836	0.120916	-0.607094	NM	NM	NA	NA	protein_coding	protein_coding	chr14	chr20
RP11-288I21.1	SLC13A3	0.00707999	3.83873	-0.131442	0.492727	NM	NM	NA	NA	antisense	protein_coding	chr1	chr20
NAPRT1	ZMYND8	0.00983053	-3.66533	0.0551606	-0.527227	NM	NM	NA	NA	protein_coding	protein_coding	chr8	chr20
RP5-884C9.2	PREX1	0.00153592	-4.59786	0.231032	-0.514952	NM	NM	NA	NA	lincRNA	protein_coding	chr1	chr20
RP11-121M22.1	FAM65C	0.00707999	-3.83863	0.126726	-0.496337	NM	NM	NA	NA	lincRNA	protein_coding	chr11	chr20
SYNPO2L	BMP7	0.00651245	3.8809	-0.133561	0.496671	M	M	mic	ast	protein_coding	protein_coding	chr10	chr20
ANKHD1	BMP7	0.00803781	-3.77595	0.125427	-0.489028	NM	M	NA	ast	protein_coding	protein_coding	chr5	chr20
CTA-445C9.15	PPP4R1L	0.00815775	-3.76776	0.103076	-0.505002	NM	NM	NA	NA	lincRNA	protein_coding	chr22	chr20
COL12A1	VAPB	0.00566108	-3.9495	0.149897	-0.493149	NM	NM	NA	NA	protein_coding	protein_coding	chr6	chr20
RP11-74E22.4	ZNF831	0.00779796	-3.79041	0.124197	-0.491899	NM	NM	NA	NA	pseudogene	protein_coding	chr17	chr20
IL33	RP11-93B14.5	0.00261627	-4.33342	0.199316	-0.505319	M	NM	ast	NA	protein_coding	antisense	chr9	chr20
NLRP14	PPDPF	0.00593614	3.92868	0.0662338	0.637491	NM	NM	NA	NA	protein_coding	protein_coding	chr11	chr20
C6orf3	PPDPF	0.0083082	-3.75862	0.0609706	-0.534765	NM	NM	NA	NA	antisense	protein_coding	chr6	chr20
CYP11A1	PPDPF	0.00215949	4.45321	-0.0620643	0.615213	NM	NM	NA	NA	protein_coding	protein_coding	chr15	chr20
RP11-548H18.2	PPDPF	0.00897239	3.71876	-0.0421053	0.543236	NM	NM	NA	NA	pseudogene	protein_coding	chr4	chr20
CENPJ	STMN3	0.00975035	-3.6706	0.0250854	-0.549276	NM	M	NA	neu	protein_coding	protein_coding	chr13	chr20
PTCHD3P2	RP11-62H7.2	0.00549927	3.96401	-0.115926	0.520728	NM	NM	NA	NA	pseudogene	pseudogene	chr2	chr8
CEL	PRSS55	0.00205751	-4.47789	0.251675	-0.482723	NM	NM	NA	NA	protein_coding	protein_coding	chr9	chr8
IVD	FAM167A	0.00441525	4.07642	-0.0861928	0.556021	NM	M	NA	ast	protein_coding	protein_coding	chr15	chr8
SLC46A3	CTSB	0.00461368	4.05272	-0.179221	0.483956	NM	M	NA	mic	protein_coding	protein_coding	chr13	chr8
STPG1	SLC7A2	0.00988343	-3.66323	0.111757	-0.484555	NM	M	NA	ast	protein_coding	protein_coding	chr1	chr8
CORO1C	SLC7A2	0.00376323	4.15196	-0.144429	0.523564	NM	M	NA	ast	protein_coding	protein_coding	chr12	chr8
PTPN11	SLC7A2	0.00970493	3.67424	-0.095352	0.498591	M	M	oli	ast	protein_coding	protein_coding	chr12	chr8
AC002306.1	SLC7A2	0.00531927	-3.97815	0.125906	-0.515128	NM	M	NA	ast	antisense	protein_coding	chr19	chr8
HERPUD1	NUDT18	0.00374041	-4.15641	0.184552	-0.493572	NM	NM	NA	NA	protein_coding	protein_coding	chr16	chr8
BRAFP1	NUDT18	0.00522579	3.98703	-0.17177	0.481033	NM	NM	NA	NA	pseudogene	protein_coding	chrX	chr8
CHI3L2	PIWIL2	0.00827142	3.76025	-0.129938	0.483428	NM	NM	NA	NA	protein_coding	protein_coding	chr1	chr8
FAH	PIWIL2	0.00926247	3.70084	-0.0507177	0.534888	NM	NM	NA	NA	protein_coding	protein_coding	chr15	chr8
MTRF1L	EPHX2	0.00547106	-3.9661	0.155707	-0.490842	NM	M	NA	ast	protein_coding	protein_coding	chr6	chr8
SLC9A3R1	EXTL3	0.00956325	3.68306	-0.11702	0.483128	M	NM	ast	NA	protein_coding	protein_coding	chr17	chr8
AC005789.11	UNC5D	0.00609887	3.91561	-0.150923	0.487848	NM	NM	NA	NA	lincRNA	protein_coding	chr19	chr8
CCP110	ERLIN2	0.00820722	-3.76479	0.0534518	-0.540893	M	M	oli	ast	protein_coding	protein_coding	chr16	chr8
PCSK1N	ERLIN2	0.00153508	4.59988	-0.258647	0.493308	NM	M	NA	ast	protein_coding	protein_coding	chrX	chr8
CEP97	ERLIN2	0.00474309	-4.03553	0.133561	-0.516783	M	M	oli	ast	protein_coding	protein_coding	chr3	chr8
BSN-AS1	TM2D2	0.00758299	-3.80366	0.11162	-0.50324	NM	NM	NA	NA	antisense	protein_coding	chr3	chr8
HMGN1P8	TM2D2	0.00525253	-3.9841	0.167191	-0.484256	NM	NM	NA	NA	pseudogene	protein_coding	chr3	chr8
AC003991.3	IKBKB	0.00882766	3.72669	-0.0539986	0.535768	NM	NM	NA	NA	antisense	protein_coding	chr7	chr8
ATP10B	MCM4	0.0056733	3.94859	-0.121873	0.514336	M	NM	oli	NA	protein_coding	protein_coding	chr5	chr8
WARS2-IT1	RP11-110G21.1	0.00658699	3.87365	-0.115038	0.509774	NM	NM	NA	NA	antisense	antisense	chr1	chr8
DNAAF2	RP11-110G21.1	0.00926332	-3.70047	0.0780588	-0.514952	NM	NM	NA	NA	protein_coding	antisense	chr14	chr8
GLRA2	OPRK1	0.00639138	3.89186	0.0608339	0.630393	M	M	neu	neu	protein_coding	protein_coding	chrX	chr8
QRSL1P3	RP11-114M5.1	0.00381483	4.14419	-0.191388	0.486563	NM	NM	NA	NA	pseudogene	pseudogene	chr14	chr8
IQCA1	RP11-1D12.1	0.00952008	3.68511	-0.0896104	0.50435	M	NM	ast	NA	protein_coding	sense_intronic	chr2	chr8
HTR2B	COPS5	0.00929788	-3.6977	0.0815448	-0.512011	NM	NM	NA	NA	protein_coding	protein_coding	chr2	chr8
AC004381.6	TERF1	0.00116073	4.77086	-0.284484	0.49484	NM	NM	NA	NA	protein_coding	protein_coding	chr16	chr8
NCAPD3	ZFHX4-AS1	0.00836071	-3.75468	0.0716336	-0.526575	NM	NM	NA	NA	protein_coding	antisense	chr11	chr8
PMP22	ZFHX4-AS1	0.00281569	4.29326	-0.0596036	0.599098	M	NM	oli	NA	protein_coding	antisense	chr17	chr8
ZMYND12	ZFHX4-AS1	0.00189147	4.51026	-0.223377	0.509598	M	NM	ast	NA	protein_coding	antisense	chr1	chr8
ZFYVE21	RP11-594N15.3	0.00515796	-3.99377	0.147847	-0.500564	M	NM	ast	NA	protein_coding	sense_overlapping	chr14	chr8
ANO9	RP11-48B3.3	0.00612085	3.91419	-0.0831852	0.538252	NM	NM	NA	NA	protein_coding	lincRNA	chr11	chr8
RRP1	HMGB1P41	0.00814713	-3.76847	0.0720437	-0.528019	NM	NM	NA	NA	protein_coding	pseudogene	chr21	chr8
MRGBP	HMGB1P41	0.00528967	-3.98049	0.101572	-0.533303	NM	NM	NA	NA	protein_coding	pseudogene	chr20	chr8
UCP2	E2F5	0.00188434	-4.51638	0.233835	-0.502184	M	NM	mic	NA	protein_coding	protein_coding	chr11	chr8
PKD1P5	RPL30	0.00347953	-4.18994	0.167943	-0.510778	NM	NM	NA	NA	pseudogene	protein_coding	chr16	chr8
CPSF1	RP11-402L5.1	0.00490192	4.02071	-0.13363	0.514829	NM	NM	NA	NA	protein_coding	antisense	chr8	chr8
CTC-325H20.2	OXR1	0.00823155	-3.76299	0.123582	-0.488729	NM	NM	NA	NA	lincRNA	protein_coding	chr19	chr8
HTRA1	AF178030.2	0.000664522	-5.0745	0.33944	-0.488958	M	NM	ast	NA	protein_coding	antisense	chr10	chr8
ACSM3	ENPP2	0.00401387	-4.12375	0.147095	-0.517981	NM	M	NA	oli	protein_coding	protein_coding	chr16	chr8
GFER	ZHX1	0.00859811	3.74104	-0.102324	0.502078	NM	NM	NA	NA	protein_coding	protein_coding	chr16	chr8
PSMD6-AS2	WDYHV1	0.00234476	-4.41054	0.212987	-0.504737	NM	NM	NA	NA	antisense	protein_coding	chr3	chr8
MIR770	TATDN1	0.00628938	-3.90029	0.152427	-0.484625	NM	NM	NA	NA	miRNA	protein_coding	chr14	chr8
TPM3	LRRC6	0.00574571	3.94226	-0.138141	0.501233	NM	NM	NA	NA	protein_coding	protein_coding	chr1	chr8
MEA1	LRRC6	0.00929788	3.69766	-0.117635	0.484608	NM	NM	NA	NA	protein_coding	protein_coding	chr6	chr8
IRF1	LRRC6	0.00430879	-4.08704	0.128025	-0.527438	NM	NM	NA	NA	protein_coding	protein_coding	chr5	chr8
RNF149	SLA	0.00549927	3.96361	-0.163636	0.484308	M	M	mic	mic	protein_coding	protein_coding	chr2	chr8
TMEM2	SLA	0.00512	3.99727	-0.173821	0.480786	NM	M	NA	mic	protein_coding	protein_coding	chr9	chr8
HDAC11	WISP1	0.0063483	-3.89508	0.146753	-0.488359	M	NM	oli	NA	protein_coding	protein_coding	chr3	chr8
BPIFB1	RP11-629O1.2	0.00513573	-3.99543	0.16432	-0.488024	NM	NM	NA	NA	protein_coding	lincRNA	chr20	chr8
STARD13	ZFAT	0.00205592	4.48024	-0.225701	0.503874	NM	NM	NA	NA	protein_coding	protein_coding	chr13	chr8
TIGD7	TRAPPC9	0.00658523	-3.87426	0.138483	-0.492005	NM	NM	NA	NA	protein_coding	protein_coding	chr16	chr8
THBS4	CHRAC1	0.00706286	-3.84025	0.0805195	-0.530925	M	NM	oli	NA	protein_coding	protein_coding	chr5	chr8
MLC1	C8orf31	0.0069509	3.84763	-0.138414	0.488517	M	NM	ast	NA	protein_coding	protein_coding	chr22	chr8
FAH	PYCRL	0.00808711	3.77209	-0.0833903	0.5202	NM	NM	NA	NA	protein_coding	protein_coding	chr15	chr8
ARMC4	PYCRL	0.00999539	3.6582	-0.0767601	0.510461	NM	NM	NA	NA	protein_coding	protein_coding	chr10	chr8
SCFD2	FAM83H	0.00265589	4.32107	-0.220916	0.486651	NM	NM	NA	NA	protein_coding	protein_coding	chr4	chr8
UCP2	NRBP2	0.00492052	4.0178	-0.142789	0.507555	M	NM	mic	NA	protein_coding	protein_coding	chr11	chr8
HEXIM1	GS1-393G12.12	0.00385972	4.13849	-0.19583	0.482266	NM	NM	NA	NA	protein_coding	antisense	chr17	chr8
TTLL6	DGAT1	0.0029038	-4.27784	0.0527683	-0.601758	NM	NM	NA	NA	protein_coding	protein_coding	chr17	chr8
CCP110	AF186192.5	0.00441525	-4.07632	0.156459	-0.504773	M	NM	oli	NA	protein_coding	pseudogene	chr16	chr8
CCDC36	ZNF721	0.00881775	-3.72838	0.119412	-0.487338	NM	NM	NA	NA	protein_coding	protein_coding	chr3	chr4
ULBP2	RN7SL358P	0.00882766	-3.72593	0.0977444	-0.503557	NM	NM	NA	NA	protein_coding	misc_RNA	chr6	chr4
HAAO	FGFR3	0.00220521	4.44003	-0.241627	0.485841	NM	M	NA	ast	protein_coding	protein_coding	chr2	chr4
UCP2	NAT8L	0.000475822	5.24885	-0.36931	0.486175	M	M	mic	ast	protein_coding	protein_coding	chr11	chr4
C2orf15	POLN	0.00396558	4.12865	-0.195079	0.481543	NM	NM	NA	NA	protein_coding	protein_coding	chr2	chr4
STARD13	POLN	0.00974939	3.67115	-0.0859193	0.505301	NM	NM	NA	NA	protein_coding	protein_coding	chr13	chr4
UPF2	POLN	0.00736502	3.81983	-0.0984279	0.515216	NM	NM	NA	NA	protein_coding	protein_coding	chr10	chr4
KCTD4	RP11-317B7.2	0.00882766	3.72626	-0.0714969	0.523071	M	NM	oli	NA	protein_coding	pseudogene	chr13	chr4
FAM107A	RP11-317B7.2	0.00207991	-4.46516	0.182228	-0.535064	M	NM	ast	NA	protein_coding	pseudogene	chr3	chr4
ARHGEF26	RP11-317B7.2	0.00510611	-3.9991	0.0511278	-0.570832	M	NM	ast	NA	protein_coding	pseudogene	chr3	chr4
PCDHGC3	RP11-317B7.2	0.00939715	-3.69177	0.0400547	-0.541351	M	NM	ast	NA	protein_coding	pseudogene	chr5	chr4
SCN3A	FAM86EP	0.00804681	-3.77411	0.126794	-0.487725	NM	NM	NA	NA	protein_coding	pseudogene	chr2	chr4
INHA	FAM86EP	0.00746262	3.81119	-0.123308	0.495333	NM	NM	NA	NA	protein_coding	pseudogene	chr2	chr4
DHRS12	FAM86EP	0.00338671	4.20235	-0.187423	0.497394	NM	NM	NA	NA	protein_coding	pseudogene	chr13	chr4
CLIP1	FAM86EP	0.00305248	-4.25674	0.156596	-0.527826	NM	NM	NA	NA	protein_coding	pseudogene	chr12	chr4
DEGS2	FAM86EP	0.00904726	3.71398	-0.0922761	0.506111	NM	NM	NA	NA	protein_coding	pseudogene	chr14	chr4
MGA	FAM86EP	0.00824065	-3.76221	0.12987	-0.483745	M	NM	oli	NA	protein_coding	pseudogene	chr15	chr4
RAB42	EVC2	0.00262659	4.32934	-0.196172	0.507221	NM	M	NA	ast	protein_coding	protein_coding	chr1	chr4
CENPJ	SORCS2	0.0088898	-3.72268	0.0969241	-0.503751	NM	M	NA	ast	protein_coding	protein_coding	chr13	chr4
U2AF1	SH3TC1	0.00803781	3.77631	-0.08838	0.517065	NM	M	NA	mic	protein_coding	protein_coding	chr21	chr4
RP11-274B21.1	SEL1L3	0.00273317	-4.30823	0.220643	-0.485154	NM	NM	NA	NA	pseudogene	protein_coding	chr7	chr4
UCP2	PDS5A	0.00563595	-3.9511	0.091661	-0.536772	M	NM	mic	NA	protein_coding	protein_coding	chr11	chr4
MPP7	PDS5A	0.00558678	3.95438	-0.0693096	0.552992	NM	NM	NA	NA	protein_coding	protein_coding	chr10	chr4
EP300	RP11-731J8.2	0.00757768	-3.80394	0.0997266	-0.512205	NM	M	NA	ast	protein_coding	sense_overlapping	chr22	chr4
KIF1C	LRRC66	0.0092302	3.7021	-0.120984	0.4826	M	NM	oli	NA	protein_coding	protein_coding	chr17	chr4
B4GALT2	LRRC66	0.00259167	4.34984	-0.223923	0.488077	NM	NM	NA	NA	protein_coding	protein_coding	chr1	chr4
ZNF768	LRRC66	0.00623937	3.90449	-0.0875598	0.533902	NM	NM	NA	NA	protein_coding	protein_coding	chr16	chr4
SURF2	LRRC66	0.0067259	3.86542	-0.13363	0.494576	NM	NM	NA	NA	protein_coding	protein_coding	chr9	chr4
ULK3	LRRC66	0.0050283	4.00969	-0.175461	0.481156	NM	NM	NA	NA	protein_coding	protein_coding	chr15	chr4
MBD3	LRRC66	0.00992753	3.66046	-0.0917293	0.499524	NM	NM	NA	NA	protein_coding	protein_coding	chr19	chr4
CSNK1G2	LRRC66	0.00682253	3.85819	-0.126316	0.499225	NM	NM	NA	NA	protein_coding	protein_coding	chr19	chr4
TM7SF2	SCFD2	0.00413336	4.1067	-0.148052	0.515075	NM	NM	NA	NA	protein_coding	protein_coding	chr11	chr4
NFE2L3	SCFD2	0.00628938	-3.89894	0.136569	-0.496742	NM	NM	NA	NA	protein_coding	protein_coding	chr7	chr4
PDZD9	SCFD2	0.00517983	-3.99138	0.147368	-0.500616	NM	NM	NA	NA	protein_coding	protein_coding	chr16	chr4
CCP110	KDR	0.00183844	-4.52648	0.245044	-0.494576	M	NM	oli	NA	protein_coding	protein_coding	chr16	chr4
TDH	EXOC1	0.00188197	4.51772	-0.255981	0.484537	NM	NM	NA	NA	pseudogene	protein_coding	chr8	chr4
POU5F1P5	NOA1	0.00474309	-4.03498	0.141285	-0.510919	NM	NM	NA	NA	pseudogene	protein_coding	chr10	chr4
EEF1A1P3	POLR2B	0.00270626	-4.31383	0.224744	-0.4826	NM	NM	NA	NA	pseudogene	protein_coding	chr13	chr4
EPB41	PARM1	0.000830098	-4.9476	0.257963	-0.538481	NM	M	NA	neu	protein_coding	protein_coding	chr1	chr4
MAL2	PARM1	0.00675991	3.8633	-0.0615858	0.547286	M	M	neu	neu	protein_coding	protein_coding	chr8	chr4
WDR19	PARM1	0.00305248	-4.25485	0.182092	-0.508383	M	M	neu	neu	protein_coding	protein_coding	chr4	chr4
CTTNBP2	NAAA	0.00863786	-3.73853	0.0599453	-0.532986	NM	NM	NA	NA	protein_coding	protein_coding	chr7	chr4
ADAP1	ART3	0.00451982	-4.06473	0.129187	-0.523758	NM	NM	NA	NA	protein_coding	protein_coding	chr7	chr4
MBD2	ART3	0.00510611	3.99991	-0.117703	0.523986	NM	NM	NA	NA	protein_coding	protein_coding	chr18	chr4
AKAP11	ART3	0.00356774	4.17624	-0.190704	0.491371	NM	NM	NA	NA	protein_coding	protein_coding	chr13	chr4
HDAC11	ART3	0.00116073	-4.7574	0.255024	-0.516731	M	NM	oli	NA	protein_coding	protein_coding	chr3	chr4
ALG10	ART3	0.0098208	3.66579	-0.105605	0.489645	NM	NM	NA	NA	protein_coding	protein_coding	chr12	chr4
SH2D5	LINC01088	0.00851403	-3.74588	0.105673	-0.500176	M	NM	neu	NA	protein_coding	antisense	chr1	chr4
SUOX	AGPAT9	0.00308835	4.24861	-0.210253	0.485506	M	M	ast	mic	protein_coding	protein_coding	chr12	chr4
TMEM176A	C4orf36	0.00422701	4.09652	-0.121189	0.53362	NM	NM	NA	NA	protein_coding	protein_coding	chr7	chr4
C9orf9	C4orf36	0.00964377	3.67819	-0.0625427	0.523493	NM	NM	NA	NA	protein_coding	protein_coding	chr9	chr4
PLLP	SPARCL1	0.00718949	3.83147	-0.0837321	0.527491	M	M	oli	ast	protein_coding	protein_coding	chr16	chr4
ABCC2	SPARCL1	0.00846255	-3.7492	0.0925496	-0.510479	NM	M	NA	ast	protein_coding	protein_coding	chr10	chr4
RFC5	SPP1	0.00254147	4.36907	-0.175666	0.527861	NM	M	NA	mic	protein_coding	protein_coding	chr12	chr4
PTK6	SPP1	0.00773056	-3.79307	0.05311	-0.544627	NM	M	NA	mic	protein_coding	protein_coding	chr20	chr4
OPTN	SPP1	0.00344169	4.19566	-0.200205	0.486439	NM	M	NA	mic	protein_coding	protein_coding	chr10	chr4
RP11-887P2.5	HERC6	0.0090134	-3.71659	0.103828	-0.497728	NM	NM	NA	NA	antisense	protein_coding	chr12	chr4
SOAT1	HERC3	0.00868612	3.73604	-0.0345865	0.550632	M	NM	mic	NA	protein_coding	protein_coding	chr1	chr4
ZBTB5	HERC3	0.00919135	3.70393	0.0138072	0.579744	NM	NM	NA	NA	protein_coding	protein_coding	chr9	chr4
RP11-396K3.1	DDIT4L	0.00451982	4.0647	-0.172591	0.490772	NM	NM	NA	NA	pseudogene	protein_coding	chr7	chr4
UPF2	PABPC1P7	0.00652099	-3.87966	0.144293	-0.488218	NM	NM	NA	NA	protein_coding	pseudogene	chr10	chr4
MTUS2-AS1	TET2	0.0028302	4.28791	-0.206083	0.494047	NM	M	NA	mic	antisense	protein_coding	chr13	chr4
TXNRD3	NPNT	0.00944391	-3.68869	0.0211893	-0.55419	NM	NM	NA	NA	protein_coding	protein_coding	chr3	chr4
MMP9	RP11-115A14.1	0.00746525	-3.8109	0.0974026	-0.514829	NM	NM	NA	NA	protein_coding	pseudogene	chr20	chr4
PLCB3	ALPK1	0.0076756	-3.79754	0.000956938	-0.580818	NM	NM	NA	NA	protein_coding	protein_coding	chr11	chr4
TRPV3	ALPK1	0.00637396	-3.89344	0.134108	-0.497904	NM	NM	NA	NA	protein_coding	protein_coding	chr17	chr4
KRT8P12	ALPK1	0.00379469	-4.1467	0.143267	-0.523758	NM	NM	NA	NA	pseudogene	protein_coding	chr3	chr4
SNORD114-7	LARP7	0.00449805	-4.06786	0.178127	-0.486844	NM	NM	NA	NA	snoRNA	protein_coding	chr14	chr4
LARGE-AS1	RP11-650J17.1	0.00689076	3.85345	-0.133356	0.493202	NM	NM	NA	NA	processed_transcript	antisense	chr22	chr4
TDH	TRAM1L1	0.00521941	3.98792	-0.109091	0.528777	NM	M	NA	oli	pseudogene	protein_coding	chr8	chr4
MRPL23-AS1	INTU	0.00593614	3.92842	-0.133151	0.503223	NM	M	NA	ast	antisense	protein_coding	chr11	chr4
ERVK3-1	SLC7A11-AS1	0.00531413	-3.97857	0.145796	-0.500141	NM	M	NA	ast	processed_transcript	processed_transcript	chr19	chr4
CTD-2007H13.1	RP11-284M14.1	0.00879302	3.7304	-0.0629528	0.529798	NM	NM	NA	NA	pseudogene	antisense	chr5	chr4
OLIG2	RP11-58H15.1	0.00658523	-3.87456	0.126384	-0.501321	M	NM	oli	NA	protein_coding	pseudogene	chr21	chr4
TNFAIP6	EDNRA	0.00338936	-4.20157	0.165277	-0.5143	NM	NM	NA	NA	protein_coding	protein_coding	chr2	chr4
AHCTF1	EDNRA	0.00153508	-4.59973	0.223513	-0.520993	NM	NM	NA	NA	protein_coding	protein_coding	chr1	chr4
DIP2B	EDNRA	0.00933623	-3.69469	0.0407382	-0.541228	M	NM	oli	NA	protein_coding	protein_coding	chr12	chr4
CRY1	EDNRA	0.00233226	-4.41243	0.169788	-0.537635	NM	NM	NA	NA	protein_coding	protein_coding	chr12	chr4
ERBB2IP	EDNRA	0.00069517	-5.0353	0.332262	-0.489891	M	NM	oli	NA	protein_coding	protein_coding	chr5	chr4
EDIL3	EDNRA	0.00823155	-3.76279	0.133083	-0.481315	M	NM	oli	NA	protein_coding	protein_coding	chr5	chr4
RP11-499P20.2	PRSS48	0.00737233	3.81923	-0.13028	0.491036	NM	NM	NA	NA	antisense	protein_coding	chr10	chr4
SNORA14B	TLR2	0.00635649	3.89424	-0.115653	0.511976	NM	M	NA	mic	snoRNA	protein_coding	chr1	chr4
KCNIP3	NAF1	0.00462893	-4.05072	0.169651	-0.491212	NM	NM	NA	NA	protein_coding	protein_coding	chr2	chr4
NXPH3	NAF1	0.00135383	-4.67163	0.213124	-0.537899	NM	NM	NA	NA	protein_coding	protein_coding	chr17	chr4
MBD3	NAF1	0.00892883	-3.72109	0.103076	-0.49889	NM	NM	NA	NA	protein_coding	protein_coding	chr19	chr4
ECSIT	NAF1	0.00218714	-4.44427	0.204101	-0.515973	NM	NM	NA	NA	protein_coding	protein_coding	chr19	chr4
GUCY1A3	NPY1R	0.00689394	3.85306	-0.1	0.518316	NM	M	NA	neu	protein_coding	protein_coding	chr4	chr4
CCP110	DDX60	0.00505925	-4.00365	0.140943	-0.507115	M	NM	oli	NA	protein_coding	protein_coding	chr16	chr4
PLCG1	WDR17	0.00732083	-3.82271	0.0440875	-0.55456	M	M	ast	ast	protein_coding	protein_coding	chr20	chr4
RP11-418J17.1	AGA	0.00975474	-3.66953	0.0537252	-0.528794	NM	M	NA	oli	antisense	protein_coding	chr1	chr4
RP11-362L22.1	AC108142.1	0.00408655	4.11621	-0.169788	0.499753	NM	M	NA	neu	sense_intronic	antisense	chr14	chr4
RP11-418J17.1	TRAPPC11	0.00799458	-3.77842	0.0448394	-0.548642	NM	NM	NA	NA	antisense	protein_coding	chr1	chr4
CTD-2514K5.2	ACSL1	0.00233226	-4.41273	0.166849	-0.539819	NM	M	NA	mic	antisense	protein_coding	chr17	chr4
CORO1A	F11-AS1	0.00294279	4.27285	-0.220301	0.48068	M	M	mic	ast	protein_coding	antisense	chr16	chr4
CTD-3099C6.9	FRG1	0.00527786	-3.98177	0.144019	-0.50192	NM	NM	NA	NA	sense_intronic	protein_coding	chr19	chr4
AC002400.1	PRR26	0.00878531	3.73113	0.0112782	0.581223	NM	M	NA	oli	pseudogene	protein_coding	chr16	chr10
Y_RNA	IDI1	0.000830098	-4.94728	0.284211	-0.518016	NM	NM	NA	NA	misc_RNA	protein_coding	chr1	chr10
TRANK1	PFKP	0.00408655	-4.11625	0.0939166	-0.555458	NM	NM	NA	NA	protein_coding	protein_coding	chr3	chr10
C9orf106	SFMBT2	0.00944391	-3.6884	0.111688	-0.487972	NM	M	NA	mic	processed_transcript	protein_coding	chr9	chr10
DFFB	RP5-1092K5.2	0.00255101	4.36356	-0.164935	0.535099	NM	NM	NA	NA	protein_coding	pseudogene	chr1	chr10
PCMT1	ITIH5	0.00517983	-3.99112	0.171018	-0.482177	M	NM	neu	NA	protein_coding	protein_coding	chr6	chr10
ATP6V1A	ITIH5	0.00999539	-3.65805	0.0774436	-0.509933	M	NM	neu	NA	protein_coding	protein_coding	chr3	chr10
RP11-218C23.1	ITIH5	0.0028302	4.28834	-0.174778	0.518263	NM	NM	NA	NA	pseudogene	protein_coding	chr4	chr10
RP11-90J7.2	ITIH2	0.00566108	3.94977	-0.00868079	0.593216	NM	NM	NA	NA	lincRNA	protein_coding	chr10	chr10
RPAP3	USP6NL	0.00259747	-4.34219	0.217225	-0.49241	NM	NM	NA	NA	protein_coding	protein_coding	chr12	chr10
SLC44A5	SEPHS1	0.00880504	-3.72986	0.0799727	-0.517312	M	NM	neu	NA	protein_coding	protein_coding	chr1	chr10
RP11-318C2.1	SLC39A12	0.0031104	-4.2443	0.167601	-0.518034	NM	M	NA	ast	antisense	protein_coding	chr11	chr10
MAP3K14	SLC39A12	0.00729038	-3.82512	0.118045	-0.50118	NM	M	NA	ast	processed_transcript	protein_coding	chr17	chr10
CTD-2007H13.1	SLC39A12	0.00137677	-4.65039	0.24026	-0.514529	NM	M	NA	ast	pseudogene	protein_coding	chr5	chr10
MXRA8	THNSL1	0.00988719	3.66303	-0.0815448	0.50752	NM	NM	NA	NA	protein_coding	protein_coding	chr1	chr10
PDS5B	THNSL1	0.00770102	-3.79573	0.0745044	-0.529675	M	NM	neu	NA	protein_coding	protein_coding	chr13	chr10
TPD52L1	THNSL1	0.00633012	-3.89644	0.151948	-0.484485	M	NM	ast	NA	protein_coding	protein_coding	chr6	chr10
KCNMB4	THNSL1	0.00408655	-4.11524	0.149351	-0.515198	M	NM	oli	NA	protein_coding	protein_coding	chr12	chr10
ZMYND8	THNSL1	0.00732083	-3.82288	0.0460697	-0.553203	NM	NM	NA	NA	protein_coding	protein_coding	chr20	chr10
PDE4D	THNSL1	0.00139127	-4.64581	0.253657	-0.503364	NM	NM	NA	NA	protein_coding	protein_coding	chr5	chr10
NIM1	SVIL	0.00861826	-3.7403	0.0861244	-0.514107	NM	NM	NA	NA	protein_coding	protein_coding	chr5	chr10
CCNI	DDX10P1	0.00257837	-4.35588	0.219617	-0.492322	NM	NM	NA	NA	protein_coding	pseudogene	chr4	chr10
RP11-503N18.5	ZEB1	0.00608316	-3.91637	0.154545	-0.485119	NM	NM	NA	NA	pseudogene	protein_coding	chr4	chr10
EDN1	ZNF33BP1	0.00595222	3.9272	-0.131852	0.504051	NM	NM	NA	NA	protein_coding	pseudogene	chr6	chr10
DCAKD	RASGEF1A	0.00691828	-3.85122	0.139029	-0.488517	NM	NM	NA	NA	protein_coding	protein_coding	chr17	chr10
U2AF1	ZNF239	0.00366139	-4.16765	-0.0675325	-0.662393	NM	M	NA	neu	protein_coding	protein_coding	chr21	chr10
RP11-266L9.2	AC069547.2	0.00121308	4.73402	-0.289884	0.485471	NM	NM	NA	NA	antisense	protein_coding	chr16	chr10
ATP10B	ZWINT	0.00854491	3.74455	-0.102256	0.502589	M	NM	oli	NA	protein_coding	protein_coding	chr5	chr10
TTBK2	CCDC6	0.00958577	3.68177	-0.0834586	0.508524	NM	NM	NA	NA	protein_coding	protein_coding	chr15	chr10
ST7-AS2	ADO	0.00410943	-4.11225	0.192139	-0.481684	NM	NM	NA	NA	antisense	protein_coding	chr7	chr10
TMUB1	ADO	0.00503532	4.00854	-0.164593	0.489557	NM	NM	NA	NA	protein_coding	protein_coding	chr7	chr10
GFER	ADO	0.00303829	4.25862	-0.150171	0.532792	NM	NM	NA	NA	protein_coding	protein_coding	chr16	chr10
HSPBAP1	ADO	0.00625467	-3.90336	0.103144	-0.522419	NM	NM	NA	NA	protein_coding	protein_coding	chr3	chr10
SLC25A30	SIRT1	0.00317778	4.23337	-0.212645	0.481543	NM	NM	NA	NA	protein_coding	protein_coding	chr13	chr10
CNTRL	POU5F1P5	0.00481034	4.02871	-0.178264	0.481491	NM	NM	NA	NA	protein_coding	pseudogene	chr9	chr10
SLC25A21-AS1	RUFY2	0.0064177	3.88975	-0.0315789	0.571132	NM	NM	NA	NA	protein_coding	protein_coding	chr14	chr10
POU5F1P5	KIAA1279	0.00121308	-4.73529	0.242515	-0.523634	NM	NM	NA	NA	pseudogene	protein_coding	chr10	chr10
GIMAP5	PPA1	0.00919497	3.70356	-0.0464798	0.538252	NM	M	NA	oli	protein_coding	protein_coding	chr7	chr10
RP11-26J3.1	LRRC20	0.00368235	4.16515	-0.0414217	0.596404	M	NM	ast	NA	lincRNA	protein_coding	chr8	chr10
CTD-2514K5.2	DDIT4	0.00315556	-4.23626	0.206288	-0.487021	NM	NM	NA	NA	antisense	protein_coding	chr17	chr10
FAM86B3P	DDIT4	0.00980229	-3.66672	0.0138072	-0.556638	NM	NM	NA	NA	pseudogene	protein_coding	chr8	chr10
FZD4	FAM149B1	0.0062071	3.90657	-0.15188	0.485893	NM	NM	NA	NA	protein_coding	protein_coding	chr11	chr10
ADORA2A	DNAJC9	0.00677898	3.86189	-0.0160629	0.578264	NM	NM	NA	NA	protein_coding	protein_coding	chr22	chr10
RP11-32K4.1	MYOZ1	0.0071297	3.83624	-0.114149	0.505583	NM	NM	NA	NA	antisense	protein_coding	chr8	chr10
AP001055.6	SEC24C	0.00754661	-3.80533	0.0793575	-0.527368	NM	M	NA	mic	lincRNA	protein_coding	chr21	chr10
PLAGL2	RP11-574K11.5	0.00259747	4.33794	-0.225496	0.485224	NM	NM	NA	NA	protein_coding	antisense	chr20	chr10
SCNM1	RP11-574K11.8	0.00359379	-4.17374	0.201846	-0.482195	NM	M	NA	ast	protein_coding	antisense	chr1	chr10
RP11-661O13.1	COMTD1	0.00904726	-3.71417	0.08838	-0.509052	NM	NM	NA	NA	antisense	protein_coding	chr18	chr10
AC007036.6	ZNF503-AS2	0.0041409	-4.10487	0.180793	-0.48968	NM	NM	NA	NA	lincRNA	processed_transcript	chr7	chr10
PKD1P5	RPS24	0.00185124	-4.52363	0.260014	-0.482019	NM	NM	NA	NA	pseudogene	protein_coding	chr16	chr10
CEL	RP11-589B3.6	0.00206283	-4.47265	0.22529	-0.503205	NM	NM	NA	NA	protein_coding	lincRNA	chr9	chr10
LINC00888	LDB3	0.00734608	-3.82115	0.12201	-0.49764	NM	M	NA	oli	pseudogene	protein_coding	chr3	chr10
EFCAB5	GLUD1	0.00204894	-4.48243	0.179357	-0.539326	NM	M	NA	ast	protein_coding	protein_coding	chr17	chr10
OXGR1	NUTM2A	0.000442297	-5.30542	0.332536	-0.524761	NM	NM	NA	NA	protein_coding	protein_coding	chr13	chr10
AC074117.10	IFIT3	0.00238258	-4.405	0.218797	-0.499454	NM	NM	NA	NA	antisense	protein_coding	chr2	chr10
ADRB2	IFIT3	0.00408655	-4.11592	0.107519	-0.545842	NM	NM	NA	NA	protein_coding	protein_coding	chr5	chr10
ANTXR2	RPP30	0.00999539	3.65798	-0.105878	0.488394	NM	NM	NA	NA	protein_coding	protein_coding	chr4	chr10
HCAR1	HELLS	0.00663617	-3.8707	0.131647	-0.496795	NM	NM	NA	NA	protein_coding	protein_coding	chr12	chr10
TMEM156	ZNF518A	0.00295645	-4.27075	0.17095	-0.518897	M	NM	mic	NA	protein_coding	processed_transcript	chr4	chr10
MRGPRF	FRAT1	0.00502069	4.01038	-0.164457	0.489909	NM	NM	NA	NA	protein_coding	protein_coding	chr11	chr10
COG2	MMS19	0.00410393	4.11282	-0.174778	0.495439	NM	NM	NA	NA	protein_coding	protein_coding	chr1	chr10
RNF149	MARVELD1	0.0028302	-4.29022	0.210185	-0.491106	M	NM	mic	NA	protein_coding	protein_coding	chr2	chr10
TTC39C	CRTAC1	0.00755452	-3.80492	0.0971975	-0.514212	M	NM	neu	NA	protein_coding	protein_coding	chr18	chr10
RP11-521O16.2	CHUK	0.00646449	-3.88546	0.125154	-0.503681	M	NM	neu	NA	lincRNA	protein_coding	chr2	chr10
CTD-2514K5.2	CHUK	0.00705874	-3.84061	0.120301	-0.501497	NM	NM	NA	NA	antisense	protein_coding	chr17	chr10
RYR3	CHUK	0.00644441	-3.888	0.0960355	-0.525677	M	NM	ast	NA	protein_coding	protein_coding	chr15	chr10
FRAT2	CHUK	0.00231346	4.42107	-0.171497	0.537459	NM	NM	NA	NA	protein_coding	protein_coding	chr10	chr10
RP11-318C2.1	LINC00263	0.0064177	-3.88967	0.121805	-0.506763	NM	NM	NA	NA	antisense	processed_transcript	chr11	chr10
MGEA5	SEMA4G	0.00552848	-3.95955	0.0648667	-0.556708	NM	NM	NA	NA	protein_coding	protein_coding	chr10	chr10
TAGAP	LZTS2	0.00718785	3.83203	-0.140533	0.484784	M	NM	mic	NA	protein_coding	protein_coding	chr6	chr10
RRN3P2	KAZALD1	0.00288054	4.28167	-0.220506	0.481702	NM	NM	NA	NA	pseudogene	protein_coding	chr16	chr10
TMEM156	MGEA5	0.00448268	-4.06977	0.172932	-0.491177	M	NM	mic	NA	protein_coding	protein_coding	chr4	chr10
AGBL4	TRIM8	0.00690822	-3.85183	0.114901	-0.507044	NM	M	NA	ast	protein_coding	protein_coding	chr1	chr10
RP11-418J17.1	TRIM8	0.00534427	3.97642	-0.130007	0.511835	NM	M	NA	ast	antisense	protein_coding	chr1	chr10
AS3MT	C10orf32	0.0093327	3.69504	-0.0552973	0.530872	NM	NM	NA	NA	protein_coding	protein_coding	chr10	chr10
SFTPA1	PCGF6	0.00637744	3.89316	-0.0840738	0.534993	NM	M	NA	oli	protein_coding	protein_coding	chr10	chr10
CYB561	CALHM1	0.00292085	4.27567	-0.188107	0.506463	M	NM	neu	NA	protein_coding	protein_coding	chr17	chr10
KCNS1	WDR96	0.00944273	-3.68935	0.0848941	-0.508436	NM	NM	NA	NA	protein_coding	protein_coding	chr20	chr10
C1orf53	RP11-25C19.3	0.00707999	-3.83874	0.123172	-0.499067	NM	NM	NA	NA	protein_coding	antisense	chr1	chr10
RP11-328N19.1	TDRD1	0.00339992	4.19989	-0.13527	0.536314	NM	NM	NA	NA	lincRNA	protein_coding	chr4	chr10
PLEKHH3	SLC18A2	0.00377872	4.14921	-0.17471	0.500282	NM	NM	NA	NA	protein_coding	protein_coding	chr17	chr10
GFER	SLC18A2	0.00683227	3.8576	-0.129323	0.496848	NM	NM	NA	NA	protein_coding	protein_coding	chr16	chr10
PRKX	CASC2	0.00644453	-3.88787	0.0807245	-0.536737	NM	M	NA	ast	protein_coding	antisense	chrX	chr10
CORO1C	CASC2	0.00980034	-3.66686	0.0764183	-0.511835	NM	M	NA	ast	protein_coding	antisense	chr12	chr10
UBR5	CASC2	0.00259747	-4.3403	0.2162	-0.492973	NM	M	NA	ast	protein_coding	antisense	chr8	chr10
RP11-932A10.1	GRK5	0.00593015	-3.92999	0.136842	-0.500616	NM	NM	NA	NA	lincRNA	protein_coding	chr14	chr10
CTSK	C10orf85	0.0017771	4.54236	-0.232126	0.506921	NM	NM	NA	NA	protein_coding	protein_coding	chr1	chr10
ICAM3	C10orf85	0.00939715	-3.69168	0.0336979	-0.545824	NM	NM	NA	NA	protein_coding	protein_coding	chr19	chr10
RP6-109B7.4	BTBD16	0.00451982	-4.06541	0.184211	-0.481702	NM	M	NA	oli	antisense	protein_coding	chr22	chr10
LIFR-AS1	BTBD16	0.00426015	4.09294	-0.0678059	0.570621	NM	M	NA	oli	antisense	protein_coding	chr5	chr10
RP11-122A21.2	PSTK	0.00600532	3.92196	-0.136569	0.499771	NM	NM	NA	NA	antisense	protein_coding	chr8	chr10
RP11-418J17.2	ACADSB	0.00262683	-4.32896	0.190362	-0.511641	NM	NM	NA	NA	pseudogene	protein_coding	chr1	chr10
LINC00657	RP11-383C5.7	0.00799407	3.77928	-0.040123	0.552041	NM	NM	NA	NA	lincRNA	antisense	chr20	chr10
HSD17B7P2	RP11-223P11.3	0.00137677	4.65084	-0.25892	0.499806	NM	NM	NA	NA	pseudogene	antisense	chr10	chr10
RP11-39E3.4	GLRX3	0.00693041	-3.84957	0.125154	-0.498979	NM	NM	NA	NA	pseudogene	protein_coding	chr3	chr10
B3GNT5	GLRX3	0.00447985	-4.0701	0.137731	-0.518104	M	NM	mic	NA	protein_coding	protein_coding	chr3	chr10
RP11-1140I5.1	GLRX3	0.00231846	-4.41592	0.207177	-0.50995	NM	NM	NA	NA	antisense	protein_coding	chr14	chr10
THOP1	TCERG1L	0.00593015	3.92942	-0.154614	0.486809	NM	NM	NA	NA	protein_coding	protein_coding	chr19	chr10
KDM3B	FUOM	0.00604109	3.91985	-0.128845	0.505371	NM	NM	NA	NA	protein_coding	protein_coding	chr5	chr10
LINC00888	RP11-108K14.4	0.000662972	-5.08655	0.306699	-0.517823	NM	NM	NA	NA	pseudogene	pseudogene	chr3	chr10
ZNF676	ARID3A	0.00970493	-3.67418	0.0783322	-0.511359	NM	NM	NA	NA	protein_coding	protein_coding	chr19	chr19
LRRFIP1P1	ABCA7	0.00568662	3.9472	-0.140465	0.500106	NM	M	NA	ast	pseudogene	protein_coding	chr3	chr19
RP11-282K24.3	MEX3D	0.00116073	-4.75664	0.288175	-0.489909	NM	NM	NA	NA	sense_intronic	protein_coding	chr12	chr19
CCDC8	AC004637.1	0.00117468	-4.74855	0.224949	-0.538639	NM	NM	NA	NA	protein_coding	antisense	chr19	chr19
KB-1507C5.2	TJP3	0.00415557	-4.10345	0.14272	-0.51865	NM	NM	NA	NA	protein_coding	protein_coding	chr8	chr19
RP11-509J21.2	ZFR2	0.00944391	3.68879	-0.0836637	0.509281	NM	NM	NA	NA	lincRNA	protein_coding	chr9	chr19
RP11-274H2.5	FSD1	0.00873179	3.73393	-0.120984	0.486862	NM	NM	NA	NA	sense_overlapping	protein_coding	chr3	chr19
RP11-488C13.6	PTPRS	0.00218714	4.44388	-0.214012	0.508277	NM	NM	NA	NA	antisense	protein_coding	chr14	chr19
RP11-887P2.5	TINCR	0.00691897	3.85084	-0.128161	0.496848	NM	NM	NA	NA	antisense	lincRNA	chr12	chr19
RIBC1	INSR	0.00157071	-4.5894	0.26931	-0.483181	NM	NM	NA	NA	protein_coding	protein_coding	chrX	chr19
TCEB3B	CD209	0.00085883	4.92883	-0.319617	0.486475	NM	NM	NA	NA	protein_coding	protein_coding	chr18	chr19
RP11-486G15.1	RAB11B	0.00681562	3.86018	-0.110663	0.511306	NM	NM	NA	NA	pseudogene	protein_coding	chr1	chr19
HMGB3P4	ZNF121	0.00687247	-3.85431	0.0768284	-0.535346	M	NM	mic	NA	pseudogene	protein_coding	chr13	chr19
RP11-418J17.1	DNMT1	0.00599148	3.92323	-0.0933014	0.532105	NM	NM	NA	NA	antisense	protein_coding	chr1	chr19
ICAM5	DNMT1	0.00474515	-4.03459	0.136227	-0.51467	NM	NM	NA	NA	protein_coding	protein_coding	chr19	chr19
SLC16A6	ICAM5	0.00976578	3.66903	0.0330827	0.588426	NM	NM	NA	NA	protein_coding	protein_coding	chr17	chr19
HSPB11	ICAM5	0.00215949	4.45234	-0.19836	0.52138	NM	NM	NA	NA	protein_coding	protein_coding	chr1	chr19
CHPF	ZGLP1	0.00318774	-4.2324	0.213534	-0.480698	NM	NM	NA	NA	protein_coding	protein_coding	chr2	chr19
AC005076.5	LDLR	0.00370542	-4.16111	0.201572	-0.480716	NM	NM	NA	NA	antisense	protein_coding	chr7	chr19
MRVI1	ZNF69	0.00379219	-4.14774	0.164183	-0.508172	M	NM	ast	NA	protein_coding	protein_coding	chr11	chr19
AP001421.1	ZNF69	0.00754661	3.80603	-0.120301	0.496953	NM	NM	NA	NA	protein_coding	protein_coding	chr21	chr19
TMEM194B	ZNF69	0.00804364	3.77482	-0.089337	0.516167	NM	NM	NA	NA	protein_coding	protein_coding	chr2	chr19
NCAPD3	ZNF844	0.00483735	-4.02632	0.17054	-0.487267	NM	NM	NA	NA	protein_coding	protein_coding	chr11	chr19
SUOX	CTC-359D24.3	0.0010335	4.84021	-0.308066	0.484414	M	NM	ast	NA	protein_coding	pseudogene	chr12	chr19
LDB1	CTC-359D24.3	0.00356682	4.17662	-0.149009	0.5233	NM	NM	NA	NA	protein_coding	pseudogene	chr10	chr19
SCEL	ZNF44	0.00207026	-4.46849	0.220916	-0.506093	NM	NM	NA	NA	protein_coding	protein_coding	chr13	chr19
PCDHGC5	ZNF44	0.00505549	4.00605	-0.145318	0.504103	NM	NM	NA	NA	protein_coding	protein_coding	chr5	chr19
MARCKSL1	ZNF442	0.00466449	4.04798	-0.116883	0.530661	M	NM	oli	NA	protein_coding	protein_coding	chr1	chr19
ICAM5	ZNF442	0.00863301	3.73947	-0.0890636	0.511817	NM	NM	NA	NA	protein_coding	protein_coding	chr19	chr19
TTYH1	ZNF442	0.00838104	3.75387	-0.111825	0.496548	M	NM	ast	NA	protein_coding	protein_coding	chr19	chr19
USP3	ZNF490	0.00942847	-3.69011	0.114833	-0.48577	NM	M	NA	mic	protein_coding	protein_coding	chr15	chr19
PMS2	WDR83	0.00707999	-3.83914	0.137116	-0.488394	NM	NM	NA	NA	protein_coding	protein_coding	chr7	chr19
SLC24A1	AC007787.2	0.00535004	-3.97575	0.0602871	-0.561815	NM	NM	NA	NA	protein_coding	antisense	chr15	chr19
RBM5	NANOS3	0.0093808	-3.69275	0.101504	-0.496354	NM	NM	NA	NA	protein_coding	protein_coding	chr3	chr19
USP2-AS1	SAMD1	0.00728467	-3.8261	0.0727273	-0.534765	NM	NM	NA	NA	antisense	protein_coding	chr11	chr19
TMEM154	CD97	0.0034185	4.19768	-0.173274	0.507714	NM	NM	NA	NA	protein_coding	protein_coding	chr4	chr19
ADRB2	SLC1A6	0.00969091	3.67562	-0.11784	0.481491	NM	M	NA	neu	protein_coding	protein_coding	chr5	chr19
XPO5	SMIM7	0.00705874	-3.8407	0.128093	-0.495562	NM	NM	NA	NA	protein_coding	protein_coding	chr6	chr19
NEK8	CTC-429P9.3	0.00535241	3.97528	0.0780588	0.649237	NM	NM	NA	NA	protein_coding	sense_intronic	chr17	chr19
MRAP2	CTC-429P9.3	0.00684203	-3.85665	0.0741627	-0.537547	M	NM	neu	NA	protein_coding	sense_intronic	chr6	chr19
GALNS	TMEM38A	0.00570838	3.946	-0.160971	0.484044	NM	NM	NA	NA	protein_coding	protein_coding	chr16	chr19
BOP1	NWD1	0.00831616	3.75799	-0.129528	0.483445	NM	M	NA	ast	protein_coding	protein_coding	chr8	chr19
NANOS3	NR2F6	0.00223012	4.436	-0.179699	0.533285	NM	NM	NA	NA	protein_coding	protein_coding	chr19	chr19
CD86	ISYNA1	0.00378953	4.14834	-0.120369	0.540664	M	NM	mic	NA	protein_coding	protein_coding	chr3	chr19
TMEM156	ISYNA1	0.00259167	4.35024	-0.174504	0.526346	M	NM	mic	NA	protein_coding	protein_coding	chr4	chr19
PARM1	ISYNA1	0.00784764	-3.78642	0.124334	-0.491265	M	NM	neu	NA	protein_coding	protein_coding	chr4	chr19
STON2	COPE	0.00250575	4.37898	-0.0492823	0.615107	M	NM	ast	NA	protein_coding	protein_coding	chr14	chr19
TMEM156	AC004447.2	0.00473757	4.03799	-0.169515	0.489627	M	NM	mic	NA	protein_coding	antisense	chr4	chr19
[truncated: 962 more rows]

## Sheet: FP-PHG
BR1	BR2	pAdj	z	rCTL	rAD	m1	m2	C1	C2	biotype1	biotype2	chr1	chr2
C16orf96	CDHR5	0.00457831	3.81824	NA	0.569569	NM	NM	NA	NA	protein_coding	protein_coding	chr16	chr11
RP11-983P16.4	CDHR5	0.00709887	3.6253	NA	0.601066	NM	NM	NA	NA	antisense	protein_coding	chr12	chr11
MUC5B	MUC5B	0.00958883	3.47865	NA	0.704306	NM	NM	NA	NA	protein_coding	protein_coding	chr11	chr11
CTNNBIP1	MUC5B	0.00826501	3.55117	NA	0.676883	NM	NM	NA	NA	protein_coding	protein_coding	chr1	chr11
TMEM222	MUC5B	0.0094824	3.48247	NA	0.64987	NM	NM	NA	NA	protein_coding	protein_coding	chr1	chr11
FPGS	MUC5B	0.00580509	3.71257	NA	0.592563	NM	NM	NA	NA	protein_coding	protein_coding	chr9	chr11
RP11-153M3.1	MUC5B	0.00724243	3.61384	NA	0.571155	NM	NM	NA	NA	pseudogene	protein_coding	chr12	chr11
FAM86B3P	MUC5B	0.00924661	3.49382	NA	0.656405	NM	NM	NA	NA	pseudogene	protein_coding	chr8	chr11
GAB1	MUC5B	0.0074525	-3.59958	NA	-0.586439	M	NM	oli	NA	protein_coding	protein_coding	chr4	chr11
CYP2T2P	MUC5B	0.00222625	4.10667	NA	0.533096	NM	NM	NA	NA	pseudogene	protein_coding	chr19	chr11
TRPM4	MUC5B	0.00154084	4.24768	NA	0.579002	NM	NM	NA	NA	protein_coding	protein_coding	chr19	chr11
TMEM39A	LSP1	0.00272358	-4.02097	NA	-0.565304	NM	NM	NA	NA	protein_coding	protein_coding	chr3	chr11
RP11-1379J22.2	LSP1	0.00767005	3.58469	NA	0.531921	NM	NM	NA	NA	antisense	protein_coding	chr5	chr11
SNX9	KCNQ1OT1	0.00169375	-4.20792	NA	-0.553903	M	NM	mic	NA	protein_coding	antisense	chr6	chr11
DIRAS2	TPP1	0.00678557	3.64509	NA	0.558688	M	M	neu	ast	protein_coding	protein_coding	chr9	chr11
PAAF1	PPFIBP2	0.00739331	-3.60421	NA	-0.54149	NM	NM	NA	NA	protein_coding	protein_coding	chr11	chr11
LINC01006	PPFIBP2	0.00863575	-3.52791	NA	-0.554778	NM	NM	NA	NA	processed_transcript	protein_coding	chr7	chr11
LYRM9	PPFIBP2	0.00585303	-3.70942	NA	-0.541381	NM	NM	NA	NA	protein_coding	protein_coding	chr17	chr11
AC011322.1	PPFIBP2	0.00790512	-3.57129	NA	-0.538592	M	NM	neu	NA	pseudogene	protein_coding	chr3	chr11
RP11-386M24.3	PPFIBP2	0.00445085	3.82937	NA	0.530226	NM	NM	NA	NA	lincRNA	protein_coding	chr15	chr11
THAP9-AS1	PPFIBP2	0.0072607	-3.61255	NA	-0.558551	NM	NM	NA	NA	antisense	protein_coding	chr4	chr11
AC004448.2	ZNF143	0.00461872	3.81236	NA	0.651647	NM	M	NA	mic	lincRNA	protein_coding	chr17	chr11
RP11-701P16.2	TPH1	0.00431581	-3.84487	NA	-0.544607	M	NM	mic	NA	protein_coding	protein_coding	chr4	chr11
JDP2	BDNF-AS	0.00882543	-3.51774	NA	-0.531128	M	NM	mic	NA	protein_coding	antisense	chr14	chr11
ZSCAN29	BDNF-AS	0.0041506	-3.85975	NA	-0.651128	M	NM	oli	NA	protein_coding	antisense	chr15	chr11
STX2	RCN1	0.00107167	4.38309	NA	0.548462	NM	NM	NA	NA	protein_coding	protein_coding	chr12	chr11
TMEM206	RP11-698N11.4	0.000270692	-4.89899	NA	-0.563937	M	NM	oli	NA	protein_coding	sense_overlapping	chr1	chr11
NUDT7	SEC14L1P1	0.00857431	3.53125	NA	0.576951	NM	NM	NA	NA	protein_coding	pseudogene	chr16	chr11
CLDN16	SEC14L1P1	0.00475054	3.79655	NA	0.614108	NM	NM	NA	NA	protein_coding	pseudogene	chr3	chr11
AC011322.1	RP11-430H10.4	0.00479648	-3.79187	NA	-0.560246	M	NM	neu	NA	pseudogene	lincRNA	chr3	chr11
NXPE4	RP11-958J22.1	0.00984243	3.46435	NA	0.554149	NM	NM	NA	NA	protein_coding	processed_transcript	chr11	chr11
AC011322.1	RP11-958J22.1	0.00833157	-3.54675	NA	-0.536569	M	NM	neu	NA	pseudogene	processed_transcript	chr3	chr11
GIGYF2	MDK	0.00596801	-3.70193	NA	-0.539139	NM	NM	NA	NA	protein_coding	protein_coding	chr2	chr11
PODNL1	MDK	0.00518157	3.76309	NA	0.577553	NM	NM	NA	NA	protein_coding	protein_coding	chr19	chr11
FAM86B3P	FNBP4	0.00684334	3.64116	NA	0.579768	NM	NM	NA	NA	pseudogene	protein_coding	chr8	chr11
HTR5A-AS1	GLYATL1P2	0.000210243	-4.98861	NA	-0.567902	M	NM	neu	NA	protein_coding	pseudogene	chr7	chr11
ANKFN1	GLYATL1P2	0.000881096	4.4493	NA	0.545537	M	NM	ast	NA	protein_coding	pseudogene	chr17	chr11
YRDC	GLYATL1P2	0.00747011	-3.5967	NA	-0.542693	NM	NM	NA	NA	protein_coding	pseudogene	chr1	chr11
MTUS1	MPEG1	0.00827101	-3.55042	NA	-0.538237	NM	M	NA	mic	protein_coding	protein_coding	chr8	chr11
RP11-586D19.1	DAK	0.00611376	-3.69165	NA	-0.556938	NM	NM	NA	NA	lincRNA	protein_coding	chr4	chr11
RN7SL239P	AP003733.1	0.000547282	4.63433	NA	0.571429	NM	NM	NA	NA	misc_RNA	protein_coding	chr11	chr11
C18orf25	C11orf84	0.00645398	3.66806	NA	0.544716	NM	NM	NA	NA	protein_coding	protein_coding	chr18	chr11
CLDN16	STIP1	0.00522815	-3.75985	NA	-0.736295	NM	NM	NA	NA	protein_coding	protein_coding	chr3	chr11
MTRR	TRMT112	0.00980036	3.46693	NA	0.530171	M	NM	oli	NA	protein_coding	protein_coding	chr5	chr11
ZBTB40	AP003068.6	0.00717748	3.61902	NA	0.554204	NM	NM	NA	NA	protein_coding	protein_coding	chr1	chr11
TMEM206	RNASEH2C	0.00413866	3.86158	NA	0.623076	M	NM	oli	NA	protein_coding	protein_coding	chr1	chr11
CYB5D2	EIF1AD	0.00170327	-4.20309	NA	-0.550595	NM	NM	NA	NA	protein_coding	protein_coding	chr17	chr11
CD248	CD248	0.00994576	3.45941	NA	0.562816	NM	NM	NA	NA	protein_coding	protein_coding	chr11	chr11
USP40	RBM4	0.00780708	3.57741	NA	0.546056	M	NM	ast	NA	protein_coding	protein_coding	chr2	chr11
DOK4	RBM4	0.00650059	-3.66457	NA	-0.529651	NM	NM	NA	NA	protein_coding	protein_coding	chr16	chr11
CASC5	RP11-658F2.8	0.00839706	3.54195	NA	0.57974	NM	NM	NA	NA	protein_coding	antisense	chr15	chr11
FAM86B3P	RP11-658F2.8	0.00717748	3.6182	NA	0.55907	NM	NM	NA	NA	pseudogene	antisense	chr8	chr11
ZNF429	CDK2AP2	0.000492047	4.6706	NA	0.55188	NM	NM	NA	NA	protein_coding	protein_coding	chr19	chr11
CPB1	NUDT8	0.00631559	-3.67831	NA	-0.603199	M	NM	oli	NA	protein_coding	protein_coding	chr3	chr11
DPEP2	ENPP7P8	0.00532382	3.75089	NA	0.547669	NM	NM	NA	NA	protein_coding	pseudogene	chr16	chr11
ZBBX	PAAF1	0.00873663	3.52223	NA	0.650663	M	NM	neu	NA	protein_coding	protein_coding	chr3	chr11
RAB15	PAAF1	0.00486949	-3.7861	NA	-0.577799	M	NM	neu	NA	protein_coding	protein_coding	chr14	chr11
ESCO2	PAAF1	0.00809265	3.56008	NA	0.549009	NM	NM	NA	NA	protein_coding	protein_coding	chr8	chr11
PHF15	PAAF1	0.00947837	-3.4829	NA	-0.607437	NM	NM	NA	NA	protein_coding	protein_coding	chr5	chr11
CFH	LIPT2	0.0074525	-3.59936	NA	-0.577061	NM	NM	NA	NA	protein_coding	protein_coding	chr1	chr11
CCDC34	SERPINH1	0.00378862	3.89527	NA	0.58056	NM	NM	NA	NA	protein_coding	protein_coding	chr11	chr11
SPATA33	ME3	0.000567904	-4.61549	NA	-0.532085	NM	NM	NA	NA	protein_coding	protein_coding	chr16	chr11
ALOX5AP	OR7E13P	0.0064418	-3.66966	NA	-0.538674	M	NM	mic	NA	protein_coding	pseudogene	chr13	chr11
HMGN2P35	CTSC	0.00438116	3.83815	NA	0.536733	NM	M	NA	mic	pseudogene	protein_coding	chr10	chr11
MUC5B	CHORDC1	0.00473484	-3.79839	NA	-0.711032	NM	NM	NA	NA	protein_coding	protein_coding	chr11	chr11
SH3GL1P2	CHORDC1	0.00904769	-3.50473	NA	-0.548817	NM	NM	NA	NA	pseudogene	protein_coding	chr17	chr11
FAM86B3P	CHORDC1	0.00480714	-3.79055	NA	-0.681777	NM	NM	NA	NA	pseudogene	protein_coding	chr8	chr11
ADRA2A	YAP1	0.00844897	3.53817	NA	0.567628	M	M	neu	ast	protein_coding	protein_coding	chr10	chr11
LINC00092	ELMOD1	0.00870021	-3.52373	NA	-0.537553	M	M	ast	neu	lincRNA	protein_coding	chr9	chr11
TRRAP	PPP2R1B	0.0094824	3.48249	NA	0.556938	NM	NM	NA	NA	protein_coding	protein_coding	chr7	chr11
ACTN1	PPP2R1B	0.0033538	3.94094	NA	0.544607	NM	NM	NA	NA	protein_coding	protein_coding	chr14	chr11
MAPKBP1	PPP2R1B	0.00304966	3.97742	NA	0.541326	NM	NM	NA	NA	protein_coding	protein_coding	chr15	chr11
CHCHD7	PPP2R1B	0.00146836	-4.26212	NA	-0.546904	M	NM	mic	NA	protein_coding	protein_coding	chr8	chr11
DNMT1	PPP2R1B	0.00713877	3.62242	NA	0.535092	NM	NM	NA	NA	protein_coding	protein_coding	chr19	chr11
RP11-495P10.3	CRYAB	0.00413866	-3.86108	NA	-0.552837	NM	M	NA	oli	lincRNA	protein_coding	chr1	chr11
C17orf67	ZW10	0.00916505	-3.49905	NA	-0.532632	NM	NM	NA	NA	protein_coding	protein_coding	chr17	chr11
RP11-676J15.1	SIDT2	0.0021567	4.11952	NA	0.540943	NM	NM	NA	NA	lincRNA	protein_coding	chr18	chr11
PET100	KMT2A	0.00829901	-3.54858	NA	-0.605085	NM	NM	NA	NA	protein_coding	protein_coding	chr19	chr11
KCTD4	RP11-196E1.3	0.00797679	-3.56735	NA	-0.553438	M	M	oli	oli	protein_coding	antisense	chr13	chr11
MAP7	RP11-196E1.3	0.00980109	-3.46681	NA	-0.614956	M	M	oli	oli	protein_coding	antisense	chr6	chr11
SLC25A35	HSPA8	0.00420106	-3.85416	NA	-0.581818	NM	NM	NA	NA	protein_coding	protein_coding	chr17	chr11
RP11-267C16.2	AP000783.1	0.00143899	-4.26829	NA	-0.558742	M	NM	oli	NA	pseudogene	protein_coding	chr18	chr11
ANGEL1	SF3A3P2	0.00931883	3.49046	NA	0.556582	NM	NM	NA	NA	protein_coding	pseudogene	chr14	chr11
SDF2	ZNF202	0.00457516	3.81896	NA	0.559836	NM	NM	NA	NA	protein_coding	protein_coding	chr17	chr11
TIAM2	ZNF202	0.00623508	3.6834	NA	0.561449	NM	NM	NA	NA	protein_coding	protein_coding	chr6	chr11
TCP1	ZNF202	0.00565364	3.72365	NA	0.546658	NM	NM	NA	NA	protein_coding	protein_coding	chr6	chr11
MRPL18	ZNF202	0.00378149	3.89592	NA	0.549337	NM	NM	NA	NA	protein_coding	protein_coding	chr6	chr11
IP6K2	ZNF202	0.00374144	3.8993	NA	0.544224	NM	NM	NA	NA	protein_coding	protein_coding	chr3	chr11
GRPEL1	ZNF202	0.00360081	3.91549	NA	0.530362	NM	NM	NA	NA	protein_coding	protein_coding	chr4	chr11
STARD4-AS1	ZNF202	0.00674292	-3.64851	NA	-0.591497	M	NM	neu	NA	antisense	protein_coding	chr5	chr11
AC133528.2	RP11-680F20.11	0.000565217	-4.62426	NA	-0.535803	NM	NM	NA	NA	antisense	lincRNA	chr2	chr11
UBFD1	VPS26B	0.000686921	4.53112	NA	0.546685	NM	NM	NA	NA	protein_coding	protein_coding	chr16	chr11
RP11-509J21.3	RP11-627G23.1	0.00995602	3.45857	NA	0.538045	NM	NM	NA	NA	lincRNA	processed_transcript	chr9	chr11
BORA	MAP3K7CL	0.00169458	-4.20751	NA	-0.545509	NM	NM	NA	NA	protein_coding	protein_coding	chr13	chr21
SAPCD2	LINC00846	0.00747011	-3.59682	NA	-0.556336	M	NM	oli	NA	protein_coding	lincRNA	chr9	chr21
PMS2P3	MRPS6	0.00893416	-3.51051	NA	-0.531128	NM	NM	NA	NA	pseudogene	protein_coding	chr7	chr21
RP11-386M24.3	MRPS6	0.00271978	4.02462	NA	0.634997	NM	NM	NA	NA	lincRNA	protein_coding	chr15	chr21
ESCO2	MRPS6	0.00552218	-3.73526	NA	-0.591251	NM	NM	NA	NA	protein_coding	protein_coding	chr8	chr21
PHF15	MRPS6	0.00876851	3.52015	NA	0.62272	NM	NM	NA	NA	protein_coding	protein_coding	chr5	chr21
CDH3	SLC5A3	0.00608801	-3.6933	NA	-0.61583	NM	NM	NA	NA	protein_coding	protein_coding	chr16	chr21
ESCO2	SLC5A3	0.00435989	-3.84007	NA	-0.632427	NM	NM	NA	NA	protein_coding	protein_coding	chr8	chr21
TOE1	AP000688.29	0.00914092	-3.50021	NA	-0.553848	NM	NM	NA	NA	protein_coding	lincRNA	chr1	chr21
FAM86C2P	HMGN1	0.00863575	3.52798	NA	0.569023	NM	NM	NA	NA	pseudogene	protein_coding	chr11	chr21
KCNMB4	HMGN1	0.0064493	-3.66879	NA	-0.659084	M	NM	oli	NA	protein_coding	protein_coding	chr12	chr21
RP11-216N14.7	U2AF1	0.000270692	4.90213	NA	0.569159	NM	NM	NA	NA	pseudogene	protein_coding	chr1	chr21
STK4	TRAPPC10	0.00946081	3.4836	NA	0.576569	M	NM	mic	NA	protein_coding	protein_coding	chr20	chr21
MUC5B	C21orf67	0.00875712	3.52121	NA	0.531155	NM	NM	NA	NA	protein_coding	protein_coding	chr11	chr21
SLC24A1	C21orf67	0.00548309	3.73893	NA	0.621408	NM	NM	NA	NA	protein_coding	protein_coding	chr15	chr21
FRY	C7orf50	0.00226252	-4.10063	NA	-0.559481	NM	NM	NA	NA	protein_coding	protein_coding	chr13	chr7
NOX5	LFNG	0.0074525	3.59915	NA	0.530472	NM	M	NA	ast	protein_coding	protein_coding	chr15	chr7
SNHG18	BRAT1	0.00853996	3.53292	NA	0.534983	M	NM	oli	NA	lincRNA	protein_coding	chr5	chr7
NOSIP	ZNF853	0.0080394	3.56357	NA	0.556692	NM	NM	NA	NA	protein_coding	protein_coding	chr19	chr7
MTMR4	TSPAN13	0.00839706	3.54172	NA	0.55743	NM	M	NA	neu	protein_coding	protein_coding	chr17	chr7
ADAMTSL4	TSPAN13	0.00337609	-3.93806	NA	-0.544197	NM	M	NA	neu	protein_coding	protein_coding	chr1	chr7
C8orf17	TWISTNB	0.000491231	-4.67206	NA	-0.539713	NM	NM	NA	NA	protein_coding	protein_coding	chr8	chr7
ALOX5AP	ITGB8	0.00992003	3.46047	NA	0.63486	M	M	mic	oli	protein_coding	protein_coding	chr13	chr7
ARG2	ITGB8	0.00222865	4.10489	NA	0.536268	NM	M	NA	oli	protein_coding	protein_coding	chr14	chr7
SF3A3P1	AK3P3	0.00715507	3.62084	NA	0.543185	NM	NM	NA	NA	pseudogene	pseudogene	chr20	chr7
AC079776.2	MALSU1	0.0074084	-3.6031	NA	-0.56555	NM	NM	NA	NA	pseudogene	protein_coding	chr2	chr7
RP11-553A10.1	MALSU1	0.00865052	-3.52702	NA	-0.554532	NM	NM	NA	NA	protein_coding	protein_coding	chr3	chr7
AC064874.1	HNRNPA2B1	0.000922483	4.43594	NA	0.529706	NM	NM	NA	NA	protein_coding	protein_coding	chr2	chr7
NOP56	TRGC1	0.00931883	-3.49037	NA	-0.55136	NM	NM	NA	NA	protein_coding	TR_C_gene	chr20	chr7
CCDC117	GRB10	0.00235416	4.08303	NA	0.547642	NM	NM	NA	NA	protein_coding	protein_coding	chr22	chr7
HECA	GRB10	0.00300656	3.98324	NA	0.536432	NM	NM	NA	NA	protein_coding	protein_coding	chr6	chr7
FAM155B	EGFR	0.00123891	4.32845	NA	0.585208	NM	M	NA	ast	protein_coding	protein_coding	chrX	chr7
PLD2	PSPH	0.00990901	-3.46099	NA	-0.623759	NM	NM	NA	NA	protein_coding	protein_coding	chr17	chr7
RP11-572M11.4	GS1-124K5.6	0.00890288	3.51226	NA	0.554313	NM	NM	NA	NA	antisense	pseudogene	chr3	chr7
OVCH1	PMS2P4	0.00886383	-3.51516	NA	-0.588544	NM	NM	NA	NA	protein_coding	pseudogene	chr12	chr7
MTR	RP11-396K3.1	0.00413866	-3.86072	NA	-0.570991	NM	NM	NA	NA	protein_coding	pseudogene	chr1	chr7
ADD2	TBL2	0.00686522	-3.63966	NA	-0.552454	M	NM	neu	NA	protein_coding	protein_coding	chr2	chr7
ESCO1	TBL2	0.0081628	3.55609	NA	0.544552	M	NM	mic	NA	protein_coding	protein_coding	chr18	chr7
PELI1	HSPB1	0.00532382	3.75076	NA	0.558031	M	NM	mic	NA	protein_coding	protein_coding	chr2	chr7
FAM86B3P	CLDN12	0.00797561	-3.56754	NA	-0.534135	NM	M	NA	ast	pseudogene	protein_coding	chr8	chr7
FAM228A	GATAD1	0.00178394	4.18669	NA	0.531319	NM	NM	NA	NA	protein_coding	protein_coding	chr2	chr7
F5	GATAD1	0.00856894	3.53153	NA	0.567874	NM	NM	NA	NA	protein_coding	protein_coding	chr1	chr7
AC002310.12	PEX1	0.00476934	-3.79449	NA	-0.54283	NM	NM	NA	NA	antisense	protein_coding	chr16	chr7
RP5-1085F17.3	RBM48	0.00399828	3.8734	NA	0.552427	NM	NM	NA	NA	lincRNA	protein_coding	chr20	chr7
SMAD4	PDK4	0.00540348	3.74514	NA	0.557649	NM	M	NA	mic	protein_coding	protein_coding	chr18	chr7
TLE4	PDK4	0.0068544	3.64021	NA	0.57203	NM	M	NA	mic	protein_coding	protein_coding	chr9	chr7
PLD2	ZKSCAN1	0.00786924	3.57324	NA	0.547122	NM	NM	NA	NA	protein_coding	protein_coding	chr17	chr7
HIGD1B	ZKSCAN1	0.00928472	-3.49178	NA	-0.566288	NM	NM	NA	NA	protein_coding	protein_coding	chr17	chr7
RP1-95L4.4	ZKSCAN1	0.00832144	-3.5474	NA	-0.592481	NM	NM	NA	NA	pseudogene	protein_coding	chr6	chr7
EVC	ZKSCAN1	0.00690549	3.63698	NA	0.572686	NM	NM	NA	NA	protein_coding	protein_coding	chr4	chr7
ERBB2	SPDYE3	0.00501891	3.77453	NA	0.532495	M	NM	ast	NA	protein_coding	protein_coding	chr17	chr7
KCTD1	SERPINE1	0.000992517	4.40843	NA	0.536405	NM	NM	NA	NA	protein_coding	protein_coding	chr18	chr7
NIPAL2	NAT16	0.0023777	4.07946	NA	0.611565	NM	NM	NA	NA	protein_coding	protein_coding	chr8	chr7
RP11-627G23.1	KMT2E-AS1	0.00645231	-3.66827	NA	-0.541353	NM	NM	NA	NA	processed_transcript	antisense	chr11	chr7
EPT1	KMT2E-AS1	0.00199123	4.15004	NA	0.536623	NM	NM	NA	NA	protein_coding	antisense	chr2	chr7
RP11-196G18.22	KMT2E-AS1	0.0096898	3.47325	NA	0.532057	NM	NM	NA	NA	sense_overlapping	antisense	chr1	chr7
CGGBP1	KMT2E-AS1	0.00522815	3.75951	NA	0.613807	NM	NM	NA	NA	protein_coding	antisense	chr3	chr7
RP11-386M24.6	KMT2E-AS1	0.0066272	3.65682	NA	0.538838	NM	NM	NA	NA	lincRNA	antisense	chr15	chr7
SORCS2	KMT2E-AS1	0.00470885	-3.80292	NA	-0.575311	M	NM	ast	NA	protein_coding	antisense	chr4	chr7
GPRASP1	NRCAM	0.00911937	3.50134	NA	0.573315	M	NM	neu	NA	protein_coding	protein_coding	chrX	chr7
PPM1N	NRCAM	0.00517619	-3.76367	NA	-0.567464	NM	NM	NA	NA	protein_coding	protein_coding	chr19	chr7
FLVCR1-AS1	AC003989.3	0.00481749	-3.7897	NA	-0.538947	NM	NM	NA	NA	lincRNA	pseudogene	chr1	chr7
PPFIA2	AC004112.4	0.00475054	-3.79675	NA	-0.532358	NM	NM	NA	NA	protein_coding	antisense	chr12	chr7
ATP6V1B1	LSMEM1	0.000766301	-4.49196	NA	-0.641586	NM	NM	NA	NA	protein_coding	protein_coding	chr2	chr7
HSD17B1	LSMEM1	0.00643191	3.67045	NA	0.568913	NM	NM	NA	NA	protein_coding	protein_coding	chr17	chr7
ZNF397	LSMEM1	0.00114015	4.36234	NA	0.55527	NM	NM	NA	NA	protein_coding	protein_coding	chr18	chr7
CLDN1	LSMEM1	0.0061513	-3.6894	NA	-0.551169	NM	NM	NA	NA	protein_coding	protein_coding	chr3	chr7
CLMN	LSMEM1	0.00391358	3.88285	NA	0.578865	M	NM	oli	NA	protein_coding	protein_coding	chr14	chr7
LINC00263	LSMEM1	0.00805794	3.56189	NA	0.543869	NM	NM	NA	NA	processed_transcript	protein_coding	chr10	chr7
RBMS3	TFEC	0.0094475	-3.48408	NA	-0.547314	NM	M	NA	mic	protein_coding	protein_coding	chr3	chr7
BRAFP1	CFTR	0.000568068	4.61421	NA	0.592208	NM	NM	NA	NA	pseudogene	protein_coding	chrX	chr7
CEP19	CFTR	0.00848364	-3.53597	NA	-0.565687	NM	NM	NA	NA	protein_coding	protein_coding	chr3	chr7
ZNF192P1	AC000123.4	0.00470885	3.80304	NA	0.562953	NM	NM	NA	NA	pseudogene	antisense	chr6	chr7
RP11-94L15.2	TMEM209	0.00468309	-3.80541	NA	-0.567792	NM	NM	NA	NA	lincRNA	protein_coding	chr17	chr7
MRPS6	MIR29B1	0.00699064	3.63134	NA	0.532331	NM	NM	NA	NA	protein_coding	lincRNA	chr21	chr7
MRPS6	MKLN1-AS1	0.00484201	3.78795	NA	0.653753	NM	NM	NA	NA	protein_coding	antisense	chr21	chr7
AL359878.1	MKLN1-AS1	0.00471657	-3.80116	NA	-0.573753	NM	NM	NA	NA	protein_coding	antisense	chr10	chr7
NEBL-AS1	MKLN1-AS1	0.00652987	-3.66219	NA	-0.556692	NM	NM	NA	NA	antisense	antisense	chr10	chr7
RP11-625H11.1	AC018643.4	0.00271486	4.02574	NA	0.541982	NM	NM	NA	NA	protein_coding	antisense	chr15	chr7
LONRF2	AC078842.4	0.00939501	-3.48704	NA	-0.533643	M	NM	neu	NA	protein_coding	lincRNA	chr2	chr7
RP11-701P16.2	PARP12	0.00489557	-3.78409	NA	-0.539713	M	NM	mic	NA	protein_coding	protein_coding	chr4	chr7
LUZP2	RP5-842K16.2	0.000830958	-4.46958	NA	-0.544224	NM	NM	NA	NA	protein_coding	antisense	chr11	chr7
ACKR2	KIAA1147	0.00687063	-3.63878	NA	-0.612003	NM	NM	NA	NA	protein_coding	protein_coding	chr3	chr7
SNHG18	SMARCD3	0.00470885	3.80289	NA	0.57851	M	NM	oli	NA	lincRNA	protein_coding	chr5	chr7
MAT2A	KMT2C	0.0035585	3.91952	NA	0.554641	NM	NM	NA	NA	protein_coding	protein_coding	chr2	chr7
DTL	XRCC2	0.0036992	3.90488	NA	0.542857	NM	NM	NA	NA	protein_coding	protein_coding	chr1	chr7
RPF2	ACTR3B	0.000125597	5.1744	NA	0.542802	NM	NM	NA	NA	protein_coding	protein_coding	chr6	chr7
AP001055.6	CNPY1	0.00158518	4.23493	NA	0.601121	NM	NM	NA	NA	lincRNA	protein_coding	chr21	chr7
F5	CNPY1	0.00876419	3.52079	NA	0.574874	NM	NM	NA	NA	protein_coding	protein_coding	chr1	chr7
FKBP4	CNPY1	0.00830732	-3.54798	NA	-0.567327	NM	NM	NA	NA	protein_coding	protein_coding	chr12	chr7
RP5-1063M23.1	AC073133.1	0.00575992	3.71632	NA	0.644839	NM	NM	NA	NA	lincRNA	lincRNA	chr12	chr7
FAM86B3P	AC073133.1	0.00213217	4.12601	NA	0.608667	NM	NM	NA	NA	pseudogene	lincRNA	chr8	chr7
PAPD5	LINC01006	0.00711131	-3.62458	NA	-0.543978	NM	NM	NA	NA	protein_coding	processed_transcript	chr16	chr7
RP11-439L18.3	LINC01006	0.00924446	3.49399	NA	0.585755	NM	NM	NA	NA	antisense	processed_transcript	chr6	chr7
PABPC1P7	DNAJB6	0.00918746	-3.49746	NA	-0.557539	NM	NM	NA	NA	pseudogene	protein_coding	chr4	chr7
MRPS6	TMEM18	0.00479767	-3.79153	NA	-0.538811	NM	NM	NA	NA	protein_coding	protein_coding	chr21	chr2
GLYCTK	TMEM18	0.00643191	3.67071	NA	0.562597	NM	NM	NA	NA	protein_coding	protein_coding	chr3	chr2
WAC	TMEM18	0.00434041	-3.84245	NA	-0.538674	NM	NM	NA	NA	protein_coding	protein_coding	chr10	chr2
DLEU7	AC092159.2	0.00429715	3.84629	NA	0.557485	NM	NM	NA	NA	protein_coding	antisense	chr13	chr2
HRH3	AC011995.1	6.94497e-05	-5.56132	NA	-0.564429	NM	NM	NA	NA	protein_coding	lincRNA	chr20	chr2
C5AR1	RSAD2	0.0084221	-3.53987	NA	-0.580396	M	NM	mic	NA	protein_coding	protein_coding	chr19	chr2
C2orf16	AC019048.1	0.00916898	3.49861	NA	0.667861	NM	NM	NA	NA	protein_coding	antisense	chr2	chr2
RAF1	AC019048.1	0.00852116	-3.53435	NA	-0.574245	NM	NM	NA	NA	protein_coding	antisense	chr3	chr2
CLDN16	AC019048.1	0.00814589	3.55724	NA	0.689214	NM	NM	NA	NA	protein_coding	antisense	chr3	chr2
FAM86B3P	AC019048.1	0.00046529	4.69962	NA	0.640957	NM	NM	NA	NA	pseudogene	antisense	chr8	chr2
ZFR2	AC019048.1	0.00617648	3.68792	NA	0.559781	NM	NM	NA	NA	protein_coding	antisense	chr19	chr2
IMPG2	AC013460.1	0.00660032	-3.65849	NA	-0.545974	NM	NM	NA	NA	protein_coding	processed_transcript	chr3	chr2
RP11-889L3.1	ATP6V1C2	0.00106791	-4.38466	NA	-0.575639	NM	NM	NA	NA	pseudogene	protein_coding	chr5	chr2
CCDC36	TTC32	0.00459024	-3.8166	NA	-0.583705	NM	NM	NA	NA	protein_coding	protein_coding	chr3	chr2
MAP7	HS1BP3-IT1	0.00276241	-4.01529	NA	-0.550376	M	NM	oli	NA	protein_coding	sense_intronic	chr6	chr2
RP11-119D9.1	RP11-507M3.1	0.00194138	4.15851	NA	0.536951	NM	NM	NA	NA	lincRNA	protein_coding	chr11	chr2
C12orf40	DNAJC27-AS1	0.00781644	-3.57698	NA	-0.546138	NM	NM	NA	NA	protein_coding	antisense	chr12	chr2
ZMYND8	DNAJC27-AS1	0.0030214	-3.98122	NA	-0.532604	NM	NM	NA	NA	protein_coding	antisense	chr20	chr2
FAM135B	DNAJC27-AS1	0.00953697	-3.48055	NA	-0.572987	M	NM	neu	NA	protein_coding	antisense	chr8	chr2
FAM13A	DNAJC27-AS1	0.00238882	-4.07564	NA	-0.532659	NM	NM	NA	NA	protein_coding	antisense	chr4	chr2
CNGB3	GAREML	0.00536105	-3.74804	NA	-0.565824	NM	M	NA	ast	protein_coding	protein_coding	chr8	chr2
C2orf16	AC109829.1	0.00658229	3.65946	NA	0.532358	NM	NM	NA	NA	protein_coding	protein_coding	chr2	chr2
HSD11B2	AC109829.1	0.00839706	-3.54161	NA	-0.541025	NM	NM	NA	NA	protein_coding	protein_coding	chr16	chr2
RP11-510H23.1	AC109829.1	0.00339799	3.93559	NA	0.56689	NM	NM	NA	NA	antisense	protein_coding	chr6	chr2
RP11-812D23.1	AC109829.1	0.00497935	3.77778	NA	0.570581	NM	NM	NA	NA	pseudogene	protein_coding	chr12	chr2
RP11-386M24.6	AC109829.1	0.00462697	-3.81158	NA	-0.540807	NM	NM	NA	NA	lincRNA	protein_coding	chr15	chr2
LIFR-AS1	AC109829.1	0.00722589	3.61494	NA	0.530171	NM	NM	NA	NA	antisense	protein_coding	chr5	chr2
NFKB1	C2orf16	0.00928472	-3.49195	NA	-0.654545	NM	NM	NA	NA	protein_coding	protein_coding	chr4	chr2
INHBA-AS1	SUPT7L	0.00272973	-4.01924	NA	-0.57851	NM	NM	NA	NA	antisense	protein_coding	chr7	chr2
RSAD1	AC012593.1	0.000749195	-4.50028	NA	-0.536569	NM	NM	NA	NA	protein_coding	lincRNA	chr17	chr2
FAM66C	DHX57	0.0094306	3.48546	NA	0.620506	NM	NM	NA	NA	antisense	protein_coding	chr12	chr2
ZNF26	SOS1-IT1	0.00908722	-3.5026	NA	-0.583568	NM	NM	NA	NA	protein_coding	sense_intronic	chr12	chr2
SORCS1	HAAO	0.0074525	-3.60061	NA	-0.536979	NM	NM	NA	NA	protein_coding	protein_coding	chr10	chr2
CTD-2020K17.1	BCYRN1	0.00941638	3.48622	NA	0.541654	NM	NM	NA	NA	antisense	lincRNA	chr17	chr2
HSPA1L	AC007743.1	0.00413866	-3.86128	NA	-0.54056	NM	NM	NA	NA	protein_coding	antisense	chr6	chr2
SYS1	AC007743.1	0.00304966	-3.97615	NA	-0.575694	NM	NM	NA	NA	protein_coding	antisense	chr20	chr2
FAM86B3P	AC007743.1	0.00606752	3.69475	NA	0.575639	NM	NM	NA	NA	pseudogene	antisense	chr8	chr2
LINC00511	PUS10	0.00377059	-3.897	NA	-0.529815	NM	NM	NA	NA	lincRNA	protein_coding	chr17	chr2
HTR7	C2orf42	0.00765062	3.5862	NA	0.531183	NM	NM	NA	NA	protein_coding	protein_coding	chr10	chr2
PSG10P	ATP6V1B1	0.00858049	3.5303	NA	0.539357	NM	NM	NA	NA	pseudogene	protein_coding	chr19	chr2
USP2-AS1	SPR	0.00858049	-3.53025	NA	-0.697006	NM	NM	NA	NA	antisense	protein_coding	chr11	chr2
SLCO2A1	SPR	0.00494655	-3.78007	NA	-0.579795	NM	NM	NA	NA	protein_coding	protein_coding	chr3	chr2
AC005943.5	ALMS1-IT1	0.0066272	-3.65663	NA	-0.537198	NM	NM	NA	NA	lincRNA	sense_intronic	chr19	chr2
XRCC2	DGUOK-AS1	0.00232054	4.0904	NA	0.583951	NM	NM	NA	NA	protein_coding	antisense	chr7	chr2
VTI1B	BOLA3-AS1	0.00844897	3.53826	NA	0.551388	NM	NM	NA	NA	protein_coding	antisense	chr14	chr2
ECSCR	BOLA3-AS1	0.00986907	-3.46322	NA	-0.547642	NM	NM	NA	NA	protein_coding	antisense	chr5	chr2
ABHD6	SLC4A5	0.00246975	-4.06119	NA	-0.623295	M	NM	oli	NA	protein_coding	protein_coding	chr3	chr2
RP11-473O4.5	SLC4A5	0.000594326	-4.59939	NA	-0.536077	NM	NM	NA	NA	antisense	protein_coding	chr8	chr2
CTB-78F1.2	C2orf81	0.000715196	-4.51726	NA	-0.538975	NM	NM	NA	NA	sense_intronic	protein_coding	chr5	chr2
ZEB1-AS1	RTKN	0.00554152	-3.73408	NA	-0.539631	NM	M	NA	oli	processed_transcript	protein_coding	chr10	chr2
GS1-18A18.2	AC093162.5	0.00554687	-3.73331	NA	-0.581107	M	NM	neu	NA	lincRNA	pseudogene	chr7	chr2
CGN	AC093162.5	0.00250922	4.05283	NA	0.54365	NM	NM	NA	NA	protein_coding	pseudogene	chr1	chr2
RCOR3	AC093162.5	0.00457831	-3.81834	NA	-0.548489	NM	NM	NA	NA	protein_coding	pseudogene	chr1	chr2
BANP	AC093162.5	0.00415072	3.85855	NA	0.589282	NM	NM	NA	NA	protein_coding	pseudogene	chr16	chr2
REPS1	AC093162.5	0.00234623	-4.08506	NA	-0.561695	NM	NM	NA	NA	protein_coding	pseudogene	chr6	chr2
RP11-517B11.7	AC093162.5	0.00556156	-3.73167	NA	-0.609624	NM	NM	NA	NA	sense_overlapping	pseudogene	chr3	chr2
ZNF136	AC093162.5	0.00699064	-3.63138	NA	-0.592618	NM	NM	NA	NA	protein_coding	pseudogene	chr19	chr2
CXXC5	TGOLN2	0.00222625	4.10644	NA	0.540123	NM	NM	NA	NA	protein_coding	protein_coding	chr5	chr2
UGDH	C2orf68	0.00907664	-3.50323	NA	-0.538811	NM	NM	NA	NA	protein_coding	protein_coding	chr4	chr2
MUC5B	RMND5A	0.00950793	-3.48154	NA	-0.630103	NM	M	NA	oli	protein_coding	protein_coding	chr11	chr2
RP11-770J1.4	AC116050.1	0.00736999	-3.60578	NA	-0.533096	NM	NM	NA	NA	protein_coding	pseudogene	chr11	chr2
ARNTL	MRPS5	0.00575744	3.71714	NA	0.646452	NM	NM	NA	NA	protein_coding	protein_coding	chr11	chr2
RP11-958J22.1	MRPS5	0.00448985	3.8248	NA	0.635844	NM	NM	NA	NA	processed_transcript	protein_coding	chr11	chr2
AL359878.1	MRPS5	0.00067844	-4.53601	NA	-0.623568	NM	NM	NA	NA	protein_coding	protein_coding	chr10	chr2
RP11-572M11.4	LINC00342	0.00867687	3.5255	NA	0.534217	NM	NM	NA	NA	antisense	lincRNA	chr3	chr2
SLC25A35	FAHD2CP	0.00325443	3.95099	NA	0.532249	NM	NM	NA	NA	protein_coding	pseudogene	chr17	chr2
FAM105B	FAHD2CP	0.00650059	-3.66481	NA	-0.53244	NM	NM	NA	NA	protein_coding	pseudogene	chr5	chr2
MCFD2P1	ADRA2B	0.0066272	-3.65665	NA	-0.5419	NM	NM	NA	NA	pseudogene	protein_coding	chr6	chr2
NUDT9	AC017099.3	0.00296036	-3.98879	NA	-0.577252	NM	NM	NA	NA	protein_coding	antisense	chr4	chr2
PSG8	RFX8	0.00304966	3.97613	NA	0.577471	NM	NM	NA	NA	protein_coding	protein_coding	chr19	chr2
C8orf47	MFSD9	0.00558845	3.72956	NA	0.533999	NM	M	NA	neu	protein_coding	protein_coding	chr8	chr2
IRS1	ST6GAL2	0.00105044	-4.3903	NA	-0.550157	NM	NM	NA	NA	protein_coding	protein_coding	chr2	chr2
SLC22A15	SULT1C2	0.00465962	-3.809	NA	-0.556637	M	NM	oli	NA	protein_coding	protein_coding	chr1	chr2
PRRG1	SULT1C2	0.00459327	-3.8154	NA	-0.57255	M	NM	oli	NA	protein_coding	protein_coding	chrX	chr2
KCTD9	SULT1C2	0.00124762	-4.32558	NA	-0.532878	NM	NM	NA	NA	protein_coding	protein_coding	chr8	chr2
DDX46	SULT1C2	0.00435922	-3.84045	NA	-0.542256	NM	NM	NA	NA	protein_coding	protein_coding	chr5	chr2
CDT1	GCC2	0.00232054	-4.09053	NA	-0.560574	NM	NM	NA	NA	protein_coding	protein_coding	chr16	chr2
KCNJ5	LINC00116	0.000732593	-4.50831	NA	-0.542857	NM	NM	NA	NA	protein_coding	lincRNA	chr11	chr2
PATL2	LINC00116	0.00117785	-4.34938	NA	-0.609515	NM	NM	NA	NA	protein_coding	lincRNA	chr15	chr2
LINC01006	BUB1	0.00970401	3.4723	NA	0.551224	NM	NM	NA	NA	processed_transcript	protein_coding	chr7	chr2
JMJD6	BUB1	0.00995078	-3.45888	NA	-0.573424	NM	NM	NA	NA	protein_coding	protein_coding	chr17	chr2
FAM195A	ZC3H6	0.00250922	-4.05415	NA	-0.534573	NM	NM	NA	NA	protein_coding	protein_coding	chr16	chr2
RP11-586D19.1	AC079776.2	0.00460612	-3.81371	NA	-0.551634	NM	NM	NA	NA	lincRNA	pseudogene	chr4	chr2
NOS1	COBLL1	0.000421665	4.73901	NA	0.562871	NM	NM	NA	NA	protein_coding	protein_coding	chr12	chr2
ACSL1	COBLL1	0.00381557	-3.89298	NA	-0.607355	M	NM	mic	NA	protein_coding	protein_coding	chr4	chr2
RP5-837I24.1	CSRNP3	0.00304966	-3.97805	NA	-0.539549	NM	M	NA	neu	pseudogene	protein_coding	chr1	chr2
UTS2B	NOSTRIN	0.00627552	3.68105	NA	0.595407	NM	NM	NA	NA	protein_coding	protein_coding	chr3	chr2
NR4A2	MLTK	0.00480529	3.79087	NA	0.541681	M	NM	mic	NA	protein_coding	protein_coding	chr2	chr2
FASTKD5	AC074286.1	0.00312515	-3.96665	NA	-0.597567	NM	NM	NA	NA	protein_coding	sense_overlapping	chr20	chr2
AC019048.1	DFNB59	0.00977034	3.46857	NA	0.603992	NM	NM	NA	NA	antisense	protein_coding	chr2	chr2
AHCTF1P1	DFNB59	0.00106466	4.38614	NA	0.534846	NM	NM	NA	NA	pseudogene	protein_coding	chr2	chr2
RP11-452L6.5	AC068196.1	0.00829901	-3.54854	NA	-0.557157	NM	NM	NA	NA	antisense	lincRNA	chr16	chr2
LFNG	DUSP19	0.00444819	-3.82983	NA	-0.562597	M	NM	ast	NA	protein_coding	protein_coding	chr7	chr2
ADAMTSL4	DUSP19	0.0047459	-3.79732	NA	-0.566234	NM	NM	NA	NA	protein_coding	protein_coding	chr1	chr2
TGFB3	FSIP2	0.00288298	-4	NA	-0.579111	M	M	oli	ast	protein_coding	protein_coding	chr14	chr2
POLDIP3	STAT1	0.000380588	-4.77224	NA	-0.580478	NM	NM	NA	NA	protein_coding	protein_coding	chr22	chr2
ZFP36L1	STAT1	0.00067844	-4.53507	NA	-0.577143	NM	NM	NA	NA	protein_coding	protein_coding	chr14	chr2
AC018730.3	HSPE1	0.00804745	-3.56268	NA	-0.576951	NM	NM	NA	NA	antisense	protein_coding	chr2	chr2
SP140	HSPE1	0.00459289	-3.81578	NA	-0.532932	M	NM	mic	NA	protein_coding	protein_coding	chr2	chr2
CDPF1	FTCDNL1	0.00151767	4.2521	NA	0.546712	NM	NM	NA	NA	protein_coding	protein_coding	chr22	chr2
CCDC113	FTCDNL1	0.00242839	4.06814	NA	0.54931	NM	NM	NA	NA	protein_coding	protein_coding	chr16	chr2
C3AR1	FTCDNL1	0.00593551	-3.70485	NA	-0.54447	M	NM	mic	NA	protein_coding	protein_coding	chr12	chr2
SOWAHB	FTCDNL1	0.000484439	4.6763	NA	0.564511	NM	NM	NA	NA	protein_coding	protein_coding	chr4	chr2
MSH4	AOX3P	0.00684654	-3.64083	NA	-0.537908	M	M	oli	oli	protein_coding	pseudogene	chr1	chr2
AC092811.1	CLK1	0.0053159	3.75278	NA	0.546083	NM	NM	NA	NA	protein_coding	protein_coding	chr1	chr2
ZFYVE20	CLK1	0.00208626	-4.13297	NA	-0.535147	NM	NM	NA	NA	protein_coding	protein_coding	chr3	chr2
ZNF2	FAM117B	0.00178394	4.18813	NA	0.552536	NM	NM	NA	NA	protein_coding	protein_coding	chr2	chr2
CCL28	KRT8P15	0.00984118	3.46522	NA	0.598824	NM	NM	NA	NA	protein_coding	pseudogene	chr5	chr2
PPAPDC1A	AC007383.4	0.00338402	3.93679	NA	0.536897	NM	NM	NA	NA	protein_coding	antisense	chr10	chr2
CCDC108	PLEKHM3	0.00122766	-4.33259	NA	-0.564429	NM	NM	NA	NA	protein_coding	protein_coding	chr2	chr2
UCP2	IKZF2	0.0064493	-3.66889	NA	-0.531565	M	M	mic	oli	protein_coding	protein_coding	chr11	chr2
AC011322.1	ABCB6	0.00489905	-3.78375	NA	-0.543951	M	NM	neu	NA	pseudogene	protein_coding	chr3	chr2
PIWIL2	GLB1L	0.00239065	4.07473	NA	0.529979	NM	NM	NA	NA	protein_coding	protein_coding	chr8	chr2
VSTM2A	CHPF	0.00271978	-4.02471	NA	-0.559289	M	NM	neu	NA	protein_coding	protein_coding	chr7	chr2
TAC1	CHPF	0.00697592	3.63229	NA	0.549091	M	NM	neu	NA	protein_coding	protein_coding	chr7	chr2
LINC01006	RP11-16P6.1	0.00793232	3.57003	NA	0.538893	NM	NM	NA	NA	processed_transcript	antisense	chr7	chr2
DEGS2	RP11-16P6.1	0.00443314	3.83227	NA	0.584361	NM	NM	NA	NA	protein_coding	antisense	chr14	chr2
RPF2	PID1	6.94497e-05	5.54714	NA	0.541299	NM	NM	NA	NA	protein_coding	protein_coding	chr6	chr2
DIO2	PID1	0.00397087	3.8771	NA	0.542474	M	NM	ast	NA	protein_coding	protein_coding	chr14	chr2
MYO5C	FBXO36	0.00715507	3.62055	NA	0.617498	NM	NM	NA	NA	protein_coding	protein_coding	chr15	chr2
PLCG1	SLC16A14	0.00807548	-3.56087	NA	-0.55218	M	NM	ast	NA	protein_coding	protein_coding	chr20	chr2
RP11-147L13.7	SP140	0.00833831	3.54576	NA	0.544388	NM	M	NA	mic	pseudogene	protein_coding	chr17	chr2
CTD-2555O16.2	PTMA	0.00420165	-3.85394	NA	-0.576186	NM	M	NA	oli	antisense	protein_coding	chr14	chr2
FGFR3	AC068134.10	0.00974828	-3.4703	NA	-0.549392	M	NM	ast	NA	protein_coding	pseudogene	chr4	chr2
POLR3H	GIGYF2	0.00838482	3.5437	NA	0.551661	NM	NM	NA	NA	protein_coding	protein_coding	chr22	chr2
GPR156	ANKMY1	0.000931449	4.43092	NA	0.550212	NM	NM	NA	NA	protein_coding	protein_coding	chr3	chr2
RP11-408I18.9	AL450226.2	0.00468309	3.80555	NA	0.532085	NM	NM	NA	NA	pseudogene	antisense	chr12	chr17
NT5DC3	SPNS2	0.0055883	3.73001	NA	0.577225	NM	NM	NA	NA	protein_coding	protein_coding	chr12	chr17
ST6GALNAC1	INCA1	0.00243884	4.06602	NA	0.560519	NM	NM	NA	NA	protein_coding	protein_coding	chr17	chr17
ANKRD20A5P	TMEM88	0.0015884	4.2331	NA	0.541791	M	NM	neu	NA	pseudogene	protein_coding	chr18	chr17
HCLS1	GUCY2D	0.00245425	4.06384	NA	0.574245	M	NM	mic	NA	protein_coding	protein_coding	chr3	chr17
IL33	GUCY2D	0.00372128	-3.90229	NA	-0.561039	M	NM	ast	NA	protein_coding	protein_coding	chr9	chr17
GPD1	ARHGEF15	0.00326936	3.94908	NA	0.563308	M	NM	oli	NA	protein_coding	protein_coding	chr12	chr17
FAM86B3P	RP11-85B7.2	0.000608656	4.58854	NA	0.57769	NM	NM	NA	NA	pseudogene	antisense	chr8	chr17
CDH3	MAP2K4	0.00205751	-4.13852	NA	-0.553438	NM	NM	NA	NA	protein_coding	protein_coding	chr16	chr17
ACSL1	ARHGAP44	0.00117699	4.34993	NA	0.532358	M	M	mic	neu	protein_coding	protein_coding	chr4	chr17
CBL	AC005224.2	0.00684654	3.64077	NA	0.54961	NM	NM	NA	NA	protein_coding	antisense	chr11	chr17
APAF1	AC005224.2	0.00618191	3.68742	NA	0.555516	M	NM	mic	NA	protein_coding	antisense	chr12	chr17
MED13L	AC005224.2	0.00604453	3.69612	NA	0.592919	NM	NM	NA	NA	protein_coding	antisense	chr12	chr17
KB-1460A1.5	AC005224.2	0.00854424	3.53252	NA	0.566015	NM	NM	NA	NA	lincRNA	antisense	chr8	chr17
WAC	AC005224.2	0.00596697	3.70228	NA	0.557895	NM	NM	NA	NA	protein_coding	antisense	chr10	chr17
CPEB3	TRIM16	0.00966372	3.47501	NA	0.560027	M	NM	neu	NA	protein_coding	protein_coding	chr10	chr17
HCN1	TRIM16	0.00548309	3.73897	NA	0.584689	NM	NM	NA	NA	protein_coding	protein_coding	chr5	chr17
GEMIN6	PIGL	0.00457831	-3.81805	NA	-0.543513	NM	NM	NA	NA	protein_coding	protein_coding	chr2	chr17
AC018730.3	PIGL	0.00966372	3.47451	NA	0.538373	NM	NM	NA	NA	antisense	protein_coding	chr2	chr17
INHA	PIGL	0.00294067	3.99151	NA	0.610936	NM	NM	NA	NA	protein_coding	protein_coding	chr2	chr17
RP11-216N14.7	PIGL	0.00448985	3.82484	NA	0.558059	NM	NM	NA	NA	pseudogene	protein_coding	chr1	chr17
DNAJA1	PIGL	0.00946739	-3.48331	NA	-0.72216	NM	NM	NA	NA	protein_coding	protein_coding	chr9	chr17
RBM23	PIGL	0.00958452	-3.47887	NA	-0.566124	NM	NM	NA	NA	protein_coding	protein_coding	chr14	chr17
FAM86B3P	PIGL	0.00686522	3.63938	NA	0.591907	NM	NM	NA	NA	pseudogene	protein_coding	chr8	chr17
NUDT9	PIGL	0.00796522	-3.56835	NA	-0.650444	NM	NM	NA	NA	protein_coding	protein_coding	chr4	chr17
ZFR2	PIGL	0.00383196	3.89098	NA	0.591005	NM	NM	NA	NA	protein_coding	protein_coding	chr19	chr17
TRIM45	UBB	0.00258229	-4.04258	NA	-0.531292	NM	NM	NA	NA	protein_coding	protein_coding	chr1	chr17
TM7SF2	SNORD3B-2	0.00896377	-3.50904	NA	-0.538537	NM	NM	NA	NA	protein_coding	lincRNA	chr11	chr17
ACTR1B	SNORD3B-2	0.00984118	-3.46476	NA	-0.566562	NM	NM	NA	NA	protein_coding	lincRNA	chr2	chr17
RP11-13J10.1	SNORD3B-2	0.000675499	-4.53888	NA	-0.541627	NM	NM	NA	NA	sense_overlapping	lincRNA	chr2	chr17
TAB1	SNORD3B-2	0.00827101	-3.55081	NA	-0.545072	NM	NM	NA	NA	protein_coding	lincRNA	chr22	chr17
LMF2	SNORD3B-2	0.00975086	-3.46998	NA	-0.561586	NM	NM	NA	NA	protein_coding	lincRNA	chr22	chr17
TMEM222	SNORD3B-2	0.00138265	-4.28255	NA	-0.598961	NM	NM	NA	NA	protein_coding	lincRNA	chr1	chr17
SEMA3G	SNORD3B-2	0.00481589	-3.78994	NA	-0.529979	NM	NM	NA	NA	protein_coding	lincRNA	chr3	chr17
RP11-95I19.2	MAPK7	0.00753193	-3.59301	NA	-0.540068	NM	NM	NA	NA	pseudogene	protein_coding	chr5	chr17
ST3GAL1	USP22	0.00709887	3.62536	NA	0.546904	NM	NM	NA	NA	protein_coding	protein_coding	chr8	chr17
CTCF	LYRM9	0.00497821	-3.77818	NA	-0.545263	NM	NM	NA	NA	protein_coding	protein_coding	chr16	chr17
BTK	TNFAIP1	0.000833345	-4.46805	NA	-0.551032	M	NM	mic	NA	protein_coding	protein_coding	chrX	chr17
TAS2R10	SLC6A4	0.00919724	3.49662	NA	0.568066	NM	NM	NA	NA	protein_coding	protein_coding	chr12	chr17
WDR11-AS1	RP11-227G15.8	0.00807095	3.56113	NA	0.532522	NM	NM	NA	NA	antisense	lincRNA	chr10	chr17
AF186192.5	RP11-799D4.4	0.00130573	4.30353	NA	0.560547	NM	NM	NA	NA	pseudogene	antisense	chr8	chr17
MRPS6	SLFN5	0.00652987	-3.66219	NA	-0.547532	NM	NM	NA	NA	protein_coding	protein_coding	chr21	chr17
RP11-521B24.3	RP11-378E13.3	0.00585906	3.70863	NA	0.583021	NM	NM	NA	NA	antisense	sense_intronic	chr14	chr17
C2orf88	ERBB2	0.0061795	-3.68766	NA	-0.546138	NM	M	NA	ast	protein_coding	protein_coding	chr2	chr17
PRLR	CASC3	0.00532023	3.75149	NA	0.595407	NM	NM	NA	NA	protein_coding	protein_coding	chr5	chr17
CFDP1	CCR7	0.00475054	-3.79647	NA	-0.611018	NM	NM	NA	NA	protein_coding	protein_coding	chr16	chr17
HSPA1A	CCR7	0.00434379	-3.84203	NA	-0.539084	NM	NM	NA	NA	protein_coding	protein_coding	chr6	chr17
CCDC117	HSD17B1	0.00932573	3.49007	NA	0.5381	NM	NM	NA	NA	protein_coding	protein_coding	chr22	chr17
FAM105B	HSD17B1	0.000879834	4.45126	NA	0.540478	NM	NM	NA	NA	protein_coding	protein_coding	chr5	chr17
RP11-413E6.7	G6PC3	0.00115985	4.35547	NA	0.588517	NM	NM	NA	NA	pseudogene	protein_coding	chr3	chr17
LRP4	KANSL1	0.00213863	4.12477	NA	0.544771	M	NM	ast	NA	protein_coding	protein_coding	chr11	chr17
LRRC37A2	LRRC37A	0.00579678	-3.71351	0.884819808141042	0.623677	NM	NM	NA	NA	protein_coding	protein_coding	chr17	chr17
SERTAD2	GOSR2	0.00914092	3.50018	NA	0.559836	NM	NM	NA	NA	protein_coding	protein_coding	chr2	chr17
RP11-473O4.5	TTLL6	0.00466434	-3.80835	NA	-0.541135	NM	NM	NA	NA	antisense	protein_coding	chr8	chr17
HTR1E	CALCOCO2	0.00532765	3.75022	NA	0.540068	M	NM	neu	NA	protein_coding	protein_coding	chr6	chr17
PHF19	CALCOCO2	0.00924446	3.49419	NA	0.530144	NM	NM	NA	NA	protein_coding	protein_coding	chr9	chr17
FCGR2A	HILS1	0.00645231	3.66826	NA	0.55363	M	NM	mic	NA	protein_coding	pseudogene	chr1	chr17
PACSIN2	MYCBPAP	0.00888972	-3.51381	NA	-0.532112	NM	NM	NA	NA	protein_coding	protein_coding	chr22	chr17
ELOVL2-AS1	ANKRD40	0.00272358	-4.02045	NA	-0.533452	M	M	ast	oli	antisense	protein_coding	chr6	chr17
MCM3	DYNLL2	0.00907664	-3.5036	NA	-0.575065	NM	NM	NA	NA	protein_coding	protein_coding	chr6	chr17
CTD-2031P19.3	MPO	0.00822771	3.55282	NA	0.579959	NM	NM	NA	NA	antisense	protein_coding	chr5	chr17
MPI	U3	0.00898128	-3.50841	NA	-0.565277	NM	NM	NA	NA	protein_coding	snoRNA	chr15	chr17
USP2-AS1	PPM1D	0.0056001	-3.72816	NA	-0.537444	NM	M	NA	oli	antisense	protein_coding	chr11	chr17
AC092594.1	BRIP1	0.00792418	3.57054	NA	0.594751	NM	NM	NA	NA	lincRNA	protein_coding	chr2	chr17
TMEM150C	BRIP1	0.00272358	4.02078	NA	0.553383	M	NM	ast	NA	protein_coding	protein_coding	chr4	chr17
AC064874.1	MED13	0.00728511	3.61117	NA	0.541135	NM	NM	NA	NA	protein_coding	protein_coding	chr2	chr17
AMZ1	DDX42	0.000678525	4.53437	NA	0.535858	NM	NM	NA	NA	protein_coding	protein_coding	chr7	chr17
RAB36	DDX42	0.00156183	4.24108	NA	0.53635	NM	NM	NA	NA	protein_coding	protein_coding	chr22	chr17
MFAP3	DDX42	0.00551007	-3.73672	NA	-0.540889	NM	NM	NA	NA	protein_coding	protein_coding	chr5	chr17
RP11-153M7.5	LRRC37A16P	0.00244534	-4.06506	NA	-0.531866	NM	NM	NA	NA	antisense	pseudogene	chr4	chr17
PROX2	ARSG	0.00992003	-3.4604	NA	-0.650991	NM	NM	NA	NA	protein_coding	protein_coding	chr14	chr17
SEL1L3	AC007461.2	0.00024108	-4.94483	NA	-0.559098	NM	NM	NA	NA	protein_coding	lincRNA	chr4	chr17
SLC20A1	GRB2	0.000252143	4.92529	NA	0.541873	NM	M	NA	mic	protein_coding	protein_coding	chr2	chr17
HS3ST3B1	WBP2	0.000484439	4.6768	NA	0.540752	NM	NM	NA	NA	protein_coding	protein_coding	chr17	chr17
PBDC1	QRICH2	0.00911458	3.50159	NA	0.561121	M	NM	mic	NA	protein_coding	protein_coding	chrX	chr17
FAM13C	ST6GALNAC1	0.00444819	-3.82996	NA	-0.536569	M	NM	oli	NA	protein_coding	protein_coding	chr10	chr17
DOK4	JMJD6	0.00531368	3.75347	NA	0.540205	NM	NM	NA	NA	protein_coding	protein_coding	chr16	chr17
JDP2	JMJD6	0.00844897	3.53863	NA	0.765496	M	NM	mic	NA	protein_coding	protein_coding	chr14	chr17
LIG1	RP11-75C10.9	0.00982117	3.46615	NA	0.53892	NM	NM	NA	NA	protein_coding	antisense	chr19	chr17
PCYOX1L	RP11-334C17.5	0.00970401	-3.47222	NA	-0.53471	M	NM	neu	NA	protein_coding	antisense	chr5	chr17
RNF144A	BCL2L13	0.00628773	3.67999	NA	0.532714	M	NM	oli	NA	protein_coding	protein_coding	chr2	chr22
ZNF652	UFD1L	0.00914092	3.50021	NA	0.559617	M	NM	oli	NA	protein_coding	protein_coding	chr17	chr22
SUN2	UFD1L	0.00962252	3.47688	NA	0.559234	NM	NM	NA	NA	protein_coding	protein_coding	chr22	chr22
FAM47E	UFD1L	0.00242239	-4.06994	NA	-0.557403	NM	NM	NA	NA	protein_coding	protein_coding	chr4	chr22
AC018804.7	TRMT2A	0.00272329	4.0216	NA	0.534682	NM	NM	NA	NA	pseudogene	protein_coding	chr2	chr22
ACY3	AIFM3	0.00984118	3.46501	NA	0.549091	M	M	mic	ast	protein_coding	protein_coding	chr11	chr22
RP11-130F10.1	BMS1P20	0.00558912	3.72923	NA	0.559481	NM	NM	NA	NA	antisense	processed_transcript	chr4	chr22
C9orf9	ASPHD2	0.00446825	-3.82757	NA	-0.546685	NM	NM	NA	NA	protein_coding	protein_coding	chr9	chr22
RP11-257K9.3	RP1-90L6.2	0.000625531	4.57767	NA	0.552235	NM	NM	NA	NA	pseudogene	lincRNA	chr6	chr22
DCTN5	CCDC117	0.00292177	3.99464	NA	0.574737	NM	NM	NA	NA	protein_coding	protein_coding	chr16	chr22
SBNO1	CCDC117	0.00690837	3.63635	NA	0.584853	NM	NM	NA	NA	protein_coding	protein_coding	chr12	chr22
RALGAPB	CCDC117	0.00611376	3.69186	NA	0.576159	NM	NM	NA	NA	protein_coding	protein_coding	chr20	chr22
NUDT9	CCDC117	0.00911964	3.50122	NA	0.616842	NM	NM	NA	NA	protein_coding	protein_coding	chr4	chr22
AC018730.3	XBP1	0.00652987	-3.6625	NA	-0.568913	NM	NM	NA	NA	antisense	protein_coding	chr2	chr22
RP11-796E2.4	XBP1	0.00313557	-3.96502	NA	-0.57501	NM	NM	NA	NA	antisense	protein_coding	chr12	chr22
TSHR	CTA-984G1.5	0.0096898	3.47333	NA	0.540752	NM	NM	NA	NA	protein_coding	antisense	chr14	chr22
NAP1L5	CTA-984G1.5	0.00471516	-3.80185	NA	-0.532686	M	NM	neu	NA	protein_coding	antisense	chr4	chr22
RP11-586D19.1	RASL10A	0.00292246	-3.99407	NA	-0.529487	NM	NM	NA	NA	lincRNA	protein_coding	chr4	chr22
AC007038.7	CTA-963H5.5	0.00491276	-3.78273	NA	-0.54272	NM	NM	NA	NA	antisense	pseudogene	chr2	chr22
RP11-159D12.2	CTA-963H5.5	0.00391358	-3.88286	NA	-0.638633	NM	NM	NA	NA	lincRNA	pseudogene	chr17	chr22
PDC	CTA-963H5.5	0.00818861	-3.55452	NA	-0.559234	NM	NM	NA	NA	protein_coding	pseudogene	chr1	chr22
RP11-173A16.2	CTA-963H5.5	0.00681528	-3.64288	NA	-0.567054	NM	NM	NA	NA	sense_intronic	pseudogene	chr18	chr22
RP11-862P13.1	CTA-963H5.5	0.0011582	-4.35617	NA	-0.537799	NM	NM	NA	NA	antisense	pseudogene	chr14	chr22
PATL1	TUG1	0.000931698	4.42763	NA	0.573506	NM	NM	NA	NA	protein_coding	antisense	chr11	chr22
SCAMP3	TUG1	0.00301512	3.98192	NA	0.540506	NM	NM	NA	NA	protein_coding	antisense	chr1	chr22
ZP3	EIF4ENIF1	0.00447071	3.82706	NA	0.585154	NM	NM	NA	NA	protein_coding	protein_coding	chr7	chr22
CDC26	RP1-149A16.3	0.000330516	4.81339	NA	0.539139	NM	NM	NA	NA	protein_coding	lincRNA	chr9	chr22
HIGD1B	HMGXB4	0.00714135	-3.62199	NA	-0.622912	NM	NM	NA	NA	protein_coding	protein_coding	chr17	chr22
STIP1	MCM5	0.00765325	-3.58574	NA	-0.557649	NM	NM	NA	NA	protein_coding	protein_coding	chr11	chr22
FAM86B3P	IFT27	0.00719173	3.61743	NA	0.610335	NM	M	NA	ast	pseudogene	protein_coding	chr8	chr22
INTS7	TRIOBP	0.00691666	-3.63566	NA	-0.551141	NM	NM	NA	NA	protein_coding	protein_coding	chr1	chr22
FANCD2	TRIOBP	0.00479349	3.79223	NA	0.568476	NM	NM	NA	NA	protein_coding	protein_coding	chr3	chr22
C9orf106	TRIOBP	0.00747011	3.59758	NA	0.530362	NM	NM	NA	NA	processed_transcript	protein_coding	chr9	chr22
DNAJC9	TRIOBP	0.00444819	-3.82969	NA	-0.534764	NM	NM	NA	NA	protein_coding	protein_coding	chr10	chr22
NUDT5	DDX17	0.00883664	3.51653	NA	0.579467	NM	NM	NA	NA	protein_coding	protein_coding	chr10	chr22
RP11-495P10.3	ATF4	0.00276128	-4.01564	NA	-0.629474	NM	NM	NA	NA	lincRNA	protein_coding	chr1	chr22
ENTPD2	RPS19BP1	0.00737678	-3.60516	NA	-0.585564	M	NM	ast	NA	protein_coding	protein_coding	chr9	chr22
AC011816.1	SERHL	0.00250922	-4.05374	NA	-0.541818	NM	NM	NA	NA	pseudogene	processed_transcript	chr3	chr22
RP11-676J15.1	CYB5R3	0.0072195	3.6158	NA	0.541217	NM	NM	NA	NA	lincRNA	protein_coding	chr18	chr22
CTA-292E10.6	AL022476.2	6.94497e-05	5.58235	NA	0.599398	NM	NM	NA	NA	antisense	antisense	chr22	chr22
STARD10	RP6-109B7.2	0.00325576	3.95069	NA	0.561367	NM	NM	NA	NA	protein_coding	lincRNA	chr11	chr22
PMS2P4	RP6-109B7.2	0.00185123	-4.17556	NA	-0.59486	NM	NM	NA	NA	pseudogene	lincRNA	chr7	chr22
POLDIP3	RP6-109B7.2	0.00251157	4.05214	NA	0.546794	NM	NM	NA	NA	protein_coding	lincRNA	chr22	chr22
TARBP1	RP6-109B7.2	0.00839334	-3.54252	NA	-0.668708	M	NM	neu	NA	protein_coding	lincRNA	chr1	chr22
RBBP4P2	RP6-109B7.2	0.00440313	-3.83569	NA	-0.547341	NM	NM	NA	NA	pseudogene	lincRNA	chr3	chr22
ZNF596	RP6-109B7.2	0.00427552	-3.84806	NA	-0.715379	M	NM	neu	NA	protein_coding	lincRNA	chr8	chr22
FAM86B3P	RP6-109B7.2	0.00321457	-3.95557	NA	-0.539385	NM	NM	NA	NA	pseudogene	lincRNA	chr8	chr22
CCNJ	RP6-109B7.2	0.00201558	-4.14518	NA	-0.5454	NM	NM	NA	NA	protein_coding	lincRNA	chr10	chr22
CCDC69	RP6-109B7.2	0.000742523	4.50395	NA	0.554668	NM	NM	NA	NA	protein_coding	lincRNA	chr5	chr22
SC22CB-1D7.1	RP6-109B7.4	0.00407253	3.86666	NA	0.58283	NM	NM	NA	NA	antisense	antisense	chr22	chr22
RP11-418J17.1	RP6-109B7.4	0.000664127	4.55179	NA	0.532358	NM	NM	NA	NA	antisense	antisense	chr1	chr22
APOBR	AC002055.4	0.0011514	-4.3585	NA	-0.548079	NM	NM	NA	NA	protein_coding	pseudogene	chr16	chr22
RSPO4	AC002055.4	0.00532382	-3.75082	NA	-0.531128	NM	NM	NA	NA	protein_coding	pseudogene	chr20	chr22
AC015849.16	CICP3	0.00359599	3.91621	NA	0.559043	NM	NM	NA	NA	lincRNA	pseudogene	chr17	chr1
SNORD115-36	B3GALT6	0.00320102	-3.9574	NA	-0.532932	NM	NM	NA	NA	snoRNA	protein_coding	chr15	chr1
RP11-413E6.7	MXRA8	0.00767903	3.58354	NA	0.55352	NM	NM	NA	NA	pseudogene	protein_coding	chr3	chr1
CCNJ	ATAD3C	0.0074084	-3.60293	NA	-0.531565	NM	NM	NA	NA	protein_coding	protein_coding	chr10	chr1
ZNF217	RP11-181G12.2	0.00205673	4.13916	NA	0.530772	M	NM	mic	NA	protein_coding	antisense	chr20	chr1
ENPP2	TTC34	0.00170025	-4.20585	NA	-0.530062	M	NM	oli	NA	protein_coding	protein_coding	chr8	chr1
SLC20A1	TPRG1L	0.000549309	4.63242	NA	0.536651	NM	NM	NA	NA	protein_coding	protein_coding	chr2	chr1
LINC00266-1	RP13-15E13.1	0.00497821	-3.778	NA	-0.536295	M	NM	neu	NA	processed_transcript	lincRNA	chr20	chr1
TPRKB	PER3	0.00867687	-3.52515	NA	-0.549884	NM	NM	NA	NA	protein_coding	protein_coding	chr2	chr1
PSD4	PER3	0.00709887	3.62553	NA	0.534655	NM	NM	NA	NA	protein_coding	protein_coding	chr2	chr1
KCNH4	PER3	0.00712775	3.6236	NA	0.548681	NM	NM	NA	NA	protein_coding	protein_coding	chr17	chr1
FOXRED2	PER3	0.00630781	3.6789	NA	0.545537	M	NM	ast	NA	protein_coding	protein_coding	chr22	chr1
TTLL3	PER3	0.00767903	3.58365	NA	0.551552	NM	NM	NA	NA	protein_coding	protein_coding	chr3	chr1
PHYKPL	PER3	0.00207206	4.13499	NA	0.595325	NM	NM	NA	NA	protein_coding	protein_coding	chr5	chr1
RP11-389O22.1	ENO1	0.00687063	-3.63887	NA	-0.550458	NM	M	NA	ast	lincRNA	protein_coding	chr1	chr1
WIPI1	APITD1	0.000370695	-4.77926	NA	-0.53985	NM	NM	NA	NA	protein_coding	protein_coding	chr17	chr1
RN7SKP234	CASP9	0.00391358	-3.88306	NA	-0.547997	NM	NM	NA	NA	misc_RNA	protein_coding	chr3	chr1
RP11-407B7.1	HTR6	0.00482592	3.78894	NA	0.544744	NM	NM	NA	NA	processed_transcript	protein_coding	chr3	chr1
DYNLL2	ZBTB40	0.00916877	3.49882	NA	0.700807	NM	NM	NA	NA	protein_coding	protein_coding	chr17	chr1
ALKBH5	TCEB3	0.00789155	3.57221	NA	0.54622	NM	NM	NA	NA	protein_coding	protein_coding	chr17	chr1
PODNL1	HMGN2	0.00700654	3.63023	NA	0.540752	NM	NM	NA	NA	protein_coding	protein_coding	chr19	chr1
C6orf223	FAM76A	0.00392448	3.88105	NA	0.560656	NM	NM	NA	NA	protein_coding	protein_coding	chr6	chr1
SLC25A45	RCC1	0.00813349	-3.55789	NA	-0.53799	NM	NM	NA	NA	protein_coding	protein_coding	chr11	chr1
USP2-AS1	RCC1	0.000967158	-4.41684	NA	-0.719262	NM	NM	NA	NA	antisense	protein_coding	chr11	chr1
RP11-196E1.3	RCC1	0.00512012	-3.76686	NA	-0.768093	M	NM	oli	NA	antisense	protein_coding	chr11	chr1
INHA	RCC1	0.00739704	-3.60395	NA	-0.674395	NM	NM	NA	NA	protein_coding	protein_coding	chr2	chr1
ANKRD40	RCC1	0.00140152	4.27784	NA	0.669228	M	NM	oli	NA	protein_coding	protein_coding	chr17	chr1
AC006547.14	RCC1	0.00625444	-3.68219	NA	-0.655885	NM	NM	NA	NA	protein_coding	protein_coding	chr22	chr1
LINC00898	RCC1	0.00804745	-3.56281	NA	-0.668435	NM	NM	NA	NA	lincRNA	protein_coding	chr22	chr1
TARBP1	RCC1	0.00886201	-3.51544	NA	-0.795051	M	NM	neu	NA	protein_coding	protein_coding	chr1	chr1
RP11-452L6.5	RCC1	0.00545242	-3.74119	NA	-0.622256	NM	NM	NA	NA	antisense	protein_coding	chr16	chr1
AKTIP	RCC1	0.00242839	4.06814	NA	0.533397	M	NM	oli	NA	protein_coding	protein_coding	chr16	chr1
PRPF4B	RCC1	0.00678557	3.64493	NA	0.637758	NM	NM	NA	NA	protein_coding	protein_coding	chr6	chr1
GLYCTK	RCC1	0.00271978	-4.0244	NA	-0.61244	NM	NM	NA	NA	protein_coding	protein_coding	chr3	chr1
RP11-229P13.20	RCC1	0.0075626	-3.59104	NA	-0.551798	NM	NM	NA	NA	lincRNA	protein_coding	chr9	chr1
RP5-1063M23.1	RCC1	0.00238399	-4.07642	NA	-0.694901	NM	NM	NA	NA	lincRNA	protein_coding	chr12	chr1
DEGS2	RCC1	0.00747011	-3.59733	NA	-0.540342	NM	NM	NA	NA	protein_coding	protein_coding	chr14	chr1
FAN1	RCC1	0.00984118	3.46521	NA	0.572139	NM	NM	NA	NA	protein_coding	protein_coding	chr15	chr1
RP11-386M24.3	RCC1	0.00680721	3.64332	NA	0.743841	NM	NM	NA	NA	lincRNA	protein_coding	chr15	chr1
RP11-386M24.6	RCC1	0.00669443	3.65054	NA	0.746411	NM	NM	NA	NA	lincRNA	protein_coding	chr15	chr1
RP4-694B14.5	RCC1	0.00748408	-3.59559	NA	-0.637129	NM	NM	NA	NA	antisense	protein_coding	chr20	chr1
ZFR2	RCC1	0.00966372	-3.47429	NA	-0.575885	NM	NM	NA	NA	protein_coding	protein_coding	chr19	chr1
VMO1	TMEM200B	0.00783916	3.57574	NA	0.551196	M	NM	mic	NA	protein_coding	protein_coding	chr17	chr1
RP11-430H10.4	MARCKSL1	0.00874498	-3.52182	NA	-0.530581	NM	M	NA	oli	lincRNA	protein_coding	chr11	chr1
RP11-958J22.1	MARCKSL1	0.00775249	-3.57973	NA	-0.646507	NM	M	NA	oli	processed_transcript	protein_coding	chr11	chr1
BMS1P1	ZBTB8A	0.00077512	4.48863	NA	0.543076	NM	NM	NA	NA	pseudogene	protein_coding	chr10	chr1
CLDN16	RP11-244H3.1	0.00540156	3.74553	NA	0.727902	NM	NM	NA	NA	protein_coding	processed_transcript	chr3	chr1
LINC00537	RP11-244H3.1	0.00805794	3.56179	NA	0.593903	NM	NM	NA	NA	pseudogene	processed_transcript	chr9	chr1
SFTPA2	RP11-244H3.1	0.00666269	3.65332	NA	0.578072	NM	NM	NA	NA	protein_coding	processed_transcript	chr10	chr1
SFPQ	SFPQ	0.00889028	-3.51361	0.86440238527352897	0.591415	NM	NM	NA	NA	protein_coding	protein_coding	chr1	chr1
CREM	AGO4	0.00714135	-3.62194	NA	-0.53028	NM	NM	NA	NA	protein_coding	protein_coding	chr10	chr1
WDR74	ADPRHL2	0.00238399	4.07729	NA	0.66108	NM	NM	NA	NA	protein_coding	protein_coding	chr11	chr1
AC132872.2	CSF3R	0.00101324	4.40186	NA	0.537717	NM	M	NA	mic	protein_coding	protein_coding	chr17	chr1
TTLL7	RP11-420K8.2	0.000858392	-4.45916	NA	-0.558442	M	NM	oli	NA	protein_coding	pseudogene	chr1	chr1
SYNJ2	CTPS1	0.00746504	3.5982	NA	0.529788	M	NM	oli	NA	protein_coding	protein_coding	chr6	chr1
LSM11	RIMKLA	0.00713877	3.62244	NA	0.562215	NM	M	NA	neu	protein_coding	protein_coding	chr5	chr1
PLLP	PPIH	0.00604158	3.69665	NA	0.56555	M	NM	oli	NA	protein_coding	protein_coding	chr16	chr1
CTD-2587H19.1	PPIH	0.00743858	-3.60162	NA	-0.542584	NM	NM	NA	NA	lincRNA	protein_coding	chr19	chr1
TRAPPC10	TMEM125	0.00335665	-3.94054	NA	-0.616104	NM	M	NA	oli	protein_coding	protein_coding	chr21	chr1
RNF144A	TMEM125	0.00146241	-4.26402	NA	-0.608394	M	M	oli	oli	protein_coding	protein_coding	chr2	chr1
INPP4A	TMEM125	0.00259082	-4.041	NA	-0.569952	NM	M	NA	oli	protein_coding	protein_coding	chr2	chr1
SSH2	TMEM125	0.000451587	-4.7125	NA	-0.575038	NM	M	NA	oli	protein_coding	protein_coding	chr17	chr1
DDX17	TMEM125	0.00050447	-4.66024	NA	-0.551579	NM	M	NA	oli	protein_coding	protein_coding	chr22	chr1
TNRC6B	TMEM125	0.00140595	-4.27647	NA	-0.616815	NM	M	NA	oli	protein_coding	protein_coding	chr22	chr1
CD160	TMEM125	0.00508259	-3.76927	NA	-0.542256	NM	M	NA	oli	protein_coding	protein_coding	chr1	chr1
CMTM4	TMEM125	0.000421665	-4.73823	NA	-0.551606	NM	M	NA	oli	protein_coding	protein_coding	chr16	chr1
GFOD1	TMEM125	0.0015884	-4.23273	NA	-0.625427	NM	M	NA	oli	protein_coding	protein_coding	chr6	chr1
CLMN	TMEM125	0.00767903	-3.58369	NA	-0.606644	M	M	oli	oli	protein_coding	protein_coding	chr14	chr1
KLF13	TMEM125	0.00131057	-4.30131	NA	-0.599781	NM	M	NA	oli	protein_coding	protein_coding	chr15	chr1
KB-1460A1.5	TMEM125	0.00994576	-3.45932	NA	-0.5311	NM	M	NA	oli	lincRNA	protein_coding	chr8	chr1
AC009961.2	RP5-926E3.1	0.0098556	3.46369	NA	0.529706	NM	NM	NA	NA	pseudogene	pseudogene	chr2	chr1
PPFIBP2	RP11-230B22.1	0.002363	4.08115	NA	0.595379	NM	NM	NA	NA	protein_coding	antisense	chr11	chr1
SHCBP1	RP11-182I10.3	0.00411161	3.86396	NA	0.561586	NM	NM	NA	NA	protein_coding	lincRNA	chr16	chr1
FAM86B3P	RP11-182I10.3	0.000727887	4.51157	NA	0.599344	NM	NM	NA	NA	pseudogene	lincRNA	chr8	chr1
MUC5B	SLC2A3P2	0.00500011	3.77611	NA	0.69378	NM	NM	NA	NA	protein_coding	pseudogene	chr11	chr1
SPDYE3	SLC2A3P2	0.00173938	4.19724	NA	0.534436	NM	NM	NA	NA	protein_coding	pseudogene	chr7	chr1
SRRM2-AS1	SLC2A3P2	0.000581246	4.60702	NA	0.535885	NM	NM	NA	NA	antisense	pseudogene	chr16	chr1
SHCBP1	SLC2A3P2	0.00173938	4.19741	NA	0.550759	NM	NM	NA	NA	protein_coding	pseudogene	chr16	chr1
RP11-247A12.2	SLC2A3P2	0.00882947	3.51708	NA	0.543869	NM	NM	NA	NA	antisense	pseudogene	chr9	chr1
FAM86B3P	SLC2A3P2	0.000879834	4.45026	NA	0.650608	NM	NM	NA	NA	pseudogene	pseudogene	chr8	chr1
ZFR2	SLC2A3P2	0.0037799	3.89621	NA	0.529761	NM	NM	NA	NA	protein_coding	pseudogene	chr19	chr1
FAM105B	SLC2A3P2	0.00459024	-3.81668	NA	-0.60175	NM	NM	NA	NA	protein_coding	pseudogene	chr5	chr1
CYS1	GNG12-AS1	0.00700323	3.63061	NA	0.531538	NM	M	NA	ast	protein_coding	antisense	chr2	chr1
DEGS2	GNG12-AS1	0.00235416	4.0832	NA	0.535092	NM	M	NA	ast	protein_coding	antisense	chr14	chr1
RP11-147L13.7	FPGT-TNNI3K	0.00938079	3.48786	NA	0.637512	NM	NM	NA	NA	pseudogene	protein_coding	chr17	chr1
FAM90A25P	FPGT-TNNI3K	0.00227125	4.09753	NA	0.553575	NM	NM	NA	NA	pseudogene	protein_coding	chr8	chr1
HSPB1	MSH4	0.00320009	3.95768	NA	0.676473	NM	M	NA	oli	protein_coding	protein_coding	chr7	chr1
F5	MSH4	0.00891173	-3.51167	NA	-0.65471	NM	M	NA	oli	protein_coding	protein_coding	chr1	chr1
HSPA1A	MSH4	0.0080125	3.56471	NA	0.599262	NM	M	NA	oli	protein_coding	protein_coding	chr6	chr1
RP1-140C12.2	MSH4	0.00318177	-3.95946	NA	-0.546849	NM	M	NA	oli	sense_overlapping	protein_coding	chr6	chr1
RP11-589B3.6	MSH4	0.00364985	-3.91053	NA	-0.552481	NM	M	NA	oli	lincRNA	protein_coding	chr10	chr1
MUC5B	DNAJB4	0.00796756	-3.56816	NA	-0.605003	NM	NM	NA	NA	protein_coding	protein_coding	chr11	chr1
FAM86B3P	DNAJB4	0.00769105	-3.58255	NA	-0.650772	NM	NM	NA	NA	pseudogene	protein_coding	chr8	chr1
ATG13	C1orf146	0.00440392	3.83534	NA	0.529679	NM	NM	NA	NA	protein_coding	protein_coding	chr11	chr1
HIST2H2AC	RP11-305E17.6	0.00609274	3.69296	NA	0.551388	NM	NM	NA	NA	protein_coding	antisense	chr1	chr1
CDH3	HENMT1	0.000599859	-4.5945	NA	-0.542693	NM	M	NA	mic	protein_coding	protein_coding	chr16	chr1
ELF4	SARS	0.000445447	-4.7176	NA	-0.534135	M	M	mic	neu	protein_coding	protein_coding	chrX	chr1
FUT7	OVGP1	0.000199509	5.00564	NA	0.554887	NM	NM	NA	NA	protein_coding	protein_coding	chr9	chr1
ANKEF1	RP11-552M11.8	0.00867371	-3.52597	NA	-0.555434	NM	NM	NA	NA	protein_coding	sense_overlapping	chr20	chr1
RP5-1166A24.1	C1orf162	0.00215897	4.1172	NA	0.535393	NM	NM	NA	NA	pseudogene	protein_coding	chr7	chr1
CLMN	C1orf162	0.00448985	3.82498	NA	0.555653	M	NM	oli	NA	protein_coding	protein_coding	chr14	chr1
POPDC3	KCND3	0.00849478	3.53528	NA	0.584525	M	M	oli	neu	protein_coding	protein_coding	chr6	chr1
SNX25	KCND3	0.00555153	3.73229	NA	0.531128	NM	M	NA	neu	protein_coding	protein_coding	chr4	chr1
SYTL3	CAPZA1	0.00259058	-4.0416	NA	-0.55434	M	M	mic	mic	protein_coding	protein_coding	chr6	chr1
MT-RNR2	PTPN22	0.000674384	-4.54315	NA	-0.563008	NM	NM	NA	NA	Mt_rRNA	protein_coding	chrM	chr1
TENM4	HIPK1	0.00127512	4.31337	NA	0.585755	NM	NM	NA	NA	protein_coding	protein_coding	chr11	chr1
FAM162A	RP11-418J17.1	0.00882277	-3.51793	NA	-0.578729	NM	NM	NA	NA	protein_coding	antisense	chr3	chr1
CTD-2353F22.1	RP11-418J17.1	0.000922483	-4.43499	NA	-0.653096	M	NM	ast	NA	antisense	antisense	chr5	chr1
AC002064.4	NOTCH2	0.0074525	-3.59993	NA	-0.571265	NM	M	NA	ast	antisense	protein_coding	chr7	chr1
CXCR4	FCGR1B	0.00978357	-3.46755	NA	-0.562707	M	M	mic	mic	protein_coding	protein_coding	chr2	chr1
AC092664.1	POLR3GL	0.00505542	-3.7717	NA	-0.531429	NM	NM	NA	NA	pseudogene	protein_coding	chr2	chr1
RP11-342M21.2	RP11-495P10.3	0.00969198	3.47309	NA	0.574874	M	NM	mic	NA	protein_coding	lincRNA	chr15	chr1
TAF7	RP11-495P10.3	0.00173938	-4.19711	NA	-0.534846	NM	NM	NA	NA	protein_coding	lincRNA	chr5	chr1
CEACAMP5	RNVU1-18	0.00722329	-3.61554	NA	-0.534627	NM	NM	NA	NA	pseudogene	snRNA	chr19	chr1
ATP6V1B1	APH1A	0.0036992	3.90462	NA	0.54056	NM	NM	NA	NA	protein_coding	protein_coding	chr2	chr1
ACAP1	GOLPH3L	0.0042279	-3.85152	NA	-0.531483	NM	NM	NA	NA	protein_coding	protein_coding	chr17	chr1
CDH3	GOLPH3L	0.00182888	-4.18014	NA	-0.617444	NM	NM	NA	NA	protein_coding	protein_coding	chr16	chr1
EXD3	GOLPH3L	0.00944174	-3.48446	NA	-0.530007	NM	NM	NA	NA	protein_coding	protein_coding	chr9	chr1
FAM105B	RP11-68I18.10	0.00480529	3.79081	NA	0.585181	NM	NM	NA	NA	protein_coding	sense_overlapping	chr5	chr1
TRIM45	VPS72	0.00597132	-3.70165	NA	-0.628872	NM	NM	NA	NA	protein_coding	protein_coding	chr1	chr1
RP11-933H2.4	VPS72	0.00739817	-3.60366	NA	-0.54663	NM	NM	NA	NA	processed_transcript	protein_coding	chr3	chr1
NTN5	VPS72	0.00668553	-3.6517	NA	-0.570362	NM	NM	NA	NA	protein_coding	protein_coding	chr19	chr1
MRPS18A	RP11-216N14.5	0.00065622	-4.55656	NA	-0.542338	NM	NM	NA	NA	protein_coding	pseudogene	chr6	chr1
C19orf38	CREB3L4	0.00241146	4.07173	NA	0.533479	NM	NM	NA	NA	protein_coding	protein_coding	chr19	chr1
AP000692.9	NUP210L	0.00643191	3.67074	NA	0.551278	NM	NM	NA	NA	sense_overlapping	protein_coding	chr21	chr1
C2orf88	NUP210L	0.00855663	3.53202	NA	0.638113	NM	NM	NA	NA	protein_coding	protein_coding	chr2	chr1
GPD1	RP11-422P24.9	0.00308112	-3.97285	NA	-0.586958	M	NM	oli	NA	protein_coding	pseudogene	chr12	chr1
PMS2P4	RP11-139I14.2	0.00900123	3.50728	NA	0.557949	NM	NM	NA	NA	pseudogene	lincRNA	chr7	chr1
SLC27A2	HAPLN2	0.0097731	3.46839	NA	0.555817	NM	M	NA	oli	protein_coding	protein_coding	chr15	chr1
RP11-556G22.2	NHLH1	0.00882947	-3.51707	NA	-0.53933	NM	NM	NA	NA	antisense	protein_coding	chr4	chr1
FBXO5	DEDD	0.00312836	3.96619	NA	0.534108	NM	NM	NA	NA	protein_coding	protein_coding	chr6	chr1
CFDP1	ADAMTS4	0.0084832	-3.53625	NA	-0.612468	NM	NM	NA	NA	protein_coding	protein_coding	chr16	chr1
AC011322.1	ADAMTS4	0.00263106	4.03634	NA	0.531292	M	NM	neu	NA	pseudogene	protein_coding	chr3	chr1
MAG	ADAMTS4	0.00839997	3.54106	NA	0.540451	M	NM	oli	NA	protein_coding	protein_coding	chr19	chr1
JDP2	HSPA6	0.00593423	3.70511	NA	0.54715	M	NM	mic	NA	protein_coding	protein_coding	chr14	chr1
AC011526.1	HSPA6	0.00508259	3.7696	NA	0.548243	NM	NM	NA	NA	lincRNA	protein_coding	chr19	chr1
AC144521.1	RGS5	0.00380494	-3.89404	NA	-0.54581	NM	NM	NA	NA	processed_transcript	protein_coding	chr3	chr1
AC019048.1	NUF2	0.00984118	3.46462	NA	0.534245	NM	NM	NA	NA	antisense	protein_coding	chr2	chr1
RP11-25C19.3	DNM3-IT1	0.00938422	3.48745	NA	0.555762	NM	M	NA	oli	antisense	sense_intronic	chr10	chr1
UGDH	RP11-296O14.2	0.00901509	-3.50623	NA	-0.552618	NM	NM	NA	NA	protein_coding	pseudogene	chr4	chr1
UBE2Z	RASAL2-AS1	0.00151891	4.25127	NA	0.555543	NM	NM	NA	NA	protein_coding	lincRNA	chr17	chr1
AP000253.1	RNF2	0.000791237	-4.48327	NA	-0.549665	NM	NM	NA	NA	lincRNA	protein_coding	chr21	chr1
MXRA7	TRMT1L	0.00304966	-3.97706	NA	-0.567081	NM	NM	NA	NA	protein_coding	protein_coding	chr17	chr1
ENPP2	B3GALT2	0.00415765	3.85742	NA	0.599754	M	NM	oli	NA	protein_coding	protein_coding	chr8	chr1
STX18-AS1	ASPM	0.00890288	3.51227	NA	0.57337	NM	NM	NA	NA	antisense	protein_coding	chr4	chr1
TRIM51FP	RP11-332L8.1	0.00288298	-3.99991	NA	-0.549501	NM	NM	NA	NA	pseudogene	pseudogene	chr11	chr1
AC064874.1	ZC3H11A	0.00555153	3.73259	NA	0.587724	NM	NM	NA	NA	protein_coding	protein_coding	chr2	chr1
PUM1	ZC3H11A	0.00877022	3.51983	NA	0.575885	NM	NM	NA	NA	protein_coding	protein_coding	chr1	chr1
DOCK9-AS2	ZC3H11A	0.00448673	-3.82601	NA	-0.538154	NM	NM	NA	NA	antisense	protein_coding	chr13	chr1
CTCF	ZC3H11A	0.00287782	4.00143	NA	0.668544	NM	NM	NA	NA	protein_coding	protein_coding	chr16	chr1
RP11-386M24.3	ZC3H11A	0.00925717	3.49309	NA	0.61419	NM	NM	NA	NA	lincRNA	protein_coding	chr15	chr1
RALGAPB	ZC3H11A	0.00943454	3.48497	NA	0.555051	NM	NM	NA	NA	protein_coding	protein_coding	chr20	chr1
RP11-418J17.1	ZBED6	0.00617648	3.68802	NA	0.588681	NM	NM	NA	NA	antisense	protein_coding	chr1	chr1
CTD-3099C6.9	ZBED6	0.00862899	3.52834	NA	0.541818	NM	NM	NA	NA	sense_intronic	protein_coding	chr19	chr1
RP11-472I20.2	TMCC2	0.00602745	-3.69827	NA	-0.563937	NM	M	NA	oli	pseudogene	protein_coding	chr11	chr1
RP11-320M2.1	LINC00467	0.00459327	3.81518	NA	0.648694	NM	NM	NA	NA	lincRNA	processed_transcript	chr2	chr1
KRT8P30	LINC00467	0.000150338	5.11614	NA	0.602789	NM	NM	NA	NA	pseudogene	processed_transcript	chr2	chr1
LAMTOR5-AS1	LINC00467	0.00545242	3.74128	NA	0.600602	NM	NM	NA	NA	antisense	processed_transcript	chr1	chr1
ZC3H11A	LINC00467	0.00663175	-3.65607	NA	-0.663486	NM	NM	NA	NA	protein_coding	processed_transcript	chr1	chr1
DTL	LINC00467	0.0021567	4.12011	NA	0.612194	NM	NM	NA	NA	protein_coding	processed_transcript	chr1	chr1
CCP110	LINC00467	0.00575744	-3.7171	NA	-0.588025	M	NM	oli	NA	protein_coding	processed_transcript	chr16	chr1
ARNTL	PROX1-AS1	0.00616125	-3.68883	NA	-0.58674	NM	NM	NA	NA	protein_coding	antisense	chr11	chr1
STARD10	PROX1-AS1	0.00355649	-3.92025	NA	-0.563554	NM	NM	NA	NA	protein_coding	antisense	chr11	chr1
GRM5	PROX1-AS1	0.00346424	-3.92995	NA	-0.561094	M	NM	neu	NA	protein_coding	antisense	chr11	chr1
TIAM2	PROX1-AS1	0.00445302	-3.82907	NA	-0.576541	NM	NM	NA	NA	protein_coding	antisense	chr6	chr1
RP5-1063M23.1	PROX1-AS1	0.00796307	3.56861	NA	0.615639	NM	NM	NA	NA	lincRNA	antisense	chr12	chr1
CRADD	PROX1-AS1	0.00395742	-3.87846	NA	-0.541217	M	NM	oli	NA	protein_coding	antisense	chr12	chr1
C9orf50	RP11-135J2.3	0.00889807	-3.51297	NA	-0.559098	NM	NM	NA	NA	protein_coding	lincRNA	chr9	chr1
HMBOX1	RP11-135J2.3	0.0028026	4.01013	NA	0.575639	NM	NM	NA	NA	protein_coding	lincRNA	chr8	chr1
L3MBTL3	37316	0.00127512	-4.31375	NA	-0.540834	NM	NM	NA	NA	protein_coding	protein_coding	chr6	chr1
MTND5P16	FAM177B	0.00953697	3.48042	NA	0.587396	NM	NM	NA	NA	pseudogene	protein_coding	chr3	chr1
LINC00310	ITPKB-AS1	0.00906607	3.50408	NA	0.54674	NM	NM	NA	NA	lincRNA	antisense	chr21	chr1
GAREML	ITPKB-AS1	0.00352975	3.92325	NA	0.58529	M	NM	ast	NA	protein_coding	antisense	chr2	chr1
A2ML1	ITPKB-AS1	0.00790164	3.57164	NA	0.544279	M	NM	ast	NA	protein_coding	antisense	chr12	chr1
MGEA5	ITPKB-AS1	0.000320328	-4.82462	NA	-0.588571	NM	NM	NA	NA	protein_coding	antisense	chr10	chr1
SLC20A1	ARF1	0.00661688	3.65762	NA	0.586849	NM	NM	NA	NA	protein_coding	protein_coding	chr2	chr1
AHNAK2	HIST3H2A	0.00581995	-3.71163	NA	-0.545646	NM	M	NA	neu	protein_coding	protein_coding	chr14	chr1
MTOR	HIST3H2BB	0.00429091	-3.84682	NA	-0.546548	NM	NM	NA	NA	protein_coding	protein_coding	chr1	chr1
GPR61	HIST3H2BB	6.94497e-05	-5.53754	NA	-0.547724	NM	NM	NA	NA	protein_coding	protein_coding	chr1	chr1
PLD2	MTR	0.00812187	3.55883	NA	0.622447	NM	NM	NA	NA	protein_coding	protein_coding	chr17	chr1
MTRF1L	MTR	0.00686522	-3.63928	NA	-0.584388	NM	NM	NA	NA	protein_coding	protein_coding	chr6	chr1
SLCO2A1	MTR	0.00893082	3.51099	NA	0.573999	NM	NM	NA	NA	protein_coding	protein_coding	chr3	chr1
CRADD	MTR	0.00690837	-3.63666	NA	-0.602242	M	NM	oli	NA	protein_coding	protein_coding	chr12	chr1
SDCBPP1	MTR	0.00663399	3.65583	NA	0.547779	NM	NM	NA	NA	pseudogene	protein_coding	chr10	chr1
TNPO3	ZBTB18	0.00769105	3.58253	NA	0.556938	NM	NM	NA	NA	protein_coding	protein_coding	chr7	chr1
CTSO	C18orf56	0.00552218	3.7354	NA	0.659029	NM	NM	NA	NA	protein_coding	protein_coding	chr4	chr18
GRB10	TYMS	0.00975354	-3.46954	NA	-0.534737	NM	M	NA	oli	protein_coding	protein_coding	chr7	chr18
LINC01006	TYMS	0.00882947	3.51711	NA	0.565414	NM	M	NA	oli	processed_transcript	protein_coding	chr7	chr18
RP11-553A10.1	TYMS	0.00882947	3.51722	NA	0.624798	NM	M	NA	oli	protein_coding	protein_coding	chr3	chr18
CTD-2651B20.3	TYMS	0.00944719	3.4842	NA	0.539193	NM	M	NA	oli	antisense	protein_coding	chr15	chr18
WAC	TYMS	0.00676427	-3.64667	NA	-0.581326	NM	M	NA	oli	protein_coding	protein_coding	chr10	chr18
AC005943.5	TYMS	0.00978207	-3.46793	NA	-0.553876	NM	M	NA	oli	lincRNA	protein_coding	chr19	chr18
RP11-950K24.2	TYMS	0.00695065	3.63347	NA	0.565687	NM	M	NA	oli	pseudogene	protein_coding	chr5	chr18
DOK4	ENOSF1	0.00522815	-3.75967	NA	-0.53799	NM	M	NA	oli	protein_coding	protein_coding	chr16	chr18
DNTTIP1	ENOSF1	0.00532023	3.75204	NA	0.531565	NM	M	NA	oli	protein_coding	protein_coding	chr20	chr18
IER5	CBX3P2	0.00858049	-3.53018	NA	-0.534354	NM	NM	NA	NA	protein_coding	pseudogene	chr1	chr18
SERP2	CBX3P2	0.000648545	-4.56448	NA	-0.615803	NM	NM	NA	NA	protein_coding	pseudogene	chr13	chr18
WRNIP1	CBX3P2	0.0015884	-4.23258	NA	-0.560273	NM	NM	NA	NA	protein_coding	pseudogene	chr6	chr18
CDC26	CBX3P2	0.0093829	-3.48759	NA	-0.538291	NM	NM	NA	NA	protein_coding	pseudogene	chr9	chr18
CTD-2010I16.1	LINC00526	0.00537625	3.74702	NA	0.559043	NM	NM	NA	NA	pseudogene	lincRNA	chr11	chr18
FYTTD1P1	RP11-143J12.2	0.00471989	-3.80022	NA	-0.54406	NM	NM	NA	NA	pseudogene	antisense	chr9	chr18
MFSD9	PIEZO2	0.00129407	4.30657	NA	0.545044	M	M	neu	oli	protein_coding	protein_coding	chr2	chr18
HNRNPA0	RP11-973H7.3	0.00201558	-4.14557	NA	-0.550704	NM	NM	NA	NA	protein_coding	sense_intronic	chr5	chr18
ANKRD31	ANKRD20A5P	0.00724704	3.61354	NA	0.565988	NM	M	NA	neu	protein_coding	pseudogene	chr5	chr18
USP2-AS1	ANKRD30B	0.0094306	3.48532	NA	0.529651	NM	M	NA	neu	antisense	protein_coding	chr11	chr18
MTR	ANKRD30B	0.00608703	3.69362	NA	0.557539	NM	M	NA	neu	protein_coding	protein_coding	chr1	chr18
RP11-509J21.1	ANKRD30B	0.00366269	3.90884	NA	0.583459	NM	M	NA	neu	lincRNA	protein_coding	chr9	chr18
RNF130	ANKRD30B	0.00168721	-4.21047	NA	-0.625837	M	M	oli	neu	protein_coding	protein_coding	chr5	chr18
AC064874.1	ROCK1	0.00886654	3.51487	NA	0.594969	NM	NM	NA	NA	protein_coding	protein_coding	chr2	chr18
NEAT1	IMPACT	0.00793384	-3.56986	NA	-0.597102	NM	NM	NA	NA	lincRNA	protein_coding	chr11	chr18
STAT5B	IMPACT	0.00242113	-4.0703	NA	-0.539029	NM	NM	NA	NA	protein_coding	protein_coding	chr17	chr18
BCL6	IMPACT	0.00889807	-3.5127	NA	-0.554368	NM	NM	NA	NA	protein_coding	protein_coding	chr3	chr18
RPLP0P6	RP11-526I8.2	0.00551835	-3.73586	NA	-0.558961	NM	NM	NA	NA	pseudogene	pseudogene	chr2	chr18
PLG	ZNF271	0.00833666	-3.54636	NA	-0.601148	NM	NM	NA	NA	protein_coding	pseudogene	chr6	chr18
RP11-983P16.4	ZNF271	0.00518666	-3.76269	NA	-0.5854	NM	NM	NA	NA	antisense	pseudogene	chr12	chr18
AP000253.1	RPRD1A	0.00304966	-3.97789	NA	-0.530335	NM	NM	NA	NA	lincRNA	protein_coding	chr21	chr18
STAG3L2	RP11-456K23.1	0.00242997	4.0675	NA	0.550786	NM	NM	NA	NA	pseudogene	lincRNA	chr7	chr18
CTC-301O7.4	MEX3C	0.00580509	-3.71281	NA	-0.556692	NM	M	NA	oli	lincRNA	protein_coding	chr19	chr18
TAC1	MALT1	0.00522815	-3.75944	NA	-0.539303	M	M	neu	mic	protein_coding	protein_coding	chr7	chr18
ATP6V1C1	RNU6-142P	0.00804745	-3.56287	NA	-0.56093	NM	NM	NA	NA	protein_coding	snRNA	chr8	chr18
PELI1	TSHZ1	0.00863631	3.52779	NA	0.543349	M	M	mic	ast	protein_coding	protein_coding	chr2	chr18
NTAN1	RP11-17M16.2	0.00278562	4.01222	NA	0.530882	NM	NM	NA	NA	protein_coding	antisense	chr16	chr18
CDC26	RP11-17M16.2	0.00971633	3.4716	NA	0.532495	NM	NM	NA	NA	protein_coding	antisense	chr9	chr18
SEC14L1P1	HSBP1L1	0.00747011	-3.59707	NA	-0.576268	NM	M	NA	ast	pseudogene	protein_coding	chr11	chr18
USP2-AS1	HSBP1L1	0.00565364	-3.72336	NA	-0.56946	NM	M	NA	ast	antisense	protein_coding	chr11	chr18
TECTA	HSBP1L1	0.00337609	-3.93847	NA	-0.57933	NM	M	NA	ast	protein_coding	protein_coding	chr11	chr18
PTCHD3P2	HSBP1L1	0.00982569	-3.46593	NA	-0.541463	NM	M	NA	ast	pseudogene	protein_coding	chr2	chr18
ANKRD40	HSBP1L1	0.00984999	3.46394	NA	0.639617	M	M	oli	ast	protein_coding	protein_coding	chr17	chr18
RP11-216N14.7	HSBP1L1	0.000562581	-4.62683	NA	-0.538319	NM	M	NA	ast	pseudogene	protein_coding	chr1	chr18
TLDC1	HSBP1L1	0.00813349	-3.55782	NA	-0.579522	NM	M	NA	ast	protein_coding	protein_coding	chr16	chr18
MAP7	HSBP1L1	0.00304966	3.97807	NA	0.600793	M	M	oli	ast	protein_coding	protein_coding	chr6	chr18
FAM86JP	HSBP1L1	0.00715507	-3.62066	NA	-0.539166	NM	M	NA	ast	pseudogene	protein_coding	chr3	chr18
PSPH	AC139100.2	0.00898398	3.50822	NA	0.634751	NM	NM	NA	NA	protein_coding	protein_coding	chr7	chr18
WDR77	AC139100.2	0.00717748	-3.61856	NA	-0.555762	NM	NM	NA	NA	protein_coding	protein_coding	chr1	chr18
MRPL46	AC139100.2	0.0097218	3.47124	NA	0.566206	NM	NM	NA	NA	protein_coding	protein_coding	chr15	chr18
RP11-386M24.6	AC139100.2	0.00838782	3.54349	NA	0.605249	NM	NM	NA	NA	lincRNA	protein_coding	chr15	chr18
RP11-692D12.1	AC139100.2	0.00904141	-3.50503	NA	-0.563008	NM	NM	NA	NA	antisense	protein_coding	chr4	chr18
CTBP2	AC139100.2	0.00585906	3.70876	NA	0.567027	NM	NM	NA	NA	protein_coding	protein_coding	chr10	chr18
EXOSC10	PARD6G	0.00318177	-3.95965	NA	-0.581463	NM	NM	NA	NA	protein_coding	protein_coding	chr1	chr18
LINC01006	LINC00412	0.00666269	3.65324	NA	0.538428	NM	NM	NA	NA	processed_transcript	antisense	chr7	chr13
C9orf106	HSPH1	0.00719173	-3.61731	NA	-0.604949	NM	NM	NA	NA	processed_transcript	protein_coding	chr9	chr13
TRIM32	CCDC122	0.00676427	-3.6468	NA	-0.568585	NM	NM	NA	NA	protein_coding	protein_coding	chr9	chr13
KB-1507C5.4	CCDC122	0.00491276	3.78281	NA	0.552481	M	NM	mic	NA	lincRNA	protein_coding	chr8	chr13
CYP4F11	CCDC122	0.00575992	3.71615	NA	0.542693	M	NM	ast	NA	protein_coding	protein_coding	chr19	chr13
PIK3CD	LINC00390	0.00280284	-4.00988	NA	-0.550977	NM	NM	NA	NA	protein_coding	lincRNA	chr1	chr13
CYP4A22	DLEU7-AS1	0.00839706	3.54175	NA	0.561176	NM	NM	NA	NA	protein_coding	antisense	chr1	chr13
ARL5C	DHRS12	0.00647077	3.66643	NA	0.534928	NM	NM	NA	NA	protein_coding	protein_coding	chr17	chr13
FAM86B3P	DHRS12	0.00156869	4.23792	NA	0.612632	NM	NM	NA	NA	pseudogene	protein_coding	chr8	chr13
TMCC2	LECT1	0.00995602	3.45854	NA	0.549501	M	NM	oli	NA	protein_coding	protein_coding	chr1	chr13
RP11-355O1.7	DNAJC3	0.000306325	-4.84602	NA	-0.546494	NM	NM	NA	NA	pseudogene	protein_coding	chr9	chr13
SNORA11	DOCK9-AS2	0.00753462	3.5926	NA	0.533124	NM	NM	NA	NA	snoRNA	antisense	chr4	chr13
PMS2P1	CARS2	0.00768455	-3.5831	NA	-0.549856	NM	M	NA	mic	pseudogene	protein_coding	chr7	chr13
SSH2	RP11-120K24.3	0.00124789	4.32246	NA	0.531757	NM	NM	NA	NA	protein_coding	lincRNA	chr17	chr13
TNRC6B	METRN	0.0064493	-3.66888	NA	-0.543677	NM	M	NA	ast	protein_coding	protein_coding	chr22	chr16
KLHL3	METRN	0.00570287	-3.72043	NA	-0.536131	NM	M	NA	ast	protein_coding	protein_coding	chr5	chr16
SNHG18	TELO2	0.00435385	3.84093	NA	0.587341	M	NM	oli	NA	lincRNA	protein_coding	chr5	chr16
EXOSC10	LA16c-429E7.1	0.00924043	3.49442	NA	0.561039	NM	NM	NA	NA	protein_coding	sense_overlapping	chr1	chr16
ZNF43	LA16c-429E7.1	0.00904141	3.50517	NA	0.560984	NM	NM	NA	NA	protein_coding	sense_overlapping	chr19	chr16
RP11-958J22.1	KREMEN2	0.00267976	-4.03087	NA	-0.532386	NM	NM	NA	NA	processed_transcript	protein_coding	chr11	chr16
AC004448.2	KREMEN2	0.00785641	-3.57449	NA	-0.587314	NM	NM	NA	NA	lincRNA	protein_coding	chr17	chr16
SLC16A6	KREMEN2	0.00680363	3.64372	NA	0.575885	NM	NM	NA	NA	protein_coding	protein_coding	chr17	chr16
USP31	KREMEN2	0.00579678	-3.71365	NA	-0.605742	NM	NM	NA	NA	protein_coding	protein_coding	chr16	chr16
RP3-406A7.7	KREMEN2	0.00326752	-3.94942	NA	-0.587478	NM	NM	NA	NA	lincRNA	protein_coding	chr6	chr16
RP1-95L4.4	KREMEN2	0.0074525	-3.59929	NA	-0.536487	NM	NM	NA	NA	pseudogene	protein_coding	chr6	chr16
RP11-446H18.1	KREMEN2	0.00242839	-4.06823	NA	-0.57769	NM	NM	NA	NA	pseudogene	protein_coding	chr3	chr16
SGK2	KREMEN2	0.00715388	3.6211	NA	0.53162	M	NM	oli	NA	protein_coding	protein_coding	chr20	chr16
EID2B	KREMEN2	0.00167822	4.21548	NA	0.575147	NM	NM	NA	NA	protein_coding	protein_coding	chr19	chr16
RPS3AP22	KREMEN2	0.00459153	-3.81636	NA	-0.555079	NM	NM	NA	NA	pseudogene	protein_coding	chr5	chr16
RNF130	KREMEN2	0.00789155	-3.57222	NA	-0.571538	M	NM	oli	NA	protein_coding	protein_coding	chr5	chr16
FAM214A	RP11-461A8.4	0.00439128	-3.83706	NA	-0.530089	NM	NM	NA	NA	protein_coding	sense_overlapping	chr15	chr16
PGAM1P6	C16orf96	0.00392141	3.88148	NA	0.552891	NM	NM	NA	NA	pseudogene	protein_coding	chr2	chr16
SCN3A	PMM2	0.00597183	-3.70148	NA	-0.567109	NM	NM	NA	NA	protein_coding	protein_coding	chr2	chr16
RP11-385D13.3	RSL1D1	0.00471989	-3.80027	NA	-0.583267	NM	NM	NA	NA	lincRNA	protein_coding	chr17	chr16
FAM219B	RP11-680G24.5	0.00679465	-3.64432	NA	-0.537799	NM	NM	NA	NA	protein_coding	antisense	chr15	chr16
AC073479.1	NTAN1	0.00869014	3.52426	NA	0.586466	NM	NM	NA	NA	processed_transcript	protein_coding	chr2	chr16
ALDH4A1	NTAN1	0.00505542	-3.77216	NA	-0.545373	M	NM	ast	NA	protein_coding	protein_coding	chr1	chr16
SPTLC2	KIAA0430	0.00817789	3.55511	NA	0.593548	M	NM	mic	NA	protein_coding	protein_coding	chr14	chr16
RP11-274H2.3	CTD-2380F24.1	0.00541863	3.74428	NA	0.54272	NM	M	NA	oli	antisense	antisense	chr3	chr16
RP11-504G3.4	RRN3P3	0.00852423	3.534	NA	0.543541	NM	NM	NA	NA	pseudogene	pseudogene	chr11	chr16
FLJ20373	USP31	0.00753193	3.59283	NA	0.533014	NM	NM	NA	NA	protein_coding	protein_coding	chr2	chr16
GIGYF2	USP31	0.0048827	3.7849	NA	0.56432	NM	NM	NA	NA	protein_coding	protein_coding	chr2	chr16
ZNF397	USP31	0.00596651	3.7029	NA	0.541381	NM	NM	NA	NA	protein_coding	protein_coding	chr18	chr16
CTCF	USP31	0.00222006	4.10892	NA	0.653561	NM	NM	NA	NA	protein_coding	protein_coding	chr16	chr16
STK4	USP31	0.00797561	3.56764	NA	0.57512	M	NM	mic	NA	protein_coding	protein_coding	chr20	chr16
AC106873.4	CTD-2540M10.1	0.00132349	-4.29844	NA	-0.539549	NM	NM	NA	NA	protein_coding	lincRNA	chr7	chr16
CTD-2530N21.4	KIF22	0.00238399	-4.07814	NA	-0.58674	NM	NM	NA	NA	antisense	protein_coding	chr8	chr16
ENPP2	KIF22	0.00578931	-3.71428	NA	-0.556336	M	NM	oli	NA	protein_coding	protein_coding	chr8	chr16
MAOB	CD2BP2	0.0085776	-3.53076	NA	-0.564566	M	M	ast	oli	protein_coding	protein_coding	chrX	chr16
ANKRD40	AC002310.12	0.00451409	3.82278	NA	0.57583	M	NM	oli	NA	protein_coding	antisense	chr17	chr16
C2orf88	ZNF629	0.00839997	-3.54116	NA	-0.540096	NM	NM	NA	NA	protein_coding	protein_coding	chr2	chr16
PEX11A	ZNF629	0.00775114	-3.57991	NA	-0.58026	M	NM	ast	NA	protein_coding	protein_coding	chr15	chr16
NUDT11	KAT8	0.00205751	4.13869	NA	0.538701	NM	NM	NA	NA	protein_coding	protein_coding	chrX	chr16
SLC6A1	KAT8	0.00108937	-4.37808	NA	-0.59095	NM	NM	NA	NA	protein_coding	protein_coding	chr3	chr16
C19orf18	RP11-93O14.2	0.00531368	3.75332	NA	0.602105	NM	NM	NA	NA	protein_coding	sense_intronic	chr19	chr16
PBX4	NETO2	0.00970401	-3.47214	NA	-0.530936	NM	M	NA	neu	protein_coding	protein_coding	chr19	chr16
ABCC11	ABCC11	0.00853996	3.53276	NA	0.577608	M	M	ast	ast	protein_coding	protein_coding	chr16	chr16
FAM86B3P	PAPD5	0.00747011	-3.59663	NA	-0.5308	NM	NM	NA	NA	pseudogene	protein_coding	chr8	chr16
BTN3A1	MT1X	0.000300278	-4.85693	NA	-0.598496	NM	NM	NA	NA	protein_coding	protein_coding	chr6	chr16
RP11-418J17.1	PLLP	0.006769	-3.64609	NA	-0.556801	NM	M	NA	oli	antisense	protein_coding	chr1	chr16
ESCO2	PLLP	0.00437642	3.83877	NA	0.536951	NM	M	NA	oli	protein_coding	protein_coding	chr8	chr16
RP11-983P16.4	BEAN1	0.00859948	3.52936	NA	0.535639	NM	NM	NA	NA	antisense	protein_coding	chr12	chr16
RNF32	TK2	0.00868296	3.52459	NA	0.557321	NM	NM	NA	NA	protein_coding	protein_coding	chr7	chr16
FYTTD1P1	TK2	0.00135617	4.28855	NA	0.537389	NM	NM	NA	NA	pseudogene	protein_coding	chr9	chr16
PSG10P	EXOC3L1	0.00439624	3.8366	NA	0.591825	NM	NM	NA	NA	pseudogene	protein_coding	chr19	chr16
ZBED6	TPPP3	0.00867299	-3.52611	NA	-0.546329	NM	M	NA	oli	protein_coding	protein_coding	chr1	chr16
TRGC2	PRMT7	0.00177316	4.19127	NA	0.562761	NM	NM	NA	NA	TR_C_gene	protein_coding	chr7	chr16
FMO4	SNTB2	0.00613414	-3.69052	NA	-0.560547	M	NM	oli	NA	protein_coding	protein_coding	chr1	chr16
MGEA5	VAC14-AS1	0.0080125	-3.56456	NA	-0.670485	NM	M	NA	ast	protein_coding	antisense	chr10	chr16
POLR3DP1	AC009120.6	0.00918746	3.49744	NA	0.55825	NM	NM	NA	NA	pseudogene	antisense	chr10	chr16
RP11-495P10.3	RP11-252A24.7	0.00507314	3.77027	NA	0.577936	NM	NM	NA	NA	lincRNA	lincRNA	chr1	chr16
RP11-754B17.1	MLKL	0.00804745	3.5625	NA	0.541107	NM	NM	NA	NA	antisense	protein_coding	chr11	chr16
CIB1	MLKL	0.00459327	-3.815	NA	-0.57892	NM	NM	NA	NA	protein_coding	protein_coding	chr15	chr16
BLVRB	MLKL	0.00246975	-4.06162	NA	-0.556282	NM	NM	NA	NA	protein_coding	protein_coding	chr19	chr16
RP11-589B3.6	AC025287.1	0.00884857	3.51606	NA	0.555817	NM	NM	NA	NA	lincRNA	protein_coding	chr10	chr16
C17orf67	ATP5F1P7	0.00839394	-3.54239	NA	-0.571948	NM	NM	NA	NA	protein_coding	pseudogene	chr17	chr16
DCLRE1B	RP11-96P7.1	0.000443934	4.71907	NA	0.571401	NM	NM	NA	NA	protein_coding	lincRNA	chr1	chr16
ACRC	RP11-96P7.1	0.00315841	-3.96205	NA	-0.540998	NM	NM	NA	NA	protein_coding	lincRNA	chrX	chr16
SPTY2D1	RP11-264L1.3	0.00852423	-3.53381	NA	-0.542556	NM	NM	NA	NA	protein_coding	sense_intronic	chr11	chr16
KLF9	CDYL2	0.00747686	3.59609	NA	0.572632	NM	NM	NA	NA	protein_coding	protein_coding	chr9	chr16
LMF1	RP11-483P21.6	0.00283547	4.00648	NA	0.554778	NM	NM	NA	NA	protein_coding	antisense	chr16	chr16
GPRIN3	RP11-483P21.6	0.00176778	-4.19284	NA	-0.547697	M	NM	mic	NA	protein_coding	antisense	chr4	chr16
HMGN2P38	OSGIN1	0.0025975	-4.03958	NA	-0.5638	NM	NM	NA	NA	pseudogene	protein_coding	chr11	chr16
PAMR1	TLDC1	0.00358857	3.9171	NA	0.603363	M	NM	ast	NA	protein_coding	protein_coding	chr11	chr16
RP1-34H18.1	RP11-463O9.1	0.00190533	-4.16506	NA	-0.558906	NM	NM	NA	NA	lincRNA	pseudogene	chr12	chr16
AC019048.1	FBXO31	0.00251598	-4.05108	NA	-0.574108	NM	NM	NA	NA	antisense	protein_coding	chr2	chr16
TGFB3	FBXO31	0.00372767	3.90149	NA	0.546658	M	NM	oli	NA	protein_coding	protein_coding	chr14	chr16
PCA3	MVD	0.00790264	-3.57149	NA	-0.546083	M	NM	oli	NA	antisense	protein_coding	chr9	chr16
LINC01006	RP3-416J7.4	0.00072542	4.51305	NA	0.573342	NM	NM	NA	NA	processed_transcript	lincRNA	chr7	chr6
RBM3	RP3-416J7.4	0.00654334	3.66139	NA	0.545154	NM	NM	NA	NA	protein_coding	lincRNA	chrX	chr6
SATB1	RP3-416J7.4	0.00177316	-4.19139	NA	-0.554176	NM	NM	NA	NA	protein_coding	lincRNA	chr3	chr6
RP11-446H18.1	RP3-416J7.4	0.00290722	-3.99724	NA	-0.55702	NM	NM	NA	NA	pseudogene	lincRNA	chr3	chr6
RP11-553A10.1	RP3-416J7.4	0.00250922	4.05414	NA	0.547368	NM	NM	NA	NA	protein_coding	lincRNA	chr3	chr6
COL6A6	RP3-416J7.4	0.00232268	-4.08944	NA	-0.551059	NM	NM	NA	NA	protein_coding	lincRNA	chr3	chr6
RP11-509J21.2	RP3-416J7.4	0.00717748	3.61843	NA	0.544115	NM	NM	NA	NA	lincRNA	lincRNA	chr9	chr6
RP11-509J21.4	RP3-416J7.4	0.00796307	3.56854	NA	0.553137	NM	NM	NA	NA	lincRNA	lincRNA	chr9	chr6
MPP7	RP3-416J7.4	0.00124853	-4.32161	NA	-0.555079	NM	NM	NA	NA	protein_coding	lincRNA	chr10	chr6
CIRBP	RP3-416J7.4	0.00313314	3.96541	NA	0.577662	NM	NM	NA	NA	protein_coding	lincRNA	chr19	chr6
CTD-2031P19.3	RP3-416J7.4	0.00444025	3.83089	NA	0.545044	NM	NM	NA	NA	antisense	lincRNA	chr5	chr6
PCBD2	RP3-416J7.4	0.00372767	3.90152	NA	0.586138	NM	NM	NA	NA	protein_coding	lincRNA	chr5	chr6
GS1-393G12.12	AL033381.1	0.00713124	3.62334	NA	0.547286	NM	NM	NA	NA	antisense	protein_coding	chr8	chr6
SULT1C2	GMDS-AS1	0.0090377	3.50545	NA	0.546685	NM	NM	NA	NA	protein_coding	lincRNA	chr2	chr6
CXorf38	GMDS-AS1	0.00893416	3.51054	NA	0.558442	NM	NM	NA	NA	protein_coding	lincRNA	chrX	chr6
C12orf54	GMDS-AS1	0.00834056	3.54546	NA	0.568339	NM	NM	NA	NA	protein_coding	lincRNA	chr12	chr6
RAB15	GMDS-AS1	0.00651482	-3.66369	NA	-0.5527	M	NM	neu	NA	protein_coding	lincRNA	chr14	chr6
AC064874.1	PRPF4B	0.00675561	3.64727	NA	0.567984	NM	NM	NA	NA	protein_coding	protein_coding	chr2	chr6
PTP4A2P2	PPP1R3G	0.00984118	-3.46452	NA	-0.532003	NM	M	NA	ast	pseudogene	protein_coding	chr11	chr6
INPP5B	PPP1R3G	0.000156146	-5.09712	NA	-0.603773	NM	M	NA	ast	protein_coding	protein_coding	chr1	chr6
AOX1	TXNDC5	0.00104839	4.39124	NA	0.578975	NM	NM	NA	NA	protein_coding	protein_coding	chr2	chr6
SYTL4	TXNDC5	0.00621892	3.68448	NA	0.575967	M	NM	ast	NA	protein_coding	protein_coding	chrX	chr6
NUDT15	HULC	0.00575744	-3.7172	NA	-0.547532	NM	NM	NA	NA	protein_coding	lincRNA	chr13	chr6
ERVK3-1	RPL7P26	0.000931449	-4.43052	NA	-0.541791	NM	NM	NA	NA	processed_transcript	pseudogene	chr19	chr6
CNTNAP2	KIAA0319	0.00600386	3.69955	NA	0.531401	M	M	neu	ast	protein_coding	protein_coding	chr7	chr6
SNORA51	HIST1H2BB	0.00618263	3.68724	NA	0.531593	M	NM	mic	NA	snoRNA	protein_coding	chr7	chr6
EVI2A	RN7SL471P	0.00758704	3.58898	NA	0.545783	M	NM	oli	NA	protein_coding	misc_RNA	chr17	chr6
KCTD4	RN7SL471P	0.00953697	3.48047	NA	0.57337	M	NM	oli	NA	protein_coding	misc_RNA	chr13	chr6
PCDHGC4	RN7SL471P	0.00698439	-3.63183	NA	-0.552153	M	NM	neu	NA	protein_coding	misc_RNA	chr5	chr6
MT1X	HCP5	0.00134277	-4.29144	NA	-0.546685	NM	NM	NA	NA	protein_coding	sense_overlapping	chr16	chr6
CBX8	C6orf47	0.00047458	4.68827	NA	0.542256	NM	NM	NA	NA	protein_coding	protein_coding	chr17	chr6
MUC5B	HSPA1A	0.00867659	-3.5257	NA	-0.680328	NM	NM	NA	NA	protein_coding	protein_coding	chr11	chr6
ARNTL	HSPA1A	0.00124762	4.32538	NA	0.645769	NM	NM	NA	NA	protein_coding	protein_coding	chr11	chr6
WI2-81516E3.1	HSPA1A	0.00765951	-3.58527	NA	-0.669446	NM	NM	NA	NA	lincRNA	protein_coding	chr22	chr6
GINS2	HSPA1A	0.00729863	-3.61038	NA	-0.572221	NM	NM	NA	NA	protein_coding	protein_coding	chr16	chr6
RP11-439L18.3	HSPA1A	0.00499599	-3.77663	NA	-0.684976	NM	NM	NA	NA	antisense	protein_coding	chr6	chr6
FAM86B3P	HSPA1A	0.000466201	-4.69771	NA	-0.647054	NM	NM	NA	NA	pseudogene	protein_coding	chr8	chr6
MIR3139	HSPA1A	0.00417178	3.85627	NA	0.542693	NM	NM	NA	NA	miRNA	protein_coding	chr4	chr6
ARNTL	HSPA1B	0.00909281	3.50233	NA	0.533889	NM	NM	NA	NA	protein_coding	protein_coding	chr11	chr6
GINS2	HSPA1B	0.00786451	-3.57368	NA	-0.543623	NM	NM	NA	NA	protein_coding	protein_coding	chr16	chr6
FAM86B3P	HSPA1B	0.00571474	-3.71976	NA	-0.548763	NM	NM	NA	NA	pseudogene	protein_coding	chr8	chr6
MIR3139	HSPA1B	0.0018408	4.17758	NA	0.573835	NM	NM	NA	NA	miRNA	protein_coding	chr4	chr6
ACAN	CFB	0.00471989	3.80026	NA	0.535748	NM	NM	NA	NA	protein_coding	protein_coding	chr15	chr6
RP11-625H11.1	NELFE	0.00864275	-3.52748	NA	-0.540424	NM	NM	NA	NA	protein_coding	protein_coding	chr15	chr6
RP11-446H18.5	HSD17B8	0.00873294	-3.52251	NA	-0.531975	M	NM	oli	NA	lincRNA	protein_coding	chr3	chr6
PROX2	HSD17B8	0.00215785	-4.11803	NA	-0.579604	NM	NM	NA	NA	protein_coding	protein_coding	chr14	chr6
METTL9	C6orf1	0.00337609	3.93833	NA	0.549501	NM	NM	NA	NA	protein_coding	protein_coding	chr16	chr6
RP11-281P23.2	C6orf106	0.000320328	-4.83383	NA	-0.576924	NM	NM	NA	NA	lincRNA	protein_coding	chr4	chr6
METAP1D	RP3-340B19.5	0.00245425	-4.06373	NA	-0.530034	NM	NM	NA	NA	protein_coding	pseudogene	chr2	chr6
AC092594.1	RNF8	0.00928472	-3.49177	NA	-0.57203	NM	NM	NA	NA	lincRNA	protein_coding	chr2	chr6
USP31	RNF8	0.00676751	3.64641	NA	0.579576	NM	NM	NA	NA	protein_coding	protein_coding	chr16	chr6
DPEP2	RNF8	0.00127525	-4.31299	NA	-0.533178	NM	NM	NA	NA	protein_coding	protein_coding	chr16	chr6
MRPS30	BYSL	0.00132349	4.29868	NA	0.561941	NM	NM	NA	NA	protein_coding	protein_coding	chr5	chr6
C7orf55-LUC7L2	LRRC73	0.00347126	3.92914	NA	0.583978	NM	NM	NA	NA	protein_coding	protein_coding	chr7	chr6
SPAG5-AS1	LRRC73	0.000423371	-4.7366	NA	-0.530636	NM	NM	NA	NA	processed_transcript	protein_coding	chr17	chr6
RP11-586D19.1	LRRC73	0.00717748	-3.6189	NA	-0.537881	NM	NM	NA	NA	lincRNA	protein_coding	chr4	chr6
ADAMTS2	RP5-1120P11.1	0.00442855	-3.83287	NA	-0.540232	NM	M	NA	ast	protein_coding	antisense	chr5	chr6
FZD10-AS1	TINAG	0.00112028	-4.36947	NA	-0.594833	NM	NM	NA	NA	processed_transcript	protein_coding	chr12	chr6
FAM86B3P	BAG2	8.52838e-05	-5.29754	NA	-0.734135	NM	NM	NA	NA	pseudogene	protein_coding	chr8	chr6
APOPT1	RAB23	0.00565364	-3.72375	NA	-0.529979	NM	NM	NA	NA	protein_coding	protein_coding	chr14	chr6
SLC20A1	LINC00472	0.0080756	-3.56075	NA	-0.565714	NM	NM	NA	NA	protein_coding	lincRNA	chr2	chr6
AC019048.1	CD109	0.00744831	3.60104	NA	0.577608	NM	NM	NA	NA	antisense	protein_coding	chr2	chr6
FAM96A	RNU6-130P	0.00208626	-4.1326	NA	-0.552563	NM	NM	NA	NA	protein_coding	snRNA	chr15	chr6
SF3A3P1	DOPEY1	0.00466877	3.80784	NA	0.530034	NM	NM	NA	NA	pseudogene	protein_coding	chr20	chr6
KAT7	SNAP91	0.00399828	3.87336	NA	0.574217	NM	M	NA	neu	protein_coding	protein_coding	chr17	chr6
LRRC37A6P	RP1-104O17.3	0.00838935	3.54303	NA	0.586548	NM	NM	NA	NA	pseudogene	lincRNA	chr10	chr6
RP11-413E6.7	HACE1	0.0041506	-3.85908	NA	-0.532221	NM	NM	NA	NA	pseudogene	protein_coding	chr3	chr6
RCOR3	AL357515.1	0.00816756	-3.55562	NA	-0.586029	NM	NM	NA	NA	protein_coding	miRNA	chr1	chr6
RP6-201G10.2	AL357515.1	0.00296592	-3.98797	NA	-0.559426	NM	NM	NA	NA	lincRNA	miRNA	chrX	chr6
MKRN5P	FCF1P5	0.0074525	3.6	NA	0.537963	NM	NM	NA	NA	pseudogene	pseudogene	chrX	chr6
SNORD116-23	FCF1P5	0.0001824	5.03513	NA	0.545126	NM	NM	NA	NA	snoRNA	pseudogene	chr15	chr6
SC22CB-1D7.1	TRAF3IP2-AS1	0.00833078	3.54689	NA	0.532413	NM	NM	NA	NA	antisense	antisense	chr22	chr6
PPFIBP2	C6orf3	0.0092396	3.49465	NA	0.555625	NM	NM	NA	NA	protein_coding	antisense	chr11	chr6
AP000253.1	NUS1	0.000698665	-4.52562	NA	-0.59784	NM	NM	NA	NA	lincRNA	protein_coding	chr21	chr6
RASD1	TPD52L1	0.00463474	3.81083	NA	0.580533	NM	M	NA	ast	protein_coding	protein_coding	chr17	chr6
SEMA5A	TPD52L1	0.00918746	-3.4974	NA	-0.553903	NM	M	NA	ast	protein_coding	protein_coding	chr5	chr6
AHR	SMLR1	0.0044178	-3.83389	NA	-0.537444	M	M	oli	mic	protein_coding	protein_coding	chr7	chr6
PPP1R35	CTGF	0.00553822	3.73438	NA	0.575584	NM	NM	NA	NA	protein_coding	protein_coding	chr7	chr6
FUK	TBPL1	0.00722529	-3.61508	NA	-0.531265	NM	NM	NA	NA	protein_coding	protein_coding	chr16	chr6
TSHR	RP13-143G15.3	0.00600386	3.69961	NA	0.540779	NM	NM	NA	NA	protein_coding	antisense	chr14	chr6
DERL3	RP3-406A7.5	0.00471516	-3.80195	NA	-0.536104	NM	NM	NA	NA	protein_coding	pseudogene	chr22	chr6
FAM86C2P	ADAT2	0.00638177	3.67375	NA	0.550841	NM	NM	NA	NA	pseudogene	protein_coding	chr11	chr6
AC002310.12	PEX3	0.00477202	-3.794	NA	-0.540834	NM	NM	NA	NA	antisense	protein_coding	chr16	chr6
PRDM1	RAB32	0.00886654	-3.51488	NA	-0.549638	NM	M	NA	mic	protein_coding	protein_coding	chr6	chr6
SLC22A3	MTHFD1L	0.00445569	-3.82875	NA	-0.529487	NM	M	NA	mic	protein_coding	protein_coding	chr6	chr6
CD209	MTHFD1L	0.00457831	-3.818	NA	-0.546165	NM	M	NA	mic	protein_coding	protein_coding	chr19	chr6
RP1-193H18.3	TAGAP	0.00876851	-3.52025	NA	-0.56257	NM	M	NA	mic	lincRNA	protein_coding	chr17	chr6
AC068196.1	MRPL18	0.00804745	3.56283	NA	0.536405	NM	NM	NA	NA	lincRNA	protein_coding	chr2	chr6
CLDN16	RP1-140C12.2	0.00366269	3.90896	NA	0.613424	NM	NM	NA	NA	protein_coding	sense_overlapping	chr3	chr6
RP11-706O15.5	RP11-706O15.5	0.00583137	-3.71099	0.95281306715063496	0.832235	NM	NM	NA	NA	lincRNA	lincRNA	chrX	chrX
RP11-305E17.6	FRMPD4	0.00757834	-3.58964	NA	-0.586247	NM	M	NA	neu	antisense	protein_coding	chr1	chrX
C17orf85	PIR	0.00470603	-3.8037	NA	-0.551606	NM	M	NA	ast	protein_coding	protein_coding	chr17	chrX
PRDM1	PRDX4	0.00364985	-3.9106	NA	-0.541736	NM	NM	NA	NA	protein_coding	protein_coding	chr6	chrX
ZNF507	XK	0.000620066	4.58293	NA	0.580998	NM	M	NA	neu	protein_coding	protein_coding	chr19	chrX
STMN3	MID1IP1	0.00535053	-3.74884	NA	-0.558195	M	NM	neu	NA	protein_coding	protein_coding	chr20	chrX
RP11-658F2.8	CXorf38	0.00853996	3.5328	NA	0.573014	NM	NM	NA	NA	antisense	protein_coding	chr11	chrX
RINT1	CXorf38	0.00178394	4.18733	NA	0.596391	NM	NM	NA	NA	protein_coding	protein_coding	chr7	chrX
AC019048.1	CXorf38	0.00531809	3.75237	NA	0.561039	NM	NM	NA	NA	antisense	protein_coding	chr2	chrX
KREMEN2	CXorf38	0.0081333	3.55816	NA	0.558168	NM	NM	NA	NA	protein_coding	protein_coding	chr16	chrX
RP11-85M11.2	CXorf38	0.00887166	-3.5146	NA	-0.570554	NM	NM	NA	NA	lincRNA	protein_coding	chr3	chrX
KB-1507C5.2	CXorf38	0.0076139	3.58794	NA	0.58417	NM	NM	NA	NA	protein_coding	protein_coding	chr8	chrX
USP46-AS1	CXorf38	0.0084221	3.5398	NA	0.53285	NM	NM	NA	NA	lincRNA	protein_coding	chr4	chrX
LDB3	CXorf38	0.0074525	3.59992	NA	0.551688	M	NM	oli	NA	protein_coding	protein_coding	chr10	chrX
SHC1	TIMP1	0.00642546	3.6714	NA	0.544224	NM	NM	NA	NA	protein_coding	protein_coding	chr1	chrX
BRPF3	ZNF81	0.00733409	3.60805	NA	0.540232	NM	M	NA	ast	protein_coding	protein_coding	chr6	chrX
BEND5	PORCN	0.00646748	3.6672	NA	0.555161	NM	NM	NA	NA	protein_coding	protein_coding	chr1	chrX
WDYHV1	PORCN	0.00645231	3.66827	NA	0.537389	NM	NM	NA	NA	protein_coding	protein_coding	chr8	chrX
CWF19L1	PORCN	0.00717748	3.61863	NA	0.530554	NM	NM	NA	NA	protein_coding	protein_coding	chr10	chrX
USP2-AS1	RBM3	0.00700654	3.63032	NA	0.671552	NM	NM	NA	NA	antisense	protein_coding	chr11	chrX
PRPF38B	RBM3	0.00593551	-3.70476	NA	-0.544962	M	NM	mic	NA	protein_coding	protein_coding	chr1	chrX
PPP1CC	RBM3	0.00476934	-3.79431	NA	-0.581189	NM	NM	NA	NA	protein_coding	protein_coding	chr12	chrX
STK4	RBM3	0.00778791	-3.57842	NA	-0.538947	M	NM	mic	NA	protein_coding	protein_coding	chr20	chrX
LRRC37A15P	PQBP1	0.000732593	-4.50825	NA	-0.539986	NM	NM	NA	NA	pseudogene	protein_coding	chr4	chrX
POLM	MAGEH1	0.00499941	-3.7763	NA	-0.534682	NM	NM	NA	NA	protein_coding	protein_coding	chr7	chrX
RP11-509J21.4	RP11-403E24.1	0.0066882	3.65117	NA	0.559973	NM	NM	NA	NA	lincRNA	pseudogene	chr9	chrX
RASD1	VSIG4	0.00309874	3.9695	NA	0.640219	NM	M	NA	mic	protein_coding	protein_coding	chr17	chrX
RASSF5	EDA	0.00783916	3.57583	NA	0.586494	M	NM	mic	NA	protein_coding	protein_coding	chr1	chrX
BEND4	FOXO4	0.00818861	3.55442	NA	0.553493	M	M	neu	oli	protein_coding	protein_coding	chr4	chrX
LINC00982	TAF1	0.00276241	4.01509	NA	0.555079	M	NM	ast	NA	antisense	protein_coding	chr1	chrX
TNRC6B	PABPC1L2A	0.00964696	3.47579	NA	0.587915	NM	M	NA	neu	protein_coding	protein_coding	chr22	chrX
ING4	ARL13A	0.000306325	-4.84761	NA	-0.541326	NM	NM	NA	NA	protein_coding	protein_coding	chr12	chrX
CYP2E1	ARL13A	0.00108937	4.37717	NA	0.599426	M	NM	neu	NA	protein_coding	protein_coding	chr10	chrX
IFIT2	TIMM8A	0.00547255	-3.73996	NA	-0.533096	NM	NM	NA	NA	protein_coding	protein_coding	chr10	chrX
TMEM206	ARMCX2	0.00747011	3.59677	NA	0.570007	M	NM	oli	NA	protein_coding	protein_coding	chr1	chrX
RP11-708L7.6	SLC25A53	0.00828757	-3.54931	NA	-0.541681	NM	M	NA	ast	sense_intronic	protein_coding	chr11	chrX
FAM90A25P	COL4A5	0.00170327	4.20305	NA	0.531565	NM	M	NA	oli	pseudogene	protein_coding	chr8	chrX
TENM4	AMOT	0.00434626	3.84154	NA	0.541517	NM	M	NA	ast	protein_coding	protein_coding	chr11	chrX
FAM210A	RP3-525N14.2	0.00347604	-3.92853	NA	-0.551825	NM	NM	NA	NA	protein_coding	pseudogene	chr18	chrX
RPL31P20	BCORL1	0.000434523	-4.72933	NA	-0.549255	NM	NM	NA	NA	pseudogene	protein_coding	chr3	chrX
MROH1	AIFM1	0.00198338	4.15165	NA	0.543896	NM	NM	NA	NA	protein_coding	protein_coding	chr8	chrX
RP11-586D19.1	LINC00087	0.00560982	-3.7271	NA	-0.570089	NM	NM	NA	NA	lincRNA	lincRNA	chr4	chrX
PCDP1	ZNF449	0.0056016	3.72777	NA	0.620697	NM	NM	NA	NA	protein_coding	protein_coding	chr2	chrX
KDM4D	RP11-97N5.2	0.00545167	-3.74184	NA	-0.564757	NM	NM	NA	NA	protein_coding	pseudogene	chr11	chrX
BUB1	RP11-97N5.2	0.00865921	-3.52664	NA	-0.529569	NM	NM	NA	NA	protein_coding	pseudogene	chr2	chrX
ZBTB25	RP11-1114A5.5	0.00525154	3.75739	NA	0.574573	NM	NM	NA	NA	protein_coding	pseudogene	chr14	chrX
RP11-709A23.2	LINC00894	0.00119859	4.34173	NA	0.625919	NM	NM	NA	NA	pseudogene	antisense	chr12	chrX
CDC26	HMGB3	0.00167822	-4.21508	NA	-0.571183	NM	NM	NA	NA	protein_coding	protein_coding	chr9	chrX
FAM105B	HMGB3	0.00413866	-3.86072	NA	-0.533042	NM	NM	NA	NA	protein_coding	protein_coding	chr5	chrX
EGR2	ZNF275	0.00889604	3.51322	NA	0.573397	M	NM	mic	NA	protein_coding	protein_coding	chr10	chrX
RP11-295G20.2	F8	0.00196452	-4.1544	NA	-0.579822	NM	M	NA	ast	antisense	protein_coding	chr1	chrX
RP11-386M24.3	F8	0.00976809	-3.46881	NA	-0.588626	NM	M	NA	ast	lincRNA	protein_coding	chr15	chrX
IKBKB	F8	0.00962865	-3.47661	NA	-0.640219	NM	M	NA	ast	protein_coding	protein_coding	chr8	chrX
CTD-2353F22.1	F8	0.00775114	3.57989	NA	0.604648	M	M	ast	ast	antisense	protein_coding	chr5	chrX
SLC25A27	TMLHE	0.00226649	4.0993	NA	0.530772	NM	NM	NA	NA	protein_coding	protein_coding	chr6	chrX
PET100	SETD5	0.00798023	-3.56668	NA	-0.563172	NM	NM	NA	NA	protein_coding	protein_coding	chr19	chr3
AC007563.3	CIDECP	0.00119859	-4.34182	NA	-0.535202	NM	NM	NA	NA	lincRNA	pseudogene	chr2	chr3
GS1-18A18.2	FANCD2	0.00967125	3.47398	NA	0.650062	M	NM	neu	NA	lincRNA	protein_coding	chr7	chr3
AC019048.1	FANCD2	0.00631559	3.67841	NA	0.679754	NM	NM	NA	NA	antisense	protein_coding	chr2	chr3
RP11-497E19.1	RAF1	0.00827101	-3.5504	NA	-0.603144	M	NM	neu	NA	lincRNA	protein_coding	chr14	chr3
RP4-735C1.4	HDAC11	0.00852423	-3.53383	NA	-0.532221	NM	M	NA	oli	antisense	protein_coding	chr1	chr3
RP11-420A23.1	PP2D1	0.00365342	-3.91004	NA	-0.575147	M	NM	ast	NA	lincRNA	protein_coding	chr4	chr3
GLRA2	AC133680.1	0.00839979	3.5414	NA	0.533288	M	NM	neu	NA	protein_coding	lincRNA	chrX	chr3
UTS2B	RBMS3	0.00900123	3.50734	NA	0.531046	NM	NM	NA	NA	protein_coding	protein_coding	chr3	chr3
SYT6	CRTAP	0.00296036	3.98933	NA	0.56339	NM	NM	NA	NA	protein_coding	protein_coding	chr1	chr3
FCGR2A	CX3CR1	0.00900659	-3.50683	NA	-0.552153	M	M	mic	mic	protein_coding	protein_coding	chr1	chr3
MLLT3	CX3CR1	0.00767903	-3.58381	NA	-0.538483	NM	M	NA	mic	protein_coding	protein_coding	chr9	chr3
RP11-707M1.7	MOBP	0.00636157	-3.67506	NA	-0.571921	NM	M	NA	oli	pseudogene	protein_coding	chr11	chr3
SOCS7	TRAK1	0.00442855	3.83304	NA	0.582228	NM	NM	NA	NA	protein_coding	protein_coding	chr17	chr3
TATDN2	TRAK1	0.000185352	5.02986	NA	0.565414	NM	NM	NA	NA	protein_coding	protein_coding	chr3	chr3
PPP1R26	TRAK1	0.00185123	4.17521	NA	0.561914	M	NM	ast	NA	protein_coding	protein_coding	chr9	chr3
ATPAF2	TPMTP2	0.00407487	3.86634	NA	0.545482	NM	NM	NA	NA	protein_coding	pseudogene	chr17	chr3
PALM2	ACKR2	0.00215116	-4.1218	NA	-0.545044	M	NM	oli	NA	protein_coding	protein_coding	chr9	chr3
KRT8P3	ZNF501	0.00304966	-3.97757	NA	-0.55877	NM	NM	NA	NA	pseudogene	protein_coding	chr8	chr3
SLFN5	KIF9	0.00440392	3.83529	NA	0.621299	NM	NM	NA	NA	protein_coding	protein_coding	chr17	chr3
RP11-473M20.14	IP6K2	0.00652987	-3.66238	NA	-0.62879	NM	NM	NA	NA	antisense	protein_coding	chr16	chr3
C7orf57	CCDC36	0.00551835	-3.73585	NA	-0.562652	NM	NM	NA	NA	protein_coding	protein_coding	chr7	chr3
VPS33B	CCDC36	0.0063556	-3.67544	NA	-0.608749	NM	NM	NA	NA	protein_coding	protein_coding	chr15	chr3
PLK4	CCDC36	0.00725163	-3.61325	NA	-0.533917	NM	NM	NA	NA	protein_coding	protein_coding	chr4	chr3
AC005943.5	CCDC36	0.0050142	3.77493	NA	0.595653	NM	NM	NA	NA	lincRNA	protein_coding	chr19	chr3
FADS1	C3orf62	0.00555153	-3.73227	NA	-0.568612	NM	NM	NA	NA	protein_coding	protein_coding	chr11	chr3
NXPE4	C3orf62	0.00532382	3.75055	NA	0.556528	NM	NM	NA	NA	protein_coding	protein_coding	chr11	chr3
ZNF202	C3orf62	0.00548483	3.73864	NA	0.568859	NM	NM	NA	NA	protein_coding	protein_coding	chr11	chr3
AC019048.1	C3orf62	0.00753193	-3.59316	NA	-0.570882	NM	NM	NA	NA	antisense	protein_coding	chr2	chr3
PCDP1	C3orf62	0.00018713	-5.02656	NA	-0.627779	NM	NM	NA	NA	protein_coding	protein_coding	chr2	chr3
JMJD6	C3orf62	0.00746149	3.59859	NA	0.639043	NM	NM	NA	NA	protein_coding	protein_coding	chr17	chr3
SPECC1L	C3orf62	0.00575923	3.71662	NA	0.565386	NM	NM	NA	NA	protein_coding	protein_coding	chr22	chr3
CCDC117	C3orf62	0.00531809	3.75246	NA	0.540123	NM	NM	NA	NA	protein_coding	protein_coding	chr22	chr3
POLDIP3	C3orf62	0.000476395	4.68393	NA	0.540834	NM	NM	NA	NA	protein_coding	protein_coding	chr22	chr3
RCC1	C3orf62	0.00473808	3.79805	NA	0.621381	NM	NM	NA	NA	protein_coding	protein_coding	chr1	chr3
AL021068.1	C3orf62	0.00647077	-3.66656	NA	-0.537772	NM	NM	NA	NA	pseudogene	protein_coding	chr1	chr3
TARBP1	C3orf62	0.00326752	-3.94947	NA	-0.644976	M	NM	neu	NA	protein_coding	protein_coding	chr1	chr3
REPS1	C3orf62	0.00664279	-3.65495	NA	-0.557539	NM	NM	NA	NA	protein_coding	protein_coding	chr6	chr3
CEP19	C3orf62	0.00589378	3.70698	NA	0.543459	NM	NM	NA	NA	protein_coding	protein_coding	chr3	chr3
ZNF106	C3orf62	0.0039001	3.88501	NA	0.536295	NM	NM	NA	NA	protein_coding	protein_coding	chr15	chr3
MYO5C	C3orf62	0.00838935	-3.54315	NA	-0.568804	NM	NM	NA	NA	protein_coding	protein_coding	chr15	chr3
TNFRSF10D	C3orf62	0.0094306	3.48529	NA	0.543595	NM	NM	NA	NA	protein_coding	protein_coding	chr8	chr3
CTBP2	C3orf62	0.00467315	3.80728	NA	0.529679	NM	NM	NA	NA	protein_coding	protein_coding	chr10	chr3
CTD-2587H19.1	C3orf62	0.000567645	4.61805	NA	0.551497	NM	NM	NA	NA	lincRNA	protein_coding	chr19	chr3
FAM105B	C3orf62	0.00505542	3.77167	NA	0.536323	NM	NM	NA	NA	protein_coding	protein_coding	chr5	chr3
CTD-2636A23.2	C3orf62	0.00711131	-3.62464	NA	-0.546904	NM	NM	NA	NA	antisense	protein_coding	chr5	chr3
PHF15	C3orf62	0.00364401	3.91183	NA	0.559398	NM	NM	NA	NA	protein_coding	protein_coding	chr5	chr3
BUB1	MON1A	0.00944174	-3.48465	NA	-0.535885	NM	NM	NA	NA	protein_coding	protein_coding	chr2	chr3
AP003025.2	SEMA3B-AS1	0.00620342	-3.68582	NA	-0.561969	M	NM	ast	NA	antisense	antisense	chr11	chr3
AC018804.7	HEMK1	0.000113167	5.2145	NA	0.557922	NM	NM	NA	NA	pseudogene	protein_coding	chr2	chr3
MUC5B	GLYCTK	0.00745315	3.59901	NA	0.541381	NM	NM	NA	NA	protein_coding	protein_coding	chr11	chr3
RP11-983P16.4	GLYCTK	0.00624332	3.68292	NA	0.605085	NM	NM	NA	NA	antisense	protein_coding	chr12	chr3
RARB	GLYCTK-AS1	0.00161834	-4.22684	NA	-0.609105	NM	NM	NA	NA	protein_coding	processed_transcript	chr3	chr3
WNT1	GLYCTK-AS1	0.00124762	4.32468	NA	0.530936	NM	NM	NA	NA	protein_coding	processed_transcript	chr12	chr3
PPP1CC	GLYCTK-AS1	0.00893416	-3.51035	NA	-0.544935	NM	NM	NA	NA	protein_coding	processed_transcript	chr12	chr3
C20orf203	GLYCTK-AS1	0.00168359	4.21225	NA	0.599016	NM	NM	NA	NA	lincRNA	processed_transcript	chr20	chr3
DANCR	GLYCTK-AS1	0.0026981	-4.02858	NA	-0.541135	NM	NM	NA	NA	processed_transcript	processed_transcript	chr4	chr3
PSG8	PHF7	0.00937044	3.48854	NA	0.623896	NM	NM	NA	NA	protein_coding	protein_coding	chr19	chr3
DNTTIP1	RFT1	0.00753193	3.59321	NA	0.568831	NM	NM	NA	NA	protein_coding	protein_coding	chr20	chr3
CYP1A1	CHDH	0.00918746	3.49733	NA	0.536951	NM	M	NA	ast	protein_coding	protein_coding	chr15	chr3
HMBOX1	PXK	0.00383196	3.8908	NA	0.573835	NM	M	NA	oli	protein_coding	protein_coding	chr8	chr3
AC011747.7	PTPRG	0.00785641	3.57413	NA	0.54015	NM	NM	NA	NA	antisense	protein_coding	chr2	chr3
PALMD	PTPRG	0.00189171	4.16755	NA	0.555407	NM	NM	NA	NA	protein_coding	protein_coding	chr1	chr3
ALOX5AP	PTPRG	0.00889807	-3.51262	NA	-0.539959	M	NM	mic	NA	protein_coding	protein_coding	chr13	chr3
PAAF1	SNTN	0.00159998	4.23032	NA	0.554723	NM	NM	NA	NA	protein_coding	protein_coding	chr11	chr3
C7orf55-LUC7L2	PSMD6-AS2	0.00722421	-3.61538	NA	-0.545099	NM	NM	NA	NA	protein_coding	antisense	chr7	chr3
RP11-586D19.1	PSMD6-AS2	0.00557404	3.73093	NA	0.557457	NM	NM	NA	NA	lincRNA	antisense	chr4	chr3
ERRFI1	PRICKLE2	0.00893416	3.5104	NA	0.613643	NM	NM	NA	NA	protein_coding	protein_coding	chr1	chr3
LOXL4	ADAMTS9-AS1	0.00073094	-4.5097	NA	-0.553247	NM	NM	NA	NA	protein_coding	antisense	chr10	chr3
ZNF256	RP11-81N13.1	0.00373479	-3.90026	NA	-0.557567	NM	NM	NA	NA	protein_coding	lincRNA	chr19	chr3
AC064874.1	MITF	0.0016578	4.21951	NA	0.539549	NM	NM	NA	NA	protein_coding	protein_coding	chr2	chr3
ADAMTSL4	CGGBP1	0.00756923	-3.59022	NA	-0.572796	NM	NM	NA	NA	protein_coding	protein_coding	chr1	chr3
AL450992.2	EPHA3	0.00770505	-3.58193	NA	-0.543158	NM	NM	NA	NA	antisense	protein_coding	chr1	chr3
AC092594.1	KIAA1524	0.00984118	3.46449	NA	0.599617	NM	NM	NA	NA	lincRNA	protein_coding	chr2	chr3
DTL	KIAA1524	0.00189807	4.16631	NA	0.600191	NM	NM	NA	NA	protein_coding	protein_coding	chr1	chr3
ATF4	RP11-553A10.1	0.000931449	-4.42854	NA	-0.544662	NM	NM	NA	NA	protein_coding	protein_coding	chr22	chr3
CHCHD4	RP11-553A10.1	0.00292177	-3.99473	NA	-0.576705	M	NM	oli	NA	protein_coding	protein_coding	chr3	chr3
CEP19	RP11-553A10.1	0.00568196	-3.72166	NA	-0.685113	NM	NM	NA	NA	protein_coding	protein_coding	chr3	chr3
DNAJA1	RP11-553A10.1	0.00838872	-3.54335	NA	-0.603664	NM	NM	NA	NA	protein_coding	protein_coding	chr9	chr3
CDC26	RP11-553A10.1	0.00191348	-4.1638	NA	-0.602269	NM	NM	NA	NA	protein_coding	protein_coding	chr9	chr3
CCT5	RP11-553A10.1	0.00250922	-4.05308	NA	-0.539686	NM	NM	NA	NA	protein_coding	protein_coding	chr5	chr3
HSPA4	RP11-553A10.1	0.00978207	-3.46784	NA	-0.605687	NM	NM	NA	NA	protein_coding	protein_coding	chr5	chr3
CCDC117	PVRL3-AS1	0.00542071	-3.74403	NA	-0.608202	NM	NM	NA	NA	protein_coding	antisense	chr22	chr3
USP2-AS1	KIAA1407	0.00960836	3.47759	NA	0.595352	NM	M	NA	ast	antisense	protein_coding	chr11	chr3
ATP6V1B1	KIAA1407	0.00717748	3.6185	NA	0.632782	NM	M	NA	ast	protein_coding	protein_coding	chr2	chr3
LINC00898	KIAA1407	0.00531517	3.75297	NA	0.66663	NM	M	NA	ast	lincRNA	protein_coding	chr22	chr3
DNTTIP1	KIAA1407	0.00372128	3.90239	NA	0.564785	NM	M	NA	ast	protein_coding	protein_coding	chr20	chr3
NKAIN1	POPDC2	0.00809449	3.5599	NA	0.566316	M	M	oli	mic	protein_coding	protein_coding	chr1	chr3
EDN1	RP11-71E19.1	0.00137314	4.28545	NA	0.550294	NM	NM	NA	NA	protein_coding	lincRNA	chr6	chr3
PROX2	MCM2	0.00884945	-3.51592	NA	-0.541572	NM	NM	NA	NA	protein_coding	protein_coding	chr14	chr3
SOCS5P2	RP11-723O4.9	0.00168889	-4.20948	NA	-0.581873	NM	NM	NA	NA	pseudogene	lincRNA	chr9	chr3
SNX27	TMCC1	0.00678557	3.64493	NA	0.538893	M	NM	oli	NA	protein_coding	protein_coding	chr1	chr3
MRAP2	TMCC1	0.00920915	3.49585	NA	0.543103	M	NM	neu	NA	protein_coding	protein_coding	chr6	chr3
ZNF106	TMCC1	0.00990901	3.46124	NA	0.538893	NM	NM	NA	NA	protein_coding	protein_coding	chr15	chr3
CTD-2353F22.1	PCCB	0.00237814	4.07916	NA	0.577608	M	NM	ast	NA	antisense	protein_coding	chr5	chr3
CABP7	MRAS	0.00475054	3.79642	NA	0.56771	NM	M	NA	ast	protein_coding	protein_coding	chr22	chr3
SNHG18	MRPS22	0.00222625	-4.10735	NA	-0.533042	M	NM	oli	NA	lincRNA	protein_coding	chr5	chr3
ATP6V1B1	RP11-319G6.1	0.00990901	3.46115	NA	0.53542	NM	M	NA	ast	protein_coding	antisense	chr2	chr3
RSPH1	RBP2	0.00548309	3.73887	NA	0.579275	NM	NM	NA	NA	protein_coding	protein_coding	chr21	chr3
HRH1	RASA2-IT1	0.00566695	-3.72262	NA	-0.533807	M	NM	ast	NA	protein_coding	sense_intronic	chr3	chr3
SLC45A4	TRPC1	0.00580498	-3.71301	NA	-0.561312	NM	NM	NA	NA	protein_coding	protein_coding	chr8	chr3
FAM86B3P	RP11-274H2.5	0.00281614	-4.00854	NA	-0.655229	NM	NM	NA	NA	pseudogene	sense_overlapping	chr8	chr3
RABIF	RP11-274H2.2	0.00449208	3.8245	NA	0.537963	NM	NM	NA	NA	protein_coding	antisense	chr1	chr3
FAM86B3P	AC107021.1	0.00124853	-4.32181	NA	-0.591196	NM	NM	NA	NA	pseudogene	protein_coding	chr8	chr3
AC002310.12	DHX36	0.000879834	-4.4509	NA	-0.538619	NM	NM	NA	NA	antisense	protein_coding	chr16	chr3
RP11-474P12.3	MIR3919	0.000417752	-4.74314	NA	-0.539166	NM	NM	NA	NA	pseudogene	miRNA	chr9	chr3
GNRH1	KRT8P13	0.00130951	-4.30209	NA	-0.537362	NM	NM	NA	NA	protein_coding	pseudogene	chr8	chr3
HMBOX1	PLD1	0.00585906	3.70883	NA	0.540615	NM	M	NA	oli	protein_coding	protein_coding	chr8	chr3
UTS2B	USP13	0.00756923	3.59044	NA	0.608804	NM	NM	NA	NA	protein_coding	protein_coding	chr3	chr3
LAMTOR5-AS1	RP11-420J11.1	0.00563217	3.7258	NA	0.555926	NM	NM	NA	NA	antisense	pseudogene	chr1	chr3
HIST1H2AE	EIF2B5	0.00756923	-3.59022	NA	-0.54201	NM	NM	NA	NA	protein_coding	protein_coding	chr6	chr3
PGAM5	ABCF3	0.00956087	3.47964	NA	0.561176	NM	NM	NA	NA	protein_coding	protein_coding	chr12	chr3
ENTPD5	C3orf70	0.0061272	3.69095	NA	0.556582	NM	NM	NA	NA	protein_coding	protein_coding	chr14	chr3
NFYA	MASP1	0.00108937	-4.37754	NA	-0.545236	M	M	oli	ast	protein_coding	protein_coding	chr6	chr3
CDC26	RP11-407B7.1	0.00608764	-3.69345	NA	-0.529679	NM	NM	NA	NA	protein_coding	processed_transcript	chr9	chr3
RP11-94L15.2	PPP1R2	0.00853121	-3.53348	NA	-0.579549	NM	NM	NA	NA	lincRNA	protein_coding	chr17	chr3
TRIM51FP	AC011322.1	0.00278562	-4.01212	NA	-0.555297	NM	M	NA	neu	pseudogene	pseudogene	chr11	chr3
KB-1507C5.4	RP11-509J21.2	0.00832144	3.5473	NA	0.573151	M	NM	mic	NA	lincRNA	lincRNA	chr8	chr9
OPTN	RP11-509J21.3	0.0039153	-3.88256	NA	-0.547478	NM	NM	NA	NA	protein_coding	lincRNA	chr10	chr9
WRNIP1	RP11-509J21.4	0.00400324	-3.8725	NA	-0.606507	NM	NM	NA	NA	protein_coding	lincRNA	chr6	chr9
ANKRD18EP	RP11-509J21.4	0.00558845	3.72963	NA	0.634204	NM	NM	NA	NA	pseudogene	lincRNA	chr6	chr9
ABHD6	RP11-509J21.4	0.00713526	-3.62293	NA	-0.651757	M	NM	oli	NA	protein_coding	lincRNA	chr3	chr9
MYO5C	RP11-509J21.4	0.00690837	3.63642	NA	0.593247	NM	NM	NA	NA	protein_coding	lincRNA	chr15	chr9
LINC00930	RP11-509J21.4	0.00871488	-3.52317	NA	-0.688421	NM	NM	NA	NA	lincRNA	lincRNA	chr15	chr9
CPOX	RP11-39K24.7	0.000417752	-4.74255	NA	-0.572604	M	NM	oli	NA	protein_coding	pseudogene	chr3	chr9
RSPO4	RANBP6	0.00628044	-3.68058	NA	-0.567027	NM	NM	NA	NA	protein_coding	protein_coding	chr20	chr9
TRIM51FP	CCDC171	0.00132985	-4.2949	NA	-0.532386	NM	NM	NA	NA	pseudogene	protein_coding	chr11	chr9
RP11-85B7.2	FOCAD	0.00812187	-3.55878	NA	-0.534682	NM	NM	NA	NA	antisense	protein_coding	chr17	chr9
RP11-247A12.2	ASS1P12	0.00201558	4.14509	NA	0.55147	NM	NM	NA	NA	antisense	pseudogene	chr9	chr9
RAF1	RP11-3J10.4	0.00618881	3.68658	NA	0.560328	NM	NM	NA	NA	protein_coding	pseudogene	chr3	chr9
RP6-11O7.2	RP11-104G3.2	0.00472872	3.79887	NA	0.531319	NM	NM	NA	NA	pseudogene	pseudogene	chr22	chr9
RP5-827C21.2	RP11-203I2.1	0.00247376	4.05893	NA	0.546083	NM	NM	NA	NA	antisense	pseudogene	chr1	chr9
PANX1	MYO5BP2	0.00233875	-4.08638	NA	-0.533944	NM	NM	NA	NA	protein_coding	pseudogene	chr11	chr9
RASL10A	FAM27E3	0.00251598	-4.05102	NA	-0.536241	NM	NM	NA	NA	protein_coding	protein_coding	chr22	chr9
MTR	RP11-460N11.2	0.00900345	3.50711	NA	0.532878	NM	NM	NA	NA	protein_coding	pseudogene	chr1	chr9
AC011322.1	RP11-460N11.2	0.00201558	4.1449	NA	0.54961	M	NM	neu	NA	pseudogene	pseudogene	chr3	chr9
KB-1507C5.4	TRPM6	0.00132985	4.29461	NA	0.561668	M	NM	mic	NA	lincRNA	protein_coding	chr8	chr9
GRTP1	GNA14	0.00497821	-3.77803	NA	-0.560547	NM	M	NA	ast	protein_coding	protein_coding	chr13	chr9
KCNQ1OT1	TLE4	0.00320658	-3.95637	NA	-0.576623	NM	NM	NA	NA	antisense	protein_coding	chr11	chr9
CTD-2514K5.2	RASEF	0.00840168	-3.5409	NA	-0.554641	NM	NM	NA	NA	antisense	protein_coding	chr17	chr9
KANSL1	IDNK	0.00278562	-4.012	NA	-0.563363	NM	NM	NA	NA	protein_coding	protein_coding	chr17	chr9
ARL17A	IDNK	0.00785641	-3.57409	NA	-0.597047	NM	NM	NA	NA	protein_coding	protein_coding	chr17	chr9
ZBED6	RP11-305L7.6	0.00838935	3.54296	NA	0.602543	NM	NM	NA	NA	protein_coding	lincRNA	chr1	chr9
UTP14A	SLC35D2	0.00133984	-4.29227	NA	-0.530991	M	M	mic	oli	protein_coding	protein_coding	chrX	chr9
JHDM1D-AS1	INVS	0.00735375	-3.60677	NA	-0.542365	NM	NM	NA	NA	antisense	protein_coding	chr7	chr9
SNORA37	RALGAPA1P	0.00156183	4.2407	NA	0.540314	NM	NM	NA	NA	snoRNA	pseudogene	chr18	chr9
SLCO2A1	IKBKAP	0.00618881	-3.68657	NA	-0.535557	NM	NM	NA	NA	protein_coding	protein_coding	chr3	chr9
AL359878.1	IKBKAP	0.000716363	-4.51642	NA	-0.55691	NM	NM	NA	NA	protein_coding	protein_coding	chr10	chr9
AC018730.3	HSPA5	0.00765208	-3.58599	NA	-0.551934	NM	NM	NA	NA	antisense	protein_coding	chr2	chr9
PSEN2	RP11-395P17.3	0.00349837	-3.92668	NA	-0.556746	NM	NM	NA	NA	protein_coding	antisense	chr1	chr9
FAM86B3P	COQ4	0.00603745	3.69735	NA	0.537908	NM	NM	NA	NA	pseudogene	protein_coding	chr8	chr9
ANLN	MIR219-2	0.00920915	-3.49588	NA	-0.601887	M	NM	oli	NA	protein_coding	lincRNA	chr7	chr9
SELP	MIR219-2	0.00407067	3.86714	NA	0.547779	NM	NM	NA	NA	protein_coding	lincRNA	chr1	chr9
FLVCR2	C9orf106	0.00867687	3.52522	NA	0.538619	NM	NM	NA	NA	protein_coding	processed_transcript	chr14	chr9
DNAJB1	TOR1B	0.000269843	4.90529	NA	0.537444	NM	NM	NA	NA	protein_coding	protein_coding	chr19	chr9
RTDR1	FCN1	0.00805794	3.56195	NA	0.53039	NM	NM	NA	NA	protein_coding	protein_coding	chr22	chr9
C20orf26	SOCS5P2	0.00400069	3.87297	NA	0.532085	NM	NM	NA	NA	protein_coding	pseudogene	chr20	chr9
SNHG18	GPSM1	0.00242839	4.06864	NA	0.563035	M	NM	oli	NA	lincRNA	protein_coding	chr5	chr9
MIR3139	SAPCD2	0.000674384	-4.54077	NA	-0.62417	NM	M	NA	oli	miRNA	protein_coding	chr4	chr9
PHF7	MAN1B1	0.006648	3.65461	NA	0.540998	NM	NM	NA	NA	protein_coding	protein_coding	chr3	chr9
PNKP	C9orf169	0.00227041	4.0985	NA	0.549583	NM	NM	NA	NA	protein_coding	protein_coding	chr19	chr9
FAM86B3P	NOXA1	0.00186233	4.17226	NA	0.546357	NM	NM	NA	NA	pseudogene	protein_coding	chr8	chr9
KCND2	RP11-598F7.6	0.00603745	-3.69756	NA	-0.538674	NM	NM	NA	NA	protein_coding	lincRNA	chr7	chr12
MAP7	RP11-598F7.6	0.00693282	-3.63426	NA	-0.533452	M	NM	oli	NA	protein_coding	lincRNA	chr6	chr12
PSG8	RP11-598F7.6	0.000113167	5.21541	NA	0.577662	NM	NM	NA	NA	protein_coding	lincRNA	chr19	chr12
UCP2	ADIPOR2	0.00309874	-3.96963	NA	-0.546247	M	M	mic	oli	protein_coding	protein_coding	chr11	chr12
FAM86B3P	FKBP4	0.00523678	-3.75872	NA	-0.646644	NM	NM	NA	NA	pseudogene	protein_coding	chr8	chr12
NKPD1	RHNO1	0.00430107	3.84588	NA	0.550622	NM	NM	NA	NA	protein_coding	protein_coding	chr19	chr12
CYP4F11	RP5-1063M23.1	0.00780246	3.57781	NA	0.538455	M	NM	ast	NA	protein_coding	lincRNA	chr19	chr12
C16orf87	USP5	0.00471643	3.80133	NA	0.545208	NM	NM	NA	NA	protein_coding	protein_coding	chr16	chr12
GJC3	FAM66C	0.00596651	3.70286	NA	0.547232	NM	NM	NA	NA	protein_coding	antisense	chr7	chr12
PKHD1L1	ALG1L10P	0.00272171	4.02317	NA	0.55013	NM	NM	NA	NA	protein_coding	pseudogene	chr8	chr12
MXI1	A2M	0.00272102	-4.02385	NA	-0.549392	M	NM	oli	NA	protein_coding	protein_coding	chr10	chr12
B3GALNT1	RP11-75L1.2	0.00532023	-3.75159	NA	-0.539412	M	NM	neu	NA	protein_coding	pseudogene	chr3	chr12
DDX21	RP11-75L1.2	0.00549367	-3.73778	NA	-0.531647	M	NM	mic	NA	protein_coding	pseudogene	chr10	chr12
PI16	TAS2R46	0.0089365	3.51017	NA	0.532249	NM	NM	NA	NA	protein_coding	protein_coding	chr6	chr12
RP11-430H10.2	RP11-434C1.1	0.00614356	3.68999	NA	0.538264	NM	NM	NA	NA	lincRNA	lincRNA	chr11	chr12
AL353583.1	RN7SL67P	0.000274895	4.89228	NA	0.598223	NM	NM	NA	NA	protein_coding	misc_RNA	chr10	chr12
ZFP69B	RP11-437F6.1	0.00259082	-4.04105	NA	-0.534682	NM	NM	NA	NA	protein_coding	antisense	chr1	chr12
NRG4	RP11-283G6.3	0.00427987	3.84763	NA	0.542474	NM	NM	NA	NA	protein_coding	antisense	chr15	chr12
POLHP1	RP11-283G6.4	0.00337084	3.93932	NA	0.537826	NM	NM	NA	NA	pseudogene	antisense	chr2	chr12
PCGF6	RP11-820K3.4	0.00554473	-3.73363	NA	-0.533124	M	NM	oli	NA	protein_coding	pseudogene	chr10	chr12
AC064874.1	KIAA1551	0.00466434	3.80825	NA	0.576514	NM	NM	NA	NA	protein_coding	protein_coding	chr2	chr12
GALNTL6	KIAA1551	0.0067885	-3.64469	NA	-0.531483	M	NM	neu	NA	protein_coding	protein_coding	chr4	chr12
OVCH1	PCED1B	0.00453566	-3.82127	NA	-0.539357	NM	NM	NA	NA	protein_coding	protein_coding	chr12	chr12
CTB-57H20.1	ASB8	0.00596697	-3.70265	NA	-0.534737	NM	NM	NA	NA	sense_overlapping	protein_coding	chr5	chr12
AC019048.1	OR5BK1P	0.00828673	3.54955	NA	0.646999	NM	NM	NA	NA	antisense	pseudogene	chr2	chr12
ZBTB2	OR5BK1P	0.00961515	-3.47729	NA	-0.542857	NM	NM	NA	NA	protein_coding	pseudogene	chr6	chr12
BUB1	RND1	0.000791237	-4.48237	NA	-0.531511	NM	M	NA	ast	protein_coding	protein_coding	chr2	chr12
RP11-447H19.1	TUBA1B	0.00651482	-3.6636	NA	-0.548845	NM	NM	NA	NA	pseudogene	protein_coding	chr5	chr12
RPS3AP22	GPD1	0.00511367	-3.76733	NA	-0.562078	NM	M	NA	oli	pseudogene	protein_coding	chr5	chr12
NIP7P3	RP3-405J10.3	0.00122903	4.33133	NA	0.548161	M	NM	oli	NA	pseudogene	sense_intronic	chr6	chr12
AP000253.1	LARP4	0.00294067	-3.99218	NA	-0.547478	NM	NM	NA	NA	lincRNA	protein_coding	chr21	chr12
CTD-2353F22.1	LETMD1	0.00661688	3.65757	NA	0.658729	M	NM	ast	NA	antisense	protein_coding	chr5	chr12
GPC5	TFCP2	0.00272329	4.02172	NA	0.595954	M	NM	ast	NA	protein_coding	protein_coding	chr13	chr12
ZBBX	TFCP2	0.000747598	4.50202	NA	0.565031	M	NM	neu	NA	protein_coding	protein_coding	chr3	chr12
HMGCS1	TFCP2	0.00765951	3.58517	NA	0.61635	NM	NM	NA	NA	protein_coding	protein_coding	chr5	chr12
UBALD2	SMAGP	0.000572427	4.61201	NA	0.53203	NM	NM	NA	NA	protein_coding	protein_coding	chr17	chr12
ID2	MFSD5	0.00709887	3.62529	NA	0.544525	NM	NM	NA	NA	protein_coding	protein_coding	chr2	chr12
OLFML2B	ATF7	0.00969412	3.47283	NA	0.535666	NM	NM	NA	NA	protein_coding	protein_coding	chr1	chr12
AC074286.1	CALCOCO1	0.0063474	-3.67633	NA	-0.572249	NM	NM	NA	NA	sense_overlapping	protein_coding	chr2	chr12
ZEB2	HNRNPA1	0.00990901	3.46107	NA	0.548052	M	NM	oli	NA	protein_coding	protein_coding	chr2	chr12
AP000769.1	GDF11	0.0095935	3.47831	NA	0.538674	NM	NM	NA	NA	protein_coding	protein_coding	chr11	chr12
ITGAM	GDF11	0.00505463	3.77245	NA	0.605441	M	NM	mic	NA	protein_coding	protein_coding	chr16	chr12
RNU6-1016P	GDF11	0.00292177	-3.99485	NA	-0.532331	NM	NM	NA	NA	snRNA	protein_coding	chr6	chr12
FZD10-AS1	GDF11	0.00842673	3.53955	NA	0.53851	NM	NM	NA	NA	processed_transcript	protein_coding	chr12	chr12
C11orf45	RPL41	0.00549367	-3.73785	NA	-0.532358	NM	NM	NA	NA	protein_coding	protein_coding	chr11	chr12
KCNQ1OT1	PAN2	0.00373076	-3.90091	NA	-0.53553	NM	NM	NA	NA	antisense	protein_coding	chr11	chr12
ARNTL	PAN2	0.00864818	3.5272	NA	0.609815	NM	NM	NA	NA	protein_coding	protein_coding	chr11	chr12
USP2-AS1	PAN2	0.00700323	-3.63067	NA	-0.565742	NM	NM	NA	NA	antisense	protein_coding	chr11	chr12
RP11-418J17.1	PAN2	0.00891033	3.51182	NA	0.574272	NM	NM	NA	NA	antisense	protein_coding	chr1	chr12
ZNF860	PAN2	0.00833731	-3.54618	NA	-0.580588	NM	NM	NA	NA	protein_coding	protein_coding	chr3	chr12
PCYOX1L	PAN2	0.00550979	-3.73689	NA	-0.708107	M	NM	neu	NA	protein_coding	protein_coding	chr5	chr12
ZNF837	RN7SL809P	0.00660032	-3.65851	NA	-0.553766	NM	NM	NA	NA	protein_coding	misc_RNA	chr19	chr12
GSTM4	MYO1A	0.00652192	3.66318	NA	0.530034	NM	NM	NA	NA	protein_coding	protein_coding	chr1	chr12
DALRD3	MYO1A	0.000752114	4.49835	NA	0.565988	NM	NM	NA	NA	protein_coding	protein_coding	chr3	chr12
AC002310.12	B4GALNT1	0.00226649	4.09919	NA	0.570526	NM	M	NA	neu	antisense	protein_coding	chr16	chr12
DCX	METTL1	0.00309874	-3.96967	NA	-0.554231	M	NM	neu	NA	protein_coding	protein_coding	chrX	chr12
AC019048.1	NUP107	0.00247348	4.05951	NA	0.558278	NM	NM	NA	NA	antisense	protein_coding	chr2	chr12
ARNTL	SLC35E3	0.00300025	-3.98438	NA	-0.576377	NM	NM	NA	NA	protein_coding	protein_coding	chr11	chr12
SLC25A35	SLC35E3	0.0011514	4.35897	NA	0.554805	NM	NM	NA	NA	protein_coding	protein_coding	chr17	chr12
PAPD5	SLC35E3	0.00269901	-4.02827	NA	-0.574463	NM	NM	NA	NA	protein_coding	protein_coding	chr16	chr12
PRPF4B	SLC35E3	0.00300656	-3.98364	NA	-0.584306	NM	NM	NA	NA	protein_coding	protein_coding	chr6	chr12
RC3H2	SLC35E3	0.00798247	-3.56641	NA	-0.533479	NM	NM	NA	NA	protein_coding	protein_coding	chr9	chr12
RORA	SLC35E3	0.00736486	-3.60609	NA	-0.540396	NM	NM	NA	NA	protein_coding	protein_coding	chr15	chr12
FAM86B3P	SLC35E3	0.00178394	4.18672	NA	0.534463	NM	NM	NA	NA	pseudogene	protein_coding	chr8	chr12
WDFY3	SLC35E3	0.0057797	-3.71485	NA	-0.532249	NM	NM	NA	NA	protein_coding	protein_coding	chr4	chr12
HSP90AA1	RP11-320P7.1	0.00575744	-3.71704	NA	-0.549692	NM	NM	NA	NA	protein_coding	lincRNA	chr14	chr12
FAM86B3P	THAP2	0.00421766	-3.85247	NA	-0.562843	NM	NM	NA	NA	pseudogene	protein_coding	chr8	chr12
CTSO	CCDC41	0.0063474	3.67619	NA	0.627368	NM	NM	NA	NA	protein_coding	protein_coding	chr4	chr12
PRLR	RP11-350G24.2	0.00682094	-3.64253	NA	-0.592864	NM	NM	NA	NA	protein_coding	pseudogene	chr5	chr12
CEACAM1	MYBPC1	0.000451587	-4.71308	NA	-0.535967	NM	M	NA	ast	protein_coding	protein_coding	chr19	chr12
MIEF2	Y_RNA	0.00478223	-3.79298	NA	-0.57594	NM	NM	NA	NA	protein_coding	misc_RNA	chr17	chr1
AC009492.1	C12orf45	0.00715305	-3.62139	NA	-0.539029	NM	NM	NA	NA	lincRNA	protein_coding	chr2	chr12
TMEM158	WSCD2	0.0014833	4.2592	NA	0.537717	NM	M	NA	neu	protein_coding	protein_coding	chr3	chr12
AC004893.11	RP3-462E2.3	0.00839046	3.54273	NA	0.583267	NM	NM	NA	NA	antisense	lincRNA	chr7	chr12
IRS1	RP3-462E2.3	0.00257052	4.04412	NA	0.550649	NM	NM	NA	NA	protein_coding	lincRNA	chr2	chr12
RP11-418J17.1	RP3-462E2.3	0.00118163	4.34683	NA	0.561613	NM	NM	NA	NA	antisense	lincRNA	chr1	chr12
RRNAD1	RP3-462E2.3	0.00703859	3.6284	NA	0.563035	NM	NM	NA	NA	protein_coding	lincRNA	chr1	chr12
TCTN3	RP3-462E2.3	0.00124762	-4.32394	NA	-0.581299	NM	NM	NA	NA	protein_coding	lincRNA	chr10	chr12
AC005943.5	RP3-462E2.3	0.00732823	3.60838	NA	0.554094	NM	NM	NA	NA	lincRNA	lincRNA	chr19	chr12
MSH4	RP11-809C9.2	0.00754641	-3.59189	NA	-0.570335	M	NM	oli	NA	protein_coding	lincRNA	chr1	chr12
FAM86B3P	PXN-AS1	0.00126117	4.31831	NA	0.610226	NM	NM	NA	NA	pseudogene	antisense	chr8	chr12
AIP	SIRT4	0.00646138	3.66762	NA	0.542556	NM	NM	NA	NA	protein_coding	protein_coding	chr11	chr12
CLPB	SIRT4	0.00814589	3.55719	NA	0.530663	M	NM	mic	NA	protein_coding	protein_coding	chr11	chr12
C17orf102	SIRT4	0.00432611	-3.84408	NA	-0.657444	NM	NM	NA	NA	protein_coding	protein_coding	chr17	chr12
RALBP1	SIRT4	0.00717683	3.61951	NA	0.547122	NM	NM	NA	NA	protein_coding	protein_coding	chr18	chr12
CHCHD4	SIRT4	0.00687063	3.63855	NA	0.560109	M	NM	oli	NA	protein_coding	protein_coding	chr3	chr12
RP11-553A10.1	SIRT4	0.00937501	-3.48819	NA	-0.593301	NM	NM	NA	NA	protein_coding	protein_coding	chr3	chr12
DDX23	SIRT4	0.00517619	3.76374	NA	0.584416	NM	NM	NA	NA	protein_coding	protein_coding	chr12	chr12
RBM23	SIRT4	0.00353818	3.92228	NA	0.534573	NM	NM	NA	NA	protein_coding	protein_coding	chr14	chr12
ZFYVE19	SIRT4	0.00565364	3.72342	NA	0.568722	NM	NM	NA	NA	protein_coding	protein_coding	chr15	chr12
PODNL1	RP11-340F14.5	0.00524349	-3.75811	NA	-0.56041	NM	NM	NA	NA	protein_coding	sense_overlapping	chr19	chr12
AC018730.3	P2RX4	0.00510279	3.76802	NA	0.532686	NM	M	NA	mic	antisense	protein_coding	chr2	chr12
CEACAM1	P2RX4	0.00366446	3.90853	NA	0.531538	NM	M	NA	mic	protein_coding	protein_coding	chr19	chr12
RP11-619F23.2	CLIP1	0.00747011	3.59711	NA	0.533889	NM	NM	NA	NA	antisense	protein_coding	chr10	chr12
CCNYL1	ZCCHC8	0.00886383	-3.51521	NA	-0.541435	NM	M	NA	mic	protein_coding	protein_coding	chr2	chr12
SPAG5-AS1	ZCCHC8	0.0094824	3.48247	NA	0.546247	NM	M	NA	mic	processed_transcript	protein_coding	chr17	chr12
NPAT	RPS11P5	0.00646748	-3.66711	NA	-0.559398	NM	NM	NA	NA	protein_coding	pseudogene	chr11	chr12
TMEM168	RPS11P5	0.00729863	-3.61032	NA	-0.544552	NM	NM	NA	NA	protein_coding	pseudogene	chr7	chr12
EGR3	ZNF891	0.000763152	-4.49349	NA	-0.542693	M	NM	mic	NA	protein_coding	protein_coding	chr8	chr12
HMBOX1	RNASE1	0.00247376	-4.05876	NA	-0.580369	NM	M	NA	oli	protein_coding	protein_coding	chr8	chr14
FAM155B	ACIN1	0.00201558	4.14559	NA	0.532741	NM	NM	NA	NA	protein_coding	protein_coding	chrX	chr14
REM2	EFS	0.000210461	4.98313	NA	0.581627	NM	M	NA	oli	protein_coding	protein_coding	chr14	chr14
ATP6V1B1	CMTM5	0.00962252	3.47696	NA	0.566507	NM	M	NA	oli	protein_coding	protein_coding	chr2	chr14
ANKRD40	CMTM5	0.00888416	-3.51412	NA	-0.608585	M	M	oli	oli	protein_coding	protein_coding	chr17	chr14
ACIN1	CMTM5	0.00691666	-3.6356	NA	-0.562898	NM	M	NA	oli	protein_coding	protein_coding	chr14	chr14
RP11-386M24.3	CMTM5	0.00761788	-3.58768	NA	-0.545208	NM	M	NA	oli	lincRNA	protein_coding	chr15	chr14
CYS1	RP11-966I7.2	0.00256329	4.04502	NA	0.5308	NM	NM	NA	NA	protein_coding	antisense	chr2	chr14
FAM86EP	RP11-966I7.2	0.00919642	3.49675	NA	0.57758	NM	NM	NA	NA	pseudogene	antisense	chr4	chr14
CERS3	CTD-2213F21.2	0.00726165	-3.61226	NA	-0.546029	NM	M	NA	oli	protein_coding	antisense	chr15	chr14
KLHL17	INSM2	0.00332473	-3.94412	NA	-0.534983	NM	NM	NA	NA	protein_coding	protein_coding	chr1	chr14
AC019048.1	FANCM	0.00461872	3.81247	NA	0.649132	NM	NM	NA	NA	antisense	protein_coding	chr2	chr14
KRT18P15	LRR1	0.00439997	-3.83622	NA	-0.568503	NM	NM	NA	NA	pseudogene	protein_coding	chr3	chr14
GALNTL6	PYGL	0.00481759	-3.78953	NA	-0.570253	M	NM	neu	NA	protein_coding	protein_coding	chr4	chr14
SEMA5B	RP11-547D23.1	0.00132384	-4.29803	NA	-0.530581	M	NM	neu	NA	protein_coding	antisense	chr3	chr14
MAMSTR	RP11-547D23.1	0.00457831	-3.81793	NA	-0.536241	NM	NM	NA	NA	protein_coding	antisense	chr19	chr14
FAM86B3P	RP11-454L9.2	0.00075044	4.4993	NA	0.58417	NM	NM	NA	NA	pseudogene	pseudogene	chr8	chr14
AC064874.1	KTN1	0.00984118	3.46487	NA	0.559891	NM	NM	NA	NA	protein_coding	protein_coding	chr2	chr14
AC139100.2	SIX4	0.00924767	3.49358	NA	0.548189	NM	NM	NA	NA	protein_coding	protein_coding	chr18	chr14
RN7SL239P	RP11-973N13.4	0.00899485	3.50779	NA	0.540861	NM	NM	NA	NA	misc_RNA	antisense	chr11	chr14
DNAJC27-AS1	MAX	0.00397087	-3.87707	NA	-0.567573	NM	NM	NA	NA	antisense	protein_coding	chr2	chr14
EXTL2	RP11-72M17.1	0.00211753	-4.12837	NA	-0.570444	NM	NM	NA	NA	protein_coding	lincRNA	chr1	chr14
SMYD2	RP11-72M17.1	0.000581246	-4.60761	NA	-0.554559	NM	NM	NA	NA	protein_coding	lincRNA	chr1	chr14
GJC3	ARG2	0.00231261	-4.09195	NA	-0.613534	NM	NM	NA	NA	protein_coding	protein_coding	chr7	chr14
PPP1CC	EXD2	0.00164774	4.22119	NA	0.543978	NM	NM	NA	NA	protein_coding	protein_coding	chr12	chr14
MORC1	DPF3	0.00459327	3.81474	NA	0.529843	M	NM	mic	NA	protein_coding	protein_coding	chr3	chr14
RP11-31F19.1	RBM25	0.00464387	-3.81001	NA	-0.569843	NM	NM	NA	NA	sense_intronic	protein_coding	chr9	chr14
RP3-406A7.7	RP5-1021I20.1	0.00723323	-3.61455	NA	-0.57728	NM	NM	NA	NA	lincRNA	antisense	chr6	chr14
MYO1B	PTGR2	0.00236234	-4.08146	NA	-0.580178	NM	NM	NA	NA	protein_coding	protein_coding	chr2	chr14
AC011322.1	PROX2	0.00461385	-3.81296	NA	-0.54015	M	NM	neu	NA	pseudogene	protein_coding	chr3	chr14
CPM	PROX2	0.00765621	3.58552	NA	0.597239	NM	NM	NA	NA	protein_coding	protein_coding	chr12	chr14
PCYOX1L	PROX2	0.000833345	-4.46848	NA	-0.703595	M	NM	neu	NA	protein_coding	protein_coding	chr5	chr14
RNF4	NEK9	0.00545619	-3.74086	NA	-0.537444	NM	NM	NA	NA	protein_coding	protein_coding	chr4	chr14
RP11-418J17.1	JDP2	0.0026981	4.02863	NA	0.556036	NM	M	NA	mic	antisense	protein_coding	chr1	chr14
CMTM2	JDP2	0.00919137	-3.49701	NA	-0.585044	NM	M	NA	mic	protein_coding	protein_coding	chr16	chr14
AL163953.3	JDP2	0.00419468	-3.85471	NA	-0.54406	NM	M	NA	mic	lincRNA	protein_coding	chr14	chr14
RP11-411B10.4	TTLL5	0.00142703	4.27248	NA	0.537471	NM	NM	NA	NA	pseudogene	protein_coding	chr18	chr14
SUGT1P2	GSTZ1	0.00940156	3.48675	NA	0.538045	NM	NM	NA	NA	pseudogene	protein_coding	chr3	chr14
GPR156	AHSA1	0.00647185	-3.66625	NA	-0.53944	NM	NM	NA	NA	protein_coding	protein_coding	chr3	chr14
PLG	Y_RNA	0.00222625	4.10706	NA	0.547669	NM	NM	NA	NA	protein_coding	misc_RNA	chr6	chr1
IP6K2	Y_RNA	0.00720491	-3.61671	NA	-0.576241	NM	NM	NA	NA	protein_coding	misc_RNA	chr3	chr1
C12orf54	EFCAB11	0.00467413	3.80655	NA	0.553137	NM	NM	NA	NA	protein_coding	protein_coding	chr12	chr14
HSBP1L1	TDP1	0.00859948	-3.52937	NA	-0.546876	M	NM	ast	NA	protein_coding	protein_coding	chr18	chr14
CABP7	ITPK1	0.00186824	4.17097	NA	0.545591	NM	NM	NA	NA	protein_coding	protein_coding	chr22	chr14
RP11-759A9.1	C14orf64	0.00294067	-3.99176	NA	-0.53892	NM	NM	NA	NA	sense_intronic	protein_coding	chr8	chr14
DCTN5	HSP90AA1	0.00876851	3.52012	NA	0.643144	NM	NM	NA	NA	protein_coding	protein_coding	chr16	chr14
CKS2	AHNAK2	0.00585303	-3.70932	NA	-0.574135	NM	NM	NA	NA	protein_coding	protein_coding	chr9	chr14
AC104781.1	CDCA4	0.00797833	-3.5669	NA	-0.533124	NM	NM	NA	NA	antisense	protein_coding	chr2	chr14
HTR6	TMEM121	0.00238399	-4.07678	NA	-0.533561	NM	NM	NA	NA	protein_coding	protein_coding	chr1	chr14
RP11-216N14.7	TMEM121	0.000253251	-4.92325	NA	-0.533534	NM	NM	NA	NA	pseudogene	protein_coding	chr1	chr14
RPS3AP34	TMEM121	0.000300278	-4.85595	NA	-0.545072	NM	NM	NA	NA	pseudogene	protein_coding	chr8	chr14
TTLL7-IT1	TUBGCP5	0.00178394	4.18677	NA	0.559371	M	NM	oli	NA	sense_intronic	protein_coding	chr1	chr15
WRNIP1	TUBGCP5	0.00335116	-3.94154	NA	-0.554532	NM	NM	NA	NA	protein_coding	protein_coding	chr6	chr15
RP11-480I12.5	SNORD116-7	0.000156146	-5.09438	NA	-0.55825	NM	NM	NA	NA	pseudogene	snoRNA	chr1	chr15
AC006946.15	SNORD116-9	0.00975086	-3.46991	NA	-0.538893	NM	NM	NA	NA	protein_coding	snoRNA	chr22	chr15
NPR1	MTMR10	0.000868214	-4.45561	NA	-0.55218	NM	NM	NA	NA	protein_coding	protein_coding	chr1	chr15
CHSY1	KLF13	0.000648545	4.56522	NA	0.601969	M	NM	mic	NA	protein_coding	protein_coding	chr15	chr15
GOLGA8H	RP11-3D4.3	0.00826501	3.55118	NA	0.544252	NM	NM	NA	NA	protein_coding	antisense	chr15	chr15
TRIM51FP	GOLGA8B	0.0091462	-3.49992	NA	-0.553766	NM	NM	NA	NA	pseudogene	protein_coding	chr11	chr15
BUB1	RP11-323I15.5	0.00734082	3.60756	NA	0.553137	NM	NM	NA	NA	protein_coding	lincRNA	chr2	chr15
RP5-1021I20.1	DPH6	0.00334802	3.94196	NA	0.60216	NM	NM	NA	NA	antisense	protein_coding	chr14	chr15
PCK1	DLL4	0.00976708	3.46897	NA	0.551032	NM	NM	NA	NA	protein_coding	protein_coding	chr20	chr15
DEPTOR	ITPKA	0.00666269	3.65363	NA	0.539631	NM	NM	NA	NA	protein_coding	protein_coding	chr8	chr15
RN7SL239P	RP11-519G16.3	0.00447071	3.82707	NA	0.624607	NM	NM	NA	NA	misc_RNA	antisense	chr11	chr15
RNA5SP118	SLC12A1	0.00542388	3.74373	NA	0.596473	NM	NM	NA	NA	rRNA	protein_coding	chr2	chr15
AC015849.16	RP11-30K9.6	0.00664279	-3.6552	NA	-0.583623	NM	NM	NA	NA	lincRNA	lincRNA	chr17	chr15
PTCHD3P1	RP11-30K9.6	0.00932859	-3.48988	NA	-0.5308	NM	NM	NA	NA	antisense	lincRNA	chr10	chr15
AC009961.2	RN7SL613P	0.00241436	4.0712	NA	0.546384	NM	NM	NA	NA	pseudogene	misc_RNA	chr2	chr15
RP11-304F15.4	RNU5B-1	0.00434626	-3.8416	NA	-0.564129	NM	NM	NA	NA	lincRNA	snRNA	chr17	chr15
SC22CB-1D7.1	PKM	0.00797679	-3.56723	NA	-0.532003	NM	NM	NA	NA	antisense	protein_coding	chr22	chr15
CHKA	HEXA-AS1	0.000300278	-4.85582	NA	-0.539713	NM	NM	NA	NA	protein_coding	antisense	chr11	chr15
RP11-418J17.1	RP11-1007O24.3	0.000434523	4.72893	NA	0.567765	NM	NM	NA	NA	antisense	lincRNA	chr1	chr15
RAB3GAP1	UBL7-AS1	0.00193753	-4.15953	NA	-0.544798	NM	NM	NA	NA	protein_coding	antisense	chr2	chr15
CHL1	UBL7-AS1	0.00413866	-3.86096	NA	-0.56689	NM	NM	NA	NA	protein_coding	antisense	chr3	chr15
ZDHHC23	UBL7-AS1	0.000200285	-5.0021	NA	-0.604238	M	NM	neu	NA	protein_coding	antisense	chr3	chr15
ATP2C1	UBL7-AS1	0.00315841	-3.96205	NA	-0.547724	NM	NM	NA	NA	protein_coding	antisense	chr3	chr15
CLDN18	RP11-10O17.1	0.00215897	4.11739	NA	0.536924	NM	NM	NA	NA	protein_coding	pseudogene	chr3	chr15
HIST1H4C	SIN3A	0.000923795	-4.43424	NA	-0.536733	NM	NM	NA	NA	protein_coding	protein_coding	chr6	chr15
RAB36	HMG20A	0.00460903	3.81339	NA	0.535147	NM	NM	NA	NA	protein_coding	protein_coding	chr22	chr15
RP11-51F16.5	RP11-762H8.1	0.00781745	3.57683	NA	0.58015	NM	NM	NA	NA	pseudogene	antisense	chr17	chr15
PCDP1	RP11-752G15.8	0.0026363	4.03541	NA	0.579357	NM	NM	NA	NA	protein_coding	antisense	chr2	chr15
LTBP2	RP11-90B9.2	0.00233578	-4.08758	NA	-0.547478	NM	NM	NA	NA	protein_coding	sense_intronic	chr14	chr15
IL34	UBE2Q2P1	0.0074525	-3.60067	NA	-0.533835	NM	NM	NA	NA	protein_coding	pseudogene	chr16	chr15
WDR19	ISG20	0.000879834	4.45005	NA	0.550321	M	NM	neu	NA	protein_coding	protein_coding	chr4	chr15
PODNL1	ZNF710	0.00304966	3.97654	NA	0.543158	NM	NM	NA	NA	protein_coding	protein_coding	chr19	chr15
CTD-2353F22.1	ZNF710	0.00786451	3.57359	NA	0.551333	M	NM	ast	NA	antisense	protein_coding	chr5	chr15
EVC	RP11-617F23.1	0.00965619	3.47532	NA	0.596391	NM	M	NA	ast	protein_coding	antisense	chr4	chr15
MIR3139	IDH2	0.00984118	-3.46477	NA	-0.553301	NM	M	NA	ast	miRNA	protein_coding	chr4	chr15
CTD-2353F22.1	IDH2	0.00390871	3.88409	NA	0.579057	M	M	ast	ast	antisense	protein_coding	chr5	chr15
SUSD3	CTD-3049M7.1	0.00233578	4.08736	NA	0.543568	M	NM	mic	NA	protein_coding	lincRNA	chr9	chr15
CD37	CTD-3049M7.1	0.00347126	3.92906	NA	0.543705	M	NM	mic	NA	protein_coding	lincRNA	chr19	chr15
PLD1	HNRNPA1P62	0.00233875	-4.08636	NA	-0.545017	M	NM	oli	NA	protein_coding	pseudogene	chr3	chr15
DNM1P46	DNM1P46	0.00605297	3.69562	NA	0.580232	NM	NM	NA	NA	pseudogene	pseudogene	chr15	chr15
PTPLAD2	SNRPA1	0.00833731	3.54605	NA	0.546384	NM	NM	NA	NA	protein_coding	protein_coding	chr9	chr15
ACSL1	DDRGK1	0.00308112	3.97244	NA	0.545728	M	NM	mic	NA	protein_coding	protein_coding	chr4	chr20
MT1L	GPCPD1	0.00798247	-3.56637	NA	-0.53944	NM	NM	NA	NA	pseudogene	protein_coding	chr16	chr20
PLLP	DTD1	0.00867659	3.52567	NA	0.551032	M	NM	oli	NA	protein_coding	protein_coding	chr16	chr20
SLC29A4	RIN2	0.00847066	3.53727	NA	0.536651	NM	M	NA	mic	protein_coding	protein_coding	chr7	chr20
CD160	DUSP15	0.00715507	-3.62065	NA	-0.54581	NM	NM	NA	NA	protein_coding	protein_coding	chr1	chr20
SLC35F5	RP5-1085F17.4	0.00797833	-3.56686	NA	-0.545728	NM	NM	NA	NA	protein_coding	antisense	chr2	chr20
ENTHD2	RP5-1085F17.4	0.00164774	4.22175	NA	0.622283	NM	NM	NA	NA	protein_coding	antisense	chr17	chr20
SLC39A8	RP5-1085F17.4	0.00199123	-4.15039	NA	-0.534874	NM	NM	NA	NA	protein_coding	antisense	chr4	chr20
DNMT1	RP5-1085F17.4	0.00214299	4.12345	NA	0.574901	NM	NM	NA	NA	protein_coding	antisense	chr19	chr20
MRPL13	RP5-1085F17.3	0.00976219	-3.4692	NA	-0.536405	NM	NM	NA	NA	protein_coding	lincRNA	chr8	chr20
F3	LINC00657	0.00439008	3.83747	NA	0.560109	M	NM	ast	NA	protein_coding	lincRNA	chr1	chr20
FAM13B	LINC00657	0.0039667	-3.8777	NA	-0.53039	NM	NM	NA	NA	protein_coding	lincRNA	chr5	chr20
NOSIP	LPIN3	7.45775e-05	5.35602	NA	0.589774	NM	NM	NA	NA	protein_coding	protein_coding	chr19	chr20
ARNTL	SGK2	0.00459327	-3.81481	NA	-0.627614	NM	M	NA	oli	protein_coding	protein_coding	chr11	chr20
RP11-418J17.1	SGK2	0.0047641	-3.79506	NA	-0.628735	NM	M	NA	oli	antisense	protein_coding	chr1	chr20
JDP2	SGK2	0.00661848	-3.65738	NA	-0.654245	M	M	mic	oli	protein_coding	protein_coding	chr14	chr20
CINP	SGK2	0.00800086	3.56541	NA	0.564785	NM	M	NA	oli	protein_coding	protein_coding	chr14	chr20
FAM86B3P	SGK2	0.00944174	3.4845	NA	0.557321	NM	M	NA	oli	pseudogene	protein_coding	chr8	chr20
ESCO2	SGK2	0.00215785	4.1179	NA	0.603144	NM	M	NA	oli	protein_coding	protein_coding	chr8	chr20
RAB6C	SYS1	0.00984846	-3.46409	NA	-0.56175	NM	NM	NA	NA	protein_coding	protein_coding	chr2	chr20
DAXX	SYS1	0.00647412	3.66602	NA	0.536268	NM	NM	NA	NA	protein_coding	protein_coding	chr6	chr20
CHCHD4	SYS1	0.00563477	3.72539	NA	0.534163	M	NM	oli	NA	protein_coding	protein_coding	chr3	chr20
ARG2	ZMYND8	0.0041506	3.85959	NA	0.537936	NM	NM	NA	NA	protein_coding	protein_coding	chr14	chr20
THOC7-AS1	SOX18	0.00475954	-3.79562	NA	-0.535202	NM	NM	NA	NA	antisense	protein_coding	chr3	chr20
TTLL7-IT1	ZNF596	0.00756892	3.5907	NA	0.574983	M	M	oli	neu	sense_intronic	protein_coding	chr1	chr8
PGAP3	FAM86B3P	0.0035585	3.9199	NA	0.529515	NM	NM	NA	NA	protein_coding	pseudogene	chr17	chr8
ANKRD30B	FAM86B3P	0.00998674	3.4574	NA	0.546001	M	NM	neu	NA	protein_coding	pseudogene	chr18	chr8
USP31	FAM86B3P	0.00518829	-3.76245	NA	-0.61203	NM	NM	NA	NA	protein_coding	pseudogene	chr16	chr8
ABHD6	FAM86B3P	0.00773644	-3.58075	NA	-0.544197	M	NM	oli	NA	protein_coding	pseudogene	chr3	chr8
ABCC5	FAM86B3P	0.00369367	-3.90564	NA	-0.56946	NM	NM	NA	NA	protein_coding	pseudogene	chr3	chr8
RP11-509J21.1	FAM86B3P	0.00373804	3.89986	NA	0.572659	NM	NM	NA	NA	lincRNA	pseudogene	chr9	chr8
SYS1	FAM86B3P	0.00420533	-3.85355	NA	-0.62663	NM	NM	NA	NA	protein_coding	pseudogene	chr20	chr8
CIRBP	FAM86B3P	0.00990737	3.46177	NA	0.605824	NM	NM	NA	NA	protein_coding	pseudogene	chr19	chr8
PPP1R15B	RP11-62H7.2	0.00964323	-3.4761	NA	-0.588079	NM	NM	NA	NA	protein_coding	pseudogene	chr1	chr8
MTFR1	RP11-62H7.2	0.00620563	-3.68556	NA	-0.578947	M	NM	oli	NA	protein_coding	pseudogene	chr8	chr8
ALOX12B	AF131216.5	0.000476311	4.68658	NA	0.551606	NM	NM	NA	NA	protein_coding	antisense	chr17	chr8
ABCC11	AF131216.5	0.00782883	3.57633	NA	0.532987	M	NM	ast	NA	protein_coding	antisense	chr16	chr8
C21orf67	FAM167A	0.00222128	4.10827	NA	0.58529	NM	M	NA	ast	protein_coding	protein_coding	chr21	chr8
GDNF-AS1	C8orf48	0.00156183	-4.23927	NA	-0.563527	M	NM	oli	NA	lincRNA	protein_coding	chr5	chr8
HMGCS1	PIWIL2	0.00737443	3.60538	NA	0.554395	NM	NM	NA	NA	protein_coding	protein_coding	chr5	chr8
ZFYVE20	CTD-3247F14.2	0.0072607	3.61262	NA	0.545482	NM	M	NA	mic	protein_coding	sense_overlapping	chr3	chr8
XBP1	ADAM28	0.00195077	-4.1571	NA	-0.586384	NM	M	NA	mic	protein_coding	protein_coding	chr22	chr8
C14orf23	SDAD1P1	0.0021567	-4.1198	NA	-0.558195	NM	NM	NA	NA	protein_coding	pseudogene	chr14	chr8
HNRNPH1	EXTL3-AS1	0.00217725	-4.11467	NA	-0.547013	NM	NM	NA	NA	protein_coding	antisense	chr5	chr8
TENM4	HMBOX1	0.000625204	4.57905	NA	0.596336	NM	NM	NA	NA	protein_coding	protein_coding	chr11	chr8
CPM	KB-1836B5.1	0.00969384	3.47294	NA	0.530526	NM	NM	NA	NA	protein_coding	sense_overlapping	chr12	chr8
UGGT1	GINS4	0.00180377	-4.18357	NA	-0.533917	NM	NM	NA	NA	protein_coding	protein_coding	chr2	chr8
DNAJA1	GINS4	0.00925531	-3.49325	NA	-0.547013	NM	NM	NA	NA	protein_coding	protein_coding	chr9	chr8
FKBP4	GINS4	0.00974828	-3.47041	NA	-0.532714	NM	NM	NA	NA	protein_coding	protein_coding	chr12	chr8
RP5-1021I20.1	GINS4	0.00715366	3.62124	NA	0.544607	NM	NM	NA	NA	antisense	protein_coding	chr14	chr8
FAM86B3P	HGSNAT	0.0018408	4.1775	NA	0.688175	NM	NM	NA	NA	pseudogene	protein_coding	chr8	chr8
SOX4	RP11-759A9.2	0.00621892	-3.6845	NA	-0.551552	NM	NM	NA	NA	protein_coding	pseudogene	chr6	chr8
RP11-389O22.1	ATP6V1H	0.00320239	-3.95689	NA	-0.538483	NM	NM	NA	NA	lincRNA	protein_coding	chr1	chr8
RP13-487C10.1	RGS20	0.00278678	-4.01168	NA	-0.566699	NM	M	NA	ast	pseudogene	protein_coding	chrX	chr8
RP11-412D9.4	SOX17	0.00415765	3.85752	NA	0.531128	NM	NM	NA	NA	antisense	protein_coding	chr12	chr8
FZD10-AS1	SOX17	0.00185123	4.17477	NA	0.598414	NM	NM	NA	NA	processed_transcript	protein_coding	chr12	chr8
MVD	CLVS1	0.00359138	-3.91671	NA	-0.534655	NM	M	NA	neu	protein_coding	protein_coding	chr16	chr8
PLD2	ADHFE1	0.00828403	3.54975	NA	0.534545	NM	M	NA	ast	protein_coding	protein_coding	chr17	chr8
FAM86B3P	MCMDC2	0.00845298	-3.53794	NA	-0.539686	NM	NM	NA	NA	pseudogene	protein_coding	chr8	chr8
TXNL4B	RP11-403D15.2	0.00785641	-3.57411	NA	-0.533725	NM	NM	NA	NA	protein_coding	antisense	chr16	chr8
ARNTL	RP11-48B3.3	0.0021567	-4.11983	NA	-0.653753	NM	NM	NA	NA	protein_coding	lincRNA	chr11	chr8
BDNF-AS	RP11-48B3.3	0.00917426	3.49835	NA	0.56946	NM	NM	NA	NA	antisense	lincRNA	chr11	chr8
PCDP1	RP11-48B3.3	0.00583699	3.7106	NA	0.588872	NM	NM	NA	NA	protein_coding	lincRNA	chr2	chr8
TTLL7-IT1	RP11-48B3.3	0.0066882	3.65135	NA	0.557676	M	NM	oli	NA	sense_intronic	lincRNA	chr1	chr8
RP5-1063M23.1	RP11-48B3.3	0.00816756	3.55564	NA	0.591333	NM	NM	NA	NA	lincRNA	lincRNA	chr12	chr8
FAM86B3P	RP11-48B3.3	0.00309874	3.96964	NA	0.625373	NM	NM	NA	NA	pseudogene	lincRNA	chr8	chr8
PSG10P	RP11-48B3.3	0.00748408	3.59565	NA	0.530581	NM	NM	NA	NA	pseudogene	lincRNA	chr19	chr8
ARNTL	RP11-48B3.4	0.00928472	-3.49214	NA	-0.59691	NM	NM	NA	NA	protein_coding	lincRNA	chr11	chr8
RP11-196E1.3	RP11-48B3.4	0.00690837	3.63643	NA	0.581053	M	NM	oli	NA	antisense	lincRNA	chr11	chr8
FAHD2CP	RP11-48B3.4	0.00877022	3.51973	NA	0.540588	NM	NM	NA	NA	pseudogene	lincRNA	chr2	chr8
PCYOX1L	RP11-48B3.4	0.0013848	4.28153	NA	0.664005	M	NM	neu	NA	protein_coding	lincRNA	chr5	chr8
CCDC69	RP11-48B3.4	0.00309632	-3.97053	NA	-0.53635	NM	NM	NA	NA	protein_coding	lincRNA	chr5	chr8
ANKRD30B	SLC10A5	0.00439008	-3.8373	NA	-0.539084	M	M	neu	neu	protein_coding	protein_coding	chr18	chr8
RP11-513O17.2	RP11-98H4.4	0.00519166	-3.76213	NA	-0.588817	NM	NM	NA	NA	lincRNA	pseudogene	chr8	chr8
C17orf67	KB-1460A1.5	0.00678557	3.64532	NA	0.5854	NM	NM	NA	NA	protein_coding	lincRNA	chr17	chr8
SPDYE3	KB-1507C5.3	0.0011514	4.35824	NA	0.55568	NM	NM	NA	NA	protein_coding	sense_intronic	chr7	chr8
C1orf145	KB-1507C5.4	0.00526765	3.75631	NA	0.602406	NM	M	NA	mic	protein_coding	lincRNA	chr1	chr8
CARD11	BAALC	0.00272102	-4.02378	NA	-0.553575	M	NM	mic	NA	protein_coding	protein_coding	chr7	chr8
NCR3LG1	ENY2	0.00557404	3.7308	NA	0.529952	NM	NM	NA	NA	protein_coding	protein_coding	chr11	chr8
ATF4	CTD-2292P10.4	0.00804745	-3.56248	NA	-0.556692	NM	NM	NA	NA	protein_coding	antisense	chr22	chr8
JDP2	CTD-2292P10.4	0.00548309	-3.73918	NA	-0.584798	M	NM	mic	NA	protein_coding	antisense	chr14	chr8
RP11-958J22.1	PYCRL	0.00966372	-3.47468	NA	-0.618264	NM	NM	NA	NA	processed_transcript	protein_coding	chr11	chr8
ZBED6	PYCRL	0.00915175	-3.49963	NA	-0.552427	NM	NM	NA	NA	protein_coding	protein_coding	chr1	chr8
CTCF	PYCRL	0.0063556	-3.67552	NA	-0.589036	NM	NM	NA	NA	protein_coding	protein_coding	chr16	chr8
RPS3AP22	PYCRL	0.00990901	-3.4613	NA	-0.5454	NM	NM	NA	NA	pseudogene	protein_coding	chr5	chr8
FAM86B3P	NRBP2	0.00436687	3.83949	NA	0.536159	NM	NM	NA	NA	pseudogene	protein_coding	chr8	chr8
QRSL1P3	TMEM249	0.00883664	-3.5166	NA	-0.532331	NM	NM	NA	NA	pseudogene	protein_coding	chr14	chr8
CRADD	RECQL4	0.00116969	4.35245	NA	0.536514	M	NM	oli	NA	protein_coding	protein_coding	chr12	chr8
FZD10-AS1	ZNF721	0.00812394	-3.5586	NA	-0.533452	NM	NM	NA	NA	processed_transcript	protein_coding	chr12	chr4
TRPV5	RP11-503N18.1	0.00804745	3.56288	NA	0.573069	NM	NM	NA	NA	protein_coding	lincRNA	chr7	chr4
CORIN	EVC2	0.00675561	3.64747	NA	0.535748	NM	M	NA	ast	protein_coding	protein_coding	chr4	chr4
LUCAT1	RP11-281P23.2	0.00702536	-3.62902	NA	-0.555625	M	NM	mic	NA	lincRNA	lincRNA	chr5	chr4
DHX32	CC2D2A	0.00340199	-3.93491	NA	-0.532768	NM	NM	NA	NA	protein_coding	protein_coding	chr10	chr4
RP11-736K20.6	MED28	0.00422414	-3.85192	NA	-0.533971	NM	NM	NA	NA	lincRNA	protein_coding	chr11	chr4
LONRF2	RP11-496D24.2	0.00112028	-4.36916	NA	-0.546056	M	NM	neu	NA	protein_coding	lincRNA	chr2	chr4
AC019048.1	SEPSECS	0.00116068	4.35492	NA	0.530882	NM	NM	NA	NA	antisense	protein_coding	chr2	chr4
FRZB	SEL1L3	0.0074525	3.59921	NA	0.563882	NM	NM	NA	NA	protein_coding	protein_coding	chr2	chr4
MTND5P16	TLR6	0.00149522	4.25675	NA	0.548271	NM	M	NA	mic	pseudogene	protein_coding	chr3	chr4
DCX	WDR19	0.00118974	4.3445	NA	0.578647	M	M	neu	neu	protein_coding	protein_coding	chrX	chr4
FAM86B3P	RP11-472B18.1	0.0021567	-4.1198	NA	-0.537608	NM	NM	NA	NA	pseudogene	pseudogene	chr8	chr4
MROH8	NSUN7	0.000671142	4.54543	NA	0.573807	NM	NM	NA	NA	protein_coding	protein_coding	chr20	chr4
GPALPP1	ATP10D	0.00709887	-3.62584	NA	-0.557649	NM	NM	NA	NA	protein_coding	protein_coding	chr13	chr4
COX18	ATP10D	0.00462167	-3.81203	NA	-0.561969	NM	NM	NA	NA	protein_coding	protein_coding	chr4	chr4
INHA	SRD5A3-AS1	0.00545167	3.74185	NA	0.616077	NM	NM	NA	NA	protein_coding	processed_transcript	chr2	chr4
DCTN5	SRD5A3-AS1	0.0035585	-3.91966	NA	-0.545783	NM	NM	NA	NA	protein_coding	processed_transcript	chr16	chr4
TRIB3	UBA6	0.00112158	-4.36833	NA	-0.581572	M	NM	neu	NA	protein_coding	protein_coding	chr20	chr4
USP54	RP11-692D12.1	0.0015884	-4.23268	NA	-0.550567	NM	NM	NA	NA	protein_coding	antisense	chr10	chr4
C2orf44	RP11-377G16.2	0.00913876	-3.50056	NA	-0.557922	NM	NM	NA	NA	protein_coding	antisense	chr2	chr4
ABCC2	TMEM150C	0.00992003	-3.46032	NA	-0.537854	NM	M	NA	ast	protein_coding	protein_coding	chr10	chr4
GEMIN6	THAP9-AS1	0.00230313	-4.09364	NA	-0.547779	NM	NM	NA	NA	protein_coding	antisense	chr2	chr4
DOK4	THAP9-AS1	0.00907664	-3.50323	NA	-0.535256	NM	NM	NA	NA	protein_coding	antisense	chr16	chr4
RBM23	THAP9-AS1	0.00826501	-3.55118	NA	-0.535284	NM	NM	NA	NA	protein_coding	antisense	chr14	chr4
37865	ARHGAP24	0.00325443	3.95125	NA	0.534163	M	NM	neu	NA	protein_coding	protein_coding	chr22	chr4
OR13E1P	ARHGAP24	0.000629784	4.57455	NA	0.536541	NM	NM	NA	NA	pseudogene	protein_coding	chr9	chr4
PRR12	ARHGAP24	0.000922483	4.43508	NA	0.541135	NM	NM	NA	NA	protein_coding	protein_coding	chr19	chr4
AP001136.2	PTPN13	0.00531368	3.7532	NA	0.536979	NM	NM	NA	NA	antisense	protein_coding	chr21	chr4
TENM4	AFF1	9.6544e-05	5.25813	NA	0.54324	NM	NM	NA	NA	protein_coding	protein_coding	chr11	chr4
FAM227A	HSD17B13	0.000458708	4.70455	NA	0.554176	M	NM	ast	NA	protein_coding	protein_coding	chr22	chr4
SGK2	SPP1	0.0081333	-3.55806	NA	-0.543705	M	M	oli	mic	protein_coding	protein_coding	chr20	chr4
C11orf30	FAM13A	0.000975521	4.41348	NA	0.550731	NM	NM	NA	NA	protein_coding	protein_coding	chr11	chr4
AC019048.1	GSTCD	0.00227041	4.09827	NA	0.651046	NM	NM	NA	NA	antisense	protein_coding	chr2	chr4
APOPT1	CYP2U1	0.00130263	-4.3044	NA	-0.548407	NM	NM	NA	NA	protein_coding	protein_coding	chr14	chr4
PSG6	LRIT3	0.00995623	3.4584	NA	0.556637	NM	NM	NA	NA	protein_coding	protein_coding	chr19	chr4
AC019048.1	ALPK1	0.00666269	3.65329	NA	0.538619	NM	NM	NA	NA	antisense	protein_coding	chr2	chr4
GRIFIN	ARSJ	0.00288298	-4.00031	NA	-0.531948	NM	M	NA	ast	processed_transcript	protein_coding	chr7	chr4
FAM105B	CIR1P2	0.0080601	-3.5616	NA	-0.578291	NM	M	NA	oli	protein_coding	pseudogene	chr5	chr4
GPHN	CICP16	0.00746504	-3.59821	NA	-0.530116	M	NM	neu	NA	protein_coding	pseudogene	chr14	chr4
PEMT	PLK4	0.0064418	3.66964	NA	0.553712	NM	NM	NA	NA	protein_coding	protein_coding	chr17	chr4
TMEM206	PLK4	0.00907664	-3.50329	NA	-0.53378	M	NM	oli	NA	protein_coding	protein_coding	chr1	chr4
CEP19	PLK4	0.00853215	-3.53334	NA	-0.715051	NM	NM	NA	NA	protein_coding	protein_coding	chr3	chr4
AC019048.1	MFSD8	0.00966372	3.4744	NA	0.552071	NM	NM	NA	NA	antisense	protein_coding	chr2	chr4
TRMT61B	RP11-223C24.1	0.00354607	-3.92135	NA	-0.560437	NM	NM	NA	NA	protein_coding	lincRNA	chr2	chr4
BDNF	RP11-58H15.1	0.000522191	-4.64872	NA	-0.576213	NM	NM	NA	NA	protein_coding	pseudogene	chr11	chr4
TAF1A	NPY2R	0.00166454	4.21798	NA	0.544224	NM	NM	NA	NA	protein_coding	protein_coding	chr1	chr4
FAM86B3P	GLRB	0.00250016	-4.05557	NA	-0.5492	NM	NM	NA	NA	pseudogene	protein_coding	chr8	chr4
COBL	PPID	0.00970401	3.47244	NA	0.598278	M	NM	oli	NA	protein_coding	protein_coding	chr7	chr4
CTCF	PPID	0.00272171	4.0231	NA	0.574409	NM	NM	NA	NA	protein_coding	protein_coding	chr16	chr4
GINS2	PPID	0.00848119	-3.53665	NA	-0.581818	NM	NM	NA	NA	protein_coding	protein_coding	chr16	chr4
CLDN16	PPID	0.00829901	-3.54839	NA	-0.647491	NM	NM	NA	NA	protein_coding	protein_coding	chr3	chr4
TLE4	PPID	0.0073098	3.60979	NA	0.605824	NM	NM	NA	NA	protein_coding	protein_coding	chr9	chr4
ENPP2	PPID	0.00990182	3.46213	NA	0.625044	M	NM	oli	NA	protein_coding	protein_coding	chr8	chr4
CTD-2195M15.1	PPID	0.00300946	3.98277	NA	0.570198	NM	NM	NA	NA	pseudogene	protein_coding	chr5	chr4
ARMCX2	MFAP3L	0.00508259	3.76917	NA	0.591415	NM	NM	NA	NA	protein_coding	protein_coding	chrX	chr4
APOPT1	MFAP3L	0.000836479	-4.46679	NA	-0.539686	NM	NM	NA	NA	protein_coding	protein_coding	chr14	chr4
RAB34	C4orf47	0.00978237	-3.46773	NA	-0.557211	M	NM	ast	NA	protein_coding	protein_coding	chr17	chr4
ZNF534	C4orf47	0.00883052	-3.51693	NA	-0.594915	NM	NM	NA	NA	protein_coding	protein_coding	chr19	chr4
C17orf67	AL359878.1	0.00901191	-3.50651	NA	-0.534518	NM	NM	NA	NA	protein_coding	protein_coding	chr17	chr10
SNX25	PFKP	0.00815645	3.55661	NA	0.547122	NM	NM	NA	NA	protein_coding	protein_coding	chr4	chr10
NLRP14	RBM17	0.00877022	-3.51979	NA	-0.559672	NM	NM	NA	NA	protein_coding	protein_coding	chr11	chr10
AC016722.1	RP11-563J2.2	0.00272329	4.02172	NA	0.56823	NM	M	NA	ast	protein_coding	lincRNA	chr2	chr10
GBP6	RP11-563J2.2	0.000667186	4.54826	NA	0.561941	NM	M	NA	ast	protein_coding	lincRNA	chr1	chr10
AC019048.1	PRKCQ	0.00768455	3.58312	NA	0.67363	NM	M	NA	oli	antisense	protein_coding	chr2	chr10
DNASE1L1	PRKCQ	0.00686522	3.6393	NA	0.563308	NM	M	NA	oli	protein_coding	protein_coding	chrX	chr10
NUDT9	PRKCQ	0.00663175	-3.65625	NA	-0.566835	NM	M	NA	oli	protein_coding	protein_coding	chr4	chr10
RUNDC3B	ITIH2	0.00234233	-4.0857	NA	-0.545072	NM	NM	NA	NA	protein_coding	protein_coding	chr7	chr10
CMTM5	NUDT5	0.00833831	-3.54574	NA	-0.534819	M	NM	oli	NA	protein_coding	protein_coding	chr14	chr10
SUCLG1	RP11-295P9.3	0.00250922	-4.05317	NA	-0.539604	NM	NM	NA	NA	protein_coding	protein_coding	chr2	chr10
COA5	RP11-295P9.3	0.00106791	-4.38481	NA	-0.58231	NM	NM	NA	NA	protein_coding	protein_coding	chr2	chr10
WNT2B	RP11-295P9.3	0.00631651	3.67809	NA	0.54324	NM	NM	NA	NA	protein_coding	protein_coding	chr1	chr10
CADM2	RP11-295P9.3	0.00928472	-3.49201	NA	-0.535995	NM	NM	NA	NA	protein_coding	protein_coding	chr3	chr10
ANAPC13	RP11-295P9.3	0.00959197	-3.47846	NA	-0.549282	NM	NM	NA	NA	protein_coding	protein_coding	chr3	chr10
EHMT1	RP11-295P9.3	0.00505542	3.77161	NA	0.596774	NM	NM	NA	NA	protein_coding	protein_coding	chr9	chr10
ACTR6	RP11-295P9.3	0.00532023	-3.75178	NA	-0.543486	NM	NM	NA	NA	protein_coding	protein_coding	chr12	chr10
KIAA1033	RP11-295P9.3	0.00753193	-3.59353	NA	-0.539904	NM	NM	NA	NA	protein_coding	protein_coding	chr12	chr10
PITPNM2	RP11-295P9.3	0.00132985	4.29544	NA	0.544716	NM	NM	NA	NA	protein_coding	protein_coding	chr12	chr10
BRF1	RP11-295P9.3	0.00653495	3.66185	NA	0.530144	NM	NM	NA	NA	protein_coding	protein_coding	chr14	chr10
GAK	RP11-295P9.3	0.0063474	3.67632	NA	0.555844	NM	NM	NA	NA	protein_coding	protein_coding	chr4	chr10
MYO9B	RP11-295P9.3	0.00895418	3.50943	NA	0.554231	M	NM	mic	NA	protein_coding	protein_coding	chr19	chr10
ATP13A1	RP11-295P9.3	0.00702536	3.62921	NA	0.540943	NM	NM	NA	NA	protein_coding	protein_coding	chr19	chr10
MAML1	RP11-295P9.3	0.00674669	3.64814	NA	0.535092	NM	NM	NA	NA	protein_coding	protein_coding	chr5	chr10
DTL	CDNF	0.00767021	3.58456	NA	0.579221	NM	NM	NA	NA	protein_coding	protein_coding	chr1	chr10
KB-1507C5.4	CDNF	0.00857741	3.53098	NA	0.633657	M	NM	mic	NA	lincRNA	protein_coding	chr8	chr10
KCP	FAM188A	0.00123709	-4.32915	NA	-0.547095	NM	NM	NA	NA	processed_transcript	protein_coding	chr7	chr10
EMP3	CUBN	0.00467271	3.80747	NA	0.570936	NM	M	NA	ast	protein_coding	protein_coding	chr19	chr10
RP11-216N14.7	CASC10	0.000108631	-5.23146	NA	-0.543787	NM	M	NA	ast	pseudogene	protein_coding	chr1	chr10
NAV3	CASC10	0.0066882	-3.65123	NA	-0.536323	NM	M	NA	ast	protein_coding	protein_coding	chr12	chr10
RP13-487P22.1	CASC10	0.00325443	-3.95114	NA	-0.584142	M	M	neu	ast	sense_intronic	protein_coding	chr15	chr10
ZNF721	CASC10	0.00995623	-3.45833	NA	-0.619686	NM	M	NA	ast	protein_coding	protein_coding	chr4	chr10
CTD-2012J19.1	CASC10	0.00253926	-4.04804	NA	-0.538811	NM	M	NA	ast	pseudogene	protein_coding	chr5	chr10
SPTY2D1	HNRNPRP1	0.00790164	-3.57172	NA	-0.539522	NM	M	NA	mic	protein_coding	pseudogene	chr11	chr10
AC079341.1	HSPA8P3	0.00399573	-3.87414	NA	-0.582474	NM	NM	NA	NA	protein_coding	pseudogene	chr4	chr10
ELMO1	WAC	0.00798751	3.56609	NA	0.571757	NM	NM	NA	NA	protein_coding	protein_coding	chr7	chr10
CTCF	WAC	0.0094306	3.48561	NA	0.629829	NM	NM	NA	NA	protein_coding	protein_coding	chr16	chr10
PHF15	WAC	0.00604158	3.69653	NA	0.551743	NM	NM	NA	NA	protein_coding	protein_coding	chr5	chr10
AF131215.2	CREM	0.0091867	3.49778	NA	0.531538	NM	NM	NA	NA	sense_intronic	protein_coding	chr8	chr10
CCT4	RP11-258F22.2	0.00201558	-4.1462	NA	-0.543486	NM	NM	NA	NA	protein_coding	lincRNA	chr2	chr10
MRPL18	RP11-258F22.2	0.00448985	-3.82543	NA	-0.543896	NM	NM	NA	NA	protein_coding	lincRNA	chr6	chr10
RP11-116O18.3	RP11-508N22.8	0.00960836	3.47764	NA	0.554094	M	NM	ast	NA	antisense	processed_transcript	chr18	chr10
FRMPD2	RP11-508N22.8	0.00407067	3.86757	NA	0.536815	M	NM	ast	NA	protein_coding	processed_transcript	chr10	chr10
FLAD1	LINC00999	0.00143899	-4.26829	NA	-0.60041	NM	NM	NA	NA	protein_coding	protein_coding	chr1	chr10
AUP1	TMEM72-AS1	0.00978207	-3.46785	NA	-0.557539	NM	NM	NA	NA	protein_coding	antisense	chr2	chr10
TMEM206	TMEM72-AS1	0.00169027	-4.20899	NA	-0.627724	M	NM	oli	NA	protein_coding	antisense	chr1	chr10
KCND2	RP11-285G1.2	0.00585303	-3.7096	NA	-0.61933	NM	NM	NA	NA	protein_coding	antisense	chr7	chr10
GEMIN6	RP11-285G1.2	0.00304966	-3.97623	NA	-0.552782	NM	NM	NA	NA	protein_coding	antisense	chr2	chr10
RP11-323I15.5	RP11-285G1.2	0.00829901	3.54845	NA	0.641449	NM	NM	NA	NA	lincRNA	antisense	chr15	chr10
ZNF534	RP11-285G1.2	0.00773734	3.5806	NA	0.674477	NM	NM	NA	NA	protein_coding	antisense	chr19	chr10
MOV10L1	FRMPD2	0.00639307	3.67297	NA	0.542912	NM	M	NA	ast	protein_coding	protein_coding	chr22	chr10
FZD10-AS1	RP11-179K3.2	0.00908371	-3.50292	NA	-0.539139	NM	NM	NA	NA	processed_transcript	lincRNA	chr12	chr10
CTD-2031P19.3	HNRNPH3	0.00666501	-3.65288	NA	-0.619111	NM	NM	NA	NA	antisense	protein_coding	chr5	chr10
INHBA	RP11-119F7.3	0.0065085	-3.66412	NA	-0.530062	M	NM	mic	NA	protein_coding	pseudogene	chr7	chr10
C1orf87	CDH23	0.00738315	3.60482	NA	0.545318	NM	NM	NA	NA	protein_coding	protein_coding	chr1	chr10
RP11-430H10.4	Y_RNA	0.00600386	3.69979	NA	0.581244	NM	NM	NA	NA	lincRNA	misc_RNA	chr11	chr1
RP11-958J22.1	Y_RNA	0.00888972	3.51374	NA	0.553329	NM	NM	NA	NA	processed_transcript	misc_RNA	chr11	chr1
RPS5P2	Y_RNA	0.00218187	4.11372	NA	0.564046	NM	NM	NA	NA	pseudogene	misc_RNA	chr21	chr1
C7orf55-LUC7L2	Y_RNA	0.00440448	-3.83509	NA	-0.570472	NM	NM	NA	NA	protein_coding	misc_RNA	chr7	chr1
CCNYL1	Y_RNA	0.00722421	-3.61525	NA	-0.539768	NM	NM	NA	NA	protein_coding	misc_RNA	chr2	chr1
ZBED6	Y_RNA	0.00108937	4.37829	NA	0.568831	NM	NM	NA	NA	protein_coding	misc_RNA	chr1	chr1
PRPS1	Y_RNA	0.00315841	-3.96223	NA	-0.544716	NM	NM	NA	NA	protein_coding	misc_RNA	chrX	chr1
ESYT3	Y_RNA	0.000766301	4.49153	NA	0.585208	NM	NM	NA	NA	protein_coding	misc_RNA	chr3	chr1
GTF2H3	Y_RNA	0.00564833	-3.72463	NA	-0.594176	NM	NM	NA	NA	protein_coding	misc_RNA	chr12	chr1
TCTN3	Y_RNA	0.000178976	-5.04716	NA	-0.614901	NM	NM	NA	NA	protein_coding	misc_RNA	chr10	chr1
FAM86C1	P4HA1	0.0074525	-3.6005	NA	-0.553383	NM	M	NA	mic	protein_coding	protein_coding	chr11	chr10
PPP1CC	P4HA1	0.00746504	3.5981	NA	0.561887	NM	M	NA	mic	protein_coding	protein_coding	chr12	chr10
ADAM21	P4HA1	0.00486949	-3.78606	NA	-0.551032	NM	M	NA	mic	protein_coding	protein_coding	chr14	chr10
FAM86B3P	P4HA1	0.00064591	-4.56757	NA	-0.664908	NM	M	NA	mic	pseudogene	protein_coding	chr8	chr10
CCKBR	USP54	0.00238399	-4.0772	NA	-0.608011	M	NM	neu	NA	protein_coding	protein_coding	chr11	chr10
TM7SF2	USP54	0.0074525	-3.60033	NA	-0.634122	NM	NM	NA	NA	protein_coding	protein_coding	chr11	chr10
IKZF2	USP54	0.00620563	3.68545	NA	0.626439	M	NM	oli	NA	protein_coding	protein_coding	chr2	chr10
SH2D5	USP54	0.00918063	-3.49806	NA	-0.568284	M	NM	neu	NA	protein_coding	protein_coding	chr1	chr10
BAZ1A	USP54	0.00666373	3.65306	NA	0.545701	NM	NM	NA	NA	protein_coding	protein_coding	chr14	chr10
ZNF507	VCL	0.0066601	-3.65387	NA	-0.530144	NM	NM	NA	NA	protein_coding	protein_coding	chr19	chr10
LINC00310	RP11-90J7.2	0.00674292	3.64842	NA	0.533315	NM	NM	NA	NA	lincRNA	lincRNA	chr21	chr10
CACNA1C-AS3	RP11-342M3.5	0.000435508	4.72557	NA	0.547587	NM	NM	NA	NA	antisense	antisense	chr12	chr10
SCN11A	SFTPA1	0.00392141	3.8818	NA	0.54201	M	NM	ast	NA	protein_coding	protein_coding	chr3	chr10
ALDH7A1	RP11-149I23.3	0.00191918	4.16255	NA	0.5854	M	M	ast	oli	protein_coding	antisense	chr5	chr10
RP11-385D13.3	LGI1	0.00816756	-3.55556	NA	-0.560519	NM	M	NA	ast	lincRNA	protein_coding	chr17	chr10
ZNF662	RP11-310E22.5	0.0041506	3.85927	NA	0.534026	NM	NM	NA	NA	protein_coding	lincRNA	chr3	chr10
RMND5A	C10orf131	0.00628182	-3.68037	NA	-0.559207	M	NM	oli	NA	protein_coding	protein_coding	chr2	chr10
LMF2	C10orf131	0.000457512	4.70756	NA	0.551716	NM	NM	NA	NA	protein_coding	protein_coding	chr22	chr10
RP11-452L6.5	C10orf131	0.00166439	4.21831	NA	0.538783	NM	NM	NA	NA	antisense	protein_coding	chr16	chr10
MFAP3	C10orf131	0.00844897	-3.53849	NA	-0.539986	NM	NM	NA	NA	protein_coding	protein_coding	chr5	chr10
DTL	CC2D2B	0.000384728	4.76675	NA	0.531483	NM	NM	NA	NA	protein_coding	protein_coding	chr1	chr10
MPHOSPH8	C10orf12	0.000971186	4.41525	NA	0.554751	NM	NM	NA	NA	protein_coding	protein_coding	chr13	chr10
RIBC1	C10orf12	0.00228168	-4.0961	NA	-0.549282	NM	NM	NA	NA	protein_coding	protein_coding	chrX	chr10
ITIH4	LOXL4	0.00273862	4.01803	NA	0.612495	NM	NM	NA	NA	protein_coding	protein_coding	chr3	chr10
RP11-398K22.12	ABCC2	0.00929987	-3.49123	NA	-0.538893	NM	NM	NA	NA	antisense	protein_coding	chr6	chr10
WSCD1	C10orf2	0.00907664	3.50344	NA	0.547341	M	NM	oli	NA	protein_coding	protein_coding	chr17	chr10
THAP9-AS1	C10orf2	0.00924043	-3.49445	NA	-0.531155	NM	NM	NA	NA	antisense	protein_coding	chr4	chr10
TSC1	DPCD	0.000671142	-4.54552	NA	-0.546794	NM	NM	NA	NA	protein_coding	protein_coding	chr9	chr10
TRPM4	LDB1	0.000443934	4.71907	NA	0.532249	NM	NM	NA	NA	protein_coding	protein_coding	chr19	chr10
FAM86B3P	CYP17A1	0.00737443	3.60537	NA	0.533835	NM	NM	NA	NA	pseudogene	protein_coding	chr8	chr10
YBX1P3	PCGF6	0.00145771	4.26507	NA	0.531374	NM	M	NA	oli	pseudogene	protein_coding	chr3	chr10
RP11-1379J22.2	RP11-451M19.3	0.00114015	4.36196	NA	0.542939	NM	NM	NA	NA	antisense	protein_coding	chr5	chr10
AP000253.1	SMNDC1	0.000469394	-4.69151	NA	-0.566644	NM	NM	NA	NA	lincRNA	protein_coding	chr21	chr10
CECR7	ATRNL1	0.00731196	-3.6094	NA	-0.533561	NM	NM	NA	NA	lincRNA	protein_coding	chr22	chr10
RP4-800G7.2	C10orf85	0.00342483	-3.9331	NA	-0.557676	NM	NM	NA	NA	pseudogene	protein_coding	chr7	chr10
HIST1H4B	BCCIP	0.00575296	3.71793	NA	0.593985	NM	NM	NA	NA	protein_coding	protein_coding	chr6	chr10
JMJD7	AL450307.1	0.00251251	-4.05181	NA	-0.563828	NM	NM	NA	NA	protein_coding	protein_coding	chr15	chr10
CASP8	FSTL3	0.00232268	4.0897	NA	0.538975	NM	NM	NA	NA	protein_coding	protein_coding	chr2	chr19
DNTTIP1	CIRBP	0.0094306	3.48559	NA	0.57594	NM	NM	NA	NA	protein_coding	protein_coding	chr20	chr19
FAM86B3P	CIRBP	0.00156183	4.23945	NA	0.682406	NM	NM	NA	NA	pseudogene	protein_coding	chr8	chr19
CABP7	MBD3	0.00276823	4.01437	NA	0.541654	NM	NM	NA	NA	protein_coding	protein_coding	chr22	chr19
TNFRSF10D	AC006538.1	0.00535053	3.74893	NA	0.610144	NM	NM	NA	NA	protein_coding	sense_intronic	chr8	chr19
MFAP3	AC006538.1	0.00734082	3.60759	NA	0.572495	NM	NM	NA	NA	protein_coding	sense_intronic	chr5	chr19
CCDC88B	TLE2	0.00992704	3.46003	NA	0.542912	NM	M	NA	neu	protein_coding	protein_coding	chr11	chr19
RP11-77O7.1	PIAS4	0.00361198	-3.91455	NA	-0.595762	NM	NM	NA	NA	pseudogene	protein_coding	chr2	chr19
ICA1L	AC007292.3	0.00423063	-3.85111	NA	-0.595735	NM	NM	NA	NA	protein_coding	antisense	chr2	chr19
RP11-973N13.4	PEX11G	0.0023941	-4.0739	NA	-0.537662	NM	NM	NA	NA	antisense	protein_coding	chr14	chr19
ZBTB7C	TGFBR3L	0.0052876	-3.7549	NA	-0.53974	M	NM	ast	NA	protein_coding	protein_coding	chr18	chr19
CRKL	ELAVL1	0.00400069	3.87284	NA	0.542857	NM	NM	NA	NA	protein_coding	protein_coding	chr22	chr19
ZCCHC2	ELAVL1	0.00930975	3.49084	NA	0.529897	NM	NM	NA	NA	protein_coding	protein_coding	chr18	chr19
UBFD1	ELAVL1	9.6544e-05	5.25844	NA	0.605988	NM	NM	NA	NA	protein_coding	protein_coding	chr16	chr19
TMCC1	ELAVL1	0.00876851	3.52011	NA	0.591114	NM	NM	NA	NA	protein_coding	protein_coding	chr3	chr19
MAK	CTD-2623N2.3	0.00213217	4.12597	NA	0.533397	NM	NM	NA	NA	protein_coding	pseudogene	chr6	chr19
ZNF236	SPC24	0.00468947	-3.80491	NA	-0.567027	NM	NM	NA	NA	protein_coding	protein_coding	chr18	chr19
CNGB3	KANK2	0.00121443	-4.33645	NA	-0.602351	NM	NM	NA	NA	protein_coding	protein_coding	chr8	chr19
RP11-418J17.1	ZNF833P	0.00115311	-4.35753	NA	-0.532085	NM	NM	NA	NA	antisense	lincRNA	chr1	chr19
RP5-1085F17.3	ZNF69	0.00717748	3.6191	NA	0.612112	NM	NM	NA	NA	lincRNA	protein_coding	chr20	chr19
HMGB3P22	RNASEH2A	0.00758468	-3.58929	NA	-0.547368	NM	M	NA	oli	pseudogene	protein_coding	chr5	chr19
RP11-625H11.1	DNASE2	0.00554687	-3.73324	NA	-0.539385	NM	NM	NA	NA	protein_coding	protein_coding	chr15	chr19
AOAH	C19orf57	0.0081628	3.55606	NA	0.578018	M	NM	mic	NA	protein_coding	protein_coding	chr7	chr19
BTN3A1	OR7A5	0.00124853	-4.32126	NA	-0.5565	NM	NM	NA	NA	protein_coding	protein_coding	chr6	chr19
BUB1	AC005336.4	0.00747011	3.5975	NA	0.556063	NM	NM	NA	NA	protein_coding	pseudogene	chr2	chr19
RP13-33H18.1	CTC-429P9.2	0.00668553	3.65169	NA	0.545892	NM	NM	NA	NA	pseudogene	lincRNA	chrX	chr19
ARNTL	CTC-429P9.3	0.00310434	-3.96886	NA	-0.581053	NM	NM	NA	NA	protein_coding	sense_intronic	chr11	chr19
USP2-AS1	CTC-429P9.3	0.00194054	4.15889	NA	0.567245	NM	NM	NA	NA	antisense	sense_intronic	chr11	chr19
PRMT2	CTC-429P9.3	0.00284229	-4.00525	NA	-0.53728	NM	NM	NA	NA	protein_coding	sense_intronic	chr21	chr19
CHN2	CTC-429P9.3	0.00472531	-3.79971	NA	-0.54961	M	NM	oli	NA	protein_coding	sense_intronic	chr7	chr19
RAB7L1	CTC-429P9.3	0.00222865	-4.1055	NA	-0.565003	NM	NM	NA	NA	protein_coding	sense_intronic	chr1	chr19
PDSS2	CTC-429P9.3	0.00487657	-3.78538	NA	-0.531456	NM	NM	NA	NA	protein_coding	sense_intronic	chr6	chr19
PPP1CC	CTC-429P9.3	0.0013988	-4.27861	NA	-0.589638	NM	NM	NA	NA	protein_coding	sense_intronic	chr12	chr19
LDB3	CTC-429P9.3	0.00536099	3.74819	NA	0.570718	M	NM	oli	NA	protein_coding	sense_intronic	chr10	chr19
RP11-68I3.5	LSM4	0.00390881	-3.8839	NA	-0.551743	NM	NM	NA	NA	antisense	protein_coding	chr17	chr19
PAFAH1B3	CRTC1	0.00852423	-3.5341	NA	-0.595352	NM	NM	NA	NA	protein_coding	protein_coding	chr19	chr19
RP11-1033A18.1	ZNF85	0.00099986	-4.40599	NA	-0.533643	NM	NM	NA	NA	pseudogene	protein_coding	chr11	chr19
HSPA6	ZNF738	7.23982e-05	-5.38181	NA	-0.529897	NM	M	NA	oli	protein_coding	protein_coding	chr1	chr19
RP11-95O2.1	ZNF738	0.00338402	3.93678	NA	0.536569	NM	M	NA	oli	lincRNA	protein_coding	chr18	chr19
RP11-644F5.11	ZNF738	0.00833195	-3.54663	NA	-0.559508	NM	M	NA	oli	antisense	protein_coding	chr12	chr19
CTD-2165H16.4	ZNF738	0.00349837	-3.92659	NA	-0.562242	NM	M	NA	oli	antisense	protein_coding	chr5	chr19
AC019048.1	ZNF43	0.00304966	3.97566	NA	0.694764	NM	NM	NA	NA	antisense	protein_coding	chr2	chr19
AC091167.3	ZNF43	0.0074084	-3.60301	NA	-0.538209	NM	NM	NA	NA	pseudogene	protein_coding	chr15	chr19
RPS4XP14	CTC-457E21.1	0.00471989	3.80016	NA	0.580123	NM	M	NA	ast	pseudogene	sense_intronic	chr12	chr19
CD160	ZNF725P	0.00726165	3.61234	NA	0.539904	NM	NM	NA	NA	protein_coding	pseudogene	chr1	chr19
BX842568.2	CTC-459F4.1	0.0099489	3.45903	NA	0.532413	NM	M	NA	oli	pseudogene	lincRNA	chrX	chr19
PRKCQ	CTB-32O4.2	0.00149488	4.25713	NA	0.52987	M	NM	oli	NA	protein_coding	lincRNA	chr10	chr19
SPINT1	POP4	0.00522815	-3.75955	NA	-0.54488	NM	NM	NA	NA	protein_coding	protein_coding	chr15	chr19
NPR1	MAG	0.00291502	3.9962	NA	0.565031	NM	M	NA	oli	protein_coding	protein_coding	chr1	chr19
RP11-304F15.4	AC002398.11	0.00466434	-3.8084	NA	-0.53203	NM	NM	NA	NA	lincRNA	antisense	chr17	chr19
FAM127B	AC002398.11	0.0066882	-3.65105	NA	-0.531975	NM	NM	NA	NA	protein_coding	antisense	chrX	chr19
RP11-480I12.5	PAPL	0.00272885	-4.0196	NA	-0.561394	NM	M	NA	oli	pseudogene	protein_coding	chr1	chr19
MATN3	MED29	0.00407067	3.86731	NA	0.622474	NM	NM	NA	NA	protein_coding	protein_coding	chr2	chr19
LINC00499	MED29	0.00138265	-4.2827	NA	-0.622584	M	NM	ast	NA	lincRNA	protein_coding	chr4	chr19
ZNF837	MED29	0.00217725	4.11447	NA	0.569378	NM	NM	NA	NA	protein_coding	protein_coding	chr19	chr19
DOK4	EID2B	0.00300025	-3.98455	NA	-0.627314	NM	NM	NA	NA	protein_coding	protein_coding	chr16	chr19
TDRD9	CTC-471F3.6	0.0026981	-4.0286	NA	-0.533178	M	NM	neu	NA	protein_coding	lincRNA	chr14	chr19
MS4A14	CTC-425O23.2	0.0080125	3.56471	NA	0.529952	M	NM	mic	NA	protein_coding	sense_intronic	chr11	chr19
LFNG	CYP2F1P	0.00786924	3.57319	NA	0.540123	M	NM	ast	NA	protein_coding	pseudogene	chr7	chr19
ZNF534	CYP2A6	0.00253926	4.04792	NA	0.578428	NM	NM	NA	NA	protein_coding	protein_coding	chr19	chr19
LINC00982	LIPE-AS1	0.00606752	3.69472	NA	0.608066	M	NM	ast	NA	antisense	antisense	chr1	chr19
DANCR	LIPE-AS1	0.00753193	-3.59328	NA	-0.55907	NM	NM	NA	NA	processed_transcript	antisense	chr4	chr19
AC083862.6	CEACAMP5	0.00990901	3.46105	NA	0.587204	NM	NM	NA	NA	pseudogene	pseudogene	chr7	chr19
INHA	PSG3	0.00753193	3.59283	NA	0.626329	NM	NM	NA	NA	protein_coding	protein_coding	chr2	chr19
RP11-386M24.3	PSG3	0.00827101	-3.5506	NA	-0.632071	NM	NM	NA	NA	lincRNA	protein_coding	chr15	chr19
RABIF	PSG10P	0.000598409	-4.59559	NA	-0.56257	NM	NM	NA	NA	protein_coding	pseudogene	chr1	chr19
DNAJA1	PSG10P	0.00793232	-3.57004	NA	-0.575885	NM	NM	NA	NA	protein_coding	pseudogene	chr9	chr19
FAM86B3P	PSG10P	0.00736382	3.60625	NA	0.534272	NM	NM	NA	NA	pseudogene	pseudogene	chr8	chr19
LFNG	PSG1	0.00168359	4.21254	NA	0.531975	M	NM	ast	NA	protein_coding	protein_coding	chr7	chr19
RP4-694B14.5	PSG1	0.00964739	3.47567	NA	0.536077	NM	NM	NA	NA	antisense	protein_coding	chr20	chr19
TK2	PSG5	0.00471516	3.80165	NA	0.547669	NM	NM	NA	NA	protein_coding	protein_coding	chr16	chr19
SERPINB1	CD177	0.00459289	3.8161	NA	0.570581	NM	NM	NA	NA	protein_coding	polymorphic_pseudogene	chr6	chr19
STARD8	CD177	0.00467413	3.80692	NA	0.5562	NM	NM	NA	NA	protein_coding	polymorphic_pseudogene	chrX	chr19
TRPM4	KCNN4	0.00265747	4.03307	NA	0.573862	NM	NM	NA	NA	protein_coding	protein_coding	chr19	chr19
CTCF	TRAPPC6A	0.00858049	-3.53017	NA	-0.572522	NM	NM	NA	NA	protein_coding	protein_coding	chr16	chr19
SNHG18	DMWD	0.00545242	3.74128	NA	0.530226	M	NM	oli	NA	lincRNA	protein_coding	chr5	chr19
DUSP2	CTC-344H19.6	0.0052794	-3.75544	NA	-0.541791	M	NM	mic	NA	protein_coding	pseudogene	chr2	chr19
DNAJB11	CTC-344H19.6	0.00161834	-4.22681	NA	-0.602515	NM	NM	NA	NA	protein_coding	pseudogene	chr3	chr19
RP11-594N15.3	CTC-344H19.6	0.00576683	3.71559	NA	0.570663	NM	NM	NA	NA	sense_overlapping	pseudogene	chr8	chr19
FLAD1	AC006262.6	0.00508259	-3.76935	NA	-0.56432	NM	NM	NA	NA	protein_coding	processed_transcript	chr1	chr19
EEF1A1P3	AC006262.6	0.00467781	3.80603	NA	0.555325	NM	NM	NA	NA	pseudogene	processed_transcript	chr13	chr19
DCTPP1	AC006262.6	0.00889604	-3.51328	NA	-0.538756	NM	NM	NA	NA	protein_coding	processed_transcript	chr16	chr19
ARNTL	C5AR1	0.000652416	4.56063	NA	0.54756	NM	M	NA	mic	protein_coding	protein_coding	chr11	chr19
KLF9	CA11	0.00622944	3.68391	NA	0.566288	NM	NM	NA	NA	protein_coding	protein_coding	chr9	chr19
MUC5B	C19orf48	0.00916877	3.49873	NA	0.567355	NM	NM	NA	NA	protein_coding	protein_coding	chr11	chr19
ARNTL	C19orf48	0.00731196	-3.60947	NA	-0.575502	NM	NM	NA	NA	protein_coding	protein_coding	chr11	chr19
JAKMIP2	C19orf48	0.00964664	-3.4759	NA	-0.546193	NM	NM	NA	NA	protein_coding	protein_coding	chr5	chr19
XBP1P1	ETFB	0.00133526	-4.29337	NA	-0.557293	NM	NM	NA	NA	pseudogene	protein_coding	chr5	chr19
H3F3B	TPM3P9	0.00797528	-3.56779	NA	-0.534956	NM	M	NA	mic	protein_coding	pseudogene	chr17	chr19
INTS7	TPM3P9	0.00675561	3.6473	NA	0.57419	NM	M	NA	mic	protein_coding	pseudogene	chr1	chr19
ZNF8	HSPBP1	0.0016852	-4.21119	NA	-0.533042	NM	NM	NA	NA	protein_coding	protein_coding	chr19	chr19
NOX5	SSC5D	0.00285759	4.00354	NA	0.529952	NM	NM	NA	NA	protein_coding	protein_coding	chr15	chr19
AK3P3	ZNF530	0.00839581	3.54222	NA	0.535202	NM	NM	NA	NA	pseudogene	protein_coding	chr7	chr19
AC019048.1	ZNF606	0.00124762	4.32613	NA	0.713575	NM	NM	NA	NA	antisense	protein_coding	chr2	chr19
DTL	ZNF606	0.00471516	3.80157	NA	0.543404	NM	NM	NA	NA	protein_coding	protein_coding	chr1	chr19
MIR3139	ZSCAN1	0.00691666	-3.63573	NA	-0.540807	NM	NM	NA	NA	miRNA	protein_coding	chr4	chr19
KDM2A	CTD-2619J13.17	0.00624629	3.68266	NA	0.546876	NM	NM	NA	NA	protein_coding	lincRNA	chr11	chr19
H3F3B	CTD-2619J13.17	0.00654412	-3.66122	NA	-0.564621	NM	NM	NA	NA	protein_coding	lincRNA	chr17	chr19
PIK3CD	CTD-2619J13.17	0.000600808	4.59309	NA	0.57512	NM	NM	NA	NA	protein_coding	lincRNA	chr1	chr19
WNT2B	CTD-2619J13.17	0.00467769	3.8062	NA	0.543623	NM	NM	NA	NA	protein_coding	lincRNA	chr1	chr19
TIMELESS	CTD-2619J13.17	0.00834056	3.54539	NA	0.536487	NM	NM	NA	NA	protein_coding	lincRNA	chr12	chr19
AKIRIN1	UBE2M	0.00247568	4.05834	NA	0.540588	NM	NM	NA	NA	protein_coding	protein_coding	chr1	chr19
KY	UBE2M	0.000645422	-4.56829	NA	-0.55434	NM	NM	NA	NA	protein_coding	protein_coding	chr3	chr19
TIPARP	UBE2M	0.00222006	4.10918	NA	0.575065	NM	NM	NA	NA	protein_coding	protein_coding	chr3	chr19
ARNTL	C5orf55	0.00836607	-3.54441	NA	-0.556063	NM	NM	NA	NA	protein_coding	protein_coding	chr11	chr5
WIPF3	RP11-5N11.6	0.00524349	3.75796	NA	0.534846	M	NM	neu	NA	protein_coding	lincRNA	chr7	chr5
RNU6-608P	RANBP3L	0.00139821	-4.27905	NA	-0.554969	NM	M	NA	ast	snRNA	protein_coding	chr1	chr5
RSAD2	CTD-2353F22.1	0.00785641	3.57456	NA	0.555188	NM	M	NA	ast	protein_coding	antisense	chr2	chr5
AC019048.1	FBXO4	0.00407253	3.86674	NA	0.679316	NM	NM	NA	NA	antisense	protein_coding	chr2	chr5
DOK4	FBXO4	0.000320328	-4.83266	NA	-0.618428	NM	NM	NA	NA	protein_coding	protein_coding	chr16	chr5
PSG1	FBXO4	0.00714109	3.62221	NA	0.597047	NM	NM	NA	NA	protein_coding	protein_coding	chr19	chr5
OVCH1	CCL28	0.00247348	-4.05952	NA	-0.570171	NM	NM	NA	NA	protein_coding	protein_coding	chr12	chr5
GBP6	MRPS30	0.00711802	-3.62421	NA	-0.534764	NM	NM	NA	NA	protein_coding	protein_coding	chr1	chr5
RP11-259K15.2	RNF138P1	0.00332473	3.94464	NA	0.533643	M	NM	oli	NA	lincRNA	pseudogene	chr14	chr5
RP11-386M24.3	MCCC2	0.00444025	-3.83089	NA	-0.68637	NM	M	NA	ast	lincRNA	protein_coding	chr15	chr5
PROCR	SERINC5	0.000466201	4.6962	NA	0.563172	NM	M	NA	oli	protein_coding	protein_coding	chr20	chr5
ATP2A3	CETN3	0.00235416	-4.08351	NA	-0.529733	NM	NM	NA	NA	protein_coding	protein_coding	chr17	chr5
UBFD1	RGMB	0.00868296	3.52462	NA	0.541162	NM	M	NA	neu	protein_coding	protein_coding	chr16	chr5
LRRC8B	CTC-287O8.1	0.00432611	-3.84392	NA	-0.531538	NM	NM	NA	NA	protein_coding	pseudogene	chr1	chr5
ARG2	STARD4-AS1	0.00363186	-3.91283	NA	-0.567738	NM	M	NA	neu	protein_coding	antisense	chr14	chr5
USP27X	RP11-93O7.5	0.00107167	-4.38309	NA	-0.536323	NM	NM	NA	NA	protein_coding	lincRNA	chrX	chr5
ENTPD5	RP11-93O7.5	0.00193416	4.16021	NA	0.542884	NM	NM	NA	NA	protein_coding	lincRNA	chr14	chr5
EGR4	HSPA8P4	0.000338627	-4.8062	NA	-0.55352	NM	NM	NA	NA	protein_coding	pseudogene	chr2	chr5
EGR3	HSPA8P4	0.00966372	-3.47441	NA	-0.558305	M	NM	mic	NA	protein_coding	pseudogene	chr8	chr5
AC019048.1	P4HA2	0.00706249	-3.6274	NA	-0.568202	NM	NM	NA	NA	antisense	protein_coding	chr2	chr5
RP11-48B3.4	LEAP2	0.00627552	-3.68114	NA	-0.546548	NM	NM	NA	NA	lincRNA	protein_coding	chr8	chr5
RP11-398K22.12	MYOT	0.00252267	-4.04993	NA	-0.53039	NM	M	NA	oli	antisense	protein_coding	chr6	chr5
PODXL2	MYOT	0.00901191	-3.50643	NA	-0.5346	NM	M	NA	oli	protein_coding	protein_coding	chr3	chr5
SFTPA2	PCDHB18	0.00848364	3.53599	NA	0.593301	NM	NM	NA	NA	protein_coding	pseudogene	chr10	chr5
NQO1	PCDHB15	0.00739284	-3.60435	NA	-0.570007	M	NM	ast	NA	protein_coding	protein_coding	chr16	chr5
PGM2	PCDHB15	0.00603745	-3.69713	NA	-0.577006	M	NM	mic	NA	protein_coding	protein_coding	chr4	chr5
RP11-444D3.1	PCDHGB1	0.0091981	3.49649	NA	0.538182	M	M	ast	ast	lincRNA	protein_coding	chr12	chr5
IMPDH1P11	PCDHGA6	0.00164774	-4.22128	NA	-0.540478	NM	M	NA	ast	pseudogene	protein_coding	chr16	chr5
FAM86B3P	MFAP3	0.00398563	-3.87525	NA	-0.567792	NM	NM	NA	NA	pseudogene	protein_coding	chr8	chr5
AC019118.2	PWWP2A	0.00978357	-3.46749	NA	-0.539412	NM	M	NA	oli	lincRNA	protein_coding	chr2	chr5
TRIM51FP	FABP6	0.00471989	3.80036	NA	0.559508	NM	NM	NA	NA	pseudogene	protein_coding	chr11	chr5
ACSL1	CLTB	0.00765208	3.5859	NA	0.616432	M	NM	mic	NA	protein_coding	protein_coding	chr4	chr5
MACF1	NSD1	0.00758468	3.58918	NA	0.550075	M	NM	ast	NA	protein_coding	protein_coding	chr1	chr5
PEAK1	NSD1	0.0093822	3.48772	NA	0.597321	NM	NM	NA	NA	protein_coding	protein_coding	chr15	chr5
CYP1A1	RUFY1	0.00304966	3.97687	NA	0.532987	NM	NM	NA	NA	protein_coding	protein_coding	chr15	chr5
TC2N	HMGB3P22	0.00472665	3.79948	NA	0.587478	NM	NM	NA	NA	protein_coding	pseudogene	chr14	chr5
SEC14L1P1	RNF130	0.00747011	-3.59657	NA	-0.595461	NM	M	NA	oli	pseudogene	protein_coding	chr11	chr5
ANKRD30B	RNF130	0.00731196	-3.60934	NA	-0.587204	M	M	neu	oli	protein_coding	protein_coding	chr18	chr5
FAM66C	RNF130	0.00448985	-3.82522	NA	-0.581299	NM	M	NA	oli	antisense	protein_coding	chr12	chr5
MAGEE1	SLC25A22	0.000565217	-4.62018	0.65089447757324403		M	NM	neu	NA	protein_coding	protein_coding	chrX	chr11
RP11-321E8.5	KRTAP5-AS1	0.00915175	3.49954	-0.65821882291936795		NM	NM	NA	NA	pseudogene	antisense	chr7	chr11
RP11-564D11.3	MRPL17	0.000252143	4.92808	-0.66372828623282398		NM	NM	NA	NA	pseudogene	protein_coding	chr10	chr11
C3AR1	EIF4G2	0.00558912	-3.72931	0.65510759657765105		M	NM	mic	NA	protein_coding	protein_coding	chr12	chr11
RQCD1	TSG101	0.00744197	-3.60138	0.68984962406015005		NM	NM	NA	NA	protein_coding	protein_coding	chr2	chr11
IFT52	RP11-266A24.1	0.0041506	3.85943	-0.65860772621208197		NM	NM	NA	NA	protein_coding	lincRNA	chr20	chr11
ZNF441	RP11-266A24.1	0.0011728	4.35148	-0.68816437645838802		NM	NM	NA	NA	protein_coding	lincRNA	chr19	chr11
TTLL11-IT1	RP11-63C8.1	0.00716255	-3.62015	0.66308011407829903		NM	NM	NA	NA	processed_transcript	lincRNA	chr9	chr11
AP002530.2	FNBP4	0.00899642	3.50764	-0.67150635208711495		NM	NM	NA	NA	pseudogene	protein_coding	chr6	chr11
WDR61	TRIM51FP	0.00784564	3.57541	-0.64817215452424204		NM	NM	NA	NA	protein_coding	pseudogene	chr15	chr11
BFAR	SYT7	0.000528718	4.64484	-0.65050557428052902		NM	NM	NA	NA	protein_coding	protein_coding	chr16	chr11
TUBB4A	SYT7	0.00128904	-4.30955	0.65627430645579499		M	NM	oli	NA	protein_coding	protein_coding	chr19	chr11
RCAN1	RP11-794G24.1	0.00156183	4.24014	-0.69529427015815404		NM	NM	NA	NA	protein_coding	lincRNA	chr21	chr11
GPN1	RP11-794G24.1	0.000211976	4.97748	-0.687775473165673		NM	NM	NA	NA	protein_coding	lincRNA	chr2	chr11
ERLEC1	RP11-794G24.1	0.000292505	4.87137	-0.66184858698470295		NM	NM	NA	NA	protein_coding	lincRNA	chr2	chr11
WDFY1	RP11-794G24.1	0.00383289	3.89055	-0.667941405237231		NM	NM	NA	NA	protein_coding	lincRNA	chr2	chr11
CAP1	RP11-794G24.1	0.000478193	4.68175	-0.66820067409904105		M	NM	mic	NA	protein_coding	lincRNA	chr1	chr11
RAB12	RP11-794G24.1	0.000210461	4.98304	-0.72848068446979497		NM	NM	NA	NA	protein_coding	lincRNA	chr18	chr11
BFAR	RP11-794G24.1	0.000804011	4.47848	-0.69088669950738901		NM	NM	NA	NA	protein_coding	lincRNA	chr16	chr11
CNEP1R1	RP11-794G24.1	0.00214523	4.12294	-0.66204303863106095		NM	NM	NA	NA	protein_coding	lincRNA	chr16	chr11
EAF1	RP11-794G24.1	0.000195075	5.01711	-0.663209748509204		NM	NM	NA	NA	protein_coding	lincRNA	chr3	chr11
TOMM70A	RP11-794G24.1	0.000804897	4.47778	-0.64875550946331395		M	NM	neu	NA	protein_coding	lincRNA	chr3	chr11
SENP5	RP11-794G24.1	0.00524349	3.75793	-0.649014778325123		NM	NM	NA	NA	protein_coding	lincRNA	chr3	chr11
UGCG	RP11-794G24.1	0.00150423	4.25442	-0.64804252009333696		M	NM	mic	NA	protein_coding	lincRNA	chr9	chr11
CCT2	RP11-794G24.1	0.00222735	4.10607	-0.64849624060150401		NM	NM	NA	NA	protein_coding	lincRNA	chr12	chr11
TXNRD1	RP11-794G24.1	0.00161834	4.22698	-0.68693284936479104		NM	NM	NA	NA	protein_coding	lincRNA	chr12	chr11
NEDD8	RP11-794G24.1	0.000211935	4.97906	-0.65970961887477297		NM	NM	NA	NA	protein_coding	lincRNA	chr14	chr11
SLC39A9	RP11-794G24.1	0.0001824	5.03442	-0.69574799066632098		NM	NM	NA	NA	protein_coding	lincRNA	chr14	chr11
GLRX5	RP11-794G24.1	0.00387289	3.8869	-0.66236712470832304		NM	NM	NA	NA	protein_coding	lincRNA	chr14	chr11
BLOC1S6	RP11-794G24.1	0.00102225	4.3991	-0.69918330308529997		NM	NM	NA	NA	protein_coding	lincRNA	chr15	chr11
CSNK2A1	RP11-794G24.1	8.52838e-05	5.29636	-0.66878402903811296		NM	NM	NA	NA	protein_coding	lincRNA	chr20	chr11
POLR2B	RP11-794G24.1	0.000370473	4.78111	-0.65141301529686302		NM	NM	NA	NA	protein_coding	lincRNA	chr4	chr11
CLCN3	RP11-794G24.1	0.000931449	4.42963	-0.66709878143635004		M	NM	oli	NA	protein_coding	lincRNA	chr4	chr11
CDC123	RP11-794G24.1	0.00167822	4.21397	-0.67118226600985198		NM	NM	NA	NA	protein_coding	lincRNA	chr10	chr11
MRPS16	RP11-794G24.1	0.00246975	4.06083	-0.69762768991444102		NM	NM	NA	NA	protein_coding	lincRNA	chr10	chr11
ETF1	RP11-794G24.1	0.00186573	4.17156	-0.65919108115115399		M	NM	mic	NA	protein_coding	lincRNA	chr5	chr11
RNF14	RP11-794G24.1	0.000547282	4.63382	-0.69367383977184405		NM	NM	NA	NA	protein_coding	lincRNA	chr5	chr11
GPR123	FLRT1	0.0061513	-3.68939	0.67461757842883097		M	M	neu	neu	protein_coding	protein_coding	chr10	chr11
KHDRBS1	SIPA1	0.00395742	3.87846	-0.66016333938294003		NM	NM	NA	NA	protein_coding	protein_coding	chr1	chr11
RP11-79E3.2	SIPA1	0.00399669	-3.87382	0.69503500129634399		NM	NM	NA	NA	lincRNA	protein_coding	chr4	chr11
ZNF441	SIPA1	0.00785641	3.57423	-0.68557168784029099		NM	NM	NA	NA	protein_coding	protein_coding	chr19	chr11
HSD17B11	RBM14	0.00697592	3.63227	-0.655561317085818		NM	NM	NA	NA	protein_coding	protein_coding	chr4	chr11
HECA	SHANK2	0.00168721	4.21026	-0.68116411718952596		NM	M	NA	neu	protein_coding	protein_coding	chr6	chr11
LINC00884	SHANK2	0.000126585	-5.16956	0.67325641690433002		NM	M	NA	neu	antisense	protein_coding	chr3	chr11
TUBB4A	SHANK2	0.00155618	-4.2426	0.701970443349754		M	M	oli	neu	protein_coding	protein_coding	chr19	chr11
YWHAH	PDE2A	0.000624024	-4.58045	0.64869069224786102		M	NM	neu	NA	protein_coding	protein_coding	chr22	chr11
WNK2	PDE2A	0.000254676	-4.91882	0.65763546798029604		NM	NM	NA	NA	protein_coding	protein_coding	chr9	chr11
KNDC1	PDE2A	0.000961658	-4.41908	0.65225563909774498		M	NM	ast	NA	protein_coding	protein_coding	chr10	chr11
AC140481.9	ARAP1	0.00562922	-3.72608	0.67312678247342494		NM	NM	NA	NA	pseudogene	protein_coding	chr2	chr11
PURB	LIPT2	0.000303815	-4.85249	0.66210785584651299		NM	NM	NA	NA	protein_coding	protein_coding	chr7	chr11
INO80D	LIPT2	0.000123092	-5.18926	0.67098781436349497		NM	NM	NA	NA	protein_coding	protein_coding	chr2	chr11
CUL3	LIPT2	0.00100329	-4.40483	0.65439460720767495		NM	NM	NA	NA	protein_coding	protein_coding	chr2	chr11
WDR26	LIPT2	0.000181092	-5.04336	0.65238527352864895		NM	NM	NA	NA	protein_coding	protein_coding	chr1	chr11
ATF6B	LIPT2	6.94497e-05	5.72172	-0.64907959554057604		NM	NM	NA	NA	protein_coding	protein_coding	chr6	chr11
SYNCRIP	LIPT2	0.000763152	-4.49335	0.66923774954628001		NM	NM	NA	NA	protein_coding	protein_coding	chr6	chr11
KRR1	LIPT2	0.00067844	-4.53557	0.64784806844697995		NM	NM	NA	NA	protein_coding	protein_coding	chr12	chr11
CNIH2	CTD-2562J17.7	0.00227125	-4.09742	0.66891366346901704		NM	NM	NA	NA	protein_coding	antisense	chr11	chr11
KLHL29	CTD-2562J17.7	0.000655797	-4.55723	0.665024630541872		NM	NM	NA	NA	protein_coding	antisense	chr2	chr11
SEC11C	CTD-2562J17.7	0.00373148	3.90067	-0.65070002592688603		NM	NM	NA	NA	protein_coding	antisense	chr18	chr11
KLHL29	ARRB1	0.00434041	-3.8424	0.65070002592688603		NM	M	NA	ast	protein_coding	protein_coding	chr2	chr11
AC140481.9	ARRB1	0.00212712	-4.12705	0.65089447757324403		NM	M	NA	ast	pseudogene	protein_coding	chr2	chr11
LACC1	ARRB1	0.000741566	4.5047	-0.70002592688618104		M	M	oli	ast	protein_coding	protein_coding	chr13	chr11
NSMCE2	ARRB1	0.000252143	4.92775	-0.65569095151672296		NM	M	NA	ast	protein_coding	protein_coding	chr8	chr11
LRRN2	CTD-2530H12.4	0.00580509	-3.71268	0.661200414830179		NM	NM	NA	NA	protein_coding	antisense	chr1	chr11
KCTD20	CTD-2530H12.4	0.00352656	3.92367	-0.64745916515426505		NM	NM	NA	NA	protein_coding	antisense	chr6	chr11
AZI2	CTD-2530H12.4	0.00532023	3.75182	-0.65219082188229205		NM	NM	NA	NA	protein_coding	antisense	chr3	chr11
ARIH1	CTD-2530H12.4	0.00444025	3.83082	-0.69231267824734299		NM	NM	NA	NA	protein_coding	antisense	chr15	chr11
HSD3BP5	DGAT2	0.00332473	-3.94404	0.668848846253565		NM	NM	NA	NA	pseudogene	protein_coding	chr1	chr11
DUSP10	SRSF8	0.00246975	-4.06181	0.66755250194451698		M	NM	oli	NA	protein_coding	pseudogene	chr1	chr11
RP11-244O19.1	FAM76B	0.00558845	3.72973	-0.66923774954628001		NM	NM	NA	NA	sense_overlapping	protein_coding	chr9	chr11
RP11-355E10.1	ATM	0.000417752	4.74449	-0.648107337308789		NM	M	NA	mic	lincRNA	protein_coding	chr16	chr11
RGS14	C11orf87	0.000288741	-4.8752	0.66683951257453999		NM	NM	NA	NA	protein_coding	protein_coding	chr5	chr11
NMNAT1	PPP2R1B	0.000588045	-4.60353	0.66625615763546797		NM	NM	NA	NA	protein_coding	protein_coding	chr1	chr11
TXNRD1	ARCN1	0.00362169	-3.9137	0.64732953072335997		NM	NM	NA	NA	protein_coding	protein_coding	chr12	chr11
CTSH	HMBS	0.00663175	-3.65605	0.64694062743064595		NM	NM	NA	NA	protein_coding	protein_coding	chr15	chr11
RP11-796E2.4	HINFP	0.00868091	3.52487	-0.67533056779880796		NM	NM	NA	NA	antisense	protein_coding	chr12	chr11
YWHAH	B3GAT1	0.00222625	-4.1066	0.69179414052372301		M	NM	neu	NA	protein_coding	protein_coding	chr22	chr11
CELSR2	B3GAT1	0.00204176	-4.14139	0.67014519056261401		NM	NM	NA	NA	protein_coding	protein_coding	chr1	chr11
DENND4B	B3GAT1	0.0080125	-3.5646	0.65659839253305696		NM	NM	NA	NA	protein_coding	protein_coding	chr1	chr11
HSD17B11	B3GAT1	0.000698665	4.526	-0.65199637023593504		NM	NM	NA	NA	protein_coding	protein_coding	chr4	chr11
GPX1	RBM11	0.00121443	-4.33583	0.65867254342753501		M	NM	mic	NA	protein_coding	protein_coding	chr3	chr21
AASS	AP000302.58	0.00664279	3.65535	-0.691599688877366		M	NM	ast	NA	protein_coding	antisense	chr7	chr21
EIF2B3	GART	0.00226252	-4.10072	0.69574799066632098		NM	NM	NA	NA	protein_coding	protein_coding	chr1	chr21
KIF1B	ABCG1	0.00304966	-3.97561	0.65173710137412499		NM	M	NA	oli	protein_coding	protein_coding	chr1	chr21
HUWE1	ABCG1	0.00137337	-4.28473	0.65420015556131705		NM	M	NA	oli	protein_coding	protein_coding	chrX	chr21
ANK2	ABCG1	0.000306325	-4.84577	0.73645320197044395		NM	M	NA	oli	protein_coding	protein_coding	chr4	chr21
SMU1	GET4	0.00315958	3.96154	-0.66690432978999203		NM	NM	NA	NA	protein_coding	protein_coding	chr9	chr7
CAP1	AC004840.9	0.00723879	3.61422	-0.65238527352864895		M	NM	mic	NA	protein_coding	lincRNA	chr1	chr7
RP11-752G15.9	CARD11	0.00246975	4.06067	-0.64804252009333696		NM	M	NA	mic	pseudogene	protein_coding	chr15	chr7
UBE2O	FBXL18	6.94497e-05	-5.50056	0.66768213637542195		NM	NM	NA	NA	protein_coding	protein_coding	chr17	chr7
YWHAH	FBXL18	0.00132985	-4.29491	0.65983925330567805		M	NM	neu	NA	protein_coding	protein_coding	chr22	chr7
L1CAM	FBXL18	6.94497e-05	-5.4824	0.69529427015815404		M	NM	neu	NA	protein_coding	protein_coding	chrX	chr7
WNK2	FBXL18	7.23982e-05	-5.38441	0.65108892921960104		NM	NM	NA	NA	protein_coding	protein_coding	chr9	chr7
GRIN1	FBXL18	4.66661e-05	-5.87025	0.66858957739175495		NM	NM	NA	NA	protein_coding	protein_coding	chr9	chr7
CORO2B	FBXL18	0.00019876	-5.00851	0.67656209489240404		NM	NM	NA	NA	protein_coding	protein_coding	chr15	chr7
EEF1A2	FBXL18	0.000125597	-5.17923	0.65407052113041197		NM	NM	NA	NA	protein_coding	protein_coding	chr20	chr7
TUBB4A	FBXL18	6.94497e-05	-5.51779	0.65206118745138697		M	NM	oli	NA	protein_coding	protein_coding	chr19	chr7
RAB3A	FBXL18	7.3101e-05	-5.374	0.665024630541872		M	NM	neu	NA	protein_coding	protein_coding	chr19	chr7
ATP1A3	FBXL18	6.94497e-05	-5.43263	0.67481203007518797		NM	NM	NA	NA	protein_coding	protein_coding	chr19	chr7
RP11-794G24.1	AC092171.4	0.000331512	-4.81135	0.67798807363235702		NM	NM	NA	NA	lincRNA	lincRNA	chr11	chr7
CACNA1I	AC092171.4	0.00067844	-4.53729	0.68019185895773904		NM	NM	NA	NA	protein_coding	lincRNA	chr22	chr7
ZCCHC17	AC092171.4	0.00170327	4.20346	-0.66755250194451698		NM	NM	NA	NA	protein_coding	lincRNA	chr1	chr7
L1CAM	AC092171.4	0.000466201	-4.69693	0.67241379310344795		M	NM	neu	NA	protein_coding	lincRNA	chrX	chr7
WNK2	AC092171.4	0.000567904	-4.61527	0.64681099299974099		NM	NM	NA	NA	protein_coding	lincRNA	chr9	chr7
RP11-244O19.1	AC092171.4	0.00292177	-3.99434	0.65141301529686302		NM	NM	NA	NA	sense_overlapping	lincRNA	chr9	chr7
TXNRD1	AC092171.4	0.00231261	4.09182	-0.65368161783769796		NM	NM	NA	NA	protein_coding	lincRNA	chr12	chr7
BLOC1S6	AC092171.4	0.000565217	4.62039	-0.67539538501426		NM	NM	NA	NA	protein_coding	lincRNA	chr15	chr7
HSD17B11	AC092171.4	0.000169541	5.06541	-0.701775991703397		NM	NM	NA	NA	protein_coding	lincRNA	chr4	chr7
CNNM1	AC092171.4	0.00294067	-3.9916	0.650116670987815		M	NM	neu	NA	protein_coding	lincRNA	chr10	chr7
KNDC1	AC092171.4	0.000547282	-4.63418	0.65964480165932105		M	NM	ast	NA	protein_coding	lincRNA	chr10	chr7
PIP5K1C	AC092171.4	0.00169375	-4.20817	0.65536686543946099		NM	NM	NA	NA	protein_coding	lincRNA	chr19	chr7
TUBB4A	AC092171.4	0.0001824	-5.03799	0.65854290899663004		M	NM	oli	NA	protein_coding	lincRNA	chr19	chr7
MAST1	AC092171.4	0.000664127	-4.55094	0.65640394088669995		NM	NM	NA	NA	protein_coding	lincRNA	chr19	chr7
ETF1	AC092171.4	0.000624024	4.58092	-0.65705211304122402		M	NM	mic	NA	protein_coding	lincRNA	chr5	chr7
SNX12	SCRN1	0.00127423	-4.3146	0.64946849883329005		NM	NM	NA	NA	protein_coding	protein_coding	chrX	chr7
GCSAM	FKBP9	0.00684695	3.64063	-0.68738656987295799		NM	M	NA	ast	protein_coding	protein_coding	chr3	chr7
ARF3	INHBA-AS1	0.00709887	-3.62531	0.64674617578428795		M	NM	neu	NA	protein_coding	antisense	chr12	chr7
RHCE	LINC00957	0.00196032	4.15517	-0.72310085558724402		NM	NM	NA	NA	protein_coding	lincRNA	chr1	chr7
CDC42	GRB10	0.00750934	3.59459	-0.65860772621208197		NM	NM	NA	NA	protein_coding	protein_coding	chr1	chr7
FASTKD3	GRB10	0.00565364	3.72355	-0.64856105781695605		NM	NM	NA	NA	protein_coding	protein_coding	chr5	chr7
C1orf216	VSTM2A	0.00029257	-4.86608	0.65912626393570195		NM	M	NA	neu	protein_coding	protein_coding	chr1	chr7
LNX1	VSTM2A	0.000320328	-4.82657	0.68680321493388696		NM	M	NA	neu	protein_coding	protein_coding	chr4	chr7
ADAMTS9	HNRNPCP7	0.00502163	-3.77424	0.69153487166191396		NM	NM	NA	NA	protein_coding	pseudogene	chr3	chr7
RP11-613D13.4	RP11-797H7.5	6.94497e-05	5.55437	-0.67371013741249697		NM	NM	NA	NA	sense_overlapping	antisense	chr11	chr7
CNOT2	AUTS2	0.00869783	3.52391	-0.64830178895514701		NM	NM	NA	NA	protein_coding	protein_coding	chr12	chr7
SLC6A7	AUTS2	0.000674384	-4.54149	0.67980295566502502		NM	NM	NA	NA	protein_coding	protein_coding	chr5	chr7
POU3F2	MYH16	0.00249247	4.05653	-0.66554316826549098		M	NM	ast	NA	protein_coding	pseudogene	chr6	chr7
RAPGEFL1	LHFPL3	0.00882947	-3.51722	0.65659839253305696		NM	M	NA	oli	protein_coding	protein_coding	chr17	chr7
FANCC	MIPEPP1	7.23982e-05	5.39629	-0.699053668654395		NM	NM	NA	NA	protein_coding	pseudogene	chr9	chr7
CUTA	MET	0.00124762	-4.32356	0.67779362198600002		NM	NM	NA	NA	protein_coding	protein_coding	chr6	chr7
SQSTM1	FAM3C	0.000588045	-4.60339	0.65212600466684001		NM	M	NA	neu	protein_coding	protein_coding	chr5	chr7
REXO4	TMEM140	0.00641625	-3.6719	0.65614467202489002		NM	NM	NA	NA	protein_coding	protein_coding	chr9	chr7
TRAPPC4	KIAA1549	0.00185123	4.17499	-0.654653876069484		NM	NM	NA	NA	protein_coding	protein_coding	chr11	chr7
PSMB4	KIAA1549	0.00367802	3.90705	-0.66204303863106095		NM	NM	NA	NA	protein_coding	protein_coding	chr1	chr7
KATNAL1	KIAA1549	4.66661e-05	5.8556	-0.64946849883329005		M	NM	oli	NA	protein_coding	protein_coding	chr13	chr7
NUDT21	KIAA1549	0.000125597	5.1759	-0.661200414830179		NM	NM	NA	NA	protein_coding	protein_coding	chr16	chr7
RPL15	KIAA1549	0.000648545	4.56455	-0.69782214156079903		NM	NM	NA	NA	protein_coding	protein_coding	chr3	chr7
FAM162A	KIAA1549	0.00132546	4.29742	-0.65387606948405497		NM	NM	NA	NA	protein_coding	protein_coding	chr3	chr7
PSMC6	KIAA1549	0.000156146	5.09443	-0.67170080373347196		NM	NM	NA	NA	protein_coding	protein_coding	chr14	chr7
AAGAB	KIAA1549	0.000254676	4.92014	-0.65484832771584101		NM	NM	NA	NA	protein_coding	protein_coding	chr15	chr7
ATAD1	KIAA1549	0.000525118	4.64691	-0.65873736064298705		NM	NM	NA	NA	protein_coding	protein_coding	chr10	chr7
CAMLG	KIAA1549	7.86104e-05	5.33915	-0.70890588540316302		NM	NM	NA	NA	protein_coding	protein_coding	chr5	chr7
KIF20B	TMEM178B	0.00113697	4.36336	-0.67072854550168504		NM	NM	NA	NA	protein_coding	protein_coding	chr10	chr7
AC140481.9	SMARCD3	0.0010162	-4.40081	0.71571169302566795		NM	NM	NA	NA	pseudogene	protein_coding	chr2	chr7
EMC7	SMARCD3	0.00555019	3.73294	-0.64849624060150401		NM	NM	NA	NA	protein_coding	protein_coding	chr15	chr7
AC006003.3	NUB1	0.000617561	4.58493	-0.65828364013481999		NM	NM	NA	NA	sense_intronic	protein_coding	chr7	chr7
KCTD20	NUB1	0.000132566	-5.15685	0.65517241379310398		NM	NM	NA	NA	protein_coding	protein_coding	chr6	chr7
OXSR1	NUB1	0.00143899	-4.26887	0.68271973036038403		NM	NM	NA	NA	protein_coding	protein_coding	chr3	chr7
PRKAR2A	NUB1	0.00126572	-4.31716	0.67008037334716097		NM	NM	NA	NA	protein_coding	protein_coding	chr3	chr7
NCKIPSD	ACTR3B	6.94497e-05	-5.63657	0.67546020222971204		NM	NM	NA	NA	protein_coding	protein_coding	chr3	chr7
HECA	AC011899.9	0.00376851	3.89732	-0.67008037334716097		NM	NM	NA	NA	protein_coding	antisense	chr6	chr7
TUBB4A	AC011899.10	0.0015884	-4.23292	0.65996888773658302		M	NM	oli	NA	protein_coding	antisense	chr19	chr7
YWHAH	MYT1L	0.00656983	-3.66008	0.65167228415867295		M	M	neu	neu	protein_coding	protein_coding	chr22	chr2
GAS5	KLHL29	0.00435989	3.84006	-0.66191340420015599		NM	NM	NA	NA	processed_transcript	protein_coding	chr1	chr2
NUDT21	KLHL29	0.00921761	3.4955	-0.66489499611096703		NM	NM	NA	NA	protein_coding	protein_coding	chr16	chr2
TOMM70A	KLHL29	0.00559957	3.72846	-0.66204303863106095		M	NM	neu	NA	protein_coding	protein_coding	chr3	chr2
NEDD8	KLHL29	0.00216978	4.11579	-0.65212600466684001		NM	NM	NA	NA	protein_coding	protein_coding	chr14	chr2
BLOC1S6	KLHL29	0.00643191	3.67057	-0.66184858698470295		NM	NM	NA	NA	protein_coding	protein_coding	chr15	chr2
HSD17B11	KLHL29	0.000567904	4.61531	-0.68220119263676404		NM	NM	NA	NA	protein_coding	protein_coding	chr4	chr2
KCNC1	ZNF512	0.000879834	4.45176	-0.64823697173969397		M	NM	neu	NA	protein_coding	protein_coding	chr11	chr2
MADD	ZNF512	0.000163228	5.07919	-0.69730360383717904		NM	NM	NA	NA	protein_coding	protein_coding	chr11	chr2
C11orf57	ZNF512	0.00067844	-4.5349	0.67896033186414295		NM	NM	NA	NA	protein_coding	protein_coding	chr11	chr2
RND3	ZNF512	0.00399573	-3.87407	0.68427534353124198		NM	NM	NA	NA	protein_coding	protein_coding	chr2	chr2
NR1D1	ZNF512	0.000150507	5.11377	-0.68187710655950196		NM	NM	NA	NA	protein_coding	protein_coding	chr17	chr2
UBE2O	ZNF512	0.000435508	4.72531	-0.66191340420015599		NM	NM	NA	NA	protein_coding	protein_coding	chr17	chr2
RBFOX3	ZNF512	0.000904773	4.44181	-0.64804252009333696		NM	NM	NA	NA	protein_coding	protein_coding	chr17	chr2
GAS5	ZNF512	6.94497e-05	-5.43217	0.65309826289862605		NM	NM	NA	NA	processed_transcript	protein_coding	chr1	chr2
NUDT21	ZNF512	0.00170327	-4.20342	0.64959813326419502		NM	NM	NA	NA	protein_coding	protein_coding	chr16	chr2
SYN1	ZNF512	0.000149335	5.12359	-0.64830178895514701		M	NM	neu	NA	protein_coding	protein_coding	chrX	chr2
L1CAM	ZNF512	0.00172707	4.19961	-0.64959813326419502		M	NM	neu	NA	protein_coding	protein_coding	chrX	chr2
SRGAP3	ZNF512	0.000578918	4.60906	-0.65219082188229205		NM	NM	NA	NA	protein_coding	protein_coding	chr3	chr2
KSR2	ZNF512	0.00186233	4.17234	-0.65536686543946099		M	NM	neu	NA	protein_coding	protein_coding	chr12	chr2
DNAL1	ZNF512	0.000211976	-4.97513	0.68135856883588297		NM	NM	NA	NA	protein_coding	protein_coding	chr14	chr2
EPB41L1	ZNF512	0.000288741	4.87499	-0.69697951775991696		M	NM	neu	NA	protein_coding	protein_coding	chr20	chr2
KCNB1	ZNF512	0.00155074	4.24435	-0.65420015556131705		M	NM	neu	NA	protein_coding	protein_coding	chr20	chr2
POLB	ZNF512	0.00164774	-4.22207	0.67325641690433002		NM	NM	NA	NA	protein_coding	protein_coding	chr8	chr2
HSD17B11	ZNF512	6.94497e-05	-5.53788	0.68583095670210004		NM	NM	NA	NA	protein_coding	protein_coding	chr4	chr2
CNNM1	ZNF512	0.00129203	4.30768	-0.64778325123152702		M	NM	neu	NA	protein_coding	protein_coding	chr10	chr2
ZNF557	ZNF512	0.00848487	-3.5357	0.65614467202489002		NM	NM	NA	NA	protein_coding	protein_coding	chr19	chr2
ATP1A3	ZNF512	0.000270692	4.90102	-0.66852476017630302		NM	NM	NA	NA	protein_coding	protein_coding	chr19	chr2
ETF1	ZNF512	0.000271261	-4.89712	0.66495981332641996		M	NM	mic	NA	protein_coding	protein_coding	chr5	chr2
C11orf58	EML4	0.000698665	-4.52518	0.64998703655691004		NM	M	NA	mic	protein_coding	protein_coding	chr11	chr2
RQCD1	EML4	0.00565364	-3.72358	0.66094114596836895		NM	M	NA	mic	protein_coding	protein_coding	chr2	chr2
TSNAX	EML4	0.00596697	-3.7024	0.66930256676173205		NM	M	NA	mic	protein_coding	protein_coding	chr1	chr2
IMPACT	EML4	0.00420855	-3.85318	0.66606170598911096		NM	M	NA	mic	protein_coding	protein_coding	chr18	chr2
RFC3	EML4	0.00857741	-3.53093	0.73768472906404003		NM	M	NA	mic	protein_coding	protein_coding	chr13	chr2
PRKAG1	EML4	0.00741699	-3.6025	0.67150635208711495		NM	M	NA	mic	protein_coding	protein_coding	chr12	chr2
BFAR	ERLEC1	0.00315841	-3.96228	0.65031112263417201		NM	NM	NA	NA	protein_coding	protein_coding	chr16	chr2
DUSP6	AC012370.2	0.00492189	-3.78211	0.72614726471350799		M	NM	mic	NA	protein_coding	sense_intronic	chr12	chr2
RP1-187B23.1	ETAA1	0.00391358	3.88308	-0.68427534353124198		NM	M	NA	ast	antisense	protein_coding	chr1	chr2
ARF1	PCYOX1	0.000484439	4.67689	-0.66936738397718398		NM	NM	NA	NA	protein_coding	protein_coding	chr1	chr2
TUBB4A	FBXO41	0.000674384	-4.54128	0.67844179414052397		M	NM	oli	NA	protein_coding	protein_coding	chr19	chr2
CNEP1R1	KIAA1211L	0.000273967	4.89405	-0.69205340938553295		NM	NM	NA	NA	protein_coding	protein_coding	chr16	chr2
KSR2	KIAA1211L	0.00154084	-4.24708	0.65322789732953102		M	NM	neu	NA	protein_coding	protein_coding	chr12	chr2
TXNRD1	AFF3	0.00393617	3.88014	-0.65342234897588802		NM	NM	NA	NA	protein_coding	protein_coding	chr12	chr2
DAGLA	NPAS2	0.00169885	-4.20664	0.655755768732175		NM	NM	NA	NA	protein_coding	protein_coding	chr11	chr2
CACNA1I	NPAS2	0.00072542	-4.51278	0.66262639357013198		NM	NM	NA	NA	protein_coding	protein_coding	chr22	chr2
NUDT21	NPAS2	0.00369103	3.90601	-0.64700544464609799		NM	NM	NA	NA	protein_coding	protein_coding	chr16	chr2
CORO2B	NPAS2	0.00505542	-3.77209	0.67960850401866701		NM	NM	NA	NA	protein_coding	protein_coding	chr15	chr2
HSD17B11	NPAS2	0.000287286	4.87938	-0.65050557428052902		NM	NM	NA	NA	protein_coding	protein_coding	chr4	chr2
RP11-705C15.2	SULT1C2	0.000492047	-4.67013	0.70812807881773399		NM	NM	NA	NA	pseudogene	protein_coding	chr12	chr2
CDK5R2	SH3RF3	0.00233875	-4.0863	0.64953331604874298		NM	NM	NA	NA	protein_coding	protein_coding	chr2	chr2
CLCN3	SH3RF3	0.00415072	3.85872	-0.64933886440238497		M	NM	oli	NA	protein_coding	protein_coding	chr4	chr2
TPD52L2	AMMECR1L	0.000845277	-4.46363	0.66943220119263702		M	NM	mic	NA	protein_coding	protein_coding	chr20	chr2
CCDC113	KIF5C	7.3101e-05	5.37301	-0.72310085558724402		NM	NM	NA	NA	protein_coding	protein_coding	chr16	chr2
DUOX1	LYPD6	0.000211935	4.98022	-0.650829660357791		NM	M	NA	neu	protein_coding	protein_coding	chr15	chr2
ENOSF1	NEB	0.00486949	3.7863	-0.65426497277676998		M	NM	oli	NA	protein_coding	protein_coding	chr18	chr2
PRKAR2A	SLC25A12	0.00459024	-3.81665	0.65906144672024902		NM	M	NA	neu	protein_coding	protein_coding	chr3	chr2
CXorf56	DFNB59	0.000476311	-4.68596	0.66690432978999203		NM	NM	NA	NA	protein_coding	protein_coding	chrX	chr2
[truncated: 755 more rows]

## Sheet: FP-IFG
BR1	BR2	pAdj	z	rCTL	rAD	m1	m2	C1	C2	biotype1	biotype2	chr1	chr2
[truncated: 9,962 more rows]

## Sheet: STG-PHG
BR1	BR2	pAdj	z	rCTL	rAD	m1	m2	C1	C2	biotype1	biotype2	chr1	chr2
[truncated: 6,274 more rows]

[truncated: 3 more sheets: STG-IFG, PHG-IFG, Top 20 DC hub genes]
