# Supplementary material for: Alzheimer’s disease rewires gene coexpression networks coupling different brain regions
Source: NPJ Syst Biol Appl. 2024 May 9;10:50. doi: 10.1038/s41540-024-00376-y (PMC11082197; doi:10.1038/s41540-024-00376-y)
Supplement: Supplementary file 4 — Suppl File 2: Module details- 302 Genes sets (151 modules) are included in this .gmt file. The first column contains the gene set name [e.g., 1015BR1BM10-22 means module 1015 belongs to brain region 1, BR1 (BM10 or FP in this case) in the inter-brain-region comparison BM10-22 or FP-STG]. The second column in a .gmt file is meant for description. No description is included, hence is denoted with “na”. From the third column onwards all the gene entrez ids for the respective gene set are noted. [file 41540_2024_376_MOESM4_ESM.txt]

SNP	na	PVRL2	PPP1R37	BIN1	TOMM40	CBLC	MS4A6A	BCL3	PICALM	APOC1	APOC2	CLU	IGSF23	TRAPPC6A	EXOC3L2	MS4A4E	SLC24A4	CEACAM19	ABCA7	MS4A2	CEACAM16	EPHA1	CNN2	NKPD1	STAG3	PVR	BCAM	APOE	APOC4	CLPTM1	RELB	BLOC1S3	PVRIG	CR1	CLASRP	GPC2	MS4A4A	HLA-DRA	MS4A3	MS4A6E	GATS	GEMIN7	CASS4	ZNF232	FAM63B	CKM	SORL1	B4GALT3	ZFP3
Secretome	na	AACS	ABAT	ABCA1	ABCA12	ABCC8	ABCG1	ACSL4	ACVR1C	ADCY5	ADCY8	ADCYAP1	ADORA1	ADRA2A	AIMP1	ALOX5	ANO1	ANXA1	APLN	ARNTL	BAD	BAIAP3	BLK	BMP8A	BRSK2	C1QTNF12	C2CD2L	CAMK2G	CAMK2N1	CAPN10	CARTPT	CASR	CCDC186	CCL5	CCN3	CD38	CD74	CDK16	CELA2A	CFTR	CHD7	CHGA	CLOCK	CLTRN	CNOT6	CNR1	CPLX1	CPLX3	CPT1A
Ligand	na	A2M	AANAT	ACE	ACE2	ACTR2	ADA	ADAM10	ADAM11	ADAM12	ADAM15	ADAM17	ADAM2	ADAM23	ADAM28	ADAM29	ADAM7	ADAM9	ADAMTS3	ADCYAP1	ADGRB1	ADGRE5	ADIPOQ	ADM	ADM2	AFDN	AGRN	AGRP	AGT	AGTRAP	AHSG	ALB	ALCAM	ALKAL1	ALKAL2	ALOX5AP	AMBN	AMELX	AMELY	AMH	ANG	ANGPT1	ANGPT2	ANGPT4	ANGPTL1	ANGPTL2	ANGPTL3	ANGPTL4	ANOS1
Receptor	na	LRP1	MTNR1A	MTNR1B	AGTR2	BDKRB2	SLC6A19	ADRB2	LDLR	LRP2	DPP4	AXL	EPHA3	NOTCH1	EFNA3	GPNMB	TSPAN5	TSPAN15	CD44	TSPAN10	CADM1	TSPAN14	IL6R	MET	TSPAN17	TREM2	NRCAM	TSPAN12	NOTCH2	ITGA4	ITGA9	ITGB1	SDC4	ITGA5	ITGAV	ITGB3	ERBB4	MUC1	RHBDF2	CD9	ITGA6	ITGB7	ITGA3	ITGB5	CCBE1	ADCYAP1R1	ADRB3	GPR20	GPR84
Neurotransmission	na	SYNJ1	GRID2	NPTX2	OR5T3	OR5T2	DDC	P2RY1	OR11H4	OR11H7	OR10H5	OR10H4	RAP1A	HTR1F	CHRNB4	PRKCB	SNAP29	SLC28A2	SYN1	SLC6A17	PORCN	GRIA1	CAPN1	SLC18A3	IQSEC2	LY6E	PPT1	GRIN3B	NOS1	CACNG3	SHISA8	PIP5K1C	FMR1	HCRT	GRIK1	PAH	EPS15	TH	OR10H1	LGI1	GPC4	SNCA	NSG1	GRIK5	P2RY11	SLC17A8	ITGB1	NUMB	SLC7A11
Adbiomarker	na	5-HTR3	A2M	ABAT	ABCA1	ABCA2	ABCA7	ABCG2	ABI3	ACE	ACHE	ACLY	ACTA2	ACTB	ADAM10	ADAM12	ADGRD1	ADGRL1	ADGRL2	ADORA1	ADORA2A	ADORA2B	ADORA3	ADRA1	ADRA1A	ADRA1B	ADRA1D	ADRA2A	ADRA2B	ADRA2C	ADRB1	ADRB2	ADRB3	AFM	AGER	AGRN	AGT	AIF1	AKAP5	ALB	ALDH1L1	ALDH2	ALDH5A1	ALG2	ALOX15	alpha2-adrenergic receptor	AMPH	ANKRD34A	ANP32A
CSF	na	A2M	AFM	AGT	ALB	APLP1	APLP2	APOA1	APOC2	APOH	APP	ATP6AP1	BACE1	C1QB	C1QC	C1S	C3	CADM3	CALB1	CCL2	CCL26	CD33	CD99�	CDK2�	CDK5	CFD	CFI	CHGA	CHGB	CHI3L1	CHL1	CLEC3B	CLSTN1	CLSTN3	CLU	CLU	CNDP1	COL1A1	CSF1	CST3	CXCL1�	CXCL10	CXCL13	CXCL16	DKK3	EFEMP1	FABP3	FAS	FBLN1
Neuroreceptor	na	ACTN2	ADCY1	ADCY2	ADCY3	ADCY4	ADCY5	ADCY6	ADCY7	ADCY8	ADCY9	AKAP5	AKAP9	AP2A1	AP2A2	AP2B1	AP2M1	AP2S1	ARHGEF9	BRAF	CACNG2	CACNG3	CACNG4	CACNG8	CALM1	CAMK2A	CAMK2B	CAMK2D	CAMK2G	CAMK4	CAMKK1	CHRFAM7A	CHRNA1	CHRNA10	CHRNA2	CHRNA3	CHRNA4	CHRNA5	CHRNA6	CHRNA7	CHRNA9	CHRNB1	CHRNB2	CHRNB3	CHRNB4	CHRND	CHRNE	CHRNG	CREB1
Ccsignaling	na	MGLL	CALM1	NOS1AP	KCNB1	SRI	KCNMB2	KCNMB3	KCNMB4	KCND2	KCNH2	LMNA	SCN2A	MYH14	CHRNA1	RLN2	COLQ	ACHE	COMT	MAOA	MAOB	SULT1A3	DBH	NOTCH1	SNCA	GHRL	IL1B	AGT	ADRA2C	PRKCB	SLC18A2	SLC6A3	NLGN1	NLGN4X	NRXN1	SHANK3	WNT7A	CBLN1	HRH3	APP	SCN9A	GDNF	SLC6A2	INS	SHANK2	ARC	STX4	BDNF	NRG1
Neurotransmittor	na	ACHE	ALDH2	ALDH9A1	CHAT	COMT	DAGLA	DAGLB	GAD1	GAD2	MAOA	NOS1	PAH	SLC22A2	SLC44A4	SLC5A7	SLC6A3	TH
[truncated: 3,774 more columns]
