# Supplementary material for: Alzheimer’s disease rewires gene coexpression networks coupling different brain regions
Source: NPJ Syst Biol Appl. 2024 May 9;10:50. doi: 10.1038/s41540-024-00376-y (PMC11082197; doi:10.1038/s41540-024-00376-y)
Supplement: Supplementary file 5 — Suppl File 3: Functional Enrichment- Enriched functional profiles of DC modules. Gene Ontology Molecular Functions & Cellular Components and KEGG & Reactome pathways are represented in the functional profile of each module. The first sheet contains the legend, and the second sheet has a summary of the number of modules enriched for each category & the parameter description. From the third sheet onwards results for all the 6 inter-brain-region comparisons are included, in 6 separate sheets. [file 41540_2024_376_MOESM5_ESM.xlsx]

## Sheet: Legend
Suppl File 3. Title. The enriched functional profile (Gene Ontology Molecualar Function and Cellular components; Pathways- KEGG and Reactome) for each DC module, revealed through over representation analysis are noted in this file
Each sheet represents the enriched modules from each inter-region comparison

## Sheet: Summary
DC Edges	Total Modules	Max Size	Module Size>=20	Enriched Modules
				Gene Ontology						Pathways
				Biological Process		Molecular Functions		Cellular Components		KEGG		Reactome
				BR1	BR2	BR1	BR2	BR1	BR2	BR1	BR2	BR1	BR2
FP-STG	1051	105	19	3	0	2	1	4	2	0	1	2	0
FP-PHG	737	225	19	2	3	3	2	2	3	0	2	4	4
FP-IFG	1235	651	34	4	5	3	4	2	6	2	3	2	4
STG-PHG	907	313	27	1	1	1	3	0	3	1	2	0	2
STG-IFG	1130	424	29	3	2	3	0	4	4	2	1	2	1
PHG-IFG	1057	766	23	2	0	0	4	4	7	2	1	0	1
Over Representation Analysis (ORA)
………. Reference Gene List (Background)
………. Interesting List (Foreground)
Parameters for the enrichment analysis:
Minimum number of IDs in the category: 5
Maximum number of IDs in the category: 2000
FDR Method: Benjamini & Hochberg (Multiple Test Adjustment )
Significance Level: FDR <= 0.05 / *0.05<FDR<0.1
Redundancy Reduction Applied-
Affinity Propagation
Weighted Set Cover

## Sheet: FP-STG
Module					Gene Ontology										Pathways
Number	Number of Genes				Molecular Functions					Cellular Components					KEGG					Reactome
	Total	FP	STG		FP		STG			FP		STG			FP		STG			FP		STG
mod613	105	62	43				GO:0008528	G protein-coupled peptide receptor activity		GO:0000775	chromosome, centromeric region
mod1015	97	61	36							GO:0120025	plasma membrane bounded cell projection									R-HSA-212676	Dopamine Neurotransmitter Release Cycle
										GO:0045202	synapse									R-HSA-112315	Transmission across Chemical Synapses
mod723	92	58	34									GO:0005887	integral component of plasma membrane				hsa04020	Calcium signaling pathway
mod997	90	58	32																	R-HSA-1799339	SRP-dependent cotranslational protein targeting to membrane
mod597	67	20	47		GO:0005200	structural constituent of cytoskeleton				GO:0005883	neurofilament	GO:0044455	mitochondrial membrane part
mod869	53	32	21							GO:0014069	postsynaptic density
										GO:0030054	cell junction
mod1034	44	24	20		GO:0070181	small ribosomal subunit rRNA binding

## Sheet: FP-PHG
Module					Gene Ontology										Pathways
Number	Number of Genes				Molecular Functions					Cellular Components					KEGG					Reactome
	Total	FP	PHG		FP		PHG			FP		PHG			FP		PHG			FP		PHG
mod715	225	130	95		GO:0022843	voltage-gated cation channel activity	GO:0098772	molecular function regulator		GO:0036477	somatodendritic compartment	GO:0036477	somatodendritic compartment				hsa04727	GABAergic synapse		R-HSA-112316	Neuronal System	R-HSA-112316	Neuronal System
					GO:0005245	voltage-gated calcium channel activity	GO:0015085	calcium ion transmembrane transporter activity		GO:0045202	synapse	GO:0045202	synapse				hsa05032	Morphine addiction
					GO:0022890	inorganic cation transmembrane transporter activity				GO:0097458	neuron part						hsa04713	Circadian entrainment
mod425	117	65	52									GO:0043233	organelle lumen
												GO:0005681	spliceosomal complex
mod250	109	42	67				GO:0031072	heat shock protein binding									hsa04915	Estrogen signaling pathway				R-HSA-3371568	Attenuation phase
																						R-HSA-3371497	HSP90 chaperone cycle for steroid hormone receptors (SHR)
mod595	80	42	38									GO:0097060	synaptic membrane									R-HSA-5358351	Signaling by Hedgehog
												GO:0045202	synapse
mod678	68	43	25		GO:0008289	lipid binding														R-HSA-392499	Metabolism of proteins
mod488	59	26	33																			R-HSA-73894	DNA Repair
mod591	45	30	15																	R-HSA-5696397	Gap-filling DNA repair synthesis and ligation in GG-NER
mod159	22	13	9		GO:0031072	heat shock protein binding				GO:0043230	extracellular organelle									R-HSA-3371497	HSP90 chaperone cycle for steroid hormone receptors (SHR)

## Sheet: FP-IFG
Module					Gene Ontology										Pathways
Number	Number of Genes				Molecular Functions					Cellular Components					KEGG					Reactome
	Total	FP	IFG		FP		IFG			FP		IFG			FP		IFG			FP		IFG
mod1005	478	384	94		GO:0003723	RNA binding				GO:0005740	mitochondrial envelope				hsa00190	Oxidative phosphorylation				R-HSA-72766	Translation
					GO:0003735	structural constituent of ribosome				GO:0005739	mitochondrion				hsa03010	Ribosome				R-HSA-1428517	The citric acid (TCA) cycle and respiratory electron transport
mod1087	316	111	205				GO:0008307	structural constituent of muscle												R-HSA-5661231	Metallothioneins bind metals	R-HSA-8953897	Cellular responses to external stimuli
mod468	284	123	161				GO:0016655	oxidoreductase activity, acting on NAD(P)H, quinone or similar compound as acceptor				GO:0098798	mitochondrial protein complex				hsa00190	Oxidative phosphorylation				R-HSA-611105	Respiratory electron transport
												GO:0031967	organelle envelope				hsa05012	Parkinson disease
mod515	234	137	97				GO:0036442	proton-exporting ATPase activity				GO:0101031	chaperone complex
							GO:0015399	primary active transmembrane transporter activity
mod774	194	79	115									GO:0022626	cytosolic ribosome
												GO:0098800	inner mitochondrial membrane protein complex
mod349	182	87	95												hsa04064	NF-kappa B signaling pathway	hsa00600	Sphingolipid metabolism
mod1189	131	103	28		GO:0005200	structural constituent of cytoskeleton				GO:0120025	plasma membrane bounded cell projection
										GO:0097458	neuron part
mod883	120	51	69																			R-HSA-3371571	HSF1-dependent transactivation
mod804	111	33	78									GO:1902494	catalytic complex
mod639	82	49	33		GO:0017176	phosphatidylinositol N-acetylglucosaminyltransferase activity
mod990	80	53	27				GO:0003723	RNA binding				GO:0044391	ribosomal subunit				hsa03010	Ribosome				R-HSA-9010553	Regulation of expression of SLITs and ROBOs
																						R-HSA-392499	Metabolism of proteins
mod1014	39	21	18									GO:0099023	tethering complex

## Sheet: STG-PHG
Module					Gene Ontology										Pathways
Number	Number of Genes				Molecular Functions					Cellular Components					KEGG					Reactome
	Total	STG	PHG		STG		PHG			STG		PHG			STG		PHG			STG		PHG
mod799	237	89	148		GO:0008429	phosphatidylethanolamine binding
mod869	173	106	67									GO:0015934	large ribosomal subunit									R-HSA-1799339	SRP-dependent cotranslational protein targeting to membrane
mod700	137	83	54				GO:0097617	annealing activity
mod735	137	75	62				GO:0051087	chaperone binding
mod363	65	30	35				GO:0031625	ubiquitin protein ligase binding
mod889	45	17	28
																	hsa04261	Adrenergic signaling in cardiomyocytes
mod589	24	12	12									GO:0035578	azurophil granule lumen				hsa00511	Other glycan degradation
mod861	23	9	14									GO:0030132	clathrin coat of coated pit									R-HSA-177504	Retrograde neurotrophin signalling
mod426	22	12	10												hsa04930	Type II diabetes mellitus

## Sheet: STG-IFG
Module					Gene Ontology										Pathways
Number	Number of Genes				Molecular Functions					Cellular Components					KEGG					Reactome
	Total	STG	IFG		STG		IFG			STG		IFG			STG		IFG			STG		IFG
mod761	424	176	248							GO:0044463	cell projection part
mod321	388	116	272									GO:0097060	synaptic membrane
												GO:0045202	synapse
mod1088	383	155	228							GO:0005654	nucleoplasm	GO:0044456	synapse part									R-HSA-6794362	Protein-protein interactions at synapses
												GO:0097458	neuron part									R-HSA-112316	Neuronal System
mod498	363	192	171												hsa04150	mTOR signaling pathway
mod582	278	168	110		GO:0051082	unfolded protein binding				GO:0005654	nucleoplasm									R-HSA-3371568	Attenuation phase
																				R-HSA-8953897	Cellular responses to external stimuli
mod1105	205	100	105							GO:0044456	synapse part	GO:0034774	secretory granule lumen							R-HSA-112316	Neuronal System
										GO:0097458	neuron part
mod304	167	61	106		GO:0031072	heat shock protein binding						GO:0044451	nucleoplasm part
mod801	100	52	48												hsa04015	Rap1 signaling pathway
mod1083	32	11	21		GO:0008026	ATP-dependent helicase activity
mod441	20	10	10														hsa04930	Type II diabetes mellitus

## Sheet: PHG-IFG
Module					Gene Ontology										Pathways
Number	Number of Genes				Molecular Functions					Cellular Components					KEGG					Reactome
	Total	PHG	IFG		PHG		IFG			PHG		IFG			PHG		IFG			PHG		IFG
mod452	766	377	389							GO:0070013	intracellular organelle lumen
										GO:0031974	membrane-enclosed lumen
mod497	728	308	420									GO:0005654	nucleoplasm
mod556	448	193	255									GO:0030140	trans-Golgi network transport vesicle
mod933	359	170	189				GO:0003723	RNA binding		GO:0005815	microtubule organizing center	GO:0031981	nuclear lumen				hsa03050	Proteasome				R-HSA-8953854	Metabolism of RNA
												GO:0032991	protein-containing complex									R-HSA-8949215	Mitochondrial calcium ion transport
mod640	258	126	132				GO:0003785	actin monomer binding
mod811	223	117	106									GO:0071944	cell periphery		hsa05163	Human cytomegalovirus infection
												GO:0045121	membrane raft
mod756	186	62	124				GO:0022839	ion gated channel activity				GO:0120025	plasma membrane bounded cell projection
							GO:0005254	chloride channel activity
mod495	165	86	79									GO:0045202	synapse
mod719	164	77	87				GO:0016888	endodeoxyribonuclease activity, producing 5'-phosphomonoesters
mod583	105	79	26							GO:0032991	protein-containing complex				hsa00480	Glutathione metabolism
										GO:0005829	cytosol
mod610	24	13	11									GO:0030123	AP-3 adaptor complex
mod1032	21	11	10							GO:0045293	mRNA editing complex
