# Supplementary material for: Alzheimer’s disease rewires gene coexpression networks coupling different brain regions
Source: NPJ Syst Biol Appl. 2024 May 9;10:50. doi: 10.1038/s41540-024-00376-y (PMC11082197; doi:10.1038/s41540-024-00376-y)
Supplement: Supplementary file 6 — Suppl File 4: GO_BP Enrichment of GOC/LOC DC edges- Enriched Gene Ontology Biological Processes (GO_BP) for PG, NG and LC DC edges are noted. [file 41540_2024_376_MOESM6_ESM.xlsx]

## Sheet: LC
Brain Region Pair	Brain Region	GOC/LOC	geneSet	description	size	overlap	expect	enrichmentRatio	pValue	FDR	Global FDR	overlapId	Genes
FP-STG	FP	LC	GO:0050808	synapse organization	384	24	8.70388	2.75739	7.75601e-06	0.0186329	3.00782e-05	816;998;1141;1742;3480;3706;3897;4744;4761;5802;5864;6853;6900;7476;9118;9746;22883;22941;23114;23544;23657;54434;387804;654429	IGF1R;CLSTN1;DLG4;CDC42;L1CAM;INA;CNTN2;LRTM2;SYN1;RAB3A;CAMK2B;ITPKA;PTPRS;NEFH;NFASC;WNT7A;CHRNB2;CLSTN3;SSH1;NEUROD2;SHANK2;SLC7A11;SEZ6L;VSTM5
FP-STG	FP	LC	GO:0051130	positive regulation of cellular component organization	1193	51	27.0409	1.88603	8.41302e-06	0.0186329	3.18493e-05	286;301;816;824;998;1015;1742;1759;2039;2810;2909;2965;3092;3480;3706;3897;4761;5159;5562;6721;7070;7175;7332;7476;7533;8482;8678;8766;9139;9746;9759;10411;10733;10923;11331;22883;22933;22941;23242;23300;23558;51466;54434;54623;64223;65009;90678;116985;127833;387804;654429	COBL;HDAC4;THY1;IGF1R;MLST8;CLSTN1;CDH17;SFN;GTF2H1;DLG4;CDC42;L1CAM;RAB11A;SUB1;SEMA7A;ATMIN;LRTM2;PRKAA1;BECN1;SIRT2;CAMK2B;ITPKA;ARHGAP35;SYT2;PHB2;WNT7A;PLK4;DNM1;PDGFRB;CLSTN3;EVL;WBP2;PAF1;SREBF2;SSH1;CAPN2;ARAP1;NEUROD2;NDRG4;ANXA1;LRSAM1;DMTN;RAPGEF3;SHANK2;TPR;UBE2L3;HIP1;YWHAH;VSTM5;ANK1;CBFA2T2
FP-STG	FP	LC	GO:0050804	modulation of chemical synaptic transmission	415	25	9.40653	2.65773	9.47701e-06	0.0186329	3.35362e-05	320;816;1141;1742;1759;3706;4761;5802;5864;6812;6853;6900;7476;7533;8766;9746;9783;22883;22941;23657;25769;25953;54434;57406;112476	CLSTN1;DLG4;RAB11A;CNTN2;ABHD6;SYN1;STXBP1;RAB3A;CAMK2B;ITPKA;PTPRS;WNT7A;CHRNB2;DNM1;CLSTN3;SSH1;PNKD;SLC24A2;NEUROD2;PRRT2;SHANK2;SLC7A11;APBA1;YWHAH;RIMS3
FP-STG	FP	LC	GO:0099177	regulation of trans-synaptic signaling	416	25	9.4292	2.65134	9.87648e-06	0.0186329	3.43248e-05	320;816;1141;1742;1759;3706;4761;5802;5864;6812;6853;6900;7476;7533;8766;9746;9783;22883;22941;23657;25769;25953;54434;57406;112476	CLSTN1;DLG4;RAB11A;CNTN2;ABHD6;SYN1;STXBP1;RAB3A;CAMK2B;ITPKA;PTPRS;WNT7A;CHRNB2;DNM1;CLSTN3;SSH1;PNKD;SLC24A2;NEUROD2;PRRT2;SHANK2;SLC7A11;APBA1;YWHAH;RIMS3
FP-STG	FP	LC	GO:0048167	regulation of synaptic plasticity	174	15	3.94394	3.8033	1.02661e-05	0.0186329	3.52931e-05	816;1742;3706;4761;5864;6812;6900;7533;8766;9783;22941;25769;54434;57406;112476	DLG4;RAB11A;CNTN2;ABHD6;STXBP1;RAB3A;CAMK2B;ITPKA;SSH1;SLC24A2;NEUROD2;PRRT2;SHANK2;YWHAH;RIMS3
FP-STG	FP	LC	GO:0055075	potassium ion homeostasis	28	6	0.634658	9.45392	3.2164e-05	0.0336442	6.72905e-05	478;3759;6557;6560;56996;57468	SLC12A5;ATP1A3;SLC12A1;KCNJ2;SLC12A9;SLC12A4
FP-STG	FP	LC	GO:0048812	neuron projection morphogenesis	620	31	14.0531	2.20591	3.36954e-05	0.0336442	6.95788e-05	104;816;998;1141;1742;2909;3706;3897;4744;5727;5802;5864;6709;6710;6812;6900;7070;7476;7533;8482;8766;22941;23114;23136;23242;26999;51466;54434;55364;79600;127833	COBL;THY1;PTCH1;SPTAN1;DLG4;CDC42;L1CAM;RAB11A;SEMA7A;CNTN2;STXBP1;RAB3A;CAMK2B;ITPKA;PTPRS;ARHGAP35;NEFH;SYT2;NFASC;WNT7A;CHRNB2;CYFIP2;EVL;SPTB;SSH1;SHANK2;IMPACT;TCTN1;EPB41L3;YWHAH;ADARB1
FP-STG	FP	LC	GO:0007268	chemical synaptic transmission	683	33	15.4811	2.13163	3.69466e-05	0.0336442	7.35585e-05	104;320;816;1128;1141;1742;1759;3706;4761;5802;5864;6560;6812;6853;6900;7476;7533;8766;9746;9783;9900;22883;22941;23551;23657;25769;25953;54434;57030;57406;57468;112476;127833	CLSTN1;SLC12A5;DLG4;RAB11A;CNTN2;ABHD6;SYN1;STXBP1;RAB3A;CAMK2B;ITPKA;PTPRS;SYT2;RASD2;WNT7A;SV2A;CHRNB2;DNM1;CLSTN3;SSH1;PNKD;SLC24A2;NEUROD2;CHRM1;PRRT2;SHANK2;SLC17A7;SLC7A11;APBA1;SLC12A4;YWHAH;ADARB1;RIMS3
FP-STG	FP	LC	GO:0098916	anterograde trans-synaptic signaling	683	33	15.4811	2.13163	3.69466e-05	0.0336442	7.35585e-05	104;320;816;1128;1141;1742;1759;3706;4761;5802;5864;6560;6812;6853;6900;7476;7533;8766;9746;9783;9900;22883;22941;23551;23657;25769;25953;54434;57030;57406;57468;112476;127833	CLSTN1;SLC12A5;DLG4;RAB11A;CNTN2;ABHD6;SYN1;STXBP1;RAB3A;CAMK2B;ITPKA;PTPRS;SYT2;RASD2;WNT7A;SV2A;CHRNB2;DNM1;CLSTN3;SSH1;PNKD;SLC24A2;NEUROD2;CHRM1;PRRT2;SHANK2;SLC17A7;SLC7A11;APBA1;SLC12A4;YWHAH;ADARB1;RIMS3
FP-STG	FP	LC	GO:0032990	cell part morphogenesis	653	32	14.8011	2.162	3.70735e-05	0.0336442	7.35585e-05	104;816;998;1141;1742;2909;3706;3897;4726;4744;5727;5802;5864;6709;6710;6812;6900;7070;7476;7533;8482;8766;22941;23114;23136;23242;26999;51466;54434;55364;79600;127833	COBL;THY1;PTCH1;SPTAN1;DLG4;CDC42;L1CAM;NDUFS6;RAB11A;SEMA7A;CNTN2;STXBP1;RAB3A;CAMK2B;ITPKA;PTPRS;ARHGAP35;NEFH;SYT2;NFASC;WNT7A;CHRNB2;CYFIP2;EVL;SPTB;SSH1;SHANK2;IMPACT;TCTN1;EPB41L3;YWHAH;ADARB1
FP-STG	FP	LC	GO:0099537	trans-synaptic signaling	691	33	15.6624	2.10695	4.6404e-05	0.0338892	8.48233e-05	104;320;816;1128;1141;1742;1759;3706;4761;5802;5864;6560;6812;6853;6900;7476;7533;8766;9746;9783;9900;22883;22941;23551;23657;25769;25953;54434;57030;57406;57468;112476;127833	CLSTN1;SLC12A5;DLG4;RAB11A;CNTN2;ABHD6;SYN1;STXBP1;RAB3A;CAMK2B;ITPKA;PTPRS;SYT2;RASD2;WNT7A;SV2A;CHRNB2;DNM1;CLSTN3;SSH1;PNKD;SLC24A2;NEUROD2;CHRM1;PRRT2;SHANK2;SLC17A7;SLC7A11;APBA1;SLC12A4;YWHAH;ADARB1;RIMS3
FP-STG	FP	LC	GO:0120039	plasma membrane bounded cell projection morphogenesis	634	31	14.3705	2.1572	5.12559e-05	0.0338892	8.9557e-05	104;816;998;1141;1742;2909;3706;3897;4744;5727;5802;5864;6709;6710;6812;6900;7070;7476;7533;8482;8766;22941;23114;23136;23242;26999;51466;54434;55364;79600;127833	COBL;THY1;PTCH1;SPTAN1;DLG4;CDC42;L1CAM;RAB11A;SEMA7A;CNTN2;STXBP1;RAB3A;CAMK2B;ITPKA;PTPRS;ARHGAP35;NEFH;SYT2;NFASC;WNT7A;CHRNB2;CYFIP2;EVL;SPTB;SSH1;SHANK2;IMPACT;TCTN1;EPB41L3;YWHAH;ADARB1
FP-STG	FP	LC	GO:0048858	cell projection morphogenesis	635	31	14.3931	2.15381	5.27823e-05	0.0338892	9.07285e-05	104;816;998;1141;1742;2909;3706;3897;4744;5727;5802;5864;6709;6710;6812;6900;7070;7476;7533;8482;8766;22941;23114;23136;23242;26999;51466;54434;55364;79600;127833	COBL;THY1;PTCH1;SPTAN1;DLG4;CDC42;L1CAM;RAB11A;SEMA7A;CNTN2;STXBP1;RAB3A;CAMK2B;ITPKA;PTPRS;ARHGAP35;NEFH;SYT2;NFASC;WNT7A;CHRNB2;CYFIP2;EVL;SPTB;SSH1;SHANK2;IMPACT;TCTN1;EPB41L3;YWHAH;ADARB1
FP-STG	FP	LC	GO:0099536	synaptic signaling	696	33	15.7758	2.09181	5.33813e-05	0.0338892	9.15108e-05	104;320;816;1128;1141;1742;1759;3706;4761;5802;5864;6560;6812;6853;6900;7476;7533;8766;9746;9783;9900;22883;22941;23551;23657;25769;25953;54434;57030;57406;57468;112476;127833	CLSTN1;SLC12A5;DLG4;RAB11A;CNTN2;ABHD6;SYN1;STXBP1;RAB3A;CAMK2B;ITPKA;PTPRS;SYT2;RASD2;WNT7A;SV2A;CHRNB2;DNM1;CLSTN3;SSH1;PNKD;SLC24A2;NEUROD2;CHRM1;PRRT2;SHANK2;SLC17A7;SLC7A11;APBA1;SLC12A4;YWHAH;ADARB1;RIMS3
FP-STG	FP	LC	GO:0099003	vesicle-mediated transport in synapse	201	15	4.55593	3.29241	5.60152e-05	0.0338892	9.35058e-05	320;1141;1759;5864;6453;6812;6853;7476;8766;9783;9900;22883;57030;112476;127833	CLSTN1;RAB11A;SYN1;STXBP1;RAB3A;SYT2;WNT7A;SV2A;CHRNB2;DNM1;ITSN1;PRRT2;SLC17A7;APBA1;RIMS3
FP-STG	FP	LC	GO:0048667	cell morphogenesis involved in neuron differentiation	558	28	12.6478	2.21382	7.65129e-05	0.0418617	0.000114858	104;816;998;1141;1742;2909;3706;3897;4744;5727;5802;5864;6709;6710;6812;6900;7070;7476;7533;8482;8766;22941;23114;23242;26999;51466;54434;79600	COBL;THY1;PTCH1;SPTAN1;DLG4;CDC42;L1CAM;RAB11A;SEMA7A;CNTN2;STXBP1;RAB3A;CAMK2B;ITPKA;PTPRS;ARHGAP35;NEFH;NFASC;WNT7A;CHRNB2;CYFIP2;EVL;SPTB;SSH1;SHANK2;TCTN1;YWHAH;ADARB1
FP-STG	FP	LC	GO:0046907	intracellular transport	1788	65	40.5274	1.60385	7.84186e-05	0.0418617	0.000116802	286;320;998;1128;1141;1759;2039;2157;2810;3092;3797;4744;5190;5193;5562;5571;5864;5902;5976;6171;6175;6206;6253;6709;6710;6721;6729;6747;6812;6853;7109;7175;7295;7332;7476;7533;8125;8678;8723;8766;9512;9783;9900;9919;10189;10411;11158;11331;22883;23329;28981;63893;65009;65055;79023;79683;83658;84218;89853;92104;112476;116988;127833;199746;283576	SPTAN1;CLSTN1;ZDHHC14;SFN;NUP37;CDC42;TBC1D30;U2AF1L4;RAB11A;RPS12;PRKAA1;BECN1;UBE2O;SYN1;STXBP1;RAB3A;AGAP3;KIF3C;SSR3;UPF1;RTN2;NEFH;SYT2;RANBP1;PHB2;WNT7A;SV2A;CHRNB2;DNM1;TBC1D3F;TXN;RPLP0;TTC30A;SEC16A;PEX6;SPTB;SREBF2;TRAPPC10;SNX4;RABL2B;ALYREF;ZDHHC22;DYNLRB1;IFT81;NDRG4;ANP32A;CHRM1;PRRT2;DMTN;PRKAG1;RAPGEF3;MVB12B;REEP1;PMPCB;SRP54;TPR;PEX12;RPL41;F8;APBA1;UBE2L3;HIP1;YWHAH;ANK1;RIMS3
FP-PHG	FP	LC	GO:0060341	regulation of cellular localization	867	47	20.2328	2.32296	6.1867e-08	0.000373325	2.51381e-06	284;287;320;375;775;998;1141;1540;2039;2902;3208;3745;3843;4744;5563;5864;6853;6857;6950;7009;7295;7533;8514;8723;8766;8864;8878;8927;9066;9572;9585;10075;10369;10575;10576;10657;11142;23096;26354;27248;29934;51068;54434;57030;84896;150465;254263	ERLEC1;CCT2;KHDRBS1;YWHAH;CNIH2;HUWE1;ANK2;GRIN1;RAB3A;SNX12;CDC42;SQSTM1;ATAD1;KIF20B;NR1D1;SYN1;KCNB1;ARF1;TMBIM6;NEFH;ANGPT1;IPO5;CACNA1C;SNX4;NMD3;RAB11A;SYT1;PRKAA2;TXN;PKIG;KCNAB2;SYT7;BSN;SLC17A7;GNL3;CYLD;HPCA;SSH1;TTL;TCP1;CCT4;CACNG2;PER2;CHRNB2;IQSEC2;DMTN;APBA1
FP-PHG	FP	LC	GO:0048167	regulation of synaptic plasticity	174	18	4.06057	4.43288	1.37238e-07	0.000373325	3.48848e-06	375;2902;3269;3745;4761;4900;5864;7533;8766;8831;8878;9066;10636;22941;25769;26012;54434;729993	YWHAH;RGS14;GRIN1;RAB3A;SQSTM1;KCNB1;ARF1;HRH1;RAB11A;NRGN;SHISA9;SHANK2;SYT7;NSMF;SSH1;SYNGAP1;SLC24A2;NEUROD2
FP-PHG	FP	LC	GO:0050804	modulation of chemical synaptic transmission	415	29	9.68468	2.99442	1.5638e-07	0.000373325	3.48848e-06	320;375;774;1141;2902;3269;3745;4761;4900;5864;6853;6857;7533;8766;8831;8878;9066;10369;10636;22941;23096;25769;26012;54434;56853;57689;84896;254263;729993	YWHAH;CNIH2;RGS14;GRIN1;RAB3A;SQSTM1;ATAD1;SYN1;KCNB1;ARF1;LRRC4C;HRH1;RAB11A;NRGN;SYT1;SHISA9;SHANK2;SYT7;NSMF;CELF4;SSH1;CACNG2;SYNGAP1;CACNA1B;CHRNB2;IQSEC2;SLC24A2;APBA1;NEUROD2
FP-PHG	FP	LC	GO:0099177	regulation of trans-synaptic signaling	416	29	9.70802	2.98722	1.64551e-07	0.000373325	3.48848e-06	320;375;774;1141;2902;3269;3745;4761;4900;5864;6853;6857;7533;8766;8831;8878;9066;10369;10636;22941;23096;25769;26012;54434;56853;57689;84896;254263;729993	YWHAH;CNIH2;RGS14;GRIN1;RAB3A;SQSTM1;ATAD1;SYN1;KCNB1;ARF1;LRRC4C;HRH1;RAB11A;NRGN;SYT1;SHISA9;SHANK2;SYT7;NSMF;CELF4;SSH1;CACNG2;SYNGAP1;CACNA1B;CHRNB2;IQSEC2;SLC24A2;APBA1;NEUROD2
FP-PHG	FP	LC	GO:0099537	trans-synaptic signaling	691	39	16.1256	2.41852	3.27328e-07	0.000594101	5.07758e-06	320;375;747;774;1141;2556;2902;3269;3745;4761;4900;5864;6853;6857;7533;8766;8831;8878;8927;9066;9568;10369;10636;22941;23095;23096;23396;25769;26012;26258;54434;56853;57030;57468;57689;84258;84896;254263;729993	BLOC1S6;YWHAH;CNIH2;RGS14;KIF1B;GRIN1;RAB3A;PIP5K1C;SQSTM1;ATAD1;SYN1;KCNB1;ARF1;DAGLA;LRRC4C;HRH1;GABRA3;RAB11A;NRGN;SYT1;SHISA9;SHANK2;SYT7;BSN;SLC17A7;SLC12A5;NSMF;CELF4;SSH1;CACNG2;GABBR2;SYT3;SYNGAP1;CACNA1B;CHRNB2;IQSEC2;SLC24A2;APBA1;NEUROD2
FP-PHG	FP	LC	GO:0099536	synaptic signaling	696	39	16.2423	2.40114	3.93036e-07	0.000594467	5.55491e-06	320;375;747;774;1141;2556;2902;3269;3745;4761;4900;5864;6853;6857;7533;8766;8831;8878;8927;9066;9568;10369;10636;22941;23095;23096;23396;25769;26012;26258;54434;56853;57030;57468;57689;84258;84896;254263;729993	BLOC1S6;YWHAH;CNIH2;RGS14;KIF1B;GRIN1;RAB3A;PIP5K1C;SQSTM1;ATAD1;SYN1;KCNB1;ARF1;DAGLA;LRRC4C;HRH1;GABRA3;RAB11A;NRGN;SYT1;SHISA9;SHANK2;SYT7;BSN;SLC17A7;SLC12A5;NSMF;CELF4;SSH1;CACNG2;GABBR2;SYT3;SYNGAP1;CACNA1B;CHRNB2;IQSEC2;SLC24A2;APBA1;NEUROD2
FP-PHG	FP	LC	GO:0007268	chemical synaptic transmission	683	38	15.9389	2.38411	6.6637e-07	0.000755913	7.41131e-06	320;375;774;1141;2556;2902;3269;3745;4761;4900;5864;6853;6857;7533;8766;8831;8878;8927;9066;9568;10369;10636;22941;23095;23096;23396;25769;26012;26258;54434;56853;57030;57468;57689;84258;84896;254263;729993	BLOC1S6;YWHAH;CNIH2;RGS14;KIF1B;GRIN1;RAB3A;PIP5K1C;SQSTM1;ATAD1;SYN1;KCNB1;ARF1;LRRC4C;HRH1;GABRA3;RAB11A;NRGN;SYT1;SHISA9;SHANK2;SYT7;BSN;SLC17A7;SLC12A5;NSMF;CELF4;SSH1;CACNG2;GABBR2;SYT3;SYNGAP1;CACNA1B;CHRNB2;IQSEC2;SLC24A2;APBA1;NEUROD2
FP-PHG	FP	LC	GO:0098916	anterograde trans-synaptic signaling	683	38	15.9389	2.38411	6.6637e-07	0.000755913	7.41131e-06	320;375;774;1141;2556;2902;3269;3745;4761;4900;5864;6853;6857;7533;8766;8831;8878;8927;9066;9568;10369;10636;22941;23095;23096;23396;25769;26012;26258;54434;56853;57030;57468;57689;84258;84896;254263;729993	BLOC1S6;YWHAH;CNIH2;RGS14;KIF1B;GRIN1;RAB3A;PIP5K1C;SQSTM1;ATAD1;SYN1;KCNB1;ARF1;LRRC4C;HRH1;GABRA3;RAB11A;NRGN;SYT1;SHISA9;SHANK2;SYT7;BSN;SLC17A7;SLC12A5;NSMF;CELF4;SSH1;CACNG2;GABBR2;SYT3;SYNGAP1;CACNA1B;CHRNB2;IQSEC2;SLC24A2;APBA1;NEUROD2
FP-PHG	FP	LC	GO:0099188	postsynaptic cytoskeleton organization	10	5	0.233366	21.4256	1.54317e-06	0.00155603	1.1684e-05	375;4628;4744;9118;9722	ARF1;NEFH;MYH10;NOS1AP;INA
FP-PHG	FP	LC	GO:0050808	synapse organization	384	25	8.96125	2.78979	4.07914e-06	0.00370182	2.00062e-05	119;375;387;998;1141;2902;3897;4628;4744;4761;5864;6853;8321;8831;8927;8936;9118;9722;10369;10939;22941;23544;54434;54549;57689	L1CAM;GRIN1;RAB3A;CDC42;SYN1;ARF1;LRRC4C;NEFH;SEZ6L;RHOA;MYH10;AFG3L2;SDK2;NOS1AP;SHANK2;BSN;INA;FZD1;SSH1;CACNG2;SYNGAP1;CHRNB2;ADD2;WASF1;NEUROD2
FP-PHG	FP	LC	GO:0000381	regulation of alternative mRNA splicing, via spliceosome	64	9	1.49354	6.02595	1.65641e-05	0.0123008	4.74538e-05	8683;10657;10659;55234;55796;56853;60680;84530;146713	KHDRBS1;SMU1;RBFOX3;CELF4;SRRM4;CELF2;MBNL3;SRSF9;CELF5
FP-PHG	FP	LC	GO:1903307	positive regulation of regulated secretory pathway	50	8	1.16683	6.85619	1.86284e-05	0.0123008	5.10264e-05	375;3745;5864;6857;8723;8911;8941;9066	RAB3A;CACNA1I;KCNB1;ARF1;CDK5R2;SNX4;SYT1;SYT7
FP-PHG	FP	LC	GO:0045956	positive regulation of calcium ion-dependent exocytosis	25	6	0.583415	10.2843	1.88867e-05	0.0123008	5.10264e-05	375;3745;6857;8911;8941;9066	CACNA1I;KCNB1;ARF1;CDK5R2;SYT1;SYT7
FP-PHG	FP	LC	GO:0098974	postsynaptic actin cytoskeleton organization	8	4	0.186693	21.4256	1.89765e-05	0.0123008	5.10264e-05	375;4628;9118;9722	ARF1;MYH10;NOS1AP;INA
FP-PHG	FP	LC	GO:0048812	neuron projection morphogenesis	620	32	14.4687	2.21167	2.39766e-05	0.0145059	5.86621e-05	387;998;1141;1952;2902;3897;4628;4744;5454;5864;6857;7533;8766;8831;8936;9585;10006;10570;10939;22941;23072;23105;26012;54434;55364;57689;65059;84258;84894;85442;91584;150465	YWHAH;KNDC1;CELSR2;L1CAM;GRIN1;RAB3A;CDC42;POU3F2;KIF20B;IMPACT;PLXNA4;LRRC4C;HECW1;NEFH;RHOA;DPYSL4;MYH10;LINGO1;AFG3L2;ABI1;RAB11A;SYT1;RAPH1;SHANK2;FSTL4;NSMF;SSH1;TTL;SYT3;SYNGAP1;CHRNB2;WASF1
FP-PHG	FP	LC	GO:0098655	cation transmembrane transport	802	38	18.7159	2.03035	2.76746e-05	0.0156967	6.17123e-05	287;375;478;774;775;1182;2902;3208;3745;3746;3748;6006;6534;7226;7341;7533;8514;8787;8911;9722;9943;10369;10939;22941;23072;25769;53826;57030;57468;57582;65268;79751;83733;162514;201266;206358;254263;729993	CLCN3;YWHAH;WNK2;CNIH2;ANK2;GRIN1;ATP1A3;CACNA1I;RHCE;SLC6A7;OXSR1;KCNC1;KCNB1;ARF1;HECW1;TRPV3;KCNT1;RGS9;AFG3L2;FXYD6;SLC36A1;CACNA1C;KCNC3;SLC25A18;SUMO1;NOS1AP;SHISA9;SHANK2;KCNAB2;SLC17A7;SLC12A5;SLC39A11;HPCA;CACNG2;CACNA1B;SLC25A22;SLC24A2;TRPM2
FP-PHG	FP	LC	GO:0120039	plasma membrane bounded cell projection morphogenesis	634	32	14.7954	2.16284	3.70013e-05	0.0192297	7.35585e-05	387;998;1141;1952;2902;3897;4628;4744;5454;5864;6857;7533;8766;8831;8936;9585;10006;10570;10939;22941;23072;23105;26012;54434;55364;57689;65059;84258;84894;85442;91584;150465	YWHAH;KNDC1;CELSR2;L1CAM;GRIN1;RAB3A;CDC42;POU3F2;KIF20B;IMPACT;PLXNA4;LRRC4C;HECW1;NEFH;RHOA;DPYSL4;MYH10;LINGO1;AFG3L2;ABI1;RAB11A;SYT1;RAPH1;SHANK2;FSTL4;NSMF;SSH1;TTL;SYT3;SYNGAP1;CHRNB2;WASF1
FP-PHG	FP	LC	GO:0048858	cell projection morphogenesis	635	32	14.8187	2.15943	3.81417e-05	0.0192297	7.48707e-05	387;998;1141;1952;2902;3897;4628;4744;5454;5864;6857;7533;8766;8831;8936;9585;10006;10570;10939;22941;23072;23105;26012;54434;55364;57689;65059;84258;84894;85442;91584;150465	YWHAH;KNDC1;CELSR2;L1CAM;GRIN1;RAB3A;CDC42;POU3F2;KIF20B;IMPACT;PLXNA4;LRRC4C;HECW1;NEFH;RHOA;DPYSL4;MYH10;LINGO1;AFG3L2;ABI1;RAB11A;SYT1;RAPH1;SHANK2;FSTL4;NSMF;SSH1;TTL;SYT3;SYNGAP1;CHRNB2;WASF1
FP-PHG	FP	LC	GO:0007267	cell-cell signaling	1570	61	36.6384	1.66492	4.79515e-05	0.0210507	8.62732e-05	287;320;375;387;747;774;775;998;1141;1457;1540;1952;2029;2556;2902;3269;3745;4761;4900;5331;5563;5864;6853;6857;7295;7533;8321;8452;8723;8766;8831;8864;8878;8927;9066;9568;9572;10369;10636;22941;23072;23095;23096;23396;25769;26012;26258;54434;55182;56853;57030;57468;57689;65268;65985;79705;80349;84258;84896;254263;729993	WDR61;BLOC1S6;CSNK2A1;YWHAH;WNK2;CUL3;CNIH2;RGS14;CELSR2;KIF1B;ANK2;GRIN1;RAB3A;PIP5K1C;CDC42;SQSTM1;ATAD1;NR1D1;SYN1;KCNB1;ARF1;DAGLA;LRRC4C;HECW1;RHOA;PLCB3;HRH1;GABRA3;CACNA1C;SNX4;RAB11A;NRGN;SYT1;PRKAA2;TXN;SHISA9;SHANK2;SYT7;BSN;SLC17A7;SLC12A5;CYLD;NSMF;ENSA;CELF4;FZD1;SSH1;CACNG2;GABBR2;PER2;SYT3;SYNGAP1;CACNA1B;CHRNB2;RNF220;IQSEC2;SLC24A2;APBA1;AACS;LRRK1;NEUROD2
FP-PHG	FP	LC	GO:0043269	regulation of ion transport	643	32	15.0054	2.13256	4.84795e-05	0.0210507	8.66095e-05	287;375;387;774;775;1141;2902;3208;3745;3746;3748;6857;7009;7341;7533;8514;8723;8787;8864;8911;9066;9722;9943;10369;22941;23072;53826;65268;84258;162514;254263;729993	YWHAH;WNK2;CNIH2;ANK2;GRIN1;CACNA1I;OXSR1;KCNC1;KCNB1;ARF1;TMBIM6;HECW1;RHOA;TRPV3;RGS9;FXYD6;CACNA1C;SNX4;KCNC3;SYT1;SUMO1;NOS1AP;SHISA9;SHANK2;KCNAB2;SYT7;HPCA;CACNG2;PER2;SYT3;CACNA1B;CHRNB2
FP-PHG	FP	LC	GO:0017156	calcium ion regulated exocytosis	150	13	3.50049	3.71377	5.07886e-05	0.0210507	8.92308e-05	320;375;1141;3745;5864;6853;6857;8911;8941;9066;23396;26258;84258	BLOC1S6;RAB3A;CACNA1I;PIP5K1C;SYN1;KCNB1;ARF1;CDK5R2;SYT1;SYT7;SYT3;CHRNB2;APBA1
FP-PHG	FP	LC	GO:0000380	alternative mRNA splicing, via spliceosome	74	9	1.72691	5.21163	5.41467e-05	0.0210507	9.19435e-05	8683;10657;10659;55234;55796;56853;60680;84530;146713	KHDRBS1;SMU1;RBFOX3;CELF4;SRRM4;CELF2;MBNL3;SRSF9;CELF5
FP-PHG	FP	LC	GO:0016358	dendrite development	218	16	5.08738	3.14504	5.51549e-05	0.0210507	9.25554e-05	375;387;998;1141;1952;2902;7533;8831;10006;22941;23072;23105;26012;51399;57468;85442	YWHAH;KNDC1;CELSR2;GRIN1;CDC42;TRAPPC4;ARF1;HECW1;RHOA;ABI1;SHANK2;FSTL4;SLC12A5;NSMF;SYNGAP1;CHRNB2
FP-PHG	FP	LC	GO:0043200	response to amino acid	111	11	2.59036	4.24651	5.6816e-05	0.0210507	9.45942e-05	387;1786;2902;3208;3843;6198;7009;10325;26012;57521;64121	GRIN1;TMBIM6;RHOA;RPS6KB1;IPO5;RRAGB;NSMF;DNMT1;HPCA;RRAGC;RPTOR
FP-PHG	FP	LC	GO:0006836	neurotransmitter transport	267	18	6.23087	2.88884	5.85975e-05	0.0210507	9.66188e-05	320;774;1141;5864;6534;6539;6853;6857;8723;8864;9066;23396;26258;57030;79751;83733;84258;206358	BLOC1S6;RAB3A;PIP5K1C;SLC6A7;SYN1;SLC36A1;SNX4;SYT1;SLC6A12;SLC25A18;SYT7;SLC17A7;PER2;SYT3;CACNA1B;CHRNB2;SLC25A22;APBA1
FP-PHG	FP	LC	GO:0010769	regulation of cell morphogenesis involved in differentiation	293	19	6.83762	2.77875	6.20147e-05	0.0210507	0.000100616	387;998;1141;2039;2902;3897;5454;7533;8766;8831;23072;23105;26012;54434;57689;84894;85442;91584;150465	YWHAH;KNDC1;L1CAM;GRIN1;CDC42;POU3F2;PLXNA4;LRRC4C;HECW1;RHOA;LINGO1;RAB11A;FSTL4;NSMF;SSH1;TTL;SYNGAP1;CHRNB2;DMTN
FP-PHG	FP	LC	GO:0048857	neural nucleus development	59	8	1.37686	5.81033	6.40855e-05	0.0210507	0.000102666	387;998;1141;3746;7533;8941;9118;64426	YWHAH;CDC42;KCNC1;CDK5R2;RHOA;SUDS3;INA;CHRNB2
FP-PHG	FP	LC	GO:0032990	cell part morphogenesis	653	32	15.2388	2.0999	6.49499e-05	0.0210507	0.000103529	387;998;1141;1952;2902;3897;4628;4744;5454;5864;6857;7533;8766;8831;8936;9585;10006;10570;10939;22941;23072;23105;26012;54434;55364;57689;65059;84258;84894;85442;91584;150465	YWHAH;KNDC1;CELSR2;L1CAM;GRIN1;RAB3A;CDC42;POU3F2;KIF20B;IMPACT;PLXNA4;LRRC4C;HECW1;NEFH;RHOA;DPYSL4;MYH10;LINGO1;AFG3L2;ABI1;RAB11A;SYT1;RAPH1;SHANK2;FSTL4;NSMF;SSH1;TTL;SYT3;SYNGAP1;CHRNB2;WASF1
FP-PHG	FP	LC	GO:0099003	vesicle-mediated transport in synapse	201	15	4.69065	3.19785	7.77372e-05	0.0243264	0.000116058	320;375;1141;3208;5864;6853;6857;8766;9066;23396;26258;57030;84258;84896;254263	BLOC1S6;CNIH2;RAB3A;PIP5K1C;ATAD1;SYN1;ARF1;RAB11A;SYT1;SYT7;SLC17A7;HPCA;SYT3;CHRNB2;APBA1
FP-PHG	FP	LC	GO:0006812	cation transport	1101	46	25.6936	1.79033	8.70898e-05	0.0263447	0.000126121	287;375;387;478;774;775;1141;1182;2902;3208;3745;3746;3748;6006;6534;6857;7009;7226;7341;7533;8514;8723;8787;8911;9066;9722;9943;10369;10939;22941;23072;25769;53826;55334;57030;57468;57582;65268;79751;83733;84258;162514;201266;206358;254263;729993	SLC39A9;CLCN3;YWHAH;WNK2;CNIH2;ANK2;GRIN1;ATP1A3;CACNA1I;RHCE;SLC6A7;OXSR1;KCNC1;KCNB1;ARF1;TMBIM6;HECW1;RHOA;TRPV3;KCNT1;RGS9;AFG3L2;FXYD6;SLC36A1;CACNA1C;SNX4;KCNC3;SYT1;SLC25A18;SUMO1;NOS1AP;SHISA9;SHANK2;KCNAB2;SYT7;SLC17A7;SLC12A5;SLC39A11;HPCA;CACNG2;SYT3;CACNA1B;CHRNB2;SLC25A22;SLC24A2;TRPM2
FP-PHG	FP	LC	GO:0048024	regulation of mRNA splicing, via spliceosome	98	10	2.28699	4.37257	9.61284e-05	0.0281408	0.000134368	8683;10657;10659;51759;55234;55796;56853;60680;84530;146713	KHDRBS1;SMU1;RBFOX3;CELF4;C9orf78;SRRM4;CELF2;MBNL3;SRSF9;CELF5
FP-PHG	FP	LC	GO:0007612	learning	141	12	3.29046	3.64691	0.000117024	0.0324541	0.000153143	1141;2902;3269;4212;4761;4900;8831;10636;22941;25769;57468;84896	RGS14;GRIN1;ATAD1;HRH1;NRGN;SHANK2;SLC12A5;SYNGAP1;CHRNB2;SLC24A2;MEIS2;NEUROD2
FP-PHG	FP	LC	GO:0090666	scaRNA localization to Cajal body	5	3	0.116683	25.7107	0.000121779	0.0324541	0.000156784	6950;10575;10576	CCT2;TCP1;CCT4
FP-PHG	FP	LC	GO:1904816	positive regulation of protein localization to chromosome, telomeric region	12	4	0.280039	14.2837	0.000124582	0.0324541	0.000159395	6950;10575;10576;26354	CCT2;GNL3;TCP1;CCT4
FP-PHG	FP	LC	GO:0030030	cell projection organization	1490	57	34.7715	1.63927	0.000133158	0.0324541	0.000166056	375;387;478;998;1141;1540;1952;2039;2902;3897;4628;4744;5454;5753;5864;6857;7226;7277;7533;8321;8452;8766;8831;8936;9585;9759;10006;10382;10570;10939;22941;23072;23105;26012;26123;26146;26258;29070;51098;51399;51517;54434;55081;55364;57468;57689;65059;81551;83544;84223;84258;84894;85442;91584;150465;200728;202018	IFT52;TUBB4A;BLOC1S6;YWHAH;KNDC1;CUL3;CELSR2;L1CAM;GRIN1;RAB3A;ATP1A3;CDC42;POU3F2;TRAPPC4;KIF20B;NCKIPSD;DNAL1;IMPACT;ARF1;CCDC113;PLXNA4;PTK6;TCTN3;LRRC4C;HECW1;NEFH;RHOA;DPYSL4;MYH10;STMN4;LINGO1;AFG3L2;ABI1;HDAC4;RAB11A;SYT1;RAPH1;TRAF3IP1;TMEM17;SHANK2;FSTL4;SLC12A5;CYLD;NSMF;TUBA4A;TAPT1;FZD1;SSH1;TTL;SYT3;SYNGAP1;IFT57;CHRNB2;IQCG;DMTN;WASF1;TRPM2
FP-PHG	FP	LC	GO:0032386	regulation of intracellular transport	418	23	9.75469	2.35784	0.000134552	0.0324541	0.000166262	284;320;375;998;1141;2039;3208;3745;3843;4744;5864;6853;6857;7295;8723;9066;9585;10075;10657;11142;27248;29934;254263	ERLEC1;KHDRBS1;CNIH2;HUWE1;RAB3A;SNX12;CDC42;KIF20B;SYN1;KCNB1;ARF1;NEFH;ANGPT1;IPO5;SNX4;SYT1;TXN;PKIG;SYT7;HPCA;CHRNB2;DMTN;APBA1
FP-PHG	FP	LC	GO:0017158	regulation of calcium ion-dependent exocytosis	102	10	2.38033	4.2011	0.00013463	0.0324541	0.000166262	320;375;1141;3745;5864;6853;6857;8911;8941;9066	RAB3A;CACNA1I;SYN1;KCNB1;ARF1;CDK5R2;SYT1;SYT7;CHRNB2;APBA1
FP-PHG	FP	LC	GO:0120036	plasma membrane bounded cell projection organization	1457	56	34.0014	1.64699	0.000135896	0.0324541	0.000166769	375;387;478;998;1141;1540;1952;2039;2902;3897;4628;4744;5454;5753;5864;6857;7226;7277;7533;8321;8766;8831;8936;9585;9759;10006;10382;10570;10939;22941;23072;23105;26012;26123;26146;26258;29070;51098;51399;51517;54434;55081;55364;57468;57689;65059;81551;83544;84223;84258;84894;85442;91584;150465;200728;202018	IFT52;TUBB4A;BLOC1S6;YWHAH;KNDC1;CELSR2;L1CAM;GRIN1;RAB3A;ATP1A3;CDC42;POU3F2;TRAPPC4;KIF20B;NCKIPSD;DNAL1;IMPACT;ARF1;CCDC113;PLXNA4;PTK6;TCTN3;LRRC4C;HECW1;NEFH;RHOA;DPYSL4;MYH10;STMN4;LINGO1;AFG3L2;ABI1;HDAC4;RAB11A;SYT1;RAPH1;TRAF3IP1;TMEM17;SHANK2;FSTL4;SLC12A5;CYLD;NSMF;TUBA4A;TAPT1;FZD1;SSH1;TTL;SYT3;SYNGAP1;IFT57;CHRNB2;IQCG;DMTN;WASF1;TRPM2
FP-PHG	FP	LC	GO:0031175	neuron projection development	936	40	21.843	1.83125	0.000161949	0.0376844	0.000190388	375;387;998;1141;1952;2902;3897;4628;4744;5454;5753;5864;6857;7533;8321;8766;8831;8936;9585;10006;10570;10939;22941;23072;23105;26012;26258;51399;51517;54434;55364;57468;57689;65059;81551;84258;84894;85442;91584;150465	BLOC1S6;YWHAH;KNDC1;CELSR2;L1CAM;GRIN1;RAB3A;CDC42;POU3F2;TRAPPC4;KIF20B;NCKIPSD;IMPACT;ARF1;PLXNA4;PTK6;LRRC4C;HECW1;NEFH;RHOA;DPYSL4;MYH10;STMN4;LINGO1;AFG3L2;ABI1;RAB11A;SYT1;RAPH1;SHANK2;FSTL4;SLC12A5;NSMF;FZD1;SSH1;TTL;SYT3;SYNGAP1;CHRNB2;WASF1
FP-PHG	FP	LC	GO:1904814	regulation of protein localization to chromosome, telomeric region	13	4	0.303376	13.185	0.000176646	0.0400767	0.000205388	6950;10575;10576;26354	CCT2;GNL3;TCP1;CCT4
FP-PHG	FP	LC	GO:0071901	negative regulation of protein serine/threonine kinase activity	128	11	2.98708	3.68252	0.000205361	0.0454548	0.000229542	1846;1847;1848;3843;5573;5576;10636;11142;11221;57493;57521	DUSP10;RGS14;PRKAR2A;DUSP6;IPO5;DUSP5;PKIG;HEG1;PRKAR1A;DUSP4;RPTOR
FP-PHG	FP	LC	GO:0006518	peptide metabolic process	759	34	17.7125	1.91955	0.000216089	0.0466906	0.000237773	387;1512;1915;1917;1933;1974;2107;2876;2936;2954;4848;5046;5066;6125;6138;6197;6198;7511;7818;8864;8872;8891;9521;10492;10657;51021;51091;55173;55364;56853;79072;79587;90701;136319	CDC123;MRPS16;ETF1;KHDRBS1;SYNCRIP;SEC11C;CTSH;GPX1;EIF2B3;EEF1A2;FASTKD3;CNOT2;RPL15;IMPACT;RHOA;RPS6KB1;DAP3;EEF1E1;GSTZ1;CARS2;PAM;EEF1B2;XPNPEP1;CELF4;MTPN;RPL5;EIF4A2;PER2;EEF1A1;SEPSECS;MRPS10;GSR;PCSK6;RPS6KA3
FP-PHG	FP	LC	GO:0032880	regulation of protein localization	951	40	22.1931	1.80236	0.000225078	0.0470036	0.000246384	284;375;775;998;1540;2029;2039;3208;3745;3843;4628;5066;5563;6950;7009;7295;7341;7533;8514;8766;8864;8878;9066;9572;9585;10075;10369;10575;10576;11142;22848;23096;26130;26354;27248;29934;51068;54434;55763;65985	ERLEC1;CCT2;YWHAH;HUWE1;SNX12;CDC42;SQSTM1;KIF20B;NR1D1;KCNB1;ARF1;TMBIM6;ANGPT1;MYH10;IPO5;CACNA1C;NMD3;RAB11A;EXOC1;PRKAA2;SUMO1;PAM;TXN;PKIG;KCNAB2;SYT7;GNL3;CYLD;ENSA;HPCA;SSH1;TCP1;CCT4;CACNG2;PER2;AAK1;GAPVD1;IQSEC2;DMTN;AACS
FP-PHG	FP	LC	GO:0051602	response to electrical stimulus	38	6	0.88679	6.76597	0.000227896	0.0470036	0.000249041	1917;3208;4761;5864;6198;26012	EEF1A2;RAB3A;RPS6KB1;NSMF;HPCA;NEUROD2
FP-PHG	PHG	LC	GO:0048666	neuron development	1064	39	16.9208	2.30486	8.65821e-07	0.00405329	8.19943e-06	1951;2063;2775;2887;2902;3800;4761;4884;5662;5909;7068;7143;8408;8831;8851;8936;9139;9373;9912;10059;22941;23040;23108;23769;26053;53358;54434;57465;57611;57731;79048;81545;84628;85300;90249;114787;116443;139065;203228	FLRT1;SHANK2;GRB10;AUTS2;MYT1L;KIF5C;RAP1GAP2;ARHGAP44;CDK5R1;NEUROD2;NPTX1;RAP1GAP;TNR;TBC1D24;GNAO1;SYNGAP1;WASF1;SLITRK4;THRB;CELSR3;PLAA;C9orf72;SHC3;SECISBP2;GRIN3A;NTNG2;GRIN1;DNM1L;SSH1;ULK1;ISLR2;CBFA2T2;PSD;ATCAY;NR2F6;SPTBN4;FBXO38;GPRIN1;UNC5A
FP-PHG	PHG	LC	GO:0099177	regulation of trans-synaptic signaling	416	22	6.61565	3.32545	8.93287e-07	0.00405329	8.21018e-06	774;784;1392;2171;2901;2902;4761;4884;7143;8831;9066;10059;11188;22941;23096;23657;27091;54434;84628;116443;140730;729993	SYT7;SHANK2;NEUROD2;CACNG5;NPTX1;TNR;SHISA9;SYNGAP1;IQSEC2;NISCH;GRIN3A;NTNG2;GRIN1;CACNA1B;DNM1L;CACNB3;SSH1;RIMS4;CRH;FABP5;SLC7A11;GRIK5
FP-PHG	PHG	LC	GO:0099537	trans-synaptic signaling	691	29	10.989	2.63901	1.88836e-06	0.00494177	1.33282e-05	774;784;1392;2171;2559;2901;2902;3360;3785;4761;4884;5026;7143;8831;8927;9066;10059;11188;22941;23096;23657;26059;27091;53358;54434;84628;116443;140730;729993	SYT7;SHANK2;P2RX5;NEUROD2;CACNG5;NPTX1;TNR;SHISA9;SYNGAP1;IQSEC2;BSN;NISCH;ERC2;SHC3;GRIN3A;NTNG2;GRIN1;CACNA1B;DNM1L;CACNB3;SSH1;RIMS4;KCNQ2;CRH;FABP5;SLC7A11;GRIK5;HTR4;GABRA6
FP-PHG	PHG	LC	GO:0099536	synaptic signaling	696	29	11.0685	2.62005	2.17819e-06	0.00494177	1.44305e-05	774;784;1392;2171;2559;2901;2902;3360;3785;4761;4884;5026;7143;8831;8927;9066;10059;11188;22941;23096;23657;26059;27091;53358;54434;84628;116443;140730;729993	SYT7;SHANK2;P2RX5;NEUROD2;CACNG5;NPTX1;TNR;SHISA9;SYNGAP1;IQSEC2;BSN;NISCH;ERC2;SHC3;GRIN3A;NTNG2;GRIN1;CACNA1B;DNM1L;CACNB3;SSH1;RIMS4;KCNQ2;CRH;FABP5;SLC7A11;GRIK5;HTR4;GABRA6
FP-PHG	PHG	LC	GO:0050804	modulation of chemical synaptic transmission	415	21	6.59974	3.18194	3.20177e-06	0.00521069	1.7815e-05	774;784;1392;2901;2902;4761;4884;7143;8831;9066;10059;11188;22941;23096;23657;27091;54434;84628;116443;140730;729993	SYT7;SHANK2;NEUROD2;CACNG5;NPTX1;TNR;SHISA9;SYNGAP1;IQSEC2;NISCH;GRIN3A;NTNG2;GRIN1;CACNA1B;DNM1L;CACNB3;SSH1;RIMS4;CRH;SLC7A11;GRIK5
FP-PHG	PHG	LC	GO:0007268	chemical synaptic transmission	683	28	10.8617	2.57785	4.49332e-06	0.00521069	2.07669e-05	774;784;1392;2559;2901;2902;3360;3785;4761;4884;5026;7143;8831;8927;9066;10059;11188;22941;23096;23657;26059;27091;53358;54434;84628;116443;140730;729993	SYT7;SHANK2;P2RX5;NEUROD2;CACNG5;NPTX1;TNR;SHISA9;SYNGAP1;IQSEC2;BSN;NISCH;ERC2;SHC3;GRIN3A;NTNG2;GRIN1;CACNA1B;DNM1L;CACNB3;SSH1;RIMS4;KCNQ2;CRH;SLC7A11;GRIK5;HTR4;GABRA6
FP-PHG	PHG	LC	GO:0098916	anterograde trans-synaptic signaling	683	28	10.8617	2.57785	4.49332e-06	0.00521069	2.07669e-05	774;784;1392;2559;2901;2902;3360;3785;4761;4884;5026;7143;8831;8927;9066;10059;11188;22941;23096;23657;26059;27091;53358;54434;84628;116443;140730;729993	SYT7;SHANK2;P2RX5;NEUROD2;CACNG5;NPTX1;TNR;SHISA9;SYNGAP1;IQSEC2;BSN;NISCH;ERC2;SHC3;GRIN3A;NTNG2;GRIN1;CACNA1B;DNM1L;CACNB3;SSH1;RIMS4;KCNQ2;CRH;SLC7A11;GRIK5;HTR4;GABRA6
FP-PHG	PHG	LC	GO:0044057	regulation of system process	533	24	8.4763	2.83142	4.7281e-06	0.00521069	2.16336e-05	490;774;775;784;1392;2171;2661;2775;2902;3479;4868;4884;7068;7143;8604;9759;10659;22941;27091;54434;57731;85446;114907;729993	SHANK2;SLC25A12;HDAC4;CACNG5;NPTX1;TNR;SHISA9;GNAO1;THRB;GRIN1;CACNA1B;CACNA1C;CACNB3;ATP2B1;IGF1;SSH1;ZFHX2;CRH;FABP5;FBXO32;CELF2;NPHS1;SPTBN4;GDF9
FP-PHG	PHG	LC	GO:0031644	regulation of neurological system process	126	11	2.00378	5.48963	5.39635e-06	0.00521069	2.33475e-05	784;2171;2902;4884;7143;8604;22941;27091;54434;85446;729993	SHANK2;SLC25A12;CACNG5;NPTX1;TNR;SHISA9;GRIN1;CACNB3;SSH1;ZFHX2;FABP5
FP-PHG	PHG	LC	GO:0031175	neuron projection development	936	34	14.8852	2.28415	5.7418e-06	0.00521069	2.4184e-05	1951;2775;2887;2902;3800;4884;5662;5909;7143;8408;8831;8851;8936;9139;9373;9912;10059;22941;23108;23769;26053;53358;54434;57465;57611;57731;81545;84628;85300;90249;114787;116443;139065;203228	FLRT1;SHANK2;GRB10;AUTS2;KIF5C;RAP1GAP2;ARHGAP44;CDK5R1;NPTX1;RAP1GAP;TNR;TBC1D24;GNAO1;SYNGAP1;WASF1;SLITRK4;CELSR3;PLAA;C9orf72;SHC3;GRIN3A;NTNG2;GRIN1;DNM1L;SSH1;ULK1;ISLR2;CBFA2T2;PSD;ATCAY;SPTBN4;FBXO38;GPRIN1;UNC5A
FP-PHG	PHG	LC	GO:0050808	synapse organization	384	19	6.10675	3.11131	1.30823e-05	0.0107929	4.13949e-05	784;831;2902;4761;7143;8831;8851;8927;8936;9912;10059;22941;23657;23769;26059;54434;56098;84628;139065	FLRT1;SHANK2;ARHGAP44;CDK5R1;NEUROD2;TNR;SYNGAP1;WASF1;SLITRK4;BSN;ERC2;NTNG2;GRIN1;DNM1L;CACNB3;SSH1;SLC7A11;CAST;PCDHGC4
FP-PHG	PHG	LC	GO:0032990	cell part morphogenesis	653	26	10.3847	2.50369	1.67097e-05	0.0126367	4.76564e-05	1951;2887;2902;3800;4884;5909;6832;7143;8408;8831;8851;8936;9373;9912;10059;22941;23769;26053;53358;54434;57611;57731;84628;90249;139065;203228	FLRT1;SHANK2;GRB10;AUTS2;KIF5C;ARHGAP44;CDK5R1;NPTX1;RAP1GAP;TNR;SYNGAP1;WASF1;SLITRK4;CELSR3;PLAA;C9orf72;SHC3;NTNG2;GRIN1;DNM1L;SSH1;ULK1;ISLR2;SUPV3L1;SPTBN4;UNC5A
FP-PHG	PHG	LC	GO:0048812	neuron projection morphogenesis	620	25	9.85986	2.53553	1.98279e-05	0.0135341	5.23258e-05	1951;2887;2902;3800;4884;5909;7143;8408;8831;8851;8936;9373;9912;10059;22941;23769;26053;53358;54434;57611;57731;84628;90249;139065;203228	FLRT1;SHANK2;GRB10;AUTS2;KIF5C;ARHGAP44;CDK5R1;NPTX1;RAP1GAP;TNR;SYNGAP1;WASF1;SLITRK4;CELSR3;PLAA;C9orf72;SHC3;NTNG2;GRIN1;DNM1L;SSH1;ULK1;ISLR2;SPTBN4;UNC5A
FP-PHG	PHG	LC	GO:0060341	regulation of cellular localization	867	31	13.7879	2.24835	2.09127e-05	0.0135341	5.39569e-05	111;408;775;784;1392;2901;2902;3479;4248;5026;5138;5170;5371;7251;8314;8851;8927;9066;9373;9912;10059;11143;23096;23657;27248;29934;54434;55696;57787;116443;140730	TSG101;SYT7;PDE2A;ARRB1;ERLEC1;P2RX5;ARHGAP44;CDK5R1;KAT7;MGAT3;PDPK1;IQSEC2;SNX12;BSN;BAP1;ADCY5;PLAA;GRIN3A;GRIN1;CACNA1C;DNM1L;CACNB3;IGF1;SSH1;PML;RIMS4;CRH;SLC7A11;GRIK5;MARK4;RBM22
FP-PHG	PHG	LC	GO:0000380	alternative mRNA splicing, via spliceosome	74	8	1.17682	6.79797	2.23703e-05	0.0135341	5.62353e-05	6421;10569;10659;10772;10929;27316;54033;58517	SRSF8;RBM11;SRSF10;SFPQ;RBMX;RBM25;CELF2;SLU7
FP-PHG	PHG	LC	GO:0120039	plasma membrane bounded cell projection morphogenesis	634	25	10.0825	2.47954	2.87233e-05	0.0157368	6.32112e-05	1951;2887;2902;3800;4884;5909;7143;8408;8831;8851;8936;9373;9912;10059;22941;23769;26053;53358;54434;57611;57731;84628;90249;139065;203228	FLRT1;SHANK2;GRB10;AUTS2;KIF5C;ARHGAP44;CDK5R1;NPTX1;RAP1GAP;TNR;SYNGAP1;WASF1;SLITRK4;CELSR3;PLAA;C9orf72;SHC3;NTNG2;GRIN1;DNM1L;SSH1;ULK1;ISLR2;SPTBN4;UNC5A
FP-PHG	PHG	LC	GO:0048858	cell projection morphogenesis	635	25	10.0984	2.47564	2.94794e-05	0.0157368	6.35555e-05	1951;2887;2902;3800;4884;5909;7143;8408;8831;8851;8936;9373;9912;10059;22941;23769;26053;53358;54434;57611;57731;84628;90249;139065;203228	FLRT1;SHANK2;GRB10;AUTS2;KIF5C;ARHGAP44;CDK5R1;NPTX1;RAP1GAP;TNR;SYNGAP1;WASF1;SLITRK4;CELSR3;PLAA;C9orf72;SHC3;NTNG2;GRIN1;DNM1L;SSH1;ULK1;ISLR2;SPTBN4;UNC5A
FP-PHG	PHG	LC	GO:0048699	generation of neurons	1448	43	23.0275	1.86733	4.65005e-05	0.0222956	8.48233e-05	1951;2063;2775;2887;2902;3800;4673;4761;4884;5662;5909;6604;7068;7143;8408;8831;8851;8936;9139;9373;9912;10059;22938;22941;23040;23108;23769;26038;26053;53358;54434;57465;57611;57731;79048;81545;84628;85300;90249;114787;116443;139065;203228	FLRT1;SHANK2;GRB10;AUTS2;SMARCD3;MYT1L;KIF5C;RAP1GAP2;ARHGAP44;CDK5R1;NEUROD2;NPTX1;CHD5;RAP1GAP;TNR;TBC1D24;GNAO1;SYNGAP1;WASF1;SLITRK4;THRB;CELSR3;PLAA;C9orf72;SHC3;SECISBP2;GRIN3A;NTNG2;GRIN1;DNM1L;NAP1L1;SSH1;ULK1;SNW1;ISLR2;CBFA2T2;PSD;ATCAY;NR2F6;SPTBN4;FBXO38;GPRIN1;UNC5A
FP-PHG	PHG	LC	GO:0030182	neuron differentiation	1308	40	20.8011	1.92297	4.66795e-05	0.0222956	8.48233e-05	1951;2063;2775;2887;2902;3800;4761;4884;5662;5909;7068;7143;8408;8831;8851;8936;9139;9373;9912;10059;22941;23040;23108;23769;26038;26053;53358;54434;57465;57611;57731;79048;81545;84628;85300;90249;114787;116443;139065;203228	FLRT1;SHANK2;GRB10;AUTS2;MYT1L;KIF5C;RAP1GAP2;ARHGAP44;CDK5R1;NEUROD2;NPTX1;CHD5;RAP1GAP;TNR;TBC1D24;GNAO1;SYNGAP1;WASF1;SLITRK4;THRB;CELSR3;PLAA;C9orf72;SHC3;SECISBP2;GRIN3A;NTNG2;GRIN1;DNM1L;SSH1;ULK1;ISLR2;CBFA2T2;PSD;ATCAY;NR2F6;SPTBN4;FBXO38;GPRIN1;UNC5A
FP-PHG	PHG	LC	GO:0021578	hindbrain maturation	6	3	0.095418	31.4406	7.67529e-05	0.0331682	0.000114858	372;2902;8851	ARCN1;CDK5R1;GRIN1
FP-PHG	PHG	LC	GO:0021626	central nervous system maturation	6	3	0.095418	31.4406	7.67529e-05	0.0331682	0.000114858	372;2902;8851	ARCN1;CDK5R1;GRIN1
FP-PHG	PHG	LC	GO:0048667	cell morphogenesis involved in neuron differentiation	558	22	8.87387	2.47919	8.81653e-05	0.0363682	0.000126826	1951;2887;2902;3800;4884;5909;7143;8408;8831;8851;9912;10059;22941;26053;53358;54434;57611;57731;84628;90249;139065;203228	SHANK2;GRB10;AUTS2;KIF5C;ARHGAP44;CDK5R1;NPTX1;RAP1GAP;TNR;SYNGAP1;SLITRK4;CELSR3;C9orf72;SHC3;NTNG2;GRIN1;DNM1L;SSH1;ULK1;ISLR2;SPTBN4;UNC5A
FP-PHG	PHG	LC	GO:0007215	glutamate receptor signaling pathway	90	8	1.43127	5.58944	9.24586e-05	0.0364122	0.000130675	1392;2901;2902;8851;22941;27091;116443;729993	SHANK2;CDK5R1;CACNG5;SHISA9;GRIN3A;GRIN1;CRH;GRIK5
FP-PHG	PHG	LC	GO:0022008	neurogenesis	1545	44	24.5701	1.79079	9.96381e-05	0.0364122	0.000137061	1951;2063;2775;2887;2902;3800;4673;4761;4884;5662;5909;6604;7068;7143;8408;8831;8851;8936;9139;9373;9912;10059;22938;22941;23040;23108;23769;26038;26053;53358;54434;55643;57465;57611;57731;79048;81545;84628;85300;90249;114787;116443;139065;203228	FLRT1;SHANK2;GRB10;AUTS2;SMARCD3;MYT1L;KIF5C;RAP1GAP2;ARHGAP44;CDK5R1;NEUROD2;NPTX1;CHD5;RAP1GAP;TNR;TBC1D24;GNAO1;SYNGAP1;WASF1;SLITRK4;THRB;CELSR3;PLAA;C9orf72;SHC3;SECISBP2;GRIN3A;NTNG2;GRIN1;DNM1L;NAP1L1;SSH1;ULK1;SNW1;ISLR2;CBFA2T2;PSD;BTBD2;ATCAY;NR2F6;SPTBN4;FBXO38;GPRIN1;UNC5A
FP-PHG	PHG	LC	GO:0032989	cellular component morphogenesis	1077	34	17.1275	1.98511	0.000100309	0.0364122	0.000137493	310;1951;2887;2902;3800;4233;4703;4884;5156;5573;5909;6832;7143;8408;8831;8851;8936;9373;9912;10059;22941;23769;26053;29766;53358;54434;57611;57731;84628;90249;116985;139065;152503;203228	FLRT1;SHANK2;ARAP1;GRB10;AUTS2;MET;KIF5C;NEB;ARHGAP44;CDK5R1;PRKAR1A;NPTX1;RAP1GAP;TNR;SYNGAP1;WASF1;SLITRK4;CELSR3;PLAA;C9orf72;SHC3;NTNG2;GRIN1;DNM1L;SSH1;ULK1;TMOD3;ISLR2;PDGFRA;SH3D19;SUPV3L1;ANXA7;SPTBN4;UNC5A
FP-PHG	PHG	LC	GO:0007409	axonogenesis	448	19	7.12454	2.66684	0.000105471	0.0368134	0.000141817	1951;2887;2902;3800;4884;5909;7143;8408;8831;8851;26053;53358;54434;57611;57731;84628;90249;139065;203228	GRB10;AUTS2;KIF5C;CDK5R1;NPTX1;RAP1GAP;TNR;SYNGAP1;SLITRK4;CELSR3;C9orf72;SHC3;NTNG2;GRIN1;SSH1;ULK1;ISLR2;SPTBN4;UNC5A
FP-PHG	PHG	LC	GO:0090240	positive regulation of histone H4 acetylation	7	3	0.111321	26.9491	0.000132737	0.0446145	0.000165856	408;11143;26053	ARRB1;AUTS2;KAT7
STG-PHG	PHG	LC	GO:0006614	SRP-dependent cotranslational protein targeting to membrane	95	7	0.706191	9.91234	6.78477e-06	0.0404381	2.7429e-05	6125;6143;6171;6175;6747;11224;25873	RPL19;RPL5;SSR3;RPL35;RPL41;RPLP0;RPL36
STG-PHG	PHG	LC	GO:0006613	cotranslational protein targeting to membrane	99	7	0.735925	9.51184	8.91943e-06	0.0404381	3.27178e-05	6125;6143;6171;6175;6747;11224;25873	RPL19;RPL5;SSR3;RPL35;RPL41;RPLP0;RPL36
STG-PHG	PHG	LC	GO:0045047	protein targeting to ER	106	7	0.78796	8.8837	1.39885e-05	0.0404381	4.31877e-05	6125;6143;6171;6175;6747;11224;25873	RPL19;RPL5;SSR3;RPL35;RPL41;RPLP0;RPL36
STG-PHG	PHG	LC	GO:0072599	establishment of protein localization to endoplasmic reticulum	110	7	0.817694	8.56066	1.7824e-05	0.0404381	4.99385e-05	6125;6143;6171;6175;6747;11224;25873	RPL19;RPL5;SSR3;RPL35;RPL41;RPLP0;RPL36
STG-IFG	IFG	LC	GO:0071826	ribonucleoprotein complex subunit organization	245	32	10.0615	3.18043	6.97663e-09	6.33129e-05	1.47905e-06	472;708;1660;1965;3646;4528;4848;4869;6175;6636;6880;8559;8607;8662;8664;8683;10480;10946;11051;11189;23451;27258;27339;29883;51119;51388;55052;56853;60680;83939;219402;246175	EIF3M;PRPF19;ATM;EIF3B;SBDS;MTIF2;SF3B1;C1QBP;EIF3D;MRPL20;SF3A3;CELF3;DHX9;CELF4;MTIF3;NUDT21;NIP7;LSM3;RUVBL1;EIF2A;CNOT2;SNRPF;RPLP0;SRSF9;EIF2S1;CNOT7;EIF3E;CNOT6L;PRPF18;CELF5;TAF9;NPM1
STG-IFG	IFG	LC	GO:0022613	ribonucleoprotein complex biogenesis	439	45	18.0286	2.49603	1.56912e-08	7.11988e-05	1.65912e-06	472;708;1660;1965;3646;4848;4869;5901;6175;6636;6880;8559;8607;8662;8664;8683;9188;9790;10480;10775;10946;11051;11189;23160;23451;27258;27339;29883;29889;51068;51119;51367;51388;55052;55127;55646;55720;56853;57602;60680;79954;83939;84128;90121;246175	EIF3M;PRPF19;ATM;EIF3B;SBDS;NOL10;WDR43;WDR75;SF3B1;TSR1;C1QBP;USP36;EIF3D;MRPL20;GNL2;SF3A3;CELF3;DHX9;HEATR1;CELF4;NUDT21;NIP7;TSR2;LSM3;RUVBL1;EIF2A;NMD3;CNOT2;SNRPF;RPLP0;SRSF9;POP5;RAN;EIF2S1;CNOT7;EIF3E;LYAR;CNOT6L;PRPF18;BMS1;DDX21;CELF5;POP4;TAF9;NPM1
STG-IFG	IFG	LC	GO:0022618	ribonucleoprotein complex assembly	231	30	9.4866	3.16236	2.35833e-08	7.13395e-05	1.87487e-06	472;708;1660;1965;3646;4848;4869;6175;6636;6880;8559;8607;8662;8664;8683;10480;10946;11051;11189;23451;27258;27339;29883;51119;51388;55052;56853;60680;83939;246175	EIF3M;PRPF19;ATM;EIF3B;SBDS;SF3B1;C1QBP;EIF3D;MRPL20;SF3A3;CELF3;DHX9;CELF4;NUDT21;NIP7;LSM3;RUVBL1;EIF2A;CNOT2;SNRPF;RPLP0;SRSF9;EIF2S1;CNOT7;EIF3E;CNOT6L;PRPF18;CELF5;TAF9;NPM1
STG-IFG	IFG	LC	GO:0070727	cellular macromolecule localization	1815	120	74.5375	1.60993	6.71931e-08	0.000122482	2.51381e-06	372;472;547;665;754;784;998;1128;1315;1495;1660;1742;1855;2039;2633;2901;2902;3092;3295;3329;3400;4130;4478;4869;5138;5191;5356;5599;5663;5864;5901;5962;6138;6146;6175;6386;6396;6726;6731;6774;6812;6844;7132;7251;7295;7322;7323;8239;8292;8443;8514;8540;8559;8675;8683;8905;9181;9184;9230;9276;9379;9520;9531;9939;10483;10531;10576;10580;10628;10768;10959;10979;11190;11260;22818;22916;22931;23096;23…	COPB1;TSG101;PRPF19;CHRM1;NRXN2;PDE2A;ATM;RDX;TIMM8B;ARCN1;PTTG1IP;HIP1;MDFIC;POT1;LRRC4;NUP205;RAB11FIP5;AGPS;HSPD1;TMBIM1;KIF1A;DLG4;NLGN2;WRAP53;VAMP2;FLCN;STAT3;NPEPPS;HID1;USP36;WDR45B;ARFGAP3;DVL1;KCNAB2;RPL22;CDC42;ANKRD13C;GBP1;AHCYL1;TXNIP;RBM8A;TRIM46;ARHGEF2;DHX9;SRP9;GNPAT;VPS36;ID4;PACSIN1;TAF8;UBE2J1;PEX7;AP1S2;USP9X;IQSEC2;MSN;ZDHHC15;NXT2;SEC13;COLQ;RPL15;GORASP1;TTC21A;MYRIP;GNL3…
STG-IFG	IFG	LC	GO:0099537	trans-synaptic signaling	691	59	28.3777	2.0791	7.7761e-08	0.000122482	2.74755e-06	41;107;747;784;815;816;1128;1742;1837;1855;2030;2555;2901;2902;3269;4130;5327;5376;5538;5663;5802;5864;6376;6386;6543;6620;6623;6774;6812;6844;8292;8398;8448;8541;8913;8927;9066;9379;11346;22941;22997;23025;23096;23373;23396;23542;25897;26012;54583;56853;57030;57338;57555;64101;80208;84258;84502;140679;140730	SYT7;DAGLA;CHRM1;NRXN2;SHANK2;IGSF9B;CAMK2B;ADCY1;LRRC4;DLG4;NLGN2;VAMP2;PMP22;STAT3;CACNA1G;PLA2G6;MAPK8IP2;DVL1;PPT1;EGLN1;DTNA;CELF4;DOC2A;CX3CL1;JPH3;SLC29A1;IQSEC2;HRH1;COLQ;BSN;STXBP1;GRIN1;NSMF;CACNB3;ASIC1;JPH4;PSEN1;MAP1A;SPG11;SLC32A1;RIMS4;PLAT;SDCBP;RNF19A;GABRA2;SNCG;PIP5K1C;PTPRS;UNC13A;RAB3A;CRTC1;GRIK5;SLC8A2;PPFIA3;SLC17A7;SYT3;CAMK2A;SYNPO;SNCB
STG-IFG	IFG	LC	GO:0046907	intracellular transport	1788	118	73.4287	1.607	9.7951e-08	0.000122482	3.02579e-06	107;372;547;665;754;784;815;998;1128;1203;1315;1660;1855;2039;2901;3064;3092;3295;3329;4117;4130;4478;4642;4869;5138;5191;5501;5663;5864;5901;5962;6138;6146;6175;6386;6396;6636;6712;6726;6731;6774;6812;6844;7251;7295;7322;7323;8195;8239;8443;8448;8540;8541;8675;8683;8905;9066;9181;9230;9276;9520;9531;9939;10483;10531;10577;10628;10768;10892;10959;11260;22818;22836;22916;22931;23025;23165;23256;23…	COPB1;TSG101;SYT7;CHRM1;SPTBN2;PDE2A;RDX;TIMM8B;ARCN1;PTTG1IP;ADCY1;HIP1;MDFIC;NUP205;AGPS;TTC30A;HSPD1;KIF1A;VAMP2;MYO1D;STAT3;NPEPPS;HID1;USP36;ARFGAP3;DVL1;RPL22;CDC42;TRAPPC3;AHCYL1;TXNIP;RBM8A;TRIM46;ARHGEF2;DHX9;SRP9;GNPAT;MALT1;VPS36;CLN5;DOC2A;SPIRE2;MAK;UBE2J1;PEX7;AP1S2;USP9X;MSN;ZDHHC15;NXT2;SEC13;RPL15;GORASP1;TTC21A;MYRIP;PTPN23;DTX3L;COPB2;NMD3;DNAJC19;RTP1;NCBP2;STOML2;TOMM5;TXN;ST…
STG-IFG	IFG	LC	GO:0099536	synaptic signaling	696	59	28.583	2.06416	9.99083e-08	0.000122482	3.02579e-06	41;107;747;784;815;816;1128;1742;1837;1855;2030;2555;2901;2902;3269;4130;5327;5376;5538;5663;5802;5864;6376;6386;6543;6620;6623;6774;6812;6844;8292;8398;8448;8541;8913;8927;9066;9379;11346;22941;22997;23025;23096;23373;23396;23542;25897;26012;54583;56853;57030;57338;57555;64101;80208;84258;84502;140679;140730	SYT7;DAGLA;CHRM1;NRXN2;SHANK2;IGSF9B;CAMK2B;ADCY1;LRRC4;DLG4;NLGN2;VAMP2;PMP22;STAT3;CACNA1G;PLA2G6;MAPK8IP2;DVL1;PPT1;EGLN1;DTNA;CELF4;DOC2A;CX3CL1;JPH3;SLC29A1;IQSEC2;HRH1;COLQ;BSN;STXBP1;GRIN1;NSMF;CACNB3;ASIC1;JPH4;PSEN1;MAP1A;SPG11;SLC32A1;RIMS4;PLAT;SDCBP;RNF19A;GABRA2;SNCG;PIP5K1C;PTPRS;UNC13A;RAB3A;CRTC1;GRIK5;SLC8A2;PPFIA3;SLC17A7;SYT3;CAMK2A;SYNPO;SNCB
STG-IFG	IFG	LC	GO:0007268	chemical synaptic transmission	683	58	28.0491	2.0678	1.2147e-07	0.000122482	3.35891e-06	41;107;784;815;816;1128;1742;1837;1855;2030;2555;2901;2902;3269;4130;5327;5376;5538;5663;5802;5864;6376;6386;6543;6620;6623;6774;6812;6844;8292;8398;8448;8541;8913;8927;9066;9379;11346;22941;22997;23025;23096;23373;23396;23542;25897;26012;54583;56853;57030;57338;57555;64101;80208;84258;84502;140679;140730	SYT7;CHRM1;NRXN2;SHANK2;IGSF9B;CAMK2B;ADCY1;LRRC4;DLG4;NLGN2;VAMP2;PMP22;STAT3;CACNA1G;PLA2G6;MAPK8IP2;DVL1;PPT1;EGLN1;DTNA;CELF4;DOC2A;CX3CL1;JPH3;SLC29A1;IQSEC2;HRH1;COLQ;BSN;STXBP1;GRIN1;NSMF;CACNB3;ASIC1;JPH4;PSEN1;MAP1A;SPG11;SLC32A1;RIMS4;PLAT;SDCBP;RNF19A;GABRA2;SNCG;PIP5K1C;PTPRS;UNC13A;RAB3A;CRTC1;GRIK5;SLC8A2;PPFIA3;SLC17A7;SYT3;CAMK2A;SYNPO;SNCB
STG-IFG	IFG	LC	GO:0098916	anterograde trans-synaptic signaling	683	58	28.0491	2.0678	1.2147e-07	0.000122482	3.35891e-06	41;107;784;815;816;1128;1742;1837;1855;2030;2555;2901;2902;3269;4130;5327;5376;5538;5663;5802;5864;6376;6386;6543;6620;6623;6774;6812;6844;8292;8398;8448;8541;8913;8927;9066;9379;11346;22941;22997;23025;23096;23373;23396;23542;25897;26012;54583;56853;57030;57338;57555;64101;80208;84258;84502;140679;140730	SYT7;CHRM1;NRXN2;SHANK2;IGSF9B;CAMK2B;ADCY1;LRRC4;DLG4;NLGN2;VAMP2;PMP22;STAT3;CACNA1G;PLA2G6;MAPK8IP2;DVL1;PPT1;EGLN1;DTNA;CELF4;DOC2A;CX3CL1;JPH3;SLC29A1;IQSEC2;HRH1;COLQ;BSN;STXBP1;GRIN1;NSMF;CACNB3;ASIC1;JPH4;PSEN1;MAP1A;SPG11;SLC32A1;RIMS4;PLAT;SDCBP;RNF19A;GABRA2;SNCG;PIP5K1C;PTPRS;UNC13A;RAB3A;CRTC1;GRIK5;SLC8A2;PPFIA3;SLC17A7;SYT3;CAMK2A;SYNPO;SNCB
STG-IFG	IFG	LC	GO:0034613	cellular protein localization	1805	118	74.1269	1.59187	1.62935e-07	0.000147864	3.48848e-06	372;547;665;754;784;998;1128;1315;1495;1660;1742;1855;2039;2633;2901;2902;3092;3295;3329;3400;4130;4478;4869;5138;5191;5356;5599;5663;5864;5901;5962;6138;6146;6175;6386;6396;6726;6731;6774;6812;6844;7132;7251;7295;7322;7323;8239;8292;8443;8514;8540;8675;8683;8905;9181;9184;9230;9276;9379;9520;9531;9939;10483;10531;10576;10580;10628;10768;10959;10979;11190;11260;22818;22916;22931;23096;23165;25913…	COPB1;TSG101;PRPF19;CHRM1;NRXN2;PDE2A;RDX;TIMM8B;ARCN1;PTTG1IP;HIP1;MDFIC;POT1;LRRC4;NUP205;RAB11FIP5;AGPS;HSPD1;TMBIM1;KIF1A;DLG4;NLGN2;WRAP53;VAMP2;FLCN;STAT3;NPEPPS;HID1;USP36;WDR45B;ARFGAP3;DVL1;KCNAB2;RPL22;CDC42;ANKRD13C;GBP1;AHCYL1;TXNIP;RBM8A;TRIM46;ARHGEF2;DHX9;SRP9;GNPAT;VPS36;ID4;PACSIN1;TAF8;UBE2J1;PEX7;AP1S2;USP9X;IQSEC2;MSN;ZDHHC15;NXT2;SEC13;COLQ;RPL15;GORASP1;TTC21A;MYRIP;GNL3;DTX…
STG-IFG	IFG	LC	GO:0060341	regulation of cellular localization	867	68	35.6055	1.90982	1.99398e-07	0.000164503	4.09087e-06	41;107;111;665;784;815;998;1128;1660;1855;2039;2633;2901;2902;3064;4130;4478;5127;5138;5501;5599;5663;5864;5962;6376;6623;6812;6844;7251;7295;7323;8398;8514;8927;9066;9230;9446;9520;9531;10483;10576;10580;11190;22916;23025;23096;23256;25930;26056;26354;29969;51068;51465;54439;55135;56943;57030;57338;57555;57602;64114;80128;81555;84502;140730;151636;201163;257364	TSG101;SYT7;CHRM1;PDE2A;RDX;ADCY1;MDFIC;RAB11FIP5;TMBIM1;NLGN2;WRAP53;VAMP2;FLCN;NPEPPS;USP36;PLA2G6;DVL1;KCNAB2;CDC42;GBP1;TRIM46;DHX9;CX3CL1;JPH3;UBE2J1;CDK16;IQSEC2;MSN;PTPN23;BSN;GNL3;DTX3L;ADCY5;NMD3;NCBP2;TXN;STXBP1;GRIN1;CACNB3;ASIC1;CCT2;PPP1CC;JPH4;SCFD1;PSEN1;MAP1A;SNX33;SEC23B;CEP250;RIMS4;DMTN;BNIP3L;ENY2;HTT;UBE2D3;MAPK8;SNCG;SORBS1;GSTO1;BAG3;RAB11B;UNC13A;RAB3A;GRIK5;SLC17A7;YIPF5;…
STG-IFG	IFG	LC	GO:0016071	mRNA metabolic process	761	61	31.2524	1.95185	4.23391e-07	0.00032019	5.85384e-06	468;472;708;1054;1477;1660;1994;2107;2965;3190;3646;4848;4869;5356;5432;5511;6138;6146;6175;6629;6636;6774;8559;8683;9410;9589;9646;9716;9811;9939;9991;10523;10768;10946;11051;11189;22890;22916;23451;27258;27339;29883;51503;51605;51645;54033;54439;54464;55234;55660;56853;58506;60680;79665;80349;80746;84844;84991;146713;201626;246175	CTR9;GTF2H1;PRPF19;CWC15;ATM;RBM11;PRPF40A;SF3B1;C1QBP;STAT3;DHX40;RBFOX3;ATF4;PHF5A;RPL22;PPP1R8;SNRNP40;SF3A3;AHCYL1;RBM8A;CELF3;DHX9;CELF4;CTIF;NUDT21;POLR2C;PPIL1;WTAP;TSEN2;LSM3;RPL15;PDE12;XRN1;NCBP2;SMU1;HNRNPK;PTBP3;CNOT2;SNRPF;RPLP0;SRSF9;ZBTB1;AQR;WDR61;TRMT6;SNRPB2;CSTF1;CNOT7;EIF3E;CNOT6L;PLRG1;RBM17;PRPF18;CELF5;ELAVL1;CHERP;CEBPG;SCAF1;ETF1;RBM27;NPM1
STG-IFG	IFG	LC	GO:0050804	modulation of chemical synaptic transmission	415	40	17.043	2.347	5.10705e-07	0.000352304	6.76685e-06	41;107;784;815;816;1742;1855;2901;2902;3269;4130;5327;5663;5802;5864;6376;6543;6623;6774;6812;6844;8398;8541;9066;11346;22941;22997;23025;23096;23373;23542;25897;26012;54583;56853;57338;57555;64101;84502;140730	SYT7;SHANK2;IGSF9B;CAMK2B;ADCY1;LRRC4;DLG4;NLGN2;VAMP2;STAT3;PLA2G6;MAPK8IP2;DVL1;EGLN1;CELF4;CX3CL1;JPH3;IQSEC2;HRH1;STXBP1;GRIN1;NSMF;CACNB3;ASIC1;JPH4;PSEN1;MAP1A;RIMS4;PLAT;RNF19A;SNCG;PTPRS;UNC13A;RAB3A;CRTC1;GRIK5;SLC8A2;PPFIA3;CAMK2A;SYNPO
STG-IFG	IFG	LC	GO:0099177	regulation of trans-synaptic signaling	416	40	17.0841	2.34136	5.435e-07	0.000352304	6.91332e-06	41;107;784;815;816;1742;1855;2901;2902;3269;4130;5327;5663;5802;5864;6376;6543;6623;6774;6812;6844;8398;8541;9066;11346;22941;22997;23025;23096;23373;23542;25897;26012;54583;56853;57338;57555;64101;84502;140730	SYT7;SHANK2;IGSF9B;CAMK2B;ADCY1;LRRC4;DLG4;NLGN2;VAMP2;STAT3;PLA2G6;MAPK8IP2;DVL1;EGLN1;CELF4;CX3CL1;JPH3;IQSEC2;HRH1;STXBP1;GRIN1;NSMF;CACNB3;ASIC1;JPH4;PSEN1;MAP1A;RIMS4;PLAT;RNF19A;SNCG;PTPRS;UNC13A;RAB3A;CRTC1;GRIK5;SLC8A2;PPFIA3;CAMK2A;SYNPO
STG-IFG	IFG	LC	GO:0006397	mRNA processing	484	44	19.8767	2.21365	6.9716e-07	0.000374799	7.41131e-06	708;1477;1660;1994;2965;3190;5356;5432;5511;6629;6636;8559;8683;9410;9589;9646;9716;9939;9991;10523;10768;10946;11051;11189;22916;23451;27258;27339;51503;51645;54033;54439;55234;55660;56853;58506;60680;79665;80746;84844;84991;146713;201626;246175	CTR9;GTF2H1;PRPF19;CWC15;RBM11;PRPF40A;SF3B1;C1QBP;DHX40;RBFOX3;PHF5A;PPP1R8;SNRNP40;SF3A3;AHCYL1;RBM8A;CELF3;DHX9;CELF4;NUDT21;POLR2C;PPIL1;WTAP;TSEN2;LSM3;PDE12;NCBP2;SMU1;HNRNPK;PTBP3;SNRPF;SRSF9;AQR;SNRPB2;CSTF1;CNOT6L;PLRG1;RBM17;PRPF18;CELF5;ELAVL1;CHERP;SCAF1;RBM27
STG-IFG	IFG	LC	GO:0000377	RNA splicing, via transesterification reactions with bulged adenosine as nucleophile	328	34	13.4701	2.5241	7.10833e-07	0.000374799	7.41131e-06	708;1477;1660;1994;3190;5356;5432;6629;6636;8559;8683;9410;9589;9716;9939;10523;10946;11051;11189;22916;23451;27258;27339;51503;51645;54033;55234;55660;56853;60680;79665;84844;84991;146713	PRPF19;CWC15;RBM11;PRPF40A;SF3B1;C1QBP;DHX40;RBFOX3;PHF5A;SNRNP40;SF3A3;RBM8A;CELF3;DHX9;CELF4;NUDT21;POLR2C;PPIL1;WTAP;LSM3;NCBP2;SMU1;HNRNPK;SNRPF;SRSF9;AQR;SNRPB2;CSTF1;PLRG1;RBM17;PRPF18;CELF5;ELAVL1;CHERP
STG-IFG	IFG	LC	GO:0000398	mRNA splicing, via spliceosome	328	34	13.4701	2.5241	7.10833e-07	0.000374799	7.41131e-06	708;1477;1660;1994;3190;5356;5432;6629;6636;8559;8683;9410;9589;9716;9939;10523;10946;11051;11189;22916;23451;27258;27339;51503;51645;54033;55234;55660;56853;60680;79665;84844;84991;146713	PRPF19;CWC15;RBM11;PRPF40A;SF3B1;C1QBP;DHX40;RBFOX3;PHF5A;SNRNP40;SF3A3;RBM8A;CELF3;DHX9;CELF4;NUDT21;POLR2C;PPIL1;WTAP;LSM3;NCBP2;SMU1;HNRNPK;SNRPF;SRSF9;AQR;SNRPB2;CSTF1;PLRG1;RBM17;PRPF18;CELF5;ELAVL1;CHERP
STG-IFG	IFG	LC	GO:0048167	regulation of synaptic plasticity	174	23	7.14575	3.2187	7.43404e-07	0.000374799	7.61759e-06	107;815;816;1742;2902;3269;4130;5663;5864;6376;6543;6812;6844;8541;9066;11346;22941;23025;23373;26012;57338;84502;140730	SYT7;SHANK2;CAMK2B;ADCY1;DLG4;VAMP2;CX3CL1;JPH3;HRH1;STXBP1;GRIN1;NSMF;JPH4;PSEN1;MAP1A;RIMS4;UNC13A;RAB3A;CRTC1;SLC8A2;PPFIA3;CAMK2A;SYNPO
STG-IFG	IFG	LC	GO:0051650	establishment of vesicle localization	286	31	11.7453	2.63935	8.45445e-07	0.000397789	8.14702e-06	107;547;815;1855;2901;3064;5663;5864;6396;6812;6844;8195;8448;8541;9066;9230;10483;10959;23025;23256;23396;26286;27095;55435;64689;80128;80208;84258;140730;157769;388552	SYT7;ADCY1;KIF1A;VAMP2;ARFGAP3;DVL1;TRAPPC3;TRIM46;DOC2A;SEC13;GORASP1;STXBP1;TMED2;SCFD1;PSEN1;SPG11;MKKS;SEC23B;RIMS4;FAM91A1;HTT;AP1AR;PIP5K1C;RAB11B;UNC13A;RAB3A;GRIK5;BLOC1S3;PPFIA3;SYT3;CAMK2A
STG-IFG	IFG	LC	GO:0000375	RNA splicing, via transesterification reactions	331	34	13.5933	2.50122	8.76669e-07	0.000397789	8.19943e-06	708;1477;1660;1994;3190;5356;5432;6629;6636;8559;8683;9410;9589;9716;9939;10523;10946;11051;11189;22916;23451;27258;27339;51503;51645;54033;55234;55660;56853;60680;79665;84844;84991;146713	PRPF19;CWC15;RBM11;PRPF40A;SF3B1;C1QBP;DHX40;RBFOX3;PHF5A;SNRNP40;SF3A3;RBM8A;CELF3;DHX9;CELF4;NUDT21;POLR2C;PPIL1;WTAP;LSM3;NCBP2;SMU1;HNRNPK;SNRPF;SRSF9;AQR;SNRPB2;CSTF1;PLRG1;RBM17;PRPF18;CELF5;ELAVL1;CHERP
STG-IFG	IFG	LC	GO:0051648	vesicle localization	302	32	12.4024	2.58015	9.31919e-07	0.000402722	8.34789e-06	107;547;815;1855;2901;3064;5663;5864;6396;6812;6844;8195;8448;8541;9066;9230;10483;10959;23025;23256;23396;26286;27095;55435;57555;64689;80128;80208;84258;140730;157769;388552	SYT7;ADCY1;KIF1A;NLGN2;VAMP2;ARFGAP3;DVL1;TRAPPC3;TRIM46;DOC2A;SEC13;GORASP1;STXBP1;TMED2;SCFD1;PSEN1;SPG11;MKKS;SEC23B;RIMS4;FAM91A1;HTT;AP1AR;PIP5K1C;RAB11B;UNC13A;RAB3A;GRIK5;BLOC1S3;PPFIA3;SYT3;CAMK2A
STG-IFG	IFG	LC	GO:0034622	cellular protein-containing complex assembly	1011	73	41.5193	1.75822	1.63242e-06	0.000652419	1.20723e-05	472;708;1660;1965;2039;2059;2965;3092;3329;3646;4086;4717;4724;4848;4869;5018;5716;5931;5962;6175;6396;6636;6712;6812;6880;8195;8450;8559;8607;8662;8664;8683;9330;9685;9978;10096;10382;10480;10483;10576;10946;10959;11047;11051;11076;11189;23025;23165;23451;23523;23542;27258;27338;27339;29883;50853;51119;51287;51371;51388;51466;55052;55435;55770;56853;57122;57731;60680;80206;83939;84501;246175;375…	GTF2H1;EIF3M;PRPF19;SPTBN2;COA4;ATM;RDX;EIF3B;SBDS;HIP1;NUP205;ACTR3;GTF3C3;SF3B1;HSPD1;C1QBP;CABIN1;EIF3D;RBX1;MAPK8IP2;MRPL20;SF3A3;CELF3;DHX9;FHOD3;CELF4;POMP;NUDT21;NIP7;SPIRE2;EXOC2;RBBP7;PSMD10;CUL4B;SEC13;LSM3;VILL;RUVBL1;EIF2A;STXBP1;SWI5;EPS8;NUP107;CCT2;CNOT2;SNRPF;RPLP0;SRSF9;TMED2;OXA1L;EIF2S1;EVL;MKKS;SEC23B;ADRM1;CNOT7;DMTN;EIF3E;CNOT6L;AP1AR;NDUFC1;SMAD1;PRPF18;CELF5;TUBB4A;UNC13A;…
STG-IFG	IFG	LC	GO:0065003	protein-containing complex assembly	1767	112	72.5663	1.54342	1.65351e-06	0.000652419	1.20878e-05	38;41;472;708;998;1495;1660;1742;1965;1994;2039;2059;2633;2902;2965;3028;3092;3329;3646;3754;3858;4086;4478;4717;4724;4848;4869;5018;5066;5082;5716;5931;5962;6175;6240;6256;6376;6396;6548;6636;6712;6767;6812;6844;6880;7088;7132;8195;8408;8450;8559;8607;8662;8664;8683;8694;9181;9330;9685;9978;10096;10382;10480;10483;10576;10892;10946;10959;10979;11047;11051;11076;11189;22890;23025;23165;23256;2337…	RRM1;GTF2H1;EIF3M;PRPF19;SPTBN2;COA4;ACAT1;ATM;RDX;EIF3B;SBDS;HIP1;NUP205;KCNF1;TCF7L1;ACTR3;GTF3C3;SF3B1;HSPD1;KCTD18;C1QBP;DLG4;VAMP2;KRT10;CABIN1;EIF3D;ST13;RBX1;MAPK8IP2;MRPL20;CDC42;SLC9A1;TRAPPC3;SF3A3;GBP1;CELF3;ARHGEF2;DHX9;FHOD3;CELF4;MALT1;POMP;NUDT21;CX3CL1;NIP7;SPIRE2;EXOC2;PDSS2;RBBP7;HSD17B10;MSN;PSMD10;CUL4B;SEC13;LSM3;VILL;GORASP1;RUVBL1;EIF2A;STOML2;TLE1;DAB2IP;PDCL;STXBP1;SWI5;R…
STG-IFG	IFG	LC	GO:0015031	protein transport	1935	120	79.4656	1.51009	1.95993e-06	0.000741098	1.33282e-05	111;372;547;665;754;784;821;998;1116;1128;1147;1315;1660;2039;2633;2665;3092;3295;3329;4036;4130;4170;4869;5018;5066;5127;5138;5191;5538;5663;5864;5877;5901;6138;6146;6175;6376;6386;6396;6623;6726;6731;6774;6812;6844;7096;7251;7295;7322;7323;8239;8398;8443;8540;8675;8683;8905;9066;9173;9181;9230;9276;9520;9531;9939;10483;10531;10628;10768;10959;11260;22818;22916;22931;23005;23148;23165;23256;2335…	COPB1;TSG101;SYT7;CHRM1;PDE2A;TIMM8B;ARCN1;PTTG1IP;NACAD;HIP1;MDFIC;NUP205;ATP6V0E2;RAB11FIP5;UNC50;IL1RL1;LRP2;AGPS;HSPD1;KIF1A;NLGN2;VAMP2;TVP23B;SRCIN1;STAT3;NPEPPS;HID1;USP36;PLA2G6;ARFGAP3;RPL22;CDC42;PPT1;GBP1;AHCYL1;TXNIP;RBM8A;MCL1;UBE2Q1;ARHGEF2;DHX9;RABIF;CHI3L1;SRP9;GNPAT;VPS36;CX3CL1;SPIRE2;EXOC2;UBE2J1;PEX7;AP1S2;USP9X;CDK16;ZDHHC15;NXT2;SEC13;RPL15;GORASP1;MYRIP;PTPN23;DTX3L;ADCY5;C…
STG-IFG	IFG	LC	GO:0015833	peptide transport	1970	121	80.903	1.49562	2.84643e-06	0.000967937	1.68027e-05	111;372;547;665;754;784;821;998;1116;1128;1147;1315;1660;2039;2633;2665;3092;3295;3329;4036;4130;4170;4869;5018;5066;5127;5138;5191;5538;5663;5864;5877;5901;6138;6146;6175;6376;6386;6396;6623;6726;6731;6774;6812;6844;7096;7251;7295;7322;7323;8239;8398;8443;8540;8675;8683;8905;9066;9173;9181;9230;9276;9520;9531;9939;10483;10531;10628;10768;10959;11260;22818;22916;22931;23005;23148;23165;23256;2335…	COPB1;TSG101;SYT7;CHRM1;PDE2A;TIMM8B;ARCN1;PTTG1IP;NACAD;HIP1;MDFIC;NUP205;ATP6V0E2;RAB11FIP5;UNC50;IL1RL1;LRP2;AGPS;HSPD1;KIF1A;NLGN2;VAMP2;TVP23B;RASL10B;SRCIN1;STAT3;NPEPPS;HID1;USP36;PLA2G6;ARFGAP3;RPL22;CDC42;PPT1;GBP1;AHCYL1;TXNIP;RBM8A;MCL1;UBE2Q1;ARHGEF2;DHX9;RABIF;CHI3L1;SRP9;GNPAT;VPS36;CX3CL1;SPIRE2;EXOC2;UBE2J1;PEX7;AP1S2;USP9X;CDK16;ZDHHC15;NXT2;SEC13;RPL15;GORASP1;MYRIP;PTPN23;DTX3L…
STG-IFG	IFG	LC	GO:0044265	cellular macromolecule catabolic process	1102	77	45.2564	1.70142	2.8664e-06	0.000967937	1.68027e-05	472;665;754;863;1660;1855;1994;2107;3646;4036;4130;4478;4848;4869;5511;5538;5663;5682;5685;5695;5707;5716;5962;6138;6146;6175;6386;6396;6880;7251;7319;7322;7323;7706;8239;8450;8559;9184;9306;9811;9861;9939;9958;9978;10213;11047;22916;23014;25852;25897;25930;27258;27338;27339;28951;29883;51028;51322;51374;51465;51514;54464;55031;55298;57602;57761;80349;93611;119504;123803;143384;146330;151636;1530…	USP47;PSMA1;TSG101;PRPF19;RNF121;ATM;RDX;PTTG1IP;TRIB2;ATRAID;PSMD14;LRP2;PSMD1;TRIM25;USP36;RBX1;DVL1;RPL22;FBXO44;PPP1R8;PPT1;RBM8A;DHX9;DTL;CTIF;SOCS6;VPS36;FBXL16;NTAN1;CBFA2T3;UBE2J1;USP9X;MSN;PSMD10;UBE2A;CUL4B;SEC13;LSM3;RPL15;PTPN23;PDE12;PSMD6;DTX3L;ARMC8;XRN1;NCBP2;DAB2IP;PSMB7;USP15;CNOT2;FBXO21;RPLP0;PSEN1;MAP1A;WDR61;PSMA4;TRIB3;ADRM1;CNOT7;BNIP3L;SDCBP;RNF19A;EIF3E;CNOT6L;UBE2D3;PRP…
STG-IFG	IFG	LC	GO:0006396	RNA processing	879	65	36.0983	1.80064	2.87981e-06	0.000967937	1.68027e-05	708;1477;1660;1994;2965;3028;3190;4086;5356;5432;5511;6629;6636;8559;8683;9188;9410;9589;9646;9716;9790;9939;9991;10523;10768;10775;10946;11051;11189;22916;23160;23451;24140;25917;27258;27339;51119;51367;51503;51605;51645;54033;54439;55127;55234;55646;55660;55720;55756;56853;57602;58506;60680;79665;79828;79954;80746;84128;84844;84991;90121;90353;146713;201626;246175	CTR9;GTF2H1;PRPF19;CWC15;RBM11;SBDS;NOL10;WDR43;PRPF40A;METTL8;WDR75;SF3B1;TSR1;C1QBP;DHX40;USP36;RBFOX3;PHF5A;PPP1R8;SNRNP40;SF3A3;AHCYL1;RBM8A;CELF3;DHX9;HEATR1;CELF4;NUDT21;POLR2C;PPIL1;WTAP;FTSJ1;HSD17B10;TSR2;THUMPD3;TSEN2;LSM3;PDE12;NCBP2;SMU1;HNRNPK;PTBP3;SNRPF;SRSF9;POP5;AQR;TRMT6;SNRPB2;CSTF1;INTS9;LYAR;CNOT6L;SMAD1;PLRG1;RBM17;PRPF18;BMS1;DDX21;CELF5;ELAVL1;CHERP;POP4;SCAF1;CTU1;RBM27
STG-IFG	IFG	LC	GO:0042886	amide transport	1998	122	82.0529	1.48685	3.4369e-06	0.00105401	1.83687e-05	111;372;547;665;754;784;821;998;1116;1128;1147;1315;1660;2039;2350;2633;2665;3092;3295;3329;4036;4130;4170;4869;5018;5066;5127;5138;5191;5538;5663;5864;5877;5901;6138;6146;6175;6376;6386;6396;6623;6726;6731;6774;6812;6844;7096;7251;7295;7322;7323;8239;8398;8443;8540;8675;8683;8905;9066;9173;9181;9230;9276;9520;9531;9939;10483;10531;10628;10768;10959;11260;22818;22916;22931;23005;23148;23165;23256…	COPB1;TSG101;SYT7;CHRM1;FOLR2;PDE2A;TIMM8B;ARCN1;PTTG1IP;NACAD;HIP1;MDFIC;NUP205;ATP6V0E2;RAB11FIP5;UNC50;IL1RL1;LRP2;AGPS;HSPD1;KIF1A;NLGN2;VAMP2;TVP23B;RASL10B;SRCIN1;STAT3;NPEPPS;HID1;USP36;PLA2G6;ARFGAP3;RPL22;CDC42;PPT1;GBP1;AHCYL1;TXNIP;RBM8A;MCL1;UBE2Q1;ARHGEF2;DHX9;RABIF;CHI3L1;SRP9;GNPAT;VPS36;CX3CL1;SPIRE2;EXOC2;UBE2J1;PEX7;AP1S2;USP9X;CDK16;ZDHHC15;NXT2;SEC13;RPL15;GORASP1;MYRIP;PTPN23…
STG-IFG	IFG	LC	GO:0016188	synaptic vesicle maturation	12	6	0.49281	12.1751	3.50726e-06	0.00105401	1.85885e-05	1742;5864;6812;23025;57030;158866	DLG4;ZDHHC15;STXBP1;UNC13A;RAB3A;SLC17A7
STG-IFG	IFG	LC	GO:0016358	dendrite development	218	25	8.95272	2.79245	3.54088e-06	0.00105401	1.86115e-05	815;816;998;1742;1826;1855;1952;2902;4130;4891;5663;5802;10298;22941;23098;23373;23542;26012;29993;51188;57118;64689;80725;85442;153090	SHANK2;DSCAM;CAMK2B;DLG4;SARM1;SRCIN1;MAPK8IP2;DVL1;CDC42;CELSR2;PACSIN1;GORASP1;SS18L2;DAB2IP;GRIN1;NSMF;SLC11A2;PSEN1;MAP1A;CAMK1D;KNDC1;PTPRS;CRTC1;PAK4;CAMK2A
STG-IFG	IFG	LC	GO:0008380	RNA splicing	416	38	17.0841	2.22429	3.60049e-06	0.00105401	1.86172e-05	708;1477;1660;1994;3190;5356;5432;5511;6629;6636;8559;8683;9410;9589;9716;9939;9991;10523;10946;11051;11189;22916;23451;27258;27339;51503;51645;54033;55234;55660;56853;58506;60680;79665;80746;84844;84991;146713	PRPF19;CWC15;RBM11;PRPF40A;SF3B1;C1QBP;DHX40;RBFOX3;PHF5A;PPP1R8;SNRNP40;SF3A3;RBM8A;CELF3;DHX9;CELF4;NUDT21;POLR2C;PPIL1;WTAP;TSEN2;LSM3;NCBP2;SMU1;HNRNPK;PTBP3;SNRPF;SRSF9;AQR;SNRPB2;CSTF1;PLRG1;RBM17;PRPF18;CELF5;ELAVL1;CHERP;SCAF1
STG-IFG	IFG	LC	GO:0097107	postsynaptic density assembly	18	7	0.739215	9.4695	4.08932e-06	0.0011597	2.00062e-05	5802;9379;22941;57555;57622;78999;94030	NRXN2;LRFN4;SHANK2;NLGN2;PTPRS;LRFN1;LRRC4B
STG-IFG	IFG	LC	GO:0044257	cellular protein catabolic process	731	56	30.0204	1.8654	5.14151e-06	0.00141392	2.27951e-05	665;754;863;1855;4036;4130;4478;5538;5663;5682;5685;5695;5707;5716;5962;6386;6396;6880;7251;7319;7322;7323;7706;8239;8450;9184;9306;9861;9958;9978;10213;11047;23014;25852;25897;25930;27338;27339;28951;51028;51322;51374;51465;51514;55031;55298;57602;57761;93611;119504;123803;143384;146330;151636;153090;641700	USP47;PSMA1;TSG101;PRPF19;RNF121;RDX;PTTG1IP;TRIB2;ATRAID;PSMD14;LRP2;PSMD1;TRIM25;USP36;RBX1;DVL1;FBXO44;PPT1;DTL;SOCS6;VPS36;FBXL16;NTAN1;CBFA2T3;UBE2J1;USP9X;MSN;PSMD10;UBE2A;CUL4B;SEC13;PTPN23;PSMD6;DTX3L;ARMC8;DAB2IP;PSMB7;USP15;FBXO21;PSEN1;MAP1A;PSMA4;TRIB3;ADRM1;BNIP3L;SDCBP;RNF19A;UBE2D3;WAC;ANAPC16;CACUL1;BUB3;UBE2S;TAF9;ECSCR;UBE2D2
STG-IFG	IFG	LC	GO:0048168	regulation of neuronal synaptic plasticity	51	11	2.09444	5.25199	5.48567e-06	0.00146419	2.35736e-05	815;816;1742;2902;5864;6543;8541;11346;23025;26012;57338	CAMK2B;DLG4;JPH3;GRIN1;NSMF;UNC13A;RAB3A;SLC8A2;PPFIA3;CAMK2A;SYNPO
STG-IFG	IFG	LC	GO:0043603	cellular amide metabolic process	1009	71	41.4371	1.71344	5.66522e-06	0.00146891	2.4156e-05	38;468;708;740;1203;1362;1660;1917;1965;1994;2107;2194;2350;3295;3646;3696;4524;4528;4848;4869;5018;5066;5126;5538;5663;6138;6146;6175;6256;6726;6774;7132;7284;8398;8662;8664;8694;8802;9027;9520;9521;9531;9553;9811;9939;10480;10558;10840;10841;11093;22916;23025;24140;29883;51073;54464;55052;55173;56853;57038;60488;63875;64960;64969;83939;90701;113251;132949;219402;246175;653308	MRPL17;EIF3M;MRPL49;FOLR2;ACAT1;FTCD;EIF3B;ITGB8;MRPL33;MTIF2;NAT8;SUCLG1;MRPS5;C1QBP;CPD;STAT3;NPEPPS;FASN;EIF3D;PLA2G6;ATF4;MRPL20;RPL22;MTHFR;MRPS15;PPT1;RBM8A;DHX9;SRP9;CELF4;CTIF;SEC11C;MTIF3;CLN5;TUFM;EEF1E1;MRPS10;RARS2;FTSJ1;RPL15;ALDH1L1;XRN1;EIF2A;NCBP2;SPTLC1;ADAMTS13;RXRA;TNFRSF1A;MRPS35;LARP4;CNOT2;RPLP0;OXA1L;EIF2S1;PSEN1;PCSK2;EEF1A2;CNOT7;EIF3E;DGAT1;AASDH;CNOT6L;ASAH2B;BAG3;ELAVL…
STG-IFG	IFG	LC	GO:0009081	branched-chain amino acid metabolic process	19	7	0.780283	8.97111	6.2458e-06	0.00153191	2.57943e-05	38;549;586;3028;11112;54511;152926	ACAT1;HIBADH;HMGCLL1;HSD17B10;AUH;BCAT1;PPM1K
STG-IFG	IFG	LC	GO:0009083	branched-chain amino acid catabolic process	19	7	0.780283	8.97111	6.2458e-06	0.00153191	2.57943e-05	38;549;586;3028;11112;54511;152926	ACAT1;HIBADH;HMGCLL1;HSD17B10;AUH;BCAT1;PPM1K
STG-IFG	IFG	LC	GO:0099003	vesicle-mediated transport in synapse	201	23	8.25457	2.78634	8.9511e-06	0.00213766	3.27178e-05	107;815;821;1855;2901;5663;5864;6620;6812;6844;8448;8541;9066;23025;23396;29993;57030;57555;80128;80208;84258;140730;388552	SYT7;ADCY1;NLGN2;VAMP2;DVL1;TRIM46;DOC2A;PACSIN1;STXBP1;PSEN1;SPG11;RIMS4;PIP5K1C;UNC13A;RAB3A;GRIK5;BLOC1S3;PPFIA3;SLC17A7;SYT3;CAMK2A;SNCB;CANX
STG-IFG	IFG	LC	GO:0050684	regulation of mRNA processing	136	18	5.58518	3.22281	1.15286e-05	0.00268262	3.87946e-05	708;1660;3190;8683;9589;9646;9939;10768;11051;11189;22916;27339;54033;55234;56853;60680;84991;146713	CTR9;PRPF19;RBM11;C1QBP;RBFOX3;AHCYL1;RBM8A;CELF3;DHX9;CELF4;NUDT21;WTAP;NCBP2;SMU1;HNRNPK;SRSF9;RBM17;CELF5
STG-IFG	IFG	LC	GO:0099504	synaptic vesicle cycle	191	22	7.84389	2.80473	1.25678e-05	0.00285131	4.01663e-05	107;815;821;1855;2901;5663;5864;6620;6812;6844;8448;8541;8927;9066;23025;23396;29993;57030;57555;84258;140679;140730	SYT7;ADCY1;NLGN2;VAMP2;DVL1;DOC2A;PACSIN1;BSN;STXBP1;PSEN1;SLC32A1;RIMS4;PIP5K1C;UNC13A;RAB3A;GRIK5;PPFIA3;SLC17A7;SYT3;CAMK2A;SNCB;CANX
STG-IFG	IFG	LC	GO:0007269	neurotransmitter secretion	164	20	6.73507	2.96953	1.33006e-05	0.00287389	4.14667e-05	41;107;815;1855;2901;5538;5663;5864;6623;6812;6844;8448;8541;9066;9379;23025;23396;84258;140679;140730	SYT7;NRXN2;ADCY1;VAMP2;DVL1;PPT1;DOC2A;STXBP1;ASIC1;PSEN1;SLC32A1;RIMS4;SNCG;PIP5K1C;UNC13A;RAB3A;GRIK5;PPFIA3;SYT3;CAMK2A
STG-IFG	IFG	LC	GO:0099643	signal release from synapse	164	20	6.73507	2.96953	1.33006e-05	0.00287389	4.14667e-05	41;107;815;1855;2901;5538;5663;5864;6623;6812;6844;8448;8541;9066;9379;23025;23396;84258;140679;140730	SYT7;NRXN2;ADCY1;VAMP2;DVL1;PPT1;DOC2A;STXBP1;ASIC1;PSEN1;SLC32A1;RIMS4;SNCG;PIP5K1C;UNC13A;RAB3A;GRIK5;PPFIA3;SYT3;CAMK2A
STG-IFG	IFG	LC	GO:0030163	protein catabolic process	886	63	36.3858	1.73144	1.42713e-05	0.00301192	4.38482e-05	665;754;863;1203;1855;1917;4036;4130;4478;5538;5663;5682;5685;5695;5707;5716;5962;6386;6396;6880;7251;7319;7322;7323;7706;8239;8450;9184;9306;9531;9861;9958;9978;10213;10297;11047;23014;25852;25897;25930;27338;27339;28951;51028;51322;51374;51465;51514;54583;55031;55298;57602;57761;93611;116986;119504;123803;143384;146330;151636;153090;257364;641700	USP47;PSMA1;TSG101;PRPF19;RNF121;RDX;PTTG1IP;TRIB2;ATRAID;PSMD14;LRP2;PSMD1;TRIM25;USP36;RBX1;DVL1;FBXO44;PPT1;DTL;EGLN1;SOCS6;VPS36;CLN5;FBXL16;NTAN1;CBFA2T3;UBE2J1;USP9X;MSN;PSMD10;UBE2A;CUL4B;SEC13;PTPN23;PSMD6;DTX3L;ARMC8;DAB2IP;PSMB7;AGAP2;USP15;FBXO21;PSEN1;MAP1A;SNX33;PSMA4;TRIB3;ADRM1;EEF1A2;BNIP3L;SDCBP;RNF19A;UBE2D3;WAC;ANAPC16;CACUL1;BAG3;BUB3;APC2;UBE2S;TAF9;ECSCR;UBE2D2
STG-IFG	IFG	LC	GO:0006518	peptide metabolic process	759	56	31.1702	1.79659	1.54316e-05	0.0031533	4.56488e-05	468;708;740;1203;1362;1660;1917;1965;1994;2107;3646;4528;4848;4869;5018;5066;5126;5663;6138;6146;6175;6256;6726;6774;7284;8662;8664;9027;9520;9521;9531;9553;9811;9939;10480;11093;22916;23025;24140;29883;51073;54464;55052;55173;56853;57038;60488;63875;64960;64969;83939;90701;113251;132949;219402;246175	MRPL17;EIF3M;MRPL49;EIF3B;MRPL33;MTIF2;NAT8;MRPS5;C1QBP;CPD;STAT3;NPEPPS;EIF3D;ATF4;MRPL20;RPL22;MRPS15;RBM8A;DHX9;SRP9;CELF4;CTIF;SEC11C;MTIF3;CLN5;TUFM;EEF1E1;MRPS10;RARS2;FTSJ1;RPL15;XRN1;EIF2A;NCBP2;ADAMTS13;RXRA;MRPS35;LARP4;CNOT2;RPLP0;OXA1L;EIF2S1;PSEN1;PCSK2;EEF1A2;CNOT7;EIF3E;AASDH;CNOT6L;BAG3;ELAVL1;MRPL4;UNC13A;PAM;ETF1;NPM1
STG-IFG	IFG	LC	GO:0009057	macromolecule catabolic process	1331	86	54.6609	1.57334	1.56362e-05	0.0031533	4.604e-05	472;665;754;863;1203;1660;1855;1917;1994;2107;2247;3646;4036;4130;4478;4848;4869;5511;5538;5663;5682;5685;5695;5707;5716;5962;6138;6146;6175;6386;6396;6548;6880;7251;7319;7322;7323;7706;8239;8450;8559;9184;9306;9531;9811;9861;9939;9958;9978;10213;10297;11047;22916;23014;25852;25897;25930;27258;27338;27339;28951;29883;51028;51322;51374;51465;51514;54464;54583;55031;55298;57602;57761;80349;93611;11…	USP47;PSMA1;TSG101;PRPF19;RNF121;ATM;RDX;PTTG1IP;TRIB2;ATRAID;PSMD14;LRP2;PSMD1;TRIM25;USP36;RBX1;DVL1;RPL22;FBXO44;SLC9A1;PPP1R8;PPT1;RBM8A;DHX9;DTL;EGLN1;CTIF;SOCS6;VPS36;CLN5;FBXL16;NTAN1;CBFA2T3;UBE2J1;USP9X;MSN;PSMD10;UBE2A;CUL4B;SEC13;LSM3;RPL15;PTPN23;PDE12;PSMD6;DTX3L;ARMC8;XRN1;NCBP2;DAB2IP;PSMB7;AGAP2;USP15;CNOT2;FBXO21;RPLP0;PSEN1;MAP1A;SNX33;WDR61;PSMA4;TRIB3;ADRM1;EEF1A2;CNOT7;BNIP3L…
STG-IFG	IFG	LC	GO:0098698	postsynaptic specialization assembly	22	7	0.903485	7.74777	1.89779e-05	0.00374401	5.10264e-05	5802;9379;22941;57555;57622;78999;94030	NRXN2;LRFN4;SHANK2;NLGN2;PTPRS;LRFN1;LRRC4B
STG-IFG	IFG	LC	GO:1904861	excitatory synapse assembly	23	7	0.944553	7.41091	2.63184e-05	0.00496537	6.10837e-05	5802;9379;22941;57555;57622;78999;94030	NRXN2;LRFN4;SHANK2;NLGN2;PTPRS;LRFN1;LRRC4B
STG-IFG	IFG	LC	GO:0097106	postsynaptic density organization	31	8	1.27309	6.28391	2.64402e-05	0.00496537	6.10837e-05	5802;9379;22941;57555;57622;64101;78999;94030	NRXN2;LRFN4;SHANK2;LRRC4;NLGN2;PTPRS;LRFN1;LRRC4B
STG-IFG	IFG	LC	GO:1901565	organonitrogen compound catabolic process	1232	80	50.5952	1.58118	2.68103e-05	0.00496537	6.11269e-05	38;549;586;665;754;863;1203;1855;1917;2247;3028;4036;4130;4478;5138;5141;5538;5663;5682;5685;5695;5707;5716;5962;6386;6396;6548;6880;7251;7319;7322;7323;7706;8239;8450;9184;9306;9520;9531;9861;9958;9978;10213;10297;10840;10841;11047;11093;11112;23014;25852;25897;25930;27338;27339;28951;51028;51322;51374;51465;51514;54511;54583;55031;55298;57602;57761;79873;93611;116986;119504;123803;143384;146330…	USP47;PSMA1;TSG101;PRPF19;RNF121;PDE2A;ACAT1;RDX;PTTG1IP;FTCD;HIBADH;TRIB2;ATRAID;PSMD14;LRP2;PSMD1;NPEPPS;TRIM25;USP36;RBX1;DVL1;FBXO44;SLC9A1;PPT1;DTL;EGLN1;SOCS6;VPS36;CLN5;FBXL16;NTAN1;CBFA2T3;HMGCLL1;UBE2J1;USP9X;HSD17B10;MSN;PSMD10;UBE2A;CUL4B;SEC13;PTPN23;PSMD6;DTX3L;ALDH1L1;ARMC8;AUH;DAB2IP;PSMB7;ADAMTS13;BCAT1;AGAP2;USP15;FBXO21;PSEN1;MAP1A;SNX33;PSMA4;TRIB3;ADRM1;EEF1A2;NUDT18;BNIP3L;SD…
STG-IFG	IFG	LC	GO:0140029	exocytic process	83	13	3.4086	3.81388	3.14411e-05	0.00570656	6.66481e-05	815;2039;2901;5663;5864;6812;6844;8541;9066;10244;23025;23256;55770	SYT7;VAMP2;EXOC2;RABEPK;STXBP1;SCFD1;PSEN1;DMTN;UNC13A;RAB3A;GRIK5;PPFIA3;CAMK2A
STG-IFG	IFG	LC	GO:0006886	intracellular protein transport	1102	73	45.2564	1.61303	3.25328e-05	0.00578893	6.76172e-05	372;547;665;754;784;998;1128;1315;2039;3092;3295;3329;4130;4869;5138;5191;5663;5864;5901;6138;6146;6175;6386;6396;6726;6731;6774;6844;7295;7322;7323;8239;8443;8540;8675;8683;8905;9181;9230;9276;9520;9531;9939;10483;10531;10628;10768;10959;11260;22818;22916;22931;23165;25924;26286;26521;29969;30000;51028;51068;51465;55916;56943;57122;57602;64429;131118;132112;157769;158866;257364;283987;401505	COPB1;CHRM1;PDE2A;TIMM8B;ARCN1;PTTG1IP;HIP1;MDFIC;NUP205;AGPS;HSPD1;KIF1A;VAMP2;STAT3;NPEPPS;HID1;USP36;ARFGAP3;RPL22;CDC42;AHCYL1;TXNIP;RBM8A;ARHGEF2;SRP9;GNPAT;VPS36;UBE2J1;PEX7;AP1S2;USP9X;ZDHHC15;NXT2;SEC13;RPL15;MYRIP;COPB2;NMD3;DNAJC19;RTP1;NCBP2;TOMM5;TXN;CACNB3;COPZ1;XPOT;NUP107;RPLP0;SRSF9;TMED2;RAN;PSEN1;MAP1A;SNX33;SEC23B;STX16;DMTN;BNIP3L;SDCBP;ENY2;FAM91A1;SRP72;UBE2D3;PITRM1;RAB18;Z…
STG-IFG	IFG	LC	GO:0008611	ether lipid biosynthetic process	6	4	0.246405	16.2334	3.95861e-05	0.00665266	7.60627e-05	2194;5191;8443;8540	AGPS;FASN;GNPAT;PEX7
STG-IFG	IFG	LC	GO:0046504	glycerol ether biosynthetic process	6	4	0.246405	16.2334	3.95861e-05	0.00665266	7.60627e-05	2194;5191;8443;8540	AGPS;FASN;GNPAT;PEX7
STG-IFG	IFG	LC	GO:1901503	ether biosynthetic process	6	4	0.246405	16.2334	3.95861e-05	0.00665266	7.60627e-05	2194;5191;8443;8540	AGPS;FASN;GNPAT;PEX7
STG-IFG	IFG	LC	GO:0097479	synaptic vesicle localization	163	19	6.694	2.83836	4.10334e-05	0.00674804	7.81354e-05	107;815;1855;2901;5663;5864;6812;6844;8448;8541;9066;23025;23396;57555;80128;80208;84258;140730;388552	SYT7;ADCY1;NLGN2;VAMP2;DVL1;TRIM46;DOC2A;STXBP1;PSEN1;SPG11;RIMS4;PIP5K1C;UNC13A;RAB3A;GRIK5;BLOC1S3;PPFIA3;SYT3;CAMK2A
STG-IFG	IFG	LC	GO:0006836	neurotransmitter transport	267	26	10.965	2.37118	4.23617e-05	0.00674804	7.92837e-05	41;107;815;1855;2030;2555;2901;5538;5663;5864;6534;6623;6812;6844;8448;8541;9066;9379;23025;23396;57030;79751;84258;140679;140730;206358	SLC25A22;SYT7;NRXN2;ADCY1;VAMP2;DVL1;PPT1;DOC2A;SLC29A1;STXBP1;ASIC1;PSEN1;SLC32A1;RIMS4;GABRA2;SNCG;PIP5K1C;UNC13A;RAB3A;GRIK5;PPFIA3;SLC17A7;SYT3;SLC6A7;CAMK2A;SLC36A1
STG-IFG	IFG	LC	GO:0048813	dendrite morphogenesis	136	17	5.58518	3.04377	4.23844e-05	0.00674804	7.92837e-05	815;816;998;1742;1826;1855;1952;2902;4891;22941;23098;23542;26012;51188;64689;80725;85442	SHANK2;DSCAM;CAMK2B;DLG4;SARM1;SRCIN1;MAPK8IP2;DVL1;CDC42;CELSR2;GORASP1;SS18L2;GRIN1;NSMF;SLC11A2;KNDC1;CAMK2A
STG-IFG	IFG	LC	GO:0017156	calcium ion regulated exocytosis	150	18	6.16013	2.92202	4.41526e-05	0.00690836	8.14278e-05	107;815;1855;2901;5663;5864;6812;6844;8448;8541;8911;8913;8941;9066;23025;23396;84258;140730	SYT7;ADCY1;CDK5R2;VAMP2;CACNA1G;CACNA1I;DVL1;DOC2A;STXBP1;PSEN1;RIMS4;PIP5K1C;UNC13A;RAB3A;GRIK5;PPFIA3;SYT3;CAMK2A
STG-IFG	IFG	LC	GO:0048489	synaptic vesicle transport	152	18	6.24226	2.88357	5.26799e-05	0.00796783	9.07285e-05	107;815;1855;2901;5663;5864;6812;6844;8448;8541;9066;23025;23396;80128;80208;84258;140730;388552	SYT7;ADCY1;VAMP2;DVL1;TRIM46;DOC2A;STXBP1;PSEN1;SPG11;RIMS4;PIP5K1C;UNC13A;RAB3A;GRIK5;BLOC1S3;PPFIA3;SYT3;CAMK2A
STG-IFG	IFG	LC	GO:0097480	establishment of synaptic vesicle localization	152	18	6.24226	2.88357	5.26799e-05	0.00796783	9.07285e-05	107;815;1855;2901;5663;5864;6812;6844;8448;8541;9066;23025;23396;80128;80208;84258;140730;388552	SYT7;ADCY1;VAMP2;DVL1;TRIM46;DOC2A;STXBP1;PSEN1;SPG11;RIMS4;PIP5K1C;UNC13A;RAB3A;GRIK5;BLOC1S3;PPFIA3;SYT3;CAMK2A
STG-IFG	IFG	LC	GO:0032386	regulation of intracellular transport	418	35	17.1662	2.03889	5.43645e-05	0.00798683	9.19569e-05	107;665;784;815;998;1128;1660;1855;2039;2901;4478;5138;5501;5663;5864;5962;6812;6844;7295;7323;9066;9230;9520;9531;10483;22916;23256;25930;29969;51465;54439;57602;80128;81555;140730	SYT7;CHRM1;PDE2A;RDX;ADCY1;MDFIC;VAMP2;NPEPPS;USP36;DVL1;CDC42;TRIM46;DHX9;UBE2J1;MSN;PTPN23;NCBP2;TXN;STXBP1;CACNB3;PPP1CC;SCFD1;PSEN1;SEC23B;RIMS4;DMTN;BNIP3L;UBE2D3;BAG3;RAB11B;RAB3A;GRIK5;YIPF5;RBM27;CAMK2A
STG-IFG	IFG	LC	GO:0099084	postsynaptic specialization organization	34	8	1.3963	5.72945	5.45656e-05	0.00798683	9.20524e-05	5802;9379;22941;57555;57622;64101;78999;94030	NRXN2;LRFN4;SHANK2;LRRC4;NLGN2;PTPRS;LRFN1;LRRC4B
STG-IFG	IFG	LC	GO:0070647	protein modification by small protein conjugation or removal	1004	67	41.2318	1.62496	5.59512e-05	0.00805963	9.35058e-05	754;998;4086;5663;5682;5685;5695;5707;5716;6314;6612;7174;7251;7319;7322;7323;7703;7706;7732;8239;8450;8607;8883;9306;9520;9646;9861;9958;9978;10054;10213;10892;11047;23014;25897;26354;27338;27339;29086;51322;51465;51514;51569;51616;54165;55031;55298;55585;55905;56943;57602;57761;64689;80349;84085;84246;90353;91947;93611;93973;119504;146330;150726;151636;221656;223082;254225	CTR9;USP47;PSMA1;TSG101;PRPF19;RNF121;RNF169;SUMO3;PTTG1IP;ZNRF2;FBXO41;PSMD14;PSMD1;RNF112;PCGF2;NPEPPS;TRIM25;USP36;RBX1;FBXO44;CDC42;UBE2Q1;DTL;MALT1;SOCS6;UFM1;TPP2;FBXL16;NAE1;KDM1B;UBE2J1;FBXO30;USP9X;TAF9B;PSMD10;UBE2A;CUL4B;GORASP1;GNL3;ACTR8;ATXN7;PSMD6;DTX3L;RUVBL1;DCUN1D1;PSMB7;USP15;FBXO21;PSEN1;WDR61;PSMA4;ARRDC4;TRIB3;RNF114;ADRM1;RNF19A;ENY2;UBE2D3;SMAD1;WAC;ANAPC16;BABAM1;UBA2;CTU…
STG-IFG	IFG	LC	GO:0022604	regulation of cell morphogenesis	471	38	19.3428	1.96456	5.87036e-05	0.00832399	9.66188e-05	708;816;998;1742;1826;1855;2039;2059;2245;2633;2902;3037;4289;4478;5663;5802;5962;8322;10483;10979;22836;23025;23098;26012;51188;54014;55435;55660;57699;64689;80128;80725;84258;84894;85442;103910;113251;118987	FZD4;RDX;BRWD1;DSCAM;CAMK2B;MKLN1;PRPF40A;C1QBP;DLG4;SARM1;SRCIN1;DVL1;CDC42;GBP1;TRIM46;MYL12B;CPNE5;FGD1;MSN;GORASP1;SS18L2;GRIN1;NSMF;EPS8;LARP4;FERMT2;PSEN1;LINGO1;SEC23B;DMTN;HAS2;AP1AR;PDZD8;KNDC1;PTPRS;UNC13A;SYT3;RHOBTB3
STG-IFG	IFG	LC	GO:0007612	learning	141	17	5.79052	2.93583	6.72623e-05	0.00939086	0.000106415	41;1742;2902;3064;3269;4130;5153;5538;6543;9369;9379;10522;11346;22941;23542;57338;84502	DEAF1;NRXN2;SHANK2;DLG4;MAPK8IP2;PPT1;JPH3;HRH1;GRIN1;ASIC1;PDE1B;JPH4;NRXN3;MAP1A;HTT;SLC8A2;SYNPO
STG-IFG	IFG	LC	GO:0007267	cell-cell signaling	1570	95	64.476	1.47342	7.03498e-05	0.00955691	0.000109124	41;107;111;147;747;784;815;816;998;1128;1588;1742;1837;1855;1952;2030;2247;2555;2775;2870;2901;2902;3269;4130;5127;5327;5376;5538;5663;5802;5864;6376;6386;6543;6620;6623;6774;6812;6844;7088;7295;8292;8322;8398;8448;8541;8607;8913;8927;9066;9230;9379;9646;9978;10297;10979;11346;22941;22997;23025;23096;23373;23396;23542;25897;25924;25930;26012;26056;26108;29117;29923;29969;51768;54583;55031;55585;5…	CTR9;USP47;SYT7;DAGLA;CHRM1;NRXN2;SHANK2;FZD4;IGSF9B;CAMK2B;ADCY1;MDFIC;LRRC4;HILPDA;RAB11FIP5;TCF7L1;AMER3;DLG4;NLGN2;VAMP2;PMP22;RASL10B;STAT3;CACNA1G;PLA2G6;RBX1;MAPK8IP2;DVL1;CDC42;PPT1;CELSR2;UBE2Q1;EGLN1;DTNA;CELF4;DOC2A;BRD7;GNAO1;CX3CL1;JPH3;SLC29A1;CDK16;IQSEC2;HRH1;COLQ;MYRIP;PTPN23;BSN;ADCY5;RUVBL1;TLE1;WNK2;TXN;DAB2IP;STXBP1;GRIN1;NSMF;TM7SF3;CACNB3;ASIC1;AACS;JPH4;FERMT2;PSEN1;MAP1A;…
STG-IFG	IFG	LC	GO:0007611	learning or memory	244	24	10.0205	2.3951	7.05579e-05	0.00955691	0.000109124	41;107;1742;2902;3064;3269;4130;4891;5153;5538;5663;6543;8398;9369;9379;10522;11346;22941;23373;23542;57030;57338;84502;123803	DEAF1;NRXN2;SHANK2;ADCY1;DLG4;PLA2G6;MAPK8IP2;PPT1;NTAN1;JPH3;HRH1;GRIN1;ASIC1;SLC11A2;PDE1B;JPH4;PSEN1;NRXN3;MAP1A;HTT;CRTC1;SLC8A2;SLC17A7;SYNPO
STG-IFG	IFG	LC	GO:0006511	ubiquitin-dependent protein catabolic process	585	44	24.0245	1.83146	8.22693e-05	0.0109793	0.0001214	863;1855;4130;5663;5682;5685;5695;5707;5716;6386;6396;6880;7251;7319;7322;7323;7706;8239;8450;9184;9861;9958;9978;10213;11047;23014;25852;25897;25930;27338;28951;51028;51322;51465;51514;55031;55298;57602;57761;119504;123803;143384;146330;151636	USP47;PSMA1;TSG101;RNF121;TRIB2;PSMD14;PSMD1;TRIM25;USP36;RBX1;DVL1;DTL;VPS36;FBXL16;NTAN1;CBFA2T3;UBE2J1;USP9X;PSMD10;UBE2A;CUL4B;SEC13;PTPN23;PSMD6;DTX3L;ARMC8;PSMB7;USP15;FBXO21;PSEN1;MAP1A;PSMA4;TRIB3;ADRM1;SDCBP;RNF19A;UBE2D3;WAC;ANAPC16;CACUL1;BUB3;UBE2S;TAF9;UBE2D2
STG-IFG	IFG	LC	GO:0051603	proteolysis involved in cellular protein catabolic process	678	49	27.8438	1.75982	8.84614e-05	0.011589	0.000126826	863;1855;4130;5663;5682;5685;5695;5707;5716;6386;6396;6880;7251;7319;7322;7323;7706;8239;8450;9184;9306;9861;9958;9978;10213;11047;23014;25852;25897;25930;27338;27339;28951;51028;51322;51465;51514;55031;55298;57602;57761;93611;119504;123803;143384;146330;151636;153090;641700	USP47;PSMA1;TSG101;PRPF19;RNF121;TRIB2;PSMD14;PSMD1;TRIM25;USP36;RBX1;DVL1;FBXO44;DTL;SOCS6;VPS36;FBXL16;NTAN1;CBFA2T3;UBE2J1;USP9X;PSMD10;UBE2A;CUL4B;SEC13;PTPN23;PSMD6;DTX3L;ARMC8;DAB2IP;PSMB7;USP15;FBXO21;PSEN1;MAP1A;PSMA4;TRIB3;ADRM1;SDCBP;RNF19A;UBE2D3;WAC;ANAPC16;CACUL1;BUB3;UBE2S;TAF9;ECSCR;UBE2D2
STG-IFG	IFG	LC	GO:0033554	cellular response to stress	1849	108	75.9338	1.42229	8.93915e-05	0.011589	0.000127473	468;472;665;754;998;1054;1147;1495;1647;1660;1965;2030;2134;2673;2923;2965;3037;3190;3329;4170;4683;4848;4869;5052;5432;5599;5663;5716;5802;5924;5931;5965;5983;6386;6396;6548;6880;7132;7164;7295;7319;7323;7703;7706;7732;8322;8398;8408;8450;8607;9181;9520;9521;9531;9716;9978;10044;10213;10298;10449;10472;10714;10919;11201;22834;22850;22890;23135;23476;23542;27339;29086;29883;29923;29969;30968;5048…	USP47;GTF2H1;PRPF19;RNF121;POLD3;RNF169;FZD4;ATM;RBM11;PTTG1IP;CCM2;MDFIC;HILPDA;GFPT1;PSMD14;DUSP19;HSPD1;WRAP53;KDM6B;RNF112;PCGF2;NPEPPS;ZNF652;TRIM25;WDR45B;PLA2G6;ATF4;RBX1;MAPK8IP2;CDC42;EXTL1;SLC9A1;PRDX1;TXNDC12;GADD45A;MCL1;ARHGEF2;TMCO1;DHX9;DTL;AIDA;EGLN1;ZBTB18;ACAA2;POLI;ADNP2;RFC3;UFM1;POLR2C;SPIRE2;EEF1E1;EHMT2;KLHDC3;SLC29A1;UBE2J1;TPD52L1;RBBP7;TAF9B;PSMD10;UBE2A;CUL4B;SEC13;ACTR…
STG-IFG	IFG	LC	GO:0019941	modification-dependent protein catabolic process	591	44	24.2709	1.81287	0.000103862	0.0132753	0.000141308	863;1855;4130;5663;5682;5685;5695;5707;5716;6386;6396;6880;7251;7319;7322;7323;7706;8239;8450;9184;9861;9958;9978;10213;11047;23014;25852;25897;25930;27338;28951;51028;51322;51465;51514;55031;55298;57602;57761;119504;123803;143384;146330;151636	USP47;PSMA1;TSG101;RNF121;TRIB2;PSMD14;PSMD1;TRIM25;USP36;RBX1;DVL1;DTL;VPS36;FBXL16;NTAN1;CBFA2T3;UBE2J1;USP9X;PSMD10;UBE2A;CUL4B;SEC13;PTPN23;PSMD6;DTX3L;ARMC8;PSMB7;USP15;FBXO21;PSEN1;MAP1A;PSMA4;TRIB3;ADRM1;SDCBP;RNF19A;UBE2D3;WAC;ANAPC16;CACUL1;BUB3;UBE2S;TAF9;UBE2D2
STG-IFG	IFG	LC	GO:0006412	translation	593	44	24.353	1.80676	0.00011213	0.0139864	0.000148263	468;708;740;1660;1917;1965;1994;2107;3646;4528;4848;4869;5018;6138;6146;6175;6256;6726;6774;7284;8662;8664;9521;9553;9811;9939;10480;22916;24140;29883;51073;54464;55052;55173;56853;57038;60488;63875;64960;64969;83939;113251;219402;246175	MRPL17;EIF3M;MRPL49;EIF3B;MRPL33;MTIF2;MRPS5;C1QBP;STAT3;EIF3D;ATF4;MRPL20;RPL22;MRPS15;RBM8A;DHX9;SRP9;CELF4;CTIF;MTIF3;TUFM;EEF1E1;MRPS10;RARS2;FTSJ1;RPL15;XRN1;EIF2A;NCBP2;RXRA;MRPS35;LARP4;CNOT2;RPLP0;OXA1L;EIF2S1;EEF1A2;CNOT7;EIF3E;CNOT6L;ELAVL1;MRPL4;ETF1;NPM1
STG-IFG	IFG	LC	GO:0006662	glycerol ether metabolic process	13	5	0.533878	9.36544	0.000112508	0.0139864	0.000148454	2194;5191;7295;8443;8540	AGPS;FASN;GNPAT;PEX7;TXN
STG-IFG	IFG	LC	GO:0016079	synaptic vesicle exocytosis	121	15	4.96917	3.01861	0.000129745	0.0159113	0.000164051	107;815;1855;2901;5663;5864;6812;6844;8448;8541;9066;23025;23396;84258;140730	SYT7;ADCY1;VAMP2;DVL1;DOC2A;STXBP1;PSEN1;RIMS4;PIP5K1C;UNC13A;RAB3A;GRIK5;PPFIA3;SYT3;CAMK2A
STG-IFG	IFG	LC	GO:0051656	establishment of organelle localization	490	38	20.1231	1.88838	0.000134121	0.0160242	0.000166262	107;547;815;998;1855;2901;3064;4869;5663;5864;5901;6396;6812;6844;8195;8448;8541;9066;9181;9230;10096;10483;10959;23025;23256;23396;26286;27095;51068;55435;64689;80128;80208;84258;84501;140730;157769;388552	SYT7;ADCY1;ACTR3;KIF1A;VAMP2;ARFGAP3;DVL1;CDC42;TRAPPC3;TRIM46;ARHGEF2;DOC2A;SPIRE2;SEC13;GORASP1;NMD3;STXBP1;TMED2;RAN;SCFD1;PSEN1;SPG11;MKKS;SEC23B;RIMS4;FAM91A1;HTT;AP1AR;PIP5K1C;RAB11B;UNC13A;RAB3A;GRIK5;BLOC1S3;PPFIA3;SYT3;CAMK2A;NPM1
STG-IFG	IFG	LC	GO:0043043	peptide biosynthetic process	616	45	25.2976	1.77883	0.000134197	0.0160242	0.000166262	468;708;740;1660;1917;1965;1994;2107;3646;4528;4848;4869;5018;6138;6146;6175;6256;6726;6774;7284;8662;8664;9521;9553;9811;9939;10480;22916;24140;29883;51073;54464;55052;55173;56853;57038;60488;63875;64960;64969;83939;113251;132949;219402;246175	MRPL17;EIF3M;MRPL49;EIF3B;MRPL33;MTIF2;MRPS5;C1QBP;STAT3;EIF3D;ATF4;MRPL20;RPL22;MRPS15;RBM8A;DHX9;SRP9;CELF4;CTIF;MTIF3;TUFM;EEF1E1;MRPS10;RARS2;FTSJ1;RPL15;XRN1;EIF2A;NCBP2;RXRA;MRPS35;LARP4;CNOT2;RPLP0;OXA1L;EIF2S1;EEF1A2;CNOT7;EIF3E;AASDH;CNOT6L;ELAVL1;MRPL4;ETF1;NPM1
STG-IFG	IFG	LC	GO:0000902	cell morphogenesis	977	64	40.123	1.5951	0.000140316	0.0165373	0.000170633	107;708;815;816;998;1742;1826;1855;1952;2039;2059;2245;2633;2902;3037;4036;4130;4289;4478;4891;5623;5663;5802;5864;5962;6586;6712;6812;8239;8322;8408;9181;9369;10483;10487;10979;22836;22941;23025;23098;23256;23542;26012;29993;51188;51466;54014;55435;55660;57699;57731;64689;80128;80208;80725;84258;84894;85442;90249;103910;113251;118987;153090;219699	SPTBN2;SHANK2;FZD4;RDX;BRWD1;DSCAM;CAMK2B;ADCY1;MKLN1;PRPF40A;LRP2;C1QBP;DLG4;SARM1;SRCIN1;MAPK8IP2;DVL1;CDC42;CAP1;GBP1;CELSR2;TRIM46;ARHGEF2;MYL12B;PACSIN1;CPNE5;USP9X;FGD1;MSN;GORASP1;SS18L2;DAB2IP;STXBP1;GRIN1;NSMF;EPS8;LARP4;SLC11A2;ULK1;SCFD1;FERMT2;PSEN1;NRXN3;EVL;MAP1A;SPG11;LINGO1;SEC23B;DMTN;HAS2;AP1AR;UNC5B;PDZD8;KNDC1;PTPRS;PSPN;UNC13A;RAB3A;SPTBN4;SYT3;RHOBTB3;CAMK2A;SLIT3;UNC5A
STG-IFG	IFG	LC	GO:0043632	modification-dependent macromolecule catabolic process	602	44	24.7226	1.77975	0.000157234	0.0182935	0.000187267	863;1855;4130;5663;5682;5685;5695;5707;5716;6386;6396;6880;7251;7319;7322;7323;7706;8239;8450;9184;9861;9958;9978;10213;11047;23014;25852;25897;25930;27338;28951;51028;51322;51465;51514;55031;55298;57602;57761;119504;123803;143384;146330;151636	USP47;PSMA1;TSG101;RNF121;TRIB2;PSMD14;PSMD1;TRIM25;USP36;RBX1;DVL1;DTL;VPS36;FBXL16;NTAN1;CBFA2T3;UBE2J1;USP9X;PSMD10;UBE2A;CUL4B;SEC13;PTPN23;PSMD6;DTX3L;ARMC8;PSMB7;USP15;FBXO21;PSEN1;MAP1A;PSMA4;TRIB3;ADRM1;SDCBP;RNF19A;UBE2D3;WAC;ANAPC16;CACUL1;BUB3;UBE2S;TAF9;UBE2D2
STG-IFG	IFG	LC	GO:0097384	cellular lipid biosynthetic process	8	4	0.32854	12.1751	0.000172903	0.0198619	0.000201403	2194;5191;8443;8540	AGPS;FASN;GNPAT;PEX7
STG-IFG	IFG	LC	GO:0010498	proteasomal protein catabolic process	444	35	18.234	1.91949	0.00017901	0.0203064	0.000207	863;1855;4130;5663;5682;5685;5695;5707;5716;6386;6396;6880;7319;7323;7706;8450;9184;9306;9861;9978;10213;25852;25897;27338;27339;28951;51322;51465;55298;57761;93611;119504;146330;153090;641700	PSMA1;PRPF19;RNF121;TRIB2;PSMD14;PSMD1;TRIM25;RBX1;DVL1;FBXO44;SOCS6;FBXL16;CBFA2T3;UBE2J1;PSMD10;UBE2A;CUL4B;SEC13;PSMD6;ARMC8;DAB2IP;PSMB7;PSEN1;MAP1A;PSMA4;TRIB3;SDCBP;RNF19A;UBE2D3;WAC;ANAPC16;BUB3;UBE2S;TAF9;ECSCR
STG-IFG	IFG	LC	GO:0048024	regulation of mRNA splicing, via spliceosome	98	13	4.02462	3.23012	0.000181747	0.0203624	0.000209404	708;3190;8683;9589;9939;11189;27339;54033;55234;56853;60680;84991;146713	PRPF19;RBM11;C1QBP;RBFOX3;RBM8A;CELF3;CELF4;WTAP;SMU1;HNRNPK;SRSF9;RBM17;CELF5
STG-IFG	IFG	LC	GO:0000380	alternative mRNA splicing, via spliceosome	74	11	3.039	3.61962	0.000204331	0.0226135	0.000229085	1660;8683;9589;9939;11189;54033;55234;56853;60680;84991;146713	RBM11;RBFOX3;RBM8A;CELF3;DHX9;CELF4;WTAP;SMU1;SRSF9;RBM17;CELF5
STG-IFG	IFG	LC	GO:0099068	postsynapse assembly	31	7	1.27309	5.49842	0.000211966	0.0231758	0.000234639	5802;9379;22941;57555;57622;78999;94030	NRXN2;LRFN4;SHANK2;NLGN2;PTPRS;LRFN1;LRRC4B
STG-IFG	IFG	LC	GO:0140053	mitochondrial gene expression	156	17	6.40653	2.65354	0.000234352	0.0253184	0.000254782	708;740;3028;4528;5018;7284;9553;51073;55052;55173;57038;60488;63875;64960;64969;79736;219402	MRPL17;MRPL49;MRPL33;MTIF2;MRPS5;C1QBP;TEFM;MRPL20;MRPS15;MTIF3;TUFM;MRPS10;RARS2;HSD17B10;MRPS35;OXA1L;MRPL4
STG-IFG	IFG	LC	GO:0043604	amide biosynthetic process	745	51	30.5953	1.66692	0.00024188	0.0258243	0.000261625	38;468;708;740;1660;1917;1965;1994;2107;2194;3646;4528;4848;4869;5018;5538;6138;6146;6175;6256;6726;6774;7132;7284;8398;8662;8664;9521;9553;9811;9939;10480;10558;22916;24140;29883;51073;54464;55052;55173;56853;57038;60488;63875;64960;64969;83939;113251;132949;219402;246175	MRPL17;EIF3M;MRPL49;ACAT1;EIF3B;MRPL33;MTIF2;MRPS5;C1QBP;STAT3;FASN;EIF3D;PLA2G6;ATF4;MRPL20;RPL22;MRPS15;PPT1;RBM8A;DHX9;SRP9;CELF4;CTIF;MTIF3;TUFM;EEF1E1;MRPS10;RARS2;FTSJ1;RPL15;XRN1;EIF2A;NCBP2;SPTLC1;RXRA;TNFRSF1A;MRPS35;LARP4;CNOT2;RPLP0;OXA1L;EIF2S1;EEF1A2;CNOT7;EIF3E;AASDH;CNOT6L;ELAVL1;MRPL4;ETF1;NPM1
STG-IFG	IFG	LC	GO:0033365	protein localization to organelle	880	58	36.1394	1.6049	0.000247521	0.0261192	0.000267272	665;754;1660;1855;2633;2901;3295;3329;4130;4478;5138;5191;5356;5599;5663;5901;5962;6138;6146;6175;6726;6731;6774;7251;7295;7322;7323;8239;8443;8540;9184;9520;9531;10531;10576;10628;11190;23096;25913;26108;26354;26521;29969;30000;51028;51068;55135;55916;57122;57602;81573;90196;129685;131118;151636;199223;201163;401505	TSG101;PDE2A;RDX;TIMM8B;PTTG1IP;MDFIC;POT1;AGPS;HSPD1;WRAP53;FLCN;STAT3;NPEPPS;USP36;DVL1;RPL22;ANKRD13C;GBP1;TXNIP;DHX9;SRP9;GNPAT;VPS36;TAF8;PEX7;USP9X;IQSEC2;MSN;NXT2;RPL15;TTC21A;GNL3;DTX3L;NMD3;DNAJC19;TOMM5;TXN;NUP107;CCT2;RPLP0;RAN;PSEN1;MAP1A;PYGO1;CEP250;SYS1;BNIP3L;SRP72;UBE2D3;PLRG1;PITRM1;MAPK8;BAG3;BUB3;TNPO2;GRIK5;HSD17B4;UBE2D2
STG-IFG	IFG	LC	GO:0032989	cellular component morphogenesis	1077	68	44.2297	1.53743	0.000252471	0.0263354	0.000272155	107;708;815;816;998;1742;1826;1855;1952;2039;2059;2245;2633;2902;3037;4036;4130;4289;4478;4891;5376;5573;5623;5663;5802;5864;5962;6586;6712;6812;8239;8322;8408;8443;9181;9369;10483;10487;10979;22836;22941;23025;23098;23256;23542;26012;29993;51188;51466;54014;55435;55660;57699;57731;64689;80128;80206;80208;80725;84258;84894;85442;90249;103910;113251;118987;153090;219699	SPTBN2;SHANK2;FZD4;RDX;BRWD1;DSCAM;CAMK2B;ADCY1;MKLN1;PRPF40A;LRP2;C1QBP;DLG4;PMP22;SARM1;SRCIN1;PRKAR1A;MAPK8IP2;DVL1;CDC42;CAP1;GBP1;CELSR2;TRIM46;ARHGEF2;GNPAT;MYL12B;FHOD3;PACSIN1;CPNE5;USP9X;FGD1;MSN;GORASP1;SS18L2;DAB2IP;STXBP1;GRIN1;NSMF;EPS8;LARP4;SLC11A2;ULK1;SCFD1;FERMT2;PSEN1;NRXN3;EVL;MAP1A;SPG11;LINGO1;SEC23B;DMTN;HAS2;AP1AR;UNC5B;PDZD8;KNDC1;PTPRS;PSPN;UNC13A;RAB3A;SPTBN4;SYT3;RHOBT…
STG-IFG	IFG	LC	GO:0000381	regulation of alternative mRNA splicing, via spliceosome	64	10	2.62832	3.80471	0.000260037	0.0268163	0.000278893	8683;9589;9939;11189;54033;55234;56853;60680;84991;146713	RBM11;RBFOX3;RBM8A;CELF3;CELF4;WTAP;SMU1;SRSF9;RBM17;CELF5
STG-IFG	IFG	LC	GO:1903311	regulation of mRNA metabolic process	266	24	10.924	2.19701	0.000265437	0.026901	0.000283728	708;1660;1994;3190;4869;8683;9589;9646;9939;10768;11051;11189;22916;27339;29883;54033;54464;55234;56853;60680;84991;146713;201626;246175	CTR9;PRPF19;RBM11;C1QBP;RBFOX3;AHCYL1;RBM8A;CELF3;DHX9;CELF4;NUDT21;WTAP;PDE12;XRN1;NCBP2;SMU1;HNRNPK;SRSF9;CNOT7;CNOT6L;RBM17;CELF5;ELAVL1;NPM1
STG-IFG	IFG	LC	GO:0016192	vesicle-mediated transport	1924	109	79.0139	1.3795	0.000272073	0.026901	0.000289362	12;107;175;372;547;815;821;998;1116;1203;1315;1742;1855;2039;2350;2519;2665;2901;2992;3064;3092;3190;3608;3959;4036;4289;4478;4642;5127;5538;5663;5695;5707;5864;5877;5962;6386;6396;6620;6712;6812;6844;7048;7251;8398;8448;8514;8541;8675;8694;8905;8911;8913;8941;9066;9230;9276;9685;9805;9861;9950;10096;10213;10244;10483;10487;10576;10577;10959;22818;22836;22931;23025;23256;23355;23396;25852;25930;2…	COPB1;TSG101;COMMD9;SYT7;SPTBN2;FOLR2;RDX;ARCN1;SCRN1;ADCY1;HIP1;MKLN1;RAB11FIP5;ACTR3;PSMD14;LRP2;TMBIM1;CDK5R2;PSMD1;KIF1A;DLG4;NLGN2;VAMP2;TVP23B;MYO1D;SRCIN1;CACNA1G;LGALS3BP;PLA2G6;CACNA1I;ARFGAP3;DVL1;KCNAB2;CDC42;TRAPPC3;CAP1;PPT1;ILF2;TRIM46;RABIF;CHI3L1;SCCPDH;VPS36;CLN5;DOC2A;SPIRE2;EXOC2;PACSIN1;FUCA2;AP1S2;CDK16;MSN;RAP2C;SEC13;TGFBR2;GORASP1;PTPN23;PSMD6;DTX3L;ARMC8;COPB2;GYG1;VPS8;H…
STG-IFG	IFG	LC	GO:0023061	signal release	454	35	18.6447	1.87721	0.000273277	0.026901	0.000289914	41;107;111;815;1588;1855;2901;5127;5538;5663;5864;6623;6812;6844;8322;8398;8448;8541;9066;9230;9379;23025;23396;25924;25930;26056;51768;55585;56943;57555;65985;84258;91608;140679;140730	SYT7;NRXN2;FZD4;ADCY1;RAB11FIP5;NLGN2;VAMP2;RASL10B;PLA2G6;DVL1;PPT1;UBE2Q1;DOC2A;CDK16;MYRIP;PTPN23;ADCY5;STXBP1;TM7SF3;ASIC1;AACS;PSEN1;CYP19A1;SLC32A1;RIMS4;ENY2;SNCG;PIP5K1C;RAB11B;UNC13A;RAB3A;GRIK5;PPFIA3;SYT3;CAMK2A
STG-IFG	IFG	LC	GO:0050808	synapse organization	384	31	15.7699	1.96577	0.000273504	0.026901	0.000289914	784;816;998;1742;1826;1855;2902;5663;5802;5864;6376;6620;6623;6712;8292;8443;8927;9379;11346;22941;22997;23025;54583;57555;57622;58512;64101;78999;80725;94030;153090	NRXN2;SPTBN2;LRFN4;SHANK2;IGSF9B;DSCAM;CAMK2B;LRRC4;DLG4;NLGN2;SRCIN1;DVL1;CDC42;DLGAP3;GNPAT;EGLN1;CX3CL1;COLQ;BSN;DAB2IP;GRIN1;CACNB3;PSEN1;SNCG;PTPRS;UNC13A;RAB3A;LRFN1;LRRC4B;SYNPO;SNCB
STG-IFG	IFG	LC	GO:0050890	cognition	283	25	11.6221	2.15107	0.00027568	0.026901	0.000291735	41;107;1128;1742;2902;3064;3269;4130;4891;5153;5538;5663;6543;8398;9369;9379;10522;11346;22941;23373;23542;57030;57338;84502;123803	DEAF1;CHRM1;NRXN2;SHANK2;ADCY1;DLG4;PLA2G6;MAPK8IP2;PPT1;NTAN1;JPH3;HRH1;GRIN1;ASIC1;SLC11A2;PDE1B;JPH4;PSEN1;NRXN3;MAP1A;HTT;CRTC1;SLC8A2;SLC17A7;SYNPO
STG-IFG	IFG	LC	GO:0046951	ketone body biosynthetic process	9	4	0.369608	10.8223	0.000301114	0.0284647	0.0003155	38;54511;65985;79611	ACAT1;HMGCLL1;ACSS3;AACS
STG-IFG	IFG	LC	GO:0046485	ether lipid metabolic process	9	4	0.369608	10.8223	0.000301114	0.0284647	0.0003155	2194;5191;8443;8540	AGPS;FASN;GNPAT;PEX7
STG-IFG	IFG	LC	GO:0097064	ncRNA export from nucleus	9	4	0.369608	10.8223	0.000301114	0.0284647	0.0003155	4869;5901;11260;22916	NCBP2;XPOT;RAN;NPM1
STG-IFG	IFG	LC	GO:0032543	mitochondrial translation	132	15	5.42091	2.76706	0.000341524	0.0319519	0.000355498	708;740;4528;5018;7284;9553;51073;55052;55173;57038;60488;63875;64960;64969;219402	MRPL17;MRPL49;MRPL33;MTIF2;MRPS5;C1QBP;MRPL20;MRPS15;MTIF3;TUFM;MRPS10;RARS2;MRPS35;OXA1L;MRPL4
STG-IFG	IFG	LC	GO:0006513	protein monoubiquitination	67	10	2.75152	3.63435	0.000381201	0.0353	0.000390348	7251;7323;7703;7706;8450;9646;9978;51322;51514;151636	CTR9;TSG101;PCGF2;TRIM25;RBX1;DTL;CUL4B;DTX3L;UBE2D3;WAC
STG-IFG	IFG	LC	GO:1903827	regulation of cellular protein localization	501	37	20.5748	1.79831	0.000424236	0.0388883	0.00042964	665;784;998;1128;1855;2039;2633;4130;4478;5138;5599;5663;5962;6844;7251;7295;7323;8514;9230;9520;9531;10576;10580;11190;23096;26056;26354;29969;51068;51465;55135;57602;64114;80128;151636;201163;257364	TSG101;CHRM1;PDE2A;RDX;MDFIC;RAB11FIP5;TMBIM1;WRAP53;VAMP2;FLCN;NPEPPS;USP36;DVL1;KCNAB2;CDC42;GBP1;TRIM46;UBE2J1;IQSEC2;MSN;GNL3;DTX3L;NMD3;TXN;CACNB3;CCT2;PSEN1;MAP1A;SNX33;CEP250;DMTN;BNIP3L;UBE2D3;MAPK8;SORBS1;BAG3;RAB11B
STG-IFG	IFG	LC	GO:0006904	vesicle docking involved in exocytosis	45	8	1.84804	4.32892	0.00043492	0.039469	0.000439062	815;5864;6812;8541;10244;23025;23256;55770	EXOC2;RABEPK;STXBP1;SCFD1;UNC13A;RAB3A;PPFIA3;CAMK2A
STG-IFG	IFG	LC	GO:0060078	regulation of postsynaptic membrane potential	136	15	5.58518	2.68568	0.000471312	0.0419679	0.000473941	784;1128;1742;1855;2030;2550;2555;2901;2902;22941;22997;23542;56853;57030;57555	CHRM1;SHANK2;IGSF9B;DLG4;NLGN2;MAPK8IP2;DVL1;CELF4;GABBR1;SLC29A1;GRIN1;CACNB3;GABRA2;GRIK5;SLC17A7
STG-IFG	IFG	LC	GO:0001832	blastocyst growth	17	5	0.698148	7.16181	0.000471706	0.0419679	0.000473941	4683;9646;27339;51119;129685	CTR9;PRPF19;SBDS;TAF8;NBN
STG-IFG	IFG	LC	GO:0031630	regulation of synaptic vesicle fusion to presynaptic active zone membrane	10	4	0.410675	9.74006	0.000485575	0.0427825	0.000487107	2901;5864;6812;9066	SYT7;STXBP1;RAB3A;GRIK5
STG-IFG	IFG	LC	GO:0031331	positive regulation of cellular catabolic process	346	28	14.2094	1.97053	0.00051189	0.0446673	0.000512696	472;665;754;863;1855;3064;4036;4478;5210;5663;5716;5962;8408;9531;9978;10558;25897;28951;29883;51085;51322;57761;151636;153090;201163;246175;257364;641700	ATM;RDX;PTTG1IP;MLXIPL;TRIB2;LRP2;FLCN;RBX1;DVL1;CBFA2T3;MSN;PSMD10;PFKFB4;DTX3L;SPTLC1;DAB2IP;ULK1;PSEN1;SNX33;TRIB3;CNOT7;BNIP3L;RNF19A;HTT;CNOT6L;WAC;BAG3;ECSCR
STG-IFG	IFG	LC	GO:0048812	neuron projection morphogenesis	620	43	25.4619	1.6888	0.000563893	0.0487364	0.000563893	107;815;816;998;1742;1826;1855;1952;2902;4036;4130;4891;5623;5663;5802;5864;6586;6712;6812;8239;8322;8408;9369;22941;23025;23098;23542;26012;29993;51188;51466;57699;57731;64689;80128;80208;80725;84258;84894;85442;90249;153090;219699	SPTBN2;SHANK2;FZD4;DSCAM;CAMK2B;ADCY1;LRP2;DLG4;SARM1;SRCIN1;MAPK8IP2;DVL1;CDC42;CELSR2;TRIM46;PACSIN1;CPNE5;USP9X;GORASP1;SS18L2;DAB2IP;STXBP1;GRIN1;NSMF;SLC11A2;ULK1;PSEN1;NRXN3;EVL;MAP1A;SPG11;LINGO1;UNC5B;KNDC1;PTPRS;PSPN;UNC13A;RAB3A;SPTBN4;SYT3;CAMK2A;SLIT3;UNC5A
STG-IFG	STG	LC	GO:0046907	intracellular transport	1788	107	62.7521	1.70512	1.73578e-08	0.000157522	1.65912e-06	51;164;274;321;372;695;754;950;1432;2040;3091;3267;3553;3837;3840;3998;4193;4869;4976;5007;5264;5310;5537;5870;6428;6710;6712;6721;6731;6746;6747;7295;7385;8120;8125;8411;8540;8541;8563;8825;9141;9276;9321;9554;9727;9742;9751;9905;9939;10245;10266;10427;10455;10762;10772;10972;11014;11021;11159;11235;22796;22870;22872;22916;23025;23102;23396;23411;23426;23534;26985;27314;29097;29109;29959;30968;5…	SYT3;ARCN1;AP5M1;SYT12;KPNB1;TNPO3;SEC22B;RABL2A;IL1B;TRIP11;PKD1;OSBP;DERL2;PPP6R1;RBM8A;THOC5;TRIM46;AP3B2;SAR1A;BIN1;CALY;RAB6A;SRP72;RAB30;SGSM2;SNPH;KDELR2;NCBP2;SAR1B;BTK;RPAIN;PHYH;APBA2;PARL;RHOT2;WDR33;CNIH3;ECI2;PTTG1IP;RIMS4;NRBP1;SPTBN2;NUP50;HIF1A;LEPROT;STOML2;TSNARE1;ZDHHC15;SSR2;STOM;RAB35;MAPK14;SEC31A;PDCD10;OPA1;SRSF10;GRPEL2;SNX33;EEA1;BCCIP;SPTB;GOLT1A;COG2;SCARB2;FHOD1;SREBF…
STG-IFG	STG	LC	GO:2000311	regulation of AMPA receptor activity	25	8	0.877407	9.11778	1.39809e-06	0.00422278	1.12469e-05	4208;22941;23237;23542;50944;85358;149111;729956	SHISA7;SHANK3;MAPK8IP2;ARC;CNIH3;MEF2C;SHANK1;SHANK2
STG-IFG	STG	LC	GO:0006886	intracellular protein transport	1102	69	38.6761	1.78405	1.82605e-06	0.00422278	1.31974e-05	51;164;372;754;950;1432;2040;3267;3553;3837;3840;3998;4193;4869;5264;5310;5870;6428;6721;6731;6746;6747;7295;7385;8120;8540;8563;9141;9276;9905;9939;10245;10266;10427;10455;10762;10972;11014;11021;11159;11235;22872;22916;23102;23411;23426;23534;26985;27314;51009;51028;51128;51172;51496;51699;54677;54741;55339;55486;55781;56647;56681;84268;93627;134266;157769;158866;203062;257364	ARCN1;KPNB1;TNPO3;RABL2A;IL1B;PKD1;DERL2;RBM8A;THOC5;AP3B2;SAR1A;RAB6A;SRP72;RAB30;SGSM2;KDELR2;NCBP2;SAR1B;RPAIN;PHYH;PARL;WDR33;ECI2;PTTG1IP;NUP50;LEPROT;TSNARE1;ZDHHC15;SSR2;STOM;RAB35;MAPK14;SEC31A;PDCD10;GRPEL2;SNX33;BCCIP;SCARB2;SREBF2;SSR3;NPM1;ACOX1;UQCRC2;AP1G1;VPS36;PDCD5;AGPS;CROT;LMAN1;SRSF3;VPS29;NAGPA;AP3M1;GRIP1;RIOK2;TMED10;TBCK;KPNA4;SEC24B;CTDSPL2;MDM2;TIMM17B;TBC1D2B;AGFG1;SIRT…
STG-IFG	STG	LC	GO:0048207	vesicle targeting, rough ER to cis-Golgi	66	12	2.31635	5.18056	2.71389e-06	0.00422278	1.65766e-05	3998;5537;9554;10427;10972;22870;22872;51128;56681;59349;149111;553115	SEC22B;PPP6R1;SAR1A;SAR1B;CNIH3;SEC31A;PEF1;LMAN1;PPP6C;TMED10;KLHL12;SEC24B
STG-IFG	STG	LC	GO:0048208	COPII vesicle coating	66	12	2.31635	5.18056	2.71389e-06	0.00422278	1.65766e-05	3998;5537;9554;10427;10972;22870;22872;51128;56681;59349;149111;553115	SEC22B;PPP6R1;SAR1A;SAR1B;CNIH3;SEC31A;PEF1;LMAN1;PPP6C;TMED10;KLHL12;SEC24B
STG-IFG	STG	LC	GO:0048167	regulation of synaptic plasticity	174	20	6.10675	3.27506	3.20893e-06	0.00422278	1.7815e-05	3766;4208;5923;8541;9610;10458;11346;22941;23025;23237;26012;50944;51247;57338;84446;84502;85358;91683;140730;729956	NSMF;SHISA7;SHANK3;SYT12;JPH4;PAIP2;RIN1;SYNPO;ARC;RIMS4;BRSK1;MEF2C;JPH3;BAIAP2;KCNJ10;SHANK1;RASGRF1;UNC13A;PPFIA3;SHANK2
STG-IFG	STG	LC	GO:0006903	vesicle targeting	91	14	3.19376	4.38355	3.25724e-06	0.00422278	1.7815e-05	3998;5537;9554;10427;10972;22870;22872;23122;51128;56681;59349;149111;157769;553115	SEC22B;PPP6R1;SAR1A;SAR1B;CNIH3;SEC31A;PEF1;CLASP2;LMAN1;PPP6C;TMED10;KLHL12;SEC24B;FAM91A1
STG-IFG	STG	LC	GO:0051656	establishment of organelle localization	490	38	17.1972	2.20967	4.30993e-06	0.00468374	2.07099e-05	321;695;3091;3837;3998;4869;4976;5537;5870;8120;8541;8697;8825;9554;9751;10427;10972;11235;22870;22872;23025;23122;23396;26985;29109;51128;55781;56647;56681;59349;80128;84258;89941;91683;140730;149111;157769;553115	SYT3;SYT12;KPNB1;SEC22B;PPP6R1;TRIM46;AP3B2;SAR1A;RAB6A;SNPH;SAR1B;BTK;APBA2;RHOT2;CNIH3;RIMS4;HIF1A;SEC31A;PDCD10;OPA1;BCCIP;FHOD1;PEF1;CDC23;NPM1;CLASP2;LMAN1;UNC13A;PPP6C;PIP5K1C;AP3M1;RIOK2;TMED10;KLHL12;SEC24B;FAM91A1;PPFIA3;LIN7A
STG-IFG	STG	LC	GO:1900449	regulation of glutamate receptor signaling pathway	48	10	1.68462	5.93605	5.14721e-06	0.00468374	2.27951e-05	4208;5923;22941;23025;23237;23542;50944;85358;149111;729956	SHISA7;SHANK3;MAPK8IP2;ARC;CNIH3;MEF2C;SHANK1;RASGRF1;UNC13A;SHANK2
STG-IFG	STG	LC	GO:0006901	vesicle coating	70	12	2.45674	4.88452	5.16115e-06	0.00468374	2.27951e-05	3998;5537;9554;10427;10972;22870;22872;51128;56681;59349;149111;553115	SEC22B;PPP6R1;SAR1A;SAR1B;CNIH3;SEC31A;PEF1;LMAN1;PPP6C;TMED10;KLHL12;SEC24B
STG-IFG	STG	LC	GO:0090114	COPII-coated vesicle budding	71	12	2.49184	4.81573	6.0156e-06	0.00496287	2.51705e-05	3998;5537;9554;10427;10972;22870;22872;51128;56681;59349;149111;553115	SEC22B;PPP6R1;SAR1A;SAR1B;CNIH3;SEC31A;PEF1;LMAN1;PPP6C;TMED10;KLHL12;SEC24B
STG-IFG	STG	LC	GO:0006888	ER to Golgi vesicle-mediated transport	214	22	7.5106	2.92919	6.65122e-06	0.00502999	2.71165e-05	372;3998;5537;6710;6712;9276;9554;10427;10972;11014;22796;22870;22872;27314;29097;29959;51128;56681;59349;127845;149111;553115	ARCN1;SEC22B;PPP6R1;SAR1A;RAB30;KDELR2;SAR1B;CNIH3;NRBP1;SPTBN2;SEC31A;SPTB;GOLT1A;COG2;PEF1;LMAN1;PPP6C;CNIH4;TMED10;KLHL12;SEC24B;COPB2
STG-IFG	STG	LC	GO:0051640	organelle localization	681	47	23.9006	1.96648	7.72504e-06	0.00506672	3.00782e-05	274;321;372;695;3091;3837;3998;4869;4976;5537;5870;6790;8120;8541;8697;8825;9554;9751;10427;10972;11235;22870;22872;23025;23122;23396;26985;29109;51128;54801;55171;55770;55781;56647;56681;59349;80128;84258;84446;89941;91683;140730;149111;157769;203062;261734;553115	SYT3;ARCN1;SYT12;KPNB1;SEC22B;PPP6R1;TRIM46;AP3B2;SAR1A;BIN1;RAB6A;SNPH;SAR1B;BTK;APBA2;RHOT2;CNIH3;RIMS4;BRSK1;HIF1A;TSNARE1;NPHP4;SEC31A;AURKA;PDCD10;OPA1;BCCIP;FHOD1;PEF1;CDC23;NPM1;CLASP2;EXOC2;LMAN1;UNC13A;PPP6C;PIP5K1C;AP3M1;RIOK2;TMED10;TBCCD1;KLHL12;SEC24B;HAUS6;FAM91A1;PPFIA3;LIN7A
STG-IFG	STG	LC	GO:0051648	vesicle localization	302	27	10.5991	2.54739	8.72104e-06	0.00506672	3.24361e-05	321;3998;5537;8120;8541;8825;9554;9751;10427;10972;22870;22872;23025;23122;23396;26985;51128;56681;59349;80128;84258;84446;91683;140730;149111;157769;553115	SYT3;SYT12;SEC22B;PPP6R1;TRIM46;AP3B2;SAR1A;SNPH;SAR1B;APBA2;CNIH3;RIMS4;BRSK1;SEC31A;PEF1;CLASP2;LMAN1;UNC13A;PPP6C;PIP5K1C;AP3M1;TMED10;KLHL12;SEC24B;FAM91A1;PPFIA3;LIN7A
STG-IFG	STG	LC	GO:0048168	regulation of neuronal synaptic plasticity	51	10	1.78991	5.58687	9.14677e-06	0.00506672	3.29058e-05	3766;5923;8541;11346;23025;23237;26012;57338;85358;729956	NSMF;SHISA7;SHANK3;SYNPO;ARC;JPH3;KCNJ10;RASGRF1;UNC13A;PPFIA3
STG-IFG	STG	LC	GO:0048199	vesicle targeting, to, from or within Golgi	74	12	2.59712	4.6205	9.36889e-06	0.00506672	3.34754e-05	3998;5537;9554;10427;10972;22870;22872;51128;56681;59349;149111;553115	SEC22B;PPP6R1;SAR1A;SAR1B;CNIH3;SEC31A;PEF1;LMAN1;PPP6C;TMED10;KLHL12;SEC24B
STG-IFG	STG	LC	GO:0051650	establishment of vesicle localization	286	26	10.0375	2.59028	9.49138e-06	0.00506672	3.35362e-05	321;3998;5537;8120;8541;8825;9554;9751;10427;10972;22870;22872;23025;23122;23396;26985;51128;56681;59349;80128;84258;91683;140730;149111;157769;553115	SYT3;SYT12;SEC22B;PPP6R1;TRIM46;AP3B2;SAR1A;SNPH;SAR1B;APBA2;CNIH3;RIMS4;SEC31A;PEF1;CLASP2;LMAN1;UNC13A;PPP6C;PIP5K1C;AP3M1;TMED10;KLHL12;SEC24B;FAM91A1;PPFIA3;LIN7A
STG-IFG	STG	LC	GO:0016192	vesicle-mediated transport	1924	102	67.5252	1.51055	1.14314e-05	0.00576332	3.86721e-05	12;27;164;274;301;321;372;695;950;960;1432;1915;2040;3553;3608;3796;3837;3998;4037;4257;4893;5290;5291;5537;5707;5870;6455;6710;6712;7048;7076;7456;7520;8120;8394;8411;8541;8566;8825;8829;8895;8911;9026;9143;9276;9554;9610;9727;9751;9805;9905;10188;10266;10347;10427;10458;10972;11014;11021;22796;22870;22872;23025;23071;23122;23200;23237;23396;23426;23616;26985;27314;29097;29959;50632;51028;51128;…	SYT3;ARCN1;AP5M1;SYT12;KPNB1;SEC22B;IL1B;PSMD1;SH3BP1;PPP6R1;HIP1R;MAGT1;TRIM46;AP3B2;SAR1A;BIN1;RIN1;CALY;RAB6A;RAB30;SGSM2;SNPH;NRP1;KDELR2;SAR1B;NOSTRIN;BTK;ERP44;APBA2;ARC;TMPRSS3;CNIH3;MGST1;RIMS4;NRBP1;SPTBN2;CD44;XRCC5;LEPROT;TSNARE1;CPNE3;NRAS;TIMP1;STOM;RAB35;MAPK14;SEC31A;CACNA1I;PTGES2;ATP11B;PIK3CA;SNX33;EEA1;ADAMTS9;YPEL5;SPTB;GOLT1A;COG2;SCARB2;TGFBR2;BAIAP2;PEF1;PIP5K1A;TNK2;KIF2A;…
STG-IFG	STG	LC	GO:0033043	regulation of organelle organization	1219	71	42.7824	1.65956	1.57262e-05	0.00751133	4.60915e-05	27;274;301;546;950;1540;3091;3553;3998;4208;4302;4869;4976;5252;5310;5810;5885;6710;6712;6721;6790;7456;7517;7520;8558;8697;8829;9026;9141;9554;9637;9646;9742;10014;10427;10458;10467;10645;10962;10971;11143;11346;23019;23102;23122;23411;23616;26036;29109;29767;30968;50853;50944;51128;51466;54741;55023;55486;55693;55781;56254;56681;57551;57622;57708;79187;85358;85458;89941;167227;246175	CNOT1;CTR9;CNOT6L;SHANK3;SEC22B;IL1B;FSD1;PKD1;SH3BP1;HIP1R;SAR1A;BIN1;FEZ2;YWHAQ;NRP1;SAR1B;RNF20;SYNPO;ZNF451;PARL;MLLT11;RHOT2;TAOK1;MLLT6;SPTBN2;XRCC5;HIF1A;LEPROT;STOML2;VILL;CAMKK2;RAD1;AURKA;MEF2C;OPA1;XRCC3;SPTB;HDAC5;SCARB2;FHOD1;SREBF2;BAIAP2;CDC23;NPM1;KDM4D;CLASP2;PDCD5;DCP2;TMOD2;LMAN1;SHANK1;MIER1;RAD21;DIXDC1;WIPF1;LRFN1;KAT7;RIOK2;PHIP;ZNHIT1;CYLD;IFT140;CDK10;EVL;SEC24B;TBC1D2B;A…
STG-IFG	STG	LC	GO:0048194	Golgi vesicle budding	79	12	2.77261	4.32806	1.86397e-05	0.00829363	5.10264e-05	3998;5537;9554;10427;10972;22870;22872;51128;56681;59349;149111;553115	SEC22B;PPP6R1;SAR1A;SAR1B;CNIH3;SEC31A;PEF1;LMAN1;PPP6C;TMED10;KLHL12;SEC24B
STG-IFG	STG	LC	GO:0034613	cellular protein localization	1805	96	63.3488	1.51542	1.91919e-05	0.00829363	5.10713e-05	51;164;372;546;754;950;1432;1495;1540;2040;2634;3267;3553;3837;3840;3998;4193;4869;5064;5264;5310;5870;5885;6428;6444;6721;6731;6746;6747;6790;7132;7295;7385;7520;8120;8394;8540;8563;8825;8829;9141;9276;9727;9742;9905;9939;10245;10266;10347;10427;10455;10580;10762;10971;10972;11014;11021;11143;11159;11235;22872;22916;23102;23122;23241;23411;23426;23534;26985;27314;50944;51009;51028;51128;51172;51…	SHISA7;ARCN1;SHANK3;KPNB1;TNPO3;RABL2A;IL1B;TNFRSF1A;PKD1;SGCD;DERL2;RBM8A;THOC5;TRIM46;AP3B2;SAR1A;PALM;RAB6A;SRP72;RAB30;SGSM2;YWHAQ;PACS2;NRP1;KDELR2;NCBP2;SAR1B;RPAIN;PHYH;PARL;SORBS1;WDR33;ECI2;PTTG1IP;FAM83H;GBP2;NUP50;XRCC5;LEPROT;TSNARE1;ZDHHC15;SSR2;STOM;RAB35;MAPK14;SEC31A;AURKA;PDCD10;GRPEL2;SNX33;BCCIP;SCARB2;SREBF2;PIP5K1A;SSR3;NPM1;ACOX1;UQCRC2;AP1G1;VPS36;CLASP2;PDCD5;AGPS;CROT;LMA…
STG-IFG	STG	LC	GO:0070727	cellular macromolecule localization	1815	96	63.6997	1.50707	2.39061e-05	0.00986125	5.86621e-05	51;164;372;546;754;950;1432;1495;1540;2040;2634;3267;3553;3837;3840;3998;4193;4869;5064;5264;5310;5870;5885;6428;6444;6721;6731;6746;6747;6790;7132;7295;7385;7520;8120;8394;8540;8563;8825;8829;9141;9276;9727;9742;9905;9939;10245;10266;10347;10427;10455;10580;10762;10971;10972;11014;11021;11143;11159;11235;22872;22916;23102;23122;23241;23411;23426;23534;26985;27314;50944;51009;51028;51128;51172;51…	SHISA7;ARCN1;SHANK3;KPNB1;TNPO3;RABL2A;IL1B;TNFRSF1A;PKD1;SGCD;DERL2;RBM8A;THOC5;TRIM46;AP3B2;SAR1A;PALM;RAB6A;SRP72;RAB30;SGSM2;YWHAQ;PACS2;NRP1;KDELR2;NCBP2;SAR1B;RPAIN;PHYH;PARL;SORBS1;WDR33;ECI2;PTTG1IP;FAM83H;GBP2;NUP50;XRCC5;LEPROT;TSNARE1;ZDHHC15;SSR2;STOM;RAB35;MAPK14;SEC31A;AURKA;PDCD10;GRPEL2;SNX33;BCCIP;SCARB2;SREBF2;PIP5K1A;SSR3;NPM1;ACOX1;UQCRC2;AP1G1;VPS36;CLASP2;PDCD5;AGPS;CROT;LMA…
STG-IFG	STG	LC	GO:0006378	mRNA polyadenylation	46	9	1.61443	5.57473	2.61777e-05	0.0103288	6.10837e-05	904;1479;9646;22916;26986;51585;55339;56254;64895	CTR9;NCBP2;RNF20;WDR33;PABPC1;CSTF3;CCNT1;PCF11;PAPOLG
STG-IFG	STG	LC	GO:0071479	cellular response to ionizing radiation	70	11	2.45674	4.47748	2.98752e-05	0.0112965	6.41912e-05	1432;1647;4193;5810;5883;7520;9575;10413;23411;55693;64710	CLOCK;RAD9A;NUCKS1;XRCC5;MAPK14;RAD1;KDM4D;GADD45A;YAP1;MDM2;SIRT1
STG-IFG	STG	LC	GO:0043631	RNA polyadenylation	48	9	1.68462	5.34245	3.74356e-05	0.0135891	7.38916e-05	904;1479;9646;22916;26986;51585;55339;56254;64895	CTR9;NCBP2;RNF20;WDR33;PABPC1;CSTF3;CCNT1;PCF11;PAPOLG
STG-IFG	STG	LC	GO:0033034	positive regulation of myeloid cell apoptotic process	8	4	0.28077	14.2465	9.39112e-05	0.0327786	0.000132434	301;4208;5291;23411	MEF2C;PIK3CB;SIRT1;ANXA1
STG-IFG	STG	LC	GO:0048193	Golgi vesicle transport	366	28	12.8452	2.1798	9.94388e-05	0.0334225	0.000137061	164;372;3796;3998;5537;5870;6710;6712;8120;9276;9554;9905;10427;10972;11014;22796;22870;22872;27314;29097;29959;51128;55770;56681;59349;127845;149111;553115	ARCN1;SEC22B;PPP6R1;AP3B2;SAR1A;RAB6A;RAB30;SGSM2;KDELR2;SAR1B;CNIH3;NRBP1;SPTBN2;SEC31A;SPTB;GOLT1A;COG2;PEF1;KIF2A;AP1G1;EXOC2;LMAN1;PPP6C;CNIH4;TMED10;KLHL12;SEC24B;COPB2
STG-IFG	STG	LC	GO:0099601	regulation of neurotransmitter receptor activity	55	9	1.93029	4.6625	0.000114089	0.0369771	0.000150147	4208;5923;22941;23237;23542;50944;85358;149111;729956	SHISA7;SHANK3;MAPK8IP2;ARC;CNIH3;MEF2C;SHANK1;RASGRF1;SHANK2
STG-IFG	STG	LC	GO:0031124	mRNA 3-end processing http://amigo.geneontology.org/amigo/term/GO:0031124 95 12 3.3341457470143796 3.599122807017544 1.1954507816347437e-4 0.03740936497701827 904;1479;6428;8563;9646;9939;22916;26986;51585;55339;56254;64895 CTR9;RBM8A;THOC5;NCBP2;RNF20;WDR33;PABPC1;CSTF3;SRSF3;CCNT1;PCF11;PAPOLG GO:0031123 RNA 3-end processing	141	15	4.94857	3.03118	0.000130451	0.0394614	0.000164477	904;1479;6428;8563;9646;9939;22916;26173;26986;51095;51585;55339;55656;56254;64895	CTR9;INTS1;RBM8A;THOC5;NCBP2;INTS8;RNF20;WDR33;PABPC1;CSTF3;SRSF3;CCNT1;TRNT1;PCF11;PAPOLG
STG-IFG	STG	LC	GO:0007611	learning or memory	244	21	8.56349	2.45227	0.000146766	0.0429644	0.000177458	3091;4208;4891;5923;6198;9610;10347;11346;22941;23237;23542;29767;50944;51247;53358;57338;84446;84502;84630;85358;729956	SHISA7;SHANK3;JPH4;PAIP2;MAPK8IP2;RIN1;SYNPO;ARC;BRSK1;HIF1A;MEF2C;JPH3;TTBK1;SLC11A2;TMOD2;SHANK1;RASGRF1;SHC3;ABCA7;RPS6KB1;SHANK2
STG-IFG	STG	LC	GO:0050890	cognition	283	23	9.93224	2.31569	0.000170121	0.0471164	0.000199258	3091;4208;4891;5923;6198;9610;10347;11346;22941;23237;23542;29767;50944;51247;53358;57338;84061;84446;84502;84630;85358;152789;729956	SHISA7;JAKMIP1;SHANK3;JPH4;MAGT1;PAIP2;MAPK8IP2;RIN1;SYNPO;ARC;BRSK1;HIF1A;MEF2C;JPH3;TTBK1;SLC11A2;TMOD2;SHANK1;RASGRF1;SHC3;ABCA7;RPS6KB1;SHANK2
STG-IFG	STG	LC	GO:0006900	vesicle budding from membrane	99	12	3.47453	3.4537	0.00017805	0.0471164	0.000206642	3998;5537;9554;10427;10972;22870;22872;51128;56681;59349;149111;553115	SEC22B;PPP6R1;SAR1A;SAR1B;CNIH3;SEC31A;PEF1;LMAN1;PPP6C;TMED10;KLHL12;SEC24B
STG-IFG	STG	LC	GO:0000077	DNA damage checkpoint	145	15	5.08896	2.94756	0.000178415	0.0471164	0.000206688	988;1432;1647;4193;5810;5883;6790;8563;9575;10116;23019;29883;57551;84446;246175	CNOT1;CNOT6L;THOC5;CLOCK;RAD9A;TAOK1;BRSK1;MAPK14;RAD1;AURKA;GADD45A;CDC5L;FEM1B;MDM2;CNOT7
STG-IFG	STG	LC	GO:1903311	regulation of mRNA metabolic process	266	22	9.33561	2.35657	0.000182663	0.0471164	0.000210078	904;1432;1655;4869;6428;8125;9646;9704;9939;10236;10772;11189;22916;23019;26986;29883;56254;79810;149041;167227;246175;253943	CNOT1;CTR9;RC3H1;CNOT6L;RBM8A;DDX5;NCBP2;RNF20;DHX34;PABPC1;MAPK14;SRSF10;YTHDF3;NPM1;DCP2;SRSF3;HNRNPR;PTCD2;CCNT1;ANP32A;CNOT7;CELF3
STG-IFG	STG	LC	GO:0042770	signal transduction in response to DNA damage	130	14	4.56252	3.06848	0.00019048	0.0471164	0.000217496	546;754;960;988;1432;1647;1655;2309;4193;6790;23019;23411;29883;246175	CNOT1;CNOT6L;DDX5;PTTG1IP;CD44;MAPK14;AURKA;GADD45A;CDC5L;MDM2;CNOT7;ATRX;SIRT1;FOXO3
STG-IFG	STG	LC	GO:0051129	negative regulation of cellular component organization	668	42	23.4443	1.79148	0.0001921	0.0471164	0.000218561	546;1676;3998;4091;4193;4302;4869;4976;5252;5376;5810;5885;6049;6092;6710;6712;7132;7517;7520;8558;8780;8829;9026;9139;9554;9637;9706;11213;23122;23411;26036;29767;50853;50944;51466;55693;57551;80128;85358;147138;167227;257364	SHANK3;SEC22B;TNFRSF1A;HIP1R;TRIM46;FEZ2;NRP1;ZNF451;TAOK1;MLLT6;SPTBN2;XRCC5;VILL;TMC8;RAD1;ULK2;OPA1;XRCC3;SNX33;SPTB;NPM1;PMP22;KDM4D;CLASP2;DCP2;CBFA2T2;TMOD2;LMAN1;SHANK1;RAD21;DFFA;RIOK3;IRAK3;CDK10;EVL;MDM2;ATRX;SIRT1;PHF1;RNF6;ROBO2;SMAD6
STG-IFG	STG	LC	GO:0034248	regulation of cellular amide metabolic process	382	28	13.4068	2.0885	0.000204126	0.0481332	0.000229085	274;1915;2309;3658;4869;5610;6198;7132;8667;9728;9939;10209;10236;10347;10972;22916;23019;25983;26986;29883;51247;83939;113251;149041;152789;192670;246175;253943	CNOT1;JAKMIP1;RC3H1;EIF3H;CNOT6L;TNFRSF1A;RBM8A;EIF2AK2;PAIP2;BIN1;NCBP2;LARP4;SECISBP2L;PABPC1;EIF1;AGO4;IREB2;YTHDF3;NPM1;EIF2A;HNRNPR;NGDN;EEF1A1;TMED10;ABCA7;CNOT7;RPS6KB1;FOXO3
STG-IFG	STG	LC	GO:0033554	cellular response to stress	1849	93	64.893	1.43313	0.000206853	0.0481332	0.000230805	301;358;546;695;754;902;960;988;1432;1495;1540;1616;1647;1655;2134;2178;2309;3091;3093;3553;3658;4077;4193;4208;4257;4294;4296;4616;4869;4968;4976;5252;5610;5810;5883;5885;5923;6721;6790;6917;7132;7295;7477;7517;7520;7732;7993;8533;8563;9575;9716;10116;10413;10488;10645;10919;11143;11235;22872;23008;23019;23071;23118;23376;23411;23542;29883;30968;51009;51182;51567;51719;51768;54499;54891;55031;55…	CNOT1;CNOT6L;UBXN8;FANCE;USP47;FKBP14;IL1B;TDP2;TNFRSF1A;RNF112;UFL1;DERL2;THOC5;EIF2AK2;CLOCK;RAD9A;MAPK8IP2;KLHDC10;TMCO1;DDX5;BTK;RPAIN;ERP44;EXTL1;RELL2;WDR33;INO80D;TAOK1;MGST1;PTTG1IP;EHMT2;BRSK1;NUCKS1;CD44;XRCC5;HIF1A;DAXX;COPS3;STOML2;NBR1;CAMKK2;MAPK14;AQR;SEC31A;RAD1;AURKA;DCLRE1C;MEF2C;HSPA14;PDCD10;TCEA1;OPA1;XRCC3;EXD2;AQP1;BCCIP;RELL1;GADD45B;IREB2;SREBF2;CCNH;NPM1;KDM4D;GADD45A;MA…
PHG-IFG	IFG	LC	GO:0070647	protein modification by small protein conjugation or removal	1004	51	22.0841	2.30936	1.82608e-08	0.000165716	1.65912e-06	998;4086;5686;5690;5695;5700;5707;5713;6047;6049;6500;7328;7334;7415;7965;8453;8678;8724;8864;9097;9111;9354;9646;9759;9867;10489;23376;23560;25898;51029;51132;51255;51377;51616;55072;55585;55611;57646;65264;79139;80124;81786;81790;84930;89122;140739;151525;200933;205564;220213;286053	CTR9;OTUB1;USP28;UBE4A;AIMP2;TRIM4;UBE2H;RNF181;NMI;WDSUB1;PSMD1;UBE2F;PER2;HDAC4;BECN1;UBE2Z;CDC42;PSMB2;LRRC41;PSMA5;UBE2Q1;UCHL5;DESI2;USP14;RNF6;PSMD7;UFL1;SNX3;RLIM;TAF9B;FBXO45;SENP5;VCP;PSMB7;UBE2N;RNF31;PSMC1;RNF170;VCPIP1;DERL1;NSMCE2;RNF4;RCHY1;SMAD1;GTPBP4;OTUD1;MASTL;CUL2;PJA2;SKP1;TRIM7
PHG-IFG	IFG	LC	GO:0065003	protein-containing complex assembly	1767	69	38.8671	1.77528	1.41349e-06	0.00641372	1.12469e-05	829;998;1491;1810;1965;1968;2670;3071;3308;3759;3998;4086;4286;4698;4976;5310;5518;6047;6434;6500;6505;6643;6648;6729;7052;7415;7965;8463;8562;8661;8774;8799;8872;8976;9871;9997;10056;10152;10342;10728;10907;10959;11051;11144;23373;23595;24145;27316;51119;51657;54107;54475;54822;54902;55239;55364;55845;56681;56907;57600;58155;79139;80206;81565;85477;89122;158158;166379;644150	PANX1;AIMP2;SCIN;WIPF3;SBDS;STYXL1;TRIM4;NDUFA5;WASL;ABI2;FARSB;NDEL1;TTC19;NLE1;GFAP;KCNJ2;DMC1;SCO2;CDC42;CTH;DR1;PTBP2;CAPZA1;PEX11B;NAPG;SPIRE1;IMPACT;FHOD3;LMAN1;TXNL4A;PKD1;NUDT21;OGFOD1;ORC3;SOD2;EIF2S3;RBMX;BRK1;MITF;TFG;TRA2B;OPA1;SLC1A1;VCP;RASEF;POLE3;NCKAP1L;PTGES3;DENR;TMED2;SRP54;EIF2S1;TRPM7;TGM2;DERL1;RNF4;SEC24D;BBS12;SMAD1;FNIP2;CDC123;SAR1A;EIF3A;CRTC1;TEAD2;PPP2R1A;SNX2;HSPA4;…
PHG-IFG	IFG	LC	GO:0051248	negative regulation of protein metabolic process	1032	45	22.7	1.98238	8.60422e-06	0.0195793	3.21899e-05	2;104;467;718;1457;1647;1965;3071;3569;3635;4076;5270;5504;5518;5570;5576;5935;6726;6774;7076;8661;8724;8841;8864;9097;9111;23204;23376;23450;23560;23645;27248;51377;51441;51657;54475;55364;55611;55693;56271;65264;79893;84930;145376;201163	CAPRIN1;OTUB1;KDM4D;ADARB1;IL6;STYXL1;ERLEC1;NMI;SERPINE2;INPP5D;PER2;FLCN;NLE1;GGNBP2;STAT3;UBE2Z;YTHDF2;GADD45A;UCHL5;ATF3;SRP9;USP14;IMPACT;ARL6IP1;SF3B3;UFL1;SNX3;PKIB;TIMP1;RBM3;BEX4;PRKAR2A;PPP1R2;A2M;NCKAP1L;PPP1R36;EIF2S1;CSNK2A1;GTPBP4;MASTL;EIF3A;C3;PPP1R15A;PPP2R1A;HDAC3
PHG-IFG	IFG	LC	GO:0030163	protein catabolic process	886	40	19.4885	2.05249	1.28096e-05	0.0195793	4.07346e-05	1457;2670;5270;5310;5686;5690;5695;5700;5707;5713;6047;6049;6500;7076;7328;7334;7415;8453;8724;9097;9354;10040;10952;23376;23450;25898;27248;51132;51377;56886;56999;57646;58489;65264;79139;80020;91544;137886;200933;440730	USP28;UBE4A;UBE2H;ERLEC1;UGGT1;SERPINE2;PSMD1;GFAP;UBE2Z;TOM1L1;FOXRED2;UBXN11;PSMB2;PSMA5;UCHL5;TRIM67;USP14;RNF6;PKD1;SF3B3;PSMD7;UFL1;SNX3;TIMP1;RLIM;ADAMTS9;FBXO45;VCP;SEC61B;PSMB7;UBE2N;PSMC1;ABHD17C;CSNK2A1;UBXN2B;DERL1;RNF4;RCHY1;CUL2;SKP1
PHG-IFG	IFG	LC	GO:0032446	protein modification by small protein conjugation	765	36	16.827	2.13942	1.48065e-05	0.0195793	4.50306e-05	998;6047;6049;6500;7328;7334;7415;7965;8453;8864;9111;9354;9646;9759;9867;10489;23376;23560;25898;51132;51255;55072;55585;55611;65264;79139;80124;81786;81790;84930;89122;140739;151525;200933;205564;286053	CTR9;OTUB1;UBE4A;AIMP2;TRIM4;UBE2H;RNF181;NMI;WDSUB1;UBE2F;PER2;HDAC4;UBE2Z;CDC42;LRRC41;UBE2Q1;RNF6;UFL1;RLIM;FBXO45;SENP5;VCP;UBE2N;RNF31;RNF170;VCPIP1;DERL1;NSMCE2;RNF4;RCHY1;GTPBP4;MASTL;CUL2;PJA2;SKP1;TRIM7
PHG-IFG	IFG	LC	GO:0006511	ubiquitin-dependent protein catabolic process	585	30	12.8677	2.33142	1.59992e-05	0.0195793	4.64633e-05	1457;5686;5690;5695;5707;5713;6047;6049;6500;7328;7334;7415;8453;9097;9354;10040;10952;23376;25898;27248;51132;51377;57646;65264;79139;80020;91544;137886;200933;440730	USP28;UBE4A;UBE2H;ERLEC1;PSMD1;UBE2Z;TOM1L1;FOXRED2;UBXN11;PSMB2;PSMA5;UCHL5;TRIM67;USP14;RNF6;PSMD7;UFL1;RLIM;FBXO45;VCP;SEC61B;PSMB7;UBE2N;CSNK2A1;UBXN2B;DERL1;RNF4;RCHY1;CUL2;SKP1
PHG-IFG	IFG	LC	GO:0051603	proteolysis involved in cellular protein catabolic process	678	33	14.9134	2.21278	1.74164e-05	0.0195793	4.94501e-05	1457;5310;5686;5690;5695;5700;5707;5713;6047;6049;6500;7328;7334;7415;8453;9097;9354;10040;10952;23376;25898;27248;51132;51377;56886;57646;65264;79139;80020;91544;137886;200933;440730	USP28;UBE4A;UBE2H;ERLEC1;UGGT1;PSMD1;UBE2Z;TOM1L1;FOXRED2;UBXN11;PSMB2;PSMA5;UCHL5;TRIM67;USP14;RNF6;PKD1;PSMD7;UFL1;RLIM;FBXO45;VCP;SEC61B;PSMB7;UBE2N;PSMC1;CSNK2A1;UBXN2B;DERL1;RNF4;RCHY1;CUL2;SKP1
PHG-IFG	IFG	LC	GO:0051127	positive regulation of actin nucleation	16	5	0.351938	14.2071	1.79158e-05	0.0195793	4.99755e-05	8976;10152;55845;85477;644150	SCIN;WIPF3;WASL;ABI2;BRK1
PHG-IFG	IFG	LC	GO:0019941	modification-dependent protein catabolic process	591	30	12.9997	2.30775	1.94175e-05	0.0195793	5.14564e-05	1457;5686;5690;5695;5707;5713;6047;6049;6500;7328;7334;7415;8453;9097;9354;10040;10952;23376;25898;27248;51132;51377;57646;65264;79139;80020;91544;137886;200933;440730	USP28;UBE4A;UBE2H;ERLEC1;PSMD1;UBE2Z;TOM1L1;FOXRED2;UBXN11;PSMB2;PSMA5;UCHL5;TRIM67;USP14;RNF6;PSMD7;UFL1;RLIM;FBXO45;VCP;SEC61B;PSMB7;UBE2N;CSNK2A1;UBXN2B;DERL1;RNF4;RCHY1;CUL2;SKP1
PHG-IFG	IFG	LC	GO:0070646	protein modification by small protein removal	288	19	6.33488	2.99927	2.19756e-05	0.0199428	5.59058e-05	4086;5686;5690;5695;5700;5707;5713;7415;8678;8724;9097;51029;51377;51616;55611;57646;80124;205564;220213	OTUB1;USP28;PSMD1;BECN1;PSMB2;PSMA5;UCHL5;DESI2;USP14;PSMD7;SNX3;TAF9B;SENP5;VCP;PSMB7;PSMC1;VCPIP1;SMAD1;OTUD1
PHG-IFG	IFG	LC	GO:0043632	modification-dependent macromolecule catabolic process	602	30	13.2417	2.26558	2.74609e-05	0.0226552	6.17123e-05	1457;5686;5690;5695;5707;5713;6047;6049;6500;7328;7334;7415;8453;9097;9354;10040;10952;23376;25898;27248;51132;51377;57646;65264;79139;80020;91544;137886;200933;440730	USP28;UBE4A;UBE2H;ERLEC1;PSMD1;UBE2Z;TOM1L1;FOXRED2;UBXN11;PSMB2;PSMA5;UCHL5;TRIM67;USP14;RNF6;PSMD7;UFL1;RLIM;FBXO45;VCP;SEC61B;PSMB7;UBE2N;CSNK2A1;UBXN2B;DERL1;RNF4;RCHY1;CUL2;SKP1
PHG-IFG	IFG	LC	GO:0016579	protein deubiquitination	272	18	5.98294	3.00855	3.46491e-05	0.0262033	7.06308e-05	4086;5686;5690;5695;5700;5707;5713;7415;8678;8724;9097;51029;51377;51616;55611;57646;80124;220213	OTUB1;USP28;PSMD1;BECN1;PSMB2;PSMA5;UCHL5;DESI2;USP14;PSMD7;SNX3;TAF9B;VCP;PSMB7;PSMC1;VCPIP1;SMAD1;OTUD1
PHG-IFG	IFG	LC	GO:0006886	intracellular protein transport	1102	45	24.2397	1.85646	4.34408e-05	0.030325	8.10215e-05	372;950;998;1174;1962;3267;3308;3479;3998;5310;5862;5878;6138;6643;6726;6729;6774;7295;7415;7884;8766;8774;8841;9871;9939;10040;10762;10952;10959;11001;11331;22818;22931;23204;23673;27248;51692;51699;55072;55486;56681;79139;81565;84946;131118	ARCN1;AP1S1;CPSF3;ERLEC1;AGFG1;NDEL1;RAB5C;STAT3;TOM1L1;NUP50;CDC42;STX12;RBM8A;SRP9;NAPG;LMAN1;PKD1;ARL6IP1;LTV1;RPL15;DNAJC19;PARL;EHHADH;VCP;SEC61B;TXN;PHB2;COPZ1;IGF1;VPS29;TMED2;RNF31;SRP54;SLC27A2;RAB11A;RAB2A;DERL1;SLBP;SCARB2;SEC24D;RAB18;SAR1A;SNX2;HSPA4;HDAC3
PHG-IFG	IFG	LC	GO:0016192	vesicle-mediated transport	1924	68	42.3205	1.60679	4.7494e-05	0.0305829	8.59645e-05	2;213;372;718;829;950;998;1174;1948;2357;3071;3479;3614;3998;4758;5049;5337;5686;5695;5707;5713;5862;5878;6643;7052;7076;7305;7415;8411;8649;8678;8724;8766;8774;8976;9144;9871;9938;10342;10549;10671;10959;11001;11010;11258;11316;22818;22927;22931;23166;23673;25801;27180;29099;51026;51124;51699;54453;55845;56681;56907;56999;57132;64005;85477;150372;171177;644150	COMMD9;PAFAH1B2;ARCN1;SCIN;WIPF3;MYO1G;AP1S1;WASL;IMPDH1;ARHGAP25;GCA;PSMD1;RAB5C;BECN1;SYNGR2;NFAM1;CDC42;STX12;PSMA5;CAPZA1;NAPG;CHMP1B;SPIRE1;IER3IP1;LMAN1;EFNB2;PSMD7;NEU1;SNX3;PRDX4;TIMP1;BRK1;STAB1;ADAMTS9;TFG;PLD1;DCTN3;VCP;HABP4;PSMB7;A2M;GOLT1B;COPZ1;NCKAP1L;GLIPR1;EEA1;IGF1;VPS29;TMED2;RHOV;SLC27A2;RAB11A;RIN2;TGM2;DCTN6;RAB2A;ALB;SCARB2;LAMTOR3;SEC24D;RAB18;SAR1A;C3;COPE;TYROBP;SIGLEC9…
PHG-IFG	IFG	LC	GO:0010498	proteasomal protein catabolic process	444	24	9.76627	2.45744	5.05503e-05	0.0305829	8.90581e-05	5310;5686;5690;5695;5700;5707;5713;6047;6500;7328;7415;9097;9354;10952;23376;25898;27248;51377;56886;79139;80020;91544;137886;200933	UBE4A;UBE2H;ERLEC1;UGGT1;PSMD1;FOXRED2;UBXN11;PSMB2;PSMA5;UCHL5;USP14;PKD1;PSMD7;UFL1;FBXO45;VCP;SEC61B;PSMB7;PSMC1;UBXN2B;DERL1;RNF4;RCHY1;SKP1
PHG-IFG	IFG	LC	GO:0006397	mRNA processing	484	25	10.6461	2.34827	7.3518e-05	0.0408214	0.000112315	104;904;1655;5935;6434;7884;8241;8731;8896;9646;9939;10286;10907;10992;11051;11193;11319;22927;23450;27316;27336;51692;54033;58155;83759	CTR9;SF3B2;RBM4B;RBM11;ADARB1;BUD31;CPSF3;DDX5;PTBP2;BCAS2;RBM8A;RNMT;TXNL4A;WBP4;NUDT21;SF3B3;RBM10;RBM3;HTATSF1;RBMX;TRA2B;HABP4;CCNT1;SLBP;ECD
PHG-IFG	IFG	LC	GO:0044257	cellular protein catabolic process	731	33	16.0791	2.05235	7.64698e-05	0.0408214	0.000114858	1457;5310;5686;5690;5695;5700;5707;5713;6047;6049;6500;7328;7334;7415;8453;9097;9354;10040;10952;23376;25898;27248;51132;51377;56886;57646;65264;79139;80020;91544;137886;200933;440730	USP28;UBE4A;UBE2H;ERLEC1;UGGT1;PSMD1;UBE2Z;TOM1L1;FOXRED2;UBXN11;PSMB2;PSMA5;UCHL5;TRIM67;USP14;RNF6;PKD1;PSMD7;UFL1;RLIM;FBXO45;VCP;SEC61B;PSMB7;UBE2N;PSMC1;CSNK2A1;UBXN2B;DERL1;RNF4;RCHY1;CUL2;SKP1
PHG-IFG	IFG	LC	GO:0002446	neutrophil mediated immunity	491	25	10.8001	2.3148	9.23328e-05	0.0449769	0.000130675	718;1773;2357;3071;3569;3614;4758;5049;5337;5686;5695;5707;5713;5878;7305;7415;8649;10549;11001;11010;22931;25801;27180;29099;150372	COMMD9;PAFAH1B2;IL6;IMPDH1;GCA;PSMD1;RAB5C;NFAM1;PSMA5;DNASE1;PSMD7;NEU1;PRDX4;PLD1;VCP;PSMB7;NCKAP1L;GLIPR1;SLC27A2;LAMTOR3;RAB18;C3;TYROBP;SIGLEC9;FPR1
PHG-IFG	IFG	LC	GO:0032269	negative regulation of cellular protein metabolic process	971	40	21.3582	1.87282	9.87849e-05	0.0449769	0.000137061	2;104;467;718;1457;1647;1965;3071;4076;5270;5504;5518;5570;5576;5935;6726;6774;7076;8661;8841;8864;9097;23204;23376;23560;23645;27248;51377;51441;51657;54475;55364;55611;55693;56271;65264;79893;84930;145376;201163	CAPRIN1;OTUB1;KDM4D;ADARB1;STYXL1;ERLEC1;SERPINE2;PER2;FLCN;NLE1;GGNBP2;STAT3;UBE2Z;YTHDF2;GADD45A;UCHL5;ATF3;SRP9;USP14;IMPACT;ARL6IP1;UFL1;PKIB;TIMP1;RBM3;BEX4;PRKAR2A;PPP1R2;A2M;NCKAP1L;PPP1R36;EIF2S1;CSNK2A1;GTPBP4;MASTL;EIF3A;C3;PPP1R15A;PPP2R1A;HDAC3
PHG-IFG	IFG	LC	GO:0043043	peptide biosynthetic process	616	29	13.5496	2.14028	0.000102527	0.0449769	0.000139929	1965;1968;1982;3569;4076;5935;6138;6726;6774;7818;7965;8562;8661;8864;8872;8891;9939;10056;22927;23185;23645;51021;51441;55239;55364;55854;56648;79017;83759	EIF4G2;CAPRIN1;RBM4B;AIMP2;IL6;GGCT;ZC3H15;FARSB;PER2;STAT3;YTHDF2;EIF2B3;RBM8A;DAP3;SRP9;IMPACT;OGFOD1;EIF2S3;RBM3;RPL15;EIF5A2;HABP4;DENR;EIF2S1;LARP4B;CDC123;MRPS16;EIF3A;PPP1R15A
PHG-IFG	IFG	LC	GO:0046907	intracellular transport	1788	63	39.329	1.60187	0.000104079	0.0449769	0.000141308	372;829;950;998;1174;1962;3267;3308;3479;3998;4976;5310;5571;5862;5878;6138;6643;6726;6729;6774;7295;7415;7884;8411;8678;8724;8766;8774;8841;8976;9871;9939;10040;10342;10671;10762;10952;10959;11001;11258;11316;11331;22818;22931;23204;23673;27248;51124;51692;51699;55072;55081;55341;55486;56681;56907;57132;79139;81565;84946;131118;161176;166379	ARCN1;AP1S1;WASL;CPSF3;ERLEC1;AGFG1;NDEL1;RAB5C;STAT3;BECN1;TOM1L1;NUP50;CDC42;STX12;CAPZA1;RBM8A;SRP9;NAPG;CHMP1B;SPIRE1;IER3IP1;LMAN1;PKD1;ARL6IP1;SNX3;LTV1;RPL15;TFG;IFT57;DNAJC19;PARL;EHHADH;OPA1;LSG1;DCTN3;VCP;SEC61B;TXN;PHB2;PRKAG1;COPZ1;EEA1;IGF1;VPS29;TMED2;RNF31;SRP54;SYNE3;SLC27A2;RAB11A;DCTN6;RAB2A;DERL1;SLBP;SCARB2;SEC24D;BBS12;RAB18;SAR1A;COPE;SNX2;HSPA4;HDAC3
PHG-IFG	IFG	LC	GO:0016567	protein ubiquitination	713	32	15.6832	2.0404	0.000109672	0.0452395	0.000145618	998;6047;6049;6500;7328;7334;7415;7965;8453;8864;9111;9354;9646;9867;10489;23376;23560;25898;51132;51255;55072;55585;55611;65264;79139;80124;81786;81790;84930;89122;151525;200933	CTR9;OTUB1;UBE4A;AIMP2;TRIM4;UBE2H;RNF181;NMI;WDSUB1;PER2;UBE2Z;CDC42;LRRC41;UBE2Q1;RNF6;UFL1;RLIM;FBXO45;VCP;UBE2N;RNF31;RNF170;VCPIP1;DERL1;RNF4;RCHY1;GTPBP4;MASTL;CUL2;PJA2;SKP1;TRIM7
PHG-IFG	IFG	LC	GO:0006396	RNA processing	879	37	19.3346	1.91367	0.000118552	0.0457992	0.000154507	104;904;1655;4086;5518;5935;6434;7884;8241;8731;8896;9097;9646;9939;10286;10907;10992;11051;11062;11193;11319;22927;23450;23481;23560;25917;27316;27336;51119;51605;51692;54033;55720;57109;58155;83759;127253	CTR9;SF3B2;RBM4B;RBM11;ADARB1;SBDS;BUD31;DUS4L;CPSF3;TSR1;DDX5;PES1;TYW3;PTBP2;BCAS2;RBM8A;USP14;RNMT;TXNL4A;WBP4;NUDT21;SF3B3;RBM10;RBM3;HTATSF1;RBMX;THUMPD3;TRA2B;HABP4;REXO4;CCNT1;TRMT6;SLBP;SMAD1;GTPBP4;ECD;PPP2R1A
PHG-IFG	IFG	LC	GO:0006412	translation	593	28	13.0437	2.14663	0.000128536	0.0457992	0.000163037	1965;1968;1982;3569;4076;5935;6138;6726;6774;7818;7965;8562;8661;8864;8872;8891;9939;10056;22927;23185;23645;51021;51441;55239;55364;55854;56648;83759	EIF4G2;CAPRIN1;RBM4B;AIMP2;IL6;ZC3H15;FARSB;PER2;STAT3;YTHDF2;EIF2B3;RBM8A;DAP3;SRP9;IMPACT;OGFOD1;EIF2S3;RBM3;RPL15;EIF5A2;HABP4;DENR;EIF2S1;LARP4B;CDC123;MRPS16;EIF3A;PPP1R15A
PHG-IFG	IFG	LC	GO:0009057	macromolecule catabolic process	1331	50	29.2768	1.70784	0.000131525	0.0457992	0.000164989	1457;1655;1773;2670;5270;5310;5518;5686;5690;5695;5700;5707;5713;6047;6049;6138;6500;7076;7328;7334;7415;8241;8453;8678;8724;9097;9354;9939;10040;10952;23376;23450;25898;27248;50804;51132;51377;51441;56886;56999;57646;58489;65264;79139;80020;91544;137886;200933;246243;440730	USP28;UBE4A;UBE2H;RNASEH1;ERLEC1;UGGT1;SERPINE2;PSMD1;BECN1;GFAP;UBE2Z;TOM1L1;DDX5;FOXRED2;UBXN11;YTHDF2;PSMB2;PSMA5;RBM8A;UCHL5;TRIM67;USP14;RNF6;PKD1;DNASE1;SF3B3;PSMD7;UFL1;SNX3;RBM10;TIMP1;RLIM;RPL15;ADAMTS9;FBXO45;VCP;SEC61B;PSMB7;UBE2N;PSMC1;MYEF2;ABHD17C;CSNK2A1;UBXN2B;DERL1;RNF4;RCHY1;CUL2;PPP2R1A;SKP1
PHG-IFG	IFG	LC	GO:0043161	proteasome-mediated ubiquitin-dependent protein catabolic process	386	21	8.49049	2.47335	0.000136048	0.0457992	0.000166769	5686;5690;5695;5707;5713;6047;6500;7328;7415;9097;9354;10952;23376;25898;27248;51377;79139;80020;91544;137886;200933	UBE4A;UBE2H;ERLEC1;PSMD1;FOXRED2;UBXN11;PSMB2;PSMA5;UCHL5;USP14;PSMD7;UFL1;FBXO45;VCP;SEC61B;PSMB7;UBXN2B;DERL1;RNF4;RCHY1;SKP1
PHG-IFG	IFG	LC	GO:0034613	cellular protein localization	1805	63	39.703	1.58678	0.000136262	0.0457992	0.000166769	372;950;998;1174;1857;1962;3267;3308;3479;3998;5310;5862;5878;6138;6500;6643;6726;6729;6774;7295;7415;7884;8649;8678;8766;8774;8841;8976;9871;9913;9939;10040;10762;10952;10959;11001;11143;11331;22818;22931;23204;23241;23481;23645;23673;27248;51692;51699;55072;55486;56681;56889;58489;79139;81565;84946;85477;131118;137886;161176;163590;201163;440730	ARCN1;SCIN;AP1S1;WASL;CPSF3;SUPT7L;ERLEC1;AGFG1;NDEL1;FLCN;RAB5C;STAT3;BECN1;KAT7;TOM1L1;PES1;NUP50;CDC42;STX12;RBM8A;TOR1AIP2;SRP9;TRIM67;NAPG;LMAN1;PKD1;ARL6IP1;LTV1;RPL15;DNAJC19;PARL;DVL3;EHHADH;VCP;SEC61B;TXN;PHB2;COPZ1;IGF1;VPS29;TMED2;RNF31;SRP54;SYNE3;PACS2;SLC27A2;RAB11A;ABHD17C;UBXN2B;RAB2A;DERL1;SLBP;SCARB2;LAMTOR3;SEC24D;RAB18;SAR1A;TM9SF3;PPP1R15A;SNX2;HSPA4;SKP1;HDAC3
PHG-IFG	IFG	LC	GO:2001169	regulation of ATP biosynthetic process	53	7	1.16579	6.00449	0.000151702	0.0491676	0.000181699	3479;5571;6774;7415;9759;11319;201163	HDAC4;FLCN;STAT3;VCP;PRKAG1;IGF1;ECD
PHG-IFG	IFG	LC	GO:0070727	cellular macromolecule localization	1815	63	39.9229	1.57804	0.000159214	0.049823	0.000189271	372;950;998;1174;1857;1962;3267;3308;3479;3998;5310;5862;5878;6138;6500;6643;6726;6729;6774;7295;7415;7884;8649;8678;8766;8774;8841;8976;9871;9913;9939;10040;10762;10952;10959;11001;11143;11331;22818;22931;23204;23241;23481;23645;23673;27248;51692;51699;55072;55486;56681;56889;58489;79139;81565;84946;85477;131118;137886;161176;163590;201163;440730	ARCN1;SCIN;AP1S1;WASL;CPSF3;SUPT7L;ERLEC1;AGFG1;NDEL1;FLCN;RAB5C;STAT3;BECN1;KAT7;TOM1L1;PES1;NUP50;CDC42;STX12;RBM8A;TOR1AIP2;SRP9;TRIM67;NAPG;LMAN1;PKD1;ARL6IP1;LTV1;RPL15;DNAJC19;PARL;DVL3;EHHADH;VCP;SEC61B;TXN;PHB2;COPZ1;IGF1;VPS29;TMED2;RNF31;SRP54;SYNE3;PACS2;SLC27A2;RAB11A;ABHD17C;UBXN2B;RAB2A;DERL1;SLBP;SCARB2;LAMTOR3;SEC24D;RAB18;SAR1A;TM9SF3;PPP1R15A;SNX2;HSPA4;SKP1;HDAC3

## Sheet: NG
Brain Region Pair	Brain Region	GOC/LOC	geneSet	description	size	overlap	expect	enrichmentRatio	pValue	FDR	Global FDR	overlapId	Genes
FP-PHG	FP	NG	GO:0045577	regulation of B cell differentiation	27	7	0.582379	12.0197	1.25337e-06	0.0113743	1.06286e-05	677;695;3623;3624;6777;7494;84433	ZFP36L1;BTK;INHA;STAT5B;XBP1;CARD11;INHBA
FP-PHG	FP	NG	GO:0035966	response to topologically incorrect protein	187	15	4.03351	3.71884	1.3566e-05	0.0483011	4.20875e-05	468;2135;3301;3303;3305;3308;3310;3320;7494;10133;51726;55062;56886;91319;387923	HSPA1L;DNAJA1;HSPA1A;WIPI1;SERP2;DERL3;ATF4;HSPA4;OPTN;HSP90AA1;EXTL2;XBP1;UGGT1;HSPA6;DNAJB11
FP-PHG	FP	NG	GO:0006986	response to unfolded protein	167	14	3.60212	3.8866	1.59673e-05	0.0483011	4.64633e-05	468;2135;3301;3303;3305;3308;3310;3320;7494;10133;51726;55062;91319;387923	HSPA1L;DNAJA1;HSPA1A;WIPI1;SERP2;DERL3;ATF4;HSPA4;OPTN;HSP90AA1;EXTL2;XBP1;HSPA6;DNAJB11
FP-PHG	PHG	NG	GO:0034605	cellular response to heat	98	12	1.73763	6.90595	1.60838e-07	0.000742135	3.48848e-06	1410;2288;3303;3309;3312;9532;10049;10808;22797;26973;170506;440498	CHORDC1;CRYAB;HSPA8;TFEC;DNAJB6;HSBP1L1;HSPH1;HSPA1A;BAG2;DHX36;HSPA5;FKBP4
FP-PHG	PHG	NG	GO:0009408	response to heat	138	14	2.44687	5.7216	1.63556e-07	0.000742135	3.48848e-06	1410;2288;3303;3309;3312;8893;9532;10049;10808;11080;22797;26973;170506;440498	CHORDC1;CRYAB;HSPA8;TFEC;DNAJB6;DNAJB4;HSBP1L1;HSPH1;HSPA1A;BAG2;DHX36;EIF2B5;HSPA5;FKBP4
FP-PHG	PHG	NG	GO:0009266	response to temperature stimulus	199	16	3.52845	4.53456	5.35255e-07	0.0012677	6.91332e-06	1410;2288;3303;3309;3312;5611;5935;8893;9532;10049;10808;11080;22797;26973;170506;440498	CHORDC1;CRYAB;HSPA8;TFEC;DNAJB6;DNAJB4;HSBP1L1;HSPH1;DNAJC3;HSPA1A;BAG2;RBM3;DHX36;EIF2B5;HSPA5;FKBP4
FP-PHG	PHG	NG	GO:0061077	chaperone-mediated protein folding	56	9	0.992932	9.06406	5.58765e-07	0.0012677	6.96813e-06	2288;3303;3309;3312;3336;5481;10808;11080;26973	CHORDC1;HSPA8;HSPE1;DNAJB4;HSPH1;HSPA1A;HSPA5;FKBP4;PPID
FP-PHG	PHG	NG	GO:1900034	regulation of cellular response to heat	44	8	0.780161	10.2543	9.03636e-07	0.0016401	8.21018e-06	1410;2288;3303;3312;9532;10049;10808;26973	CHORDC1;CRYAB;HSPA8;DNAJB6;HSPH1;HSPA1A;BAG2;FKBP4
FP-PHG	PHG	NG	GO:0006457	protein folding	210	16	3.7235	4.29704	1.09898e-06	0.00166221	9.57469e-06	1410;2288;3303;3309;3312;3336;5481;5611;9532;10049;10465;10549;10808;11080;23640;26973	CHORDC1;CRYAB;HSPA8;DNAJB6;HSPE1;PPIH;DNAJB4;HSPH1;DNAJC3;HSPA1A;BAG2;PRDX4;HSPA5;FKBP4;PPID;HSPBP1
FP-PHG	PHG	NG	GO:0080135	regulation of cellular response to stress	649	29	11.5074	2.52012	4.85972e-06	0.00630029	2.20712e-05	384;468;842;1236;1410;2023;2288;3303;3309;3312;5598;5611;6416;6696;7164;7494;9025;9532;10049;10808;26156;26191;26272;26973;51588;55364;128853;142679;197259	CHORDC1;CRYAB;HSPA8;DNAJB6;DUSP19;MAP2K4;MAPK7;CCR7;XBP1;ATF4;ENO1;CASP9;PTPN22;IMPACT;HSPH1;DNAJC3;RSL1D1;MLKL;HSPA1A;RNF8;BAG2;TPD52L1;HSPA5;FKBP4;ARG2;DUSP15;SPP1;PIAS4;FBXO4
FP-PHG	PHG	NG	GO:0051085	chaperone cofactor-dependent protein refolding	27	6	0.478735	12.533	6.38428e-06	0.00724217	2.61961e-05	3303;3309;3312;3336;10808;11080	HSPA8;HSPE1;DNAJB4;HSPH1;HSPA1A;HSPA5
FP-PHG	PHG	NG	GO:0051084	de novo posttranslational protein folding	32	6	0.56739	10.5747	1.81407e-05	0.0182919	5.03375e-05	3303;3309;3312;3336;10808;11080	HSPA8;HSPE1;DNAJB4;HSPH1;HSPA1A;HSPA5
FP-PHG	PHG	NG	GO:0006458	de novo protein folding	36	6	0.638313	9.39977	3.67379e-05	0.0333397	7.35585e-05	3303;3309;3312;3336;10808;11080	HSPA8;HSPE1;DNAJB4;HSPH1;HSPA1A;HSPA5
FP-IFG	FP	NG	GO:0034613	cellular protein localization	1805	257	194.226	1.3232	6.47289e-07	0.00318875	7.41131e-06	102;142;164;177;284;372;403;406;473;481;483;545;583;596;604;627;637;665;857;950;967;998;1212;1315;1363;1399;1495;1605;1739;1812;2053;2534;2622;2824;3059;3092;3295;3301;3308;3329;3400;3417;3429;3434;3551;3638;3684;3692;3745;3800;3837;3911;3920;4074;4118;4285;4682;4792;4869;5028;5108;5356;5357;5366;5373;5552;5756;5764;5796;5867;5905;6118;6133;6139;6141;6143;6144;6157;6161;6165;6229;6386;6429;6711;6…	PCID2;LEPROTL1;TBC1D4;SYS1;WDR19;GLIS2;DAG1;KDELR1;CASC3;RCC2;ZIC1;ARHGAP44;KCNB1;CC2D2A;ATP1B3;SEC23B;DRD1;TRIM67;SNX9;HIP1;CTCF;IQGAP1;WNT5A;SIAH3;ZC3H11A;XPO1;MAP7;SNX27;CLMN;POLDIP3;KPNA6;UBXN2B;ICMT;FRMD6;PMM2;NPEPPS;ANGPT1;SPTBN1;TIMM23;ARNTL;KIF13A;TBC1D8B;IKBKB;GPIHBP1;NFKBIA;FLOT1;ZDHHC1;LAMA5;TOR1AIP1;NOL8;TINF2;TMED3;EIF6;GAS8;ZBTB16;SUN2;BCL6;ZMYND8;NABP2;MIPEP;SCARB2;ATP1B1;MIS12;BCA…
FP-IFG	FP	NG	GO:0070727	cellular macromolecule localization	1815	258	195.302	1.32103	7.02754e-07	0.00318875	7.41131e-06	102;142;164;177;284;372;403;406;473;481;483;545;583;596;604;627;637;665;857;950;967;998;1212;1315;1363;1399;1495;1605;1739;1812;2053;2534;2622;2824;3059;3092;3295;3301;3308;3329;3400;3417;3429;3434;3551;3638;3684;3692;3745;3800;3837;3911;3920;4074;4118;4285;4682;4792;4869;5028;5108;5356;5357;5366;5373;5394;5552;5756;5764;5796;5867;5905;6118;6133;6139;6141;6143;6144;6157;6161;6165;6229;6386;6429;6…	PCID2;LEPROTL1;TBC1D4;SYS1;WDR19;GLIS2;DAG1;KDELR1;CASC3;RCC2;ZIC1;ARHGAP44;KCNB1;CC2D2A;ATP1B3;SEC23B;DRD1;TRIM67;SNX9;HIP1;CTCF;IQGAP1;WNT5A;SIAH3;ZC3H11A;XPO1;MAP7;SNX27;CLMN;EXOSC10;POLDIP3;KPNA6;UBXN2B;ICMT;FRMD6;PMM2;NPEPPS;ANGPT1;SPTBN1;TIMM23;ARNTL;KIF13A;TBC1D8B;IKBKB;GPIHBP1;NFKBIA;FLOT1;ZDHHC1;LAMA5;TOR1AIP1;NOL8;TINF2;TMED3;EIF6;GAS8;ZBTB16;SUN2;BCL6;ZMYND8;NABP2;MIPEP;SCARB2;ATP1B1;M…
FP-IFG	FP	NG	GO:0033554	cellular response to stress	1849	261	198.96	1.31182	1.07052e-06	0.00323831	9.45624e-06	142;177;317;384;406;468;545;595;596;604;637;657;664;665;670;835;857;890;988;998;1021;1027;1147;1399;1407;1410;1491;1495;1605;1611;1616;1642;1739;1789;1845;1859;1906;1965;2074;2177;2187;2218;2288;2309;2530;2534;2596;2882;2936;2956;2965;2967;3091;3135;3150;3156;3301;3313;3329;3371;3398;3428;3476;3551;3638;3920;3980;4077;4149;4176;4303;4439;4548;4683;4790;4792;4869;4974;4986;5111;5166;5287;5366;5440…	PPM1D;MSH6;ZBTB38;DAG1;MAP4K4;MAX;NCOA6;RFC5;IER5;DNMT3B;RAD52;CRADD;WNT5A;CDK6;NR4A3;RNF103;UVSSA;POLM;SESN3;TRIM13;GINS2;MTR;GPX7;BAZ1B;NPEPPS;RAD51AP1;RPA3;UFM1;FUT8;OMG;SERP1;CXCL12;ARNTL;ZBTB40;PHLPP1;EXD2;IKBKB;POLN;LIG3;FANCD2;OXR1;PLEKHA1;UNG;NFKBIA;APLF;DUSP22;FLOT1;RNF169;NUDT16L1;PDS5A;FBXO5;SIK2;STK24;BCL6;NFKB1;DDIT4;ZKSCAN3;MAPKAPK5;NABP2;WDHD1;FAN1;ZBTB5;DAXX;CCND1;CDC14B;ERP44;EIF…
FP-IFG	FP	NG	GO:0046907	intracellular transport	1788	247	192.396	1.28381	1.11189e-05	0.0252259	3.78161e-05	19;31;164;284;372;392;403;406;473;481;583;604;637;665;830;950;967;998;1113;1212;1315;1329;1410;1488;1781;1783;1812;2053;2153;2534;2890;3059;3091;3092;3295;3308;3329;3417;3429;3434;3638;3684;3692;3745;3800;3815;3837;3920;4074;4285;4435;4659;4792;4869;5028;5108;5217;5293;5373;5501;5579;5867;5902;5905;6133;6139;6141;6143;6144;6157;6161;6165;6229;6272;6386;6429;6633;6637;6711;6720;6727;6747;6844;6857…	PCID2;LEPROTL1;F5;TBC1D4;SYS1;WDR19;KDELR1;TMEM108;CASC3;ALS2;ZIC1;ARHGAP44;KCNB1;SEC23B;PPP1CC;DRD1;CHMP1B;SNX9;HIP1;NR4A3;SIAH3;ZC3H11A;SNAP23;XPO1;SNX27;CLMN;RHOBTB3;POLDIP3;KPNA6;ICMT;PMM2;NPEPPS;ANGPT1;SPTBN1;SCFD1;TIMM23;ARNTL;DYNLL2;KIF13A;TBC1D8B;VPS33A;GPIHBP1;NFKBIA;DYNC1LI2;ZDHHC1;COX5B;TMED3;EIF6;TRAPPC10;SUN2;SORT1;BCL6;PPP1R12A;MIPEP;SCARB2;ATP1B1;BCAS3;UBAP1;HSPD1;HSPA4;ARFGAP2;AP5…
FP-IFG	IFG	NG	GO:0033554	cellular response to stress	1849	248	171.696	1.44441	4.02258e-10	3.65049e-06	2.55836e-07	86;231;317;318;351;384;406;468;595;598;624;666;811;891;998;1054;1147;1388;1398;1399;1407;1410;1540;1642;1647;1654;1789;1845;1857;1859;2034;2043;2178;2185;2237;2288;2629;2673;2885;2898;2907;2947;3066;3150;3190;3303;3305;3313;3320;3326;3337;3476;3551;3654;3661;3751;3992;4099;4157;4189;4194;4294;4303;4317;4438;4548;4763;4848;4862;5048;5063;5111;5164;5230;5325;5424;5580;5582;5594;5611;5716;5792;5796;…	ARNTL;ALKBH3;RTN4RL2;UBE2L6;DDB1;FEN1;FADS1;RELA;RBM4;CCND1;FAM168A;NOX4;KDM4D;MMP8;CRYAB;TIRAP;HSPA13;APP;DYRK1A;HMGN1;BRAT1;RPA3;NPC1L1;CHCHD2;FZD1;DNAJB9;TFEC;KCND2;AKR1B1;XRCC2;DNAJB6;SLC8A1;EPAS1;FANCL;SPRED2;APLF;GFPT1;NPAS2;MAP4K4;RALB;ZRANB3;ZEB2;EPC2;RIF1;STK39;XRCC5;EPHA4;CUL3;TRIP12;BOK;CRK;PAFAH1B1;RPAIN;NF1;RAD51D;DNAJC7;DUSP3;NPEPPS;ZNF652;PDK2;PPM1D;GRB2;CRKL;MAPK1;DEPDC5;TAB1;ATF4…
FP-IFG	IFG	NG	GO:0019637	organophosphate metabolic process	1121	157	104.095	1.50824	6.58888e-08	0.00029897	2.51381e-06	31;43;89;100;111;116;117;135;230;526;891;952;954;1040;1158;1267;1350;2046;2079;2185;2549;2673;2710;2766;2819;2885;2954;3094;3157;3208;3295;3303;3358;3615;3633;3692;3706;3939;3990;3992;4625;4694;4700;4702;4704;4709;4710;4714;4717;4726;4837;4881;4923;4952;5027;5048;5130;5155;5164;5207;5230;5291;5335;5571;5580;5594;5901;6472;6901;7040;7086;7381;7385;7388;7915;8473;8604;8803;8818;9306;9362;9373;9487;…	LDHA;HSD17B12;FADS1;ACTN3;STARD10;PGM2L1;DGAT2;NNMT;REXO2;AGPAT3;ADCYAP1R1;SLC25A13;ACHE;WDR91;SH3YL1;GFPT1;GPAT2;SLC25A12;PGAP1;NDUFB3;PID1;PAFAH1B1;PIGL;NT5M;ALDOC;ACACA;PGAP3;CNP;DCAKD;PDK2;GRB2;DCXR;MAPK1;ADORA2A;UQCR10;PDGFB;NDUFA6;SULT4A1;ACOT7;PARK7;EPHA8;HPCA;INPP5B;UQCRH;PIGK;AK5;VAV3;NPR1;COA6;ADCYAP1;SOCS6;SUCLA2;NUDT15;SMG1;GDE1;UQCRC2;LPCAT2;GMPR;ALDH5A1;HSPA1A;AGPAT1;SLC35B2;AK9;FIG…
FP-IFG	IFG	NG	GO:0006520	cellular amino acid metabolic process	297	56	27.5791	2.03052	2.11657e-07	0.000640264	4.20669e-06	36;191;384;435;468;1158;2356;2572;2673;2687;2744;2875;2937;2954;4548;4946;5033;5464;6472;6535;6611;7915;8604;8974;8985;9945;10056;10295;11315;23409;23428;23464;23576;29920;50507;51380;54529;54583;55256;55556;55699;57571;60496;64087;78991;79731;80222;84680;85007;92935;113675;123688;284716;339896;339983;441024	ACCS;CARNS1;NARS2;NOX4;AASDHPPT;ASL;PLOD3;ADI1;GFPT1;SLC25A12;ASNSD1;GLS;MARS2;FARSB;GGT5;GCAT;ATF4;PARK7;RIMKLA;DDAH1;TARS2;IARS2;PYCR2;EGLN1;MTR;ENOSF1;BCKDK;ALDH5A1;SMS;SLC6A8;GADL1;FPGS;CSAD;SHMT2;SDSL;SIRT4;SLC7A8;ARG2;GSTZ1;HYKK;AHCY;GSS;GPT;NAT8L;MTHFD2L;GAD2;PPA1;P4HA1;ACADSB;OAZ1;CKM;MCCC2;P4HA2;PCYOX1L;PHYKPL;GFPT2
FP-IFG	IFG	NG	GO:0051276	chromosome organization	1088	150	101.03	1.4847	3.51862e-07	0.000798286	5.24205e-06	60;86;817;891;908;996;1642;1654;1789;2237;3066;3149;3150;3183;3320;3326;4089;4173;4438;4926;4928;5073;5111;5119;5394;5424;5558;5578;5580;5588;5594;5813;5885;5892;5901;5929;5931;5970;5983;5984;6119;6304;6594;6596;6597;6602;6605;6827;6839;6872;6877;7040;7203;7319;7520;7756;8450;8452;8473;8493;8535;8861;8940;9025;9070;9131;9183;9184;9320;9575;9643;10146;10155;10269;10360;10362;10363;10388;10574;1057…	NUP98;DDB1;FEN1;TAF6L;RELA;NUMA1;KDM4D;ZW10;HMGN1;ACTB;RPA3;CCT6A;TSPYL6;ANKRD53;CCT7;ZRANB3;EPC2;RIF1;SATB2;KANSL1L;XRCC5;CUL3;TRIP12;PHF23;TRIM16;COPRS;SUZ12;ZNF207;RAD51D;MSL1;SMARCE1;CDC27;MBTD1;SUPT4H1;PPM1D;PRKCA;JMJD6;CBX4;SIRT7;MAPK1;TOP3B;EXOSC10;KDM1A;AGO4;CDCA8;ZMPSTE24;NDC1;MYSM1;ITGB3BP;MSH4;ASH1L;CCT3;RBBP5;MAP10;SMAD4;RFC3;RCBTB1;SLX4;PARN;SMG1;INO80E;CTCF;VPS4A;TERF2IP;GINS2;BANP;…
FP-IFG	IFG	NG	GO:0006974	cellular response to DNA damage stimulus	799	114	74.1942	1.53651	1.8903e-06	0.0034309	1.33282e-05	86;595;598;666;891;1054;1407;1642;1647;1859;2178;2237;2885;3150;3190;3661;4157;4194;4303;4438;4848;4862;5111;5325;5424;5580;5582;5594;5716;5885;5892;5893;5929;5983;5984;6119;6787;6839;6872;7029;7178;7319;7516;7520;7737;8450;8493;8738;8846;9025;9070;9246;9320;9575;9643;9656;10155;10269;10451;11315;22834;22890;23028;23049;23054;23201;23244;23409;25842;25896;26122;28985;29086;29128;51008;51065;51147…	ALKBH3;UBE2L6;DDB1;FEN1;CCND1;FAM168A;KDM4D;DYRK1A;HMGN1;BRAT1;RPA3;XRCC2;FANCL;SPRED2;APLF;NPAS2;ZRANB3;EPC2;RIF1;XRCC5;TRIP12;BOK;RPAIN;RAD51D;ZNF652;PPM1D;GRB2;MAPK1;PARK7;KDM1A;ZMPSTE24;GADD45A;MSH4;VAV3;INTS3;MDM4;RBBP5;INTS7;RFC3;TPT1;SLX4;SMG1;INO80E;TERF2IP;GINS2;FBXO31;MC1R;WRNIP1;TDP2;MDC1;FANCE;RNF8;ASF1A;PLAGL1;SUV39H1;FOXO4;TAF1;MORF4L2;PSMD10;UBE2A;RNF113A;CUL4B;MCTS1;PCBP4;NEK4;PRK…
FP-IFG	IFG	NG	GO:1901566	organonitrogen compound biosynthetic process	1745	217	162.039	1.33919	2.36208e-06	0.00357264	1.50228e-05	31;43;48;89;100;111;135;176;208;230;351;384;435;468;811;1040;1158;1455;1654;1734;1756;1936;1982;1984;2079;2132;2185;2356;2529;2629;2673;2687;2744;2766;2819;2875;2915;2935;2937;2941;2947;2954;3073;3190;3208;3615;3642;3692;3939;4076;4548;4837;4848;4881;4946;5027;5036;5122;5130;5155;5164;5207;5230;5464;5571;5580;5588;5594;5611;5813;5936;5997;6128;6129;6152;6160;6181;6183;6205;6227;6229;6230;6472;661…	RPLP2;EIF4G2;LDHA;CAPRIN1;HSD17B12;ACCS;EXT2;MRPL16;B3GAT3;ACTN3;RBM4;RBM4B;CARNS1;MRPL21;STARD10;PGM2L1;NARS2;GRM5;AASDHPPT;NNMT;RPS25;RPUSD4;TIRAP;APP;MRPS6;AGPAT3;ASL;SLC25A13;ACHE;MUC12;PLOD3;MRPS33;ADI1;TRIB2;GFPT1;MRPL35;GPAT2;MGAT4A;RPL31;ST6GAL2;RAB3GAP1;SLC25A12;ASNSD1;GLS;PGAP1;MARS2;ABCB6;FARSB;MRPL44;PID1;EIF5A;FXR2;PIGL;ALDOC;ACACA;PGAP3;CASC3;DCAKD;PDK2;RSAD1;TACO1;UNK;MRPL40;MAPK1;…
FP-IFG	IFG	NG	GO:0043604	amide biosynthetic process	745	107	69.1799	1.54669	2.90612e-06	0.00376758	1.68027e-05	31;48;208;351;384;435;468;811;1654;1734;1756;1936;1982;1984;2185;2356;2629;2687;2915;2935;2937;2954;3692;4076;4848;5027;5036;5122;5164;5464;5580;5594;5611;5813;5936;5997;6128;6129;6152;6160;6181;6183;6205;6227;6229;6230;6472;7818;8507;8560;8664;8666;8668;8846;9513;9517;9698;10056;10558;10605;22794;23173;23185;23708;26164;26523;28977;28985;51065;51121;51144;51204;51258;51318;51372;51650;54505;5452…	RPLP2;EIF4G2;CAPRIN1;HSD17B12;MRPL16;RBM4;RBM4B;CARNS1;MRPL21;NARS2;GRM5;RPS25;RPUSD4;APP;MRPS6;ASL;MRPS33;MRPL35;RPL31;ASNSD1;MARS2;FARSB;MRPL44;EIF5A;FXR2;ACACA;CASC3;PDK2;TACO1;UNK;MRPL40;MAPK1;GGT5;EIF3D;ATF4;PUM1;EIF3I;AGO4;AGO1;TARS2;GBA;DAP3;RGS2;IARS2;DEGS1;DNAJC3;GSPT1;MRPS18A;DMD;DDX3X;GSPT2;MCTS1;MRPS25;TMA7;PRKCD;RPL24;RPL39L;ACO1;SPTLC1;FPGS;MRPL51;MRPS35;PA2G4;SHMT2;CNOT2;MRPL42;RPL…
FP-IFG	IFG	NG	GO:2000573	positive regulation of DNA biosynthetic process	66	19	6.12869	3.10017	5.3621e-06	0.00608263	2.33475e-05	908;2185;3320;3326;5063;5073;5155;5588;5594;5983;5984;7203;7520;10574;10576;10728;22948;50507;63922	NOX4;CCT6A;CCT7;XRCC5;MAPK1;PDGFB;CCT3;RFC3;CHTF18;PARN;HSP90AB1;PAK3;RFC4;PTGES3;CCT2;HSP90AA1;PTK2B;PRKCQ;CCT5
FP-IFG	IFG	NG	GO:0009628	response to abiotic stimulus	1110	146	103.073	1.41647	7.30781e-06	0.00636813	2.88681e-05	100;191;208;231;317;329;351;429;468;595;598;624;632;654;891;929;952;1040;1196;1407;1410;1642;1647;1654;1756;1789;1936;2034;2115;2185;2237;2288;2629;2766;2767;2776;2885;2903;3066;3150;3157;3208;3291;3303;3305;3313;3320;3326;3337;3654;3751;3760;3939;4089;4099;4157;4194;4763;4923;5021;5027;5111;5230;5327;5424;5475;5501;5594;5611;5664;5796;5894;5931;5936;5970;6119;6546;6750;6782;6839;6872;7040;7266;7…	RIC8A;LDHA;DDB1;FEN1;RELA;RBM4;RBM4B;CCND1;NOX4;KDM4D;BIRC2;CRYAB;HSPA13;APP;HMGN1;BRAT1;RPA3;ETV1;CHCHD2;VGF;TFEC;KCND2;AKR1B1;CNTNAP2;XRCC2;DNAJB6;SLC8A1;EPAS1;ZRANB3;KCNJ3;STK39;XRCC5;TRPV3;UNC119;NF1;TCAP;DNAJC7;NPEPPS;PPM1D;GRB2;MAPK1;ATF4;PKDREJ;PER3;KDM1A;HPCA;ZMPSTE24;GADD45A;DNAJB4;DDAH1;INTS3;ADAM15;GBA;CLK2;BGLAP;GPR52;MDM4;INTS7;PSEN2;EGLN1;SMAD4;GJB6;HSPH1;TRIM13;SLITRK6;DNAJC3;GRIN2…
FP-IFG	IFG	NG	GO:0034613	cellular protein localization	1805	220	167.61	1.31257	8.17862e-06	0.00636813	3.1335e-05	60;163;164;208;293;379;402;406;598;682;811;908;998;1122;1128;1176;1315;1399;1540;1654;1756;1857;1891;1984;2258;2898;2903;2905;3208;3295;3305;3320;3326;3551;3692;3831;3839;3843;3911;4035;4038;4218;4763;4905;4924;4926;4928;4946;5036;5190;5357;5569;5580;5594;5796;5813;5885;5899;5901;6128;6129;6152;6160;6181;6205;6227;6229;6230;6242;6429;6642;6730;6844;7029;7040;7203;7385;7414;7520;7871;8029;8310;841…	RPLP2;NUP98;ARNTL;COPB1;LRP4;B3GAT3;CHRM1;ARL2;SNX15;NUMA1;C2CD3;RAB39A;TIMM8B;ZW10;RPS25;MORC3;ACTB;SCIN;CCT6A;CNTNAP2;DNAJB6;ITGB1BP1;DNAJC27;RAB10;CCDC88A;CCT7;RTKN;RPL31;RALB;LYPD1;RAB3GAP1;XRCC5;PID1;MLPH;RABEP1;RPAIN;EIF5A;VAMP2;ARHGAP44;TOM1L2;NF1;AP2B1;CASC3;ARL4D;NSF;NPEPPS;GRIN2C;SRP68;CRKL;MAPK1;RAB36;TBC1D22A;ICMT;PARK7;ATP13A2;CDC42;KDM1A;SRRM1;ZDHHC18;SYTL1;SRSF4;HPCA;MACF1;SZT2;NDC…
FP-IFG	IFG	NG	GO:0070727	cellular macromolecule localization	1815	221	168.539	1.31127	8.32001e-06	0.00636813	3.16858e-05	60;163;164;208;293;379;402;406;598;682;811;908;998;1122;1128;1176;1315;1399;1540;1654;1756;1857;1891;1984;2258;2898;2903;2905;3208;3295;3305;3320;3326;3551;3692;3831;3839;3843;3911;4035;4038;4218;4763;4905;4924;4926;4928;4946;5036;5190;5357;5394;5569;5580;5594;5796;5813;5885;5899;5901;6128;6129;6152;6160;6181;6205;6227;6229;6230;6242;6429;6642;6730;6844;7029;7040;7203;7385;7414;7520;7871;8029;831…	RPLP2;NUP98;ARNTL;COPB1;LRP4;B3GAT3;CHRM1;ARL2;SNX15;NUMA1;C2CD3;RAB39A;TIMM8B;ZW10;RPS25;MORC3;ACTB;SCIN;CCT6A;CNTNAP2;DNAJB6;ITGB1BP1;DNAJC27;RAB10;CCDC88A;CCT7;RTKN;RPL31;RALB;LYPD1;RAB3GAP1;XRCC5;PID1;MLPH;RABEP1;RPAIN;EIF5A;VAMP2;ARHGAP44;TOM1L2;NF1;AP2B1;CASC3;ARL4D;NSF;NPEPPS;GRIN2C;SRP68;CRKL;MAPK1;RAB36;TBC1D22A;ICMT;PARK7;EXOSC10;ATP13A2;CDC42;KDM1A;SRRM1;ZDHHC18;SYTL1;SRSF4;HPCA;MACF1;…
FP-IFG	IFG	NG	GO:0006259	DNA metabolic process	950	128	88.2159	1.45098	8.59596e-06	0.00636813	3.21899e-05	43;86;317;466;908;998;1054;1642;1647;1775;1789;2178;2185;2237;2736;3149;3150;3183;3320;3326;4157;4173;4438;4862;4928;5063;5073;5111;5155;5394;5424;5558;5580;5582;5588;5594;5813;5885;5892;5893;5901;5931;5983;5984;6119;6594;7040;7203;7292;7319;7516;7520;7737;8099;8450;8493;8846;8940;9025;9131;9246;9320;9643;9656;10155;10269;10574;10576;10664;10728;10735;11022;11315;22803;22890;22948;23028;23049;230…	NUP98;ALKBH3;UBE2L6;DDB1;FEN1;FAM168A;NOX4;KDM4D;HMGN1;RPA3;CCT6A;ACHE;XRCC2;CCDC88A;FANCL;APLF;CCT7;NPAS2;GLI2;ZRANB3;EPC2;RIF1;XRCC5;TRIP12;RPAIN;NT5M;RAD51D;DBF4B;PPM1D;MAPK1;TOP3B;PDGFB;PARK7;EXOSC10;CDC42;KDM1A;ZMPSTE24;GADD45A;MSH4;TDRKH;INTS3;CCT3;TNFSF4;RFC3;NUDT15;CHTF18;DNASE1L2;SLX4;PARN;SMG1;ERI2;INO80E;CTCF;TERF2IP;GINS2;MC1R;WRNIP1;TDP2;MDC1;FANCE;RNF8;HSP90AB1;PRIM2;ORC3;ASF1A;RBBP…
FP-IFG	IFG	NG	GO:0043043	peptide biosynthetic process	616	90	57.2011	1.5734	9.12239e-06	0.00636813	3.29058e-05	48;208;351;468;811;1654;1734;1756;1936;1982;1984;2185;2687;2915;2935;2937;3692;4076;4848;5036;5122;5464;5594;5611;5813;5936;5997;6128;6129;6152;6160;6181;6183;6205;6227;6229;6230;6472;7818;8507;8664;8666;8668;8846;9513;9698;10056;10605;22794;23173;23185;23708;26164;26523;28977;28985;51065;51121;51204;51258;51318;51372;51650;54505;54948;55168;55699;57571;60488;64432;64963;64968;64976;64979;65080;7…	RPLP2;EIF4G2;CAPRIN1;MRPL16;RBM4;RBM4B;CARNS1;MRPL21;NARS2;GRM5;RPS25;RPUSD4;APP;MRPS6;MRPS33;MRPL35;RPL31;MARS2;FARSB;MRPL44;EIF5A;FXR2;CASC3;TACO1;UNK;MRPL40;MAPK1;GGT5;EIF3D;ATF4;PUM1;EIF3I;AGO4;AGO1;TARS2;DAP3;RGS2;IARS2;DNAJC3;GSPT1;MRPS18A;DMD;DDX3X;GSPT2;MCTS1;MRPS25;TMA7;RPL24;RPL39L;ACO1;MRPL51;MRPS35;PA2G4;SHMT2;CNOT2;MRPL42;RPL6;ALKBH1;DIO2;EIF2AK4;RPS27L;MTFMT;MRPS11;TICRR;GSS;EIF6;LS…
FP-IFG	IFG	NG	GO:0007049	cell cycle	1716	209	159.346	1.31161	1.49639e-05	0.00969981	4.51044e-05	60;116;208;317;329;351;402;406;429;595;598;811;891;900;996;998;1104;1389;1407;1457;1540;1642;1647;1654;1845;1871;1982;2079;2237;2619;2935;3303;3320;3326;3621;3642;3843;4173;4194;4303;4335;4438;4752;4848;4926;5036;5048;5111;5119;5127;5128;5155;5325;5424;5501;5558;5569;5571;5578;5580;5594;5629;5716;5796;5885;5892;5899;5901;5931;5983;5984;5997;6119;6152;6242;6477;6478;6733;6787;6839;6867;6872;7029;7…	EIF4G2;ARNTL;DDB1;FEN1;ARL2;CCND1;NUMA1;ARAP1;C2CD3;BIRC2;ZW10;APP;ACTB;RPA3;TBRG4;SRPK2;XRCC2;ANKRD53;RTKN;MITD1;RALB;RIF1;CUL3;MNT;PAFAH1B1;PHF23;TOM1L2;UNC119;CRLF3;SUZ12;ZNF207;RAD51D;DUSP3;DBF4B;HEXIM1;CDC27;PPP1R9B;PPM1D;PRKCA;SIRT7;MAPK1;PDGFB;PIM3;CDC42;NUDC;RCC1;PUM1;AGO4;CDCA8;ZMPSTE24;NDC1;ITGB3BP;GADD45A;MSH4;USP33;SH3GLB1;TDRKH;INTS3;JTB;RGS2;MDM4;INTS7;PROX1;MAP10;ADCYAP1;CABLES1;PA…
FP-IFG	IFG	NG	GO:0006412	translation	593	86	55.0653	1.56178	1.90948e-05	0.0114968	5.10264e-05	48;208;351;468;811;1654;1734;1936;1982;1984;2185;2687;2915;2935;3692;4076;4848;5036;5464;5594;5611;5813;5936;5997;6128;6129;6152;6160;6181;6183;6205;6227;6229;6230;6472;7818;8507;8664;8666;8668;8846;9513;9698;10056;10605;22794;23173;23185;23708;26164;26523;28977;28985;51065;51121;51204;51258;51318;51372;51650;54505;54948;55168;55699;60488;64432;64963;64968;64976;64979;65080;79731;80222;83759;8488…	RPLP2;EIF4G2;CAPRIN1;MRPL16;RBM4;RBM4B;MRPL21;NARS2;GRM5;RPS25;RPUSD4;APP;MRPS6;MRPS33;MRPL35;RPL31;MARS2;FARSB;MRPL44;EIF5A;FXR2;CASC3;TACO1;UNK;MRPL40;MAPK1;GGT5;EIF3D;ATF4;PUM1;EIF3I;AGO4;AGO1;TARS2;DAP3;RGS2;IARS2;DNAJC3;GSPT1;MRPS18A;DDX3X;GSPT2;MCTS1;MRPS25;TMA7;RPL24;RPL39L;ACO1;MRPL51;MRPS35;PA2G4;SHMT2;CNOT2;MRPL42;RPL6;ALKBH1;DIO2;EIF2AK4;RPS27L;MTFMT;MRPS11;TICRR;EIF6;LSM14B;MTG2;RPS21…
FP-IFG	IFG	NG	GO:0051054	positive regulation of DNA metabolic process	218	40	20.2432	1.97597	2.16083e-05	0.0114968	5.51922e-05	466;908;998;1054;2185;2736;3320;3326;4862;5063;5073;5111;5155;5580;5582;5588;5594;5983;5984;7040;7203;7292;7520;9025;10155;10574;10576;10728;22948;23201;29086;50507;54726;55183;55693;63922;79035;80174;84464;200558	FAM168A;NOX4;KDM4D;CCT6A;APLF;CCT7;NPAS2;GLI2;RIF1;XRCC5;DBF4B;MAPK1;PDGFB;CDC42;CCT3;TNFSF4;RFC3;CHTF18;SLX4;PARN;RNF8;HSP90AB1;PAK3;PRKCD;RFC4;ATF1;NABP2;PTGES3;CCT2;HSP90AA1;PCNA;PTK2B;OTUD4;PRKCQ;BABAM1;CEBPG;TGFB1;PRKCG;TRIM28;CCT5
FP-IFG	IFG	NG	GO:0090407	organophosphate biosynthetic process	648	92	60.1726	1.52894	2.28853e-05	0.0114968	5.73033e-05	31;43;89;100;111;117;135;230;1040;1158;2079;2185;2549;2710;2819;2885;2954;3157;3208;3358;3615;3692;3706;3939;3992;4837;4881;4923;4952;5027;5130;5155;5164;5207;5230;5291;5571;5594;6901;7040;7086;8473;8604;8818;9362;9487;9517;9519;9896;10026;10165;10554;10558;10809;11332;23262;26289;26751;51020;51144;51181;51477;51604;53354;54704;54872;54947;55022;55500;56894;57515;57664;59338;66036;79877;80055;802…	LDHA;HSD17B12;FADS1;ACTN3;STARD10;PGM2L1;NNMT;AGPAT3;ADCYAP1R1;SLC25A13;ACHE;SH3YL1;GPAT2;SLC25A12;PGAP1;PID1;PIGL;ALDOC;ACACA;PGAP3;DCAKD;PDK2;GRB2;DCXR;MAPK1;ADORA2A;PDGFB;ACOT7;HPCA;PIGK;AK5;NPR1;LPCAT2;AGPAT1;SLC35B2;AK9;FIG4;NUS1;SERINC1;HDDC2;TBPL1;SERAC1;GK;PFKFB1;OGT;UPRT;PGK1;HTR2C;OCRL;TAZ;IMPDH2;TKT;ADCY5;PIK3CB;GK5;LIPH;PCYT1A;SPTLC1;DPM2;ETNK1;PRKAG1;GPD1;P2RX7;CPNE6;ERH;GSTZ1;SPTLC2…
FP-IFG	IFG	NG	GO:0009057	macromolecule catabolic process	1331	167	123.595	1.35119	2.42112e-05	0.0114968	5.86621e-05	163;176;317;329;406;891;996;1457;1540;1642;1775;2043;2185;2237;2629;2903;2905;2935;2990;3073;3183;3303;3320;3326;4035;4189;4194;4848;4905;4946;5027;5073;5094;5394;5578;5580;5582;5611;5684;5685;5691;5693;5699;5700;5713;5716;5970;6049;6128;6129;6152;6160;6181;6205;6227;6229;6230;6448;6477;6478;6613;6642;6782;6872;6992;7040;7186;7319;7345;8372;8450;8452;8453;8473;8507;8993;9025;9097;9101;9131;9184;9…	RPLP2;ARNTL;UBE2L6;DDB1;FEN1;RELA;RNASEH2C;PGM2L1;BIRC2;RPS25;TIRAP;HSPA13;TBRG4;GUSB;DNAJB9;WDR91;TRIB2;FBXO11;PELI1;LYG1;RPL31;EPHA4;CUL3;TRIP12;NEU4;FXR2;AP2B1;PSMB3;CASC3;NSF;CDC27;SMG8;PRKCA;GRIN2C;SUMO2;SGSH;PARK7;EXOSC10;ATP13A2;PNRC2;PUM1;RNF19B;AGO4;AGO1;THRAP3;ZMPSTE24;USP33;SH3GLB1;GBA;UBQLN4;MDM4;EGLN1;USP14;RNF165;SOCS6;RNF6;PAN3;NUDT15;TRIM13;DNAJC3;DNASE1L2;KCTD5;CARHSP1;GRIN2A;GSP…
FP-IFG	IFG	NG	GO:1900034	regulation of cellular response to heat	44	14	4.08579	3.42651	2.64771e-05	0.0114968	6.10837e-05	1410;2288;3303;3305;3320;3326;3337;5594;6119;7266;9530;10049;10728;10808	CRYAB;RPA3;DNAJB6;DNAJC7;MAPK1;HSPH1;HSPA1L;HSPA1A;HSP90AB1;FKBP4;PTGES3;HSP90AA1;BAG4;DNAJB1
FP-IFG	IFG	NG	GO:0006753	nucleoside phosphate metabolic process	633	90	58.7797	1.53114	2.65435e-05	0.0114968	6.10837e-05	31;89;100;111;116;135;230;526;891;952;954;1040;1267;1350;2079;2766;2819;2954;3094;3157;3208;3295;3303;3615;3692;3939;4625;4694;4700;4702;4704;4709;4710;4714;4717;4726;4837;4881;5027;5164;5207;5230;5571;5594;5901;6472;6901;7040;7086;7381;7385;7388;8473;8604;8803;9519;9615;10165;10554;10845;10846;11315;11332;22978;25830;25996;26289;29796;51020;51144;51181;53343;53354;54704;55022;55270;56894;56916;5…	LDHA;HSD17B12;ACTN3;PGM2L1;DGAT2;NNMT;REXO2;AGPAT3;SLC25A13;GPAT2;SLC25A12;NDUFB3;PID1;NT5M;ALDOC;ACACA;CNP;DCAKD;PDK2;DCXR;MAPK1;ADORA2A;UQCR10;NDUFA6;SULT4A1;ACOT7;PARK7;HPCA;UQCRH;AK5;NPR1;COA6;ADCYAP1;SUCLA2;NUDT15;UQCRC2;GMPR;HSPA1A;AGPAT1;SLC35B2;AK9;HDDC2;TBPL1;PDE10A;PFKFB1;OGT;UPRT;PGK1;NDUFA1;TAZ;IMPDH2;TKT;NDUFB4;ADCY5;GDA;NDUFA8;ENTPD2;NDUFA9;PRKAG1;GPD1;SHMT2;P2RX7;RAN;MYH7;ERH;GSTZ1…
FP-IFG	IFG	NG	GO:0043603	cellular amide metabolic process	1009	132	93.6946	1.40883	2.66041e-05	0.0114968	6.10837e-05	31;48;208;351;384;435;468;811;1654;1734;1756;1859;1936;1982;1984;2043;2185;2356;2529;2629;2687;2915;2935;2937;2941;2947;2954;3157;3295;3320;3692;3696;4076;4848;5027;5036;5122;5164;5464;5580;5594;5611;5664;5813;5936;5997;6128;6129;6152;6160;6181;6183;6205;6227;6229;6230;6472;7818;7915;8507;8560;8664;8666;8668;8803;8846;9513;9517;9520;9698;10056;10159;10558;10605;11315;11332;22794;23173;23185;23400…	RPLP2;EIF4G2;CAPRIN1;HSD17B12;MRPL16;RBM4;RBM4B;CARNS1;MRPL21;DGAT2;NARS2;GRM5;AASDHPPT;RPS25;RPUSD4;APP;MRPS6;DYRK1A;ITGB8;ASL;GSAP;MRPS33;MRPL35;RPL31;ASNSD1;MARS2;EPHA4;FARSB;MRPL44;NEU4;EIF5A;FXR2;SLC46A1;ACACA;CASC3;NPEPPS;PDK2;TACO1;UNK;MRPL40;MAPK1;GGT5;EIF3D;ATF4;ACOT7;PARK7;ATP13A2;PUM1;EIF3I;AGO4;AGO1;GSTM3;TARS2;GBA;DAP3;RGS2;IARS2;DEGS1;PSEN2;SUCLA2;DNAJC3;GSPT1;ALDH5A1;MRPS18A;GSTA4;…
FP-IFG	IFG	NG	GO:0009117	nucleotide metabolic process	627	89	58.2225	1.52862	3.12963e-05	0.0122422	6.66481e-05	31;89;100;111;116;135;230;526;891;952;1040;1267;1350;2079;2766;2819;2954;3094;3157;3208;3295;3303;3615;3692;3939;4625;4694;4700;4702;4704;4709;4710;4714;4717;4726;4837;4881;5027;5164;5207;5230;5571;5594;5901;6472;6901;7040;7086;7381;7385;7388;8473;8604;8803;9519;9615;10165;10554;10845;10846;11315;11332;22978;25830;25996;26289;29796;51020;51144;51181;53343;53354;54704;55022;55270;56894;56916;56953…	LDHA;HSD17B12;ACTN3;PGM2L1;DGAT2;NNMT;REXO2;AGPAT3;SLC25A13;GPAT2;SLC25A12;NDUFB3;PID1;NT5M;ALDOC;ACACA;CNP;DCAKD;PDK2;DCXR;MAPK1;ADORA2A;UQCR10;NDUFA6;SULT4A1;ACOT7;PARK7;HPCA;UQCRH;AK5;NPR1;COA6;ADCYAP1;SUCLA2;NUDT15;UQCRC2;GMPR;HSPA1A;AGPAT1;SLC35B2;AK9;HDDC2;TBPL1;PDE10A;PFKFB1;OGT;UPRT;PGK1;NDUFA1;TAZ;IMPDH2;TKT;NDUFB4;ADCY5;GDA;NDUFA8;NDUFA9;PRKAG1;GPD1;SHMT2;P2RX7;RAN;MYH7;ERH;GSTZ1;CLPX;A…
FP-IFG	IFG	NG	GO:1901605	alpha-amino acid metabolic process	214	39	19.8718	1.96258	3.19273e-05	0.0122422	6.72079e-05	191;384;435;1158;2356;2572;2673;2687;2744;2875;2954;4548;5033;6472;6535;6611;7915;8604;8974;8985;9945;11315;23409;23464;23576;29920;50507;51380;54529;54583;55256;57571;60496;64087;84680;85007;113675;123688;441024	ACCS;CARNS1;NOX4;AASDHPPT;ASL;PLOD3;ADI1;GFPT1;SLC25A12;ASNSD1;GLS;GGT5;GCAT;PARK7;DDAH1;PYCR2;EGLN1;MTR;ALDH5A1;SMS;SLC6A8;FPGS;CSAD;SHMT2;SDSL;SIRT4;ARG2;GSTZ1;HYKK;AHCY;GPT;MTHFD2L;GAD2;P4HA1;CKM;MCCC2;P4HA2;PHYKPL;GFPT2
FP-IFG	IFG	NG	GO:0070647	protein modification by small protein conjugation or removal	1004	131	93.2303	1.40512	3.23761e-05	0.0122422	6.75121e-05	60;86;329;996;998;1407;1540;1642;3303;3320;3326;4089;4194;4303;5111;5582;5684;5685;5691;5693;5699;5700;5713;5716;5970;5987;6049;6472;6477;6478;6596;6613;6872;6992;7186;7319;7345;7737;8315;8450;8452;8453;8473;8507;8535;8916;9025;9040;9097;9101;9246;9306;9320;9373;9520;9709;9738;9817;9861;9986;10016;10054;10155;10206;10362;10363;10454;10517;10670;10892;11261;11275;11315;23028;23032;23168;23291;2351…	UBE2L6;DDB1;RELA;RCE1;BIRC2;ACTB;KLHL7;FBXO11;FANCL;PELI1;KCMF1;DCAF17;CUL3;TRIP12;PHF23;FBXW10;WSB1;SUZ12;RHOT1;PSMB3;KLHL10;CDC27;NPEPPS;SUMO2;CBX4;TAB1;KLHL17;PARK7;CDC42;KDM1A;RNF19B;MYSM1;USP33;DCAF8;MDM4;USP14;RNF165;SMAD4;MALT1;SOCS6;RNF6;TRIM13;CCP110;USP31;INO80E;SIAH1;CYLD;HERPUD1;PSMB10;PSMD7;FBXO31;TRIM27;PPP1R11;HSPA1A;RNF8;HSP90AB1;ZNF451;UBE3D;PJA1;FOXO4;TAF1;OGT;PSMD10;UBE2A;RNF11…
FP-IFG	IFG	NG	GO:0080135	regulation of cellular response to stress	649	91	60.2654	1.50999	4.08206e-05	0.014698	7.79636e-05	351;384;406;468;598;624;666;998;1054;1388;1407;1410;1540;1647;1845;1857;1859;2043;2185;2288;2898;2907;3190;3303;3305;3320;3326;3337;3476;4189;4294;4317;4862;5048;5111;5580;5582;5594;5611;5716;5792;5893;6119;6696;6787;7143;7178;7186;7266;8321;9025;9097;9175;9258;9320;9448;9530;9709;9839;10049;10134;10155;10269;10550;10728;10808;11184;11221;11315;22846;23028;23043;23049;23201;23334;23576;29086;2997…	ARNTL;FAM168A;KDM4D;MMP8;CRYAB;TIRAP;APP;DYRK1A;RPA3;CHCHD2;FZD1;DNAJB9;DNAJB6;SPRED2;NPAS2;MAP4K4;ZEB2;RIF1;EPHA4;TRIP12;BOK;PAFAH1B1;DNAJC7;DUSP3;MAPK1;ATF4;PARK7;CDC42;KDM1A;ZMPSTE24;SZT2;PTPRF;TXNDC12;GADD45A;DDAH1;TNR;DUSP10;AIDA;USP14;HSPH1;TPT1;DNAJC3;SMG1;CYLD;HERPUD1;MLKL;TERF2IP;WRNIP1;HSPA1L;HSPA1A;ATF6B;RNF8;HSP90AB1;GRIK2;NCOA7;IGBP1;PSMD10;BCAP31;NEK4;PRKCD;ARL6IP5;TNIK;DVL3;MAP3K13…
FP-IFG	IFG	NG	GO:1901565	organonitrogen compound catabolic process	1232	155	114.402	1.35487	4.211e-05	0.014698	7.92366e-05	36;100;163;176;191;329;384;406;891;996;1457;1540;1642;2043;2185;2572;2629;2687;2744;2875;2903;2905;2954;2990;3073;3094;3303;3320;3326;3990;4035;4128;4189;4194;4905;4946;5027;5094;5580;5582;5611;5684;5685;5691;5693;5699;5700;5713;5716;5970;6049;6448;6472;6477;6478;6613;6642;6782;6872;6992;7040;7186;7319;7345;7915;8029;8372;8450;8452;8453;8473;8507;8993;9025;9097;9101;9184;9246;9306;9320;9373;9520;…	ARNTL;UBE2L6;DDB1;RELA;CARNS1;BIRC2;HSPA13;GUSB;DNAJB9;WDR91;TRIB2;FBXO11;PELI1;LYG1;GLS;EPHA4;CUL3;TRIP12;NEU4;NT5M;AP2B1;PSMB3;NSF;CDC27;NPEPPS;GRIN2C;SUMO2;SGSH;GGT5;GCAT;ACOT7;PARK7;ATP13A2;RNF19B;ZMPSTE24;USP33;DDAH1;GBA;UBQLN4;MDM4;EGLN1;USP14;ENOSF1;RNF165;SOCS6;RNF6;NUDT15;TRIM13;DNAJC3;KCTD5;GRIN2A;USP31;BCKDK;SIAH1;CYLD;HERPUD1;PSMB10;VPS4A;PSMD7;FBXO31;BANP;ALDH5A1;PPP1R11;HSPA1A;RNF8;…
FP-IFG	IFG	NG	GO:0006518	peptide metabolic process	759	103	70.4799	1.46141	4.97222e-05	0.0162996	8.78426e-05	48;208;351;468;811;1654;1734;1756;1859;1936;1982;1984;2043;2185;2687;2915;2935;2937;2941;2947;2954;3320;3692;4076;4848;5036;5122;5464;5594;5611;5664;5813;5936;5997;6128;6129;6152;6160;6181;6183;6205;6227;6229;6230;6472;7818;7915;8507;8664;8666;8668;8846;9513;9520;9698;10056;10159;10605;11315;22794;23173;23185;23400;23708;26164;26523;28977;28985;51065;51121;51204;51258;51318;51372;51650;54103;5450…	RPLP2;EIF4G2;CAPRIN1;MRPL16;RBM4;RBM4B;CARNS1;MRPL21;NARS2;GRM5;RPS25;RPUSD4;APP;MRPS6;DYRK1A;GSAP;MRPS33;MRPL35;RPL31;MARS2;EPHA4;FARSB;MRPL44;EIF5A;FXR2;CASC3;NPEPPS;TACO1;UNK;MRPL40;MAPK1;GGT5;EIF3D;ATF4;PARK7;ATP13A2;PUM1;EIF3I;AGO4;AGO1;GSTM3;TARS2;DAP3;RGS2;IARS2;PSEN2;DNAJC3;GSPT1;ALDH5A1;MRPS18A;GSTA4;DMD;ATP6AP2;DDX3X;GSPT2;MCTS1;MRPS25;TMA7;RPL24;RPL39L;ACO1;MRPL51;MRPS35;PA2G4;SHMT2;CN…
FP-IFG	IFG	NG	GO:0010257	NADH dehydrogenase complex assembly	58	16	5.38582	2.97077	5.20867e-05	0.0162996	9.05113e-05	4694;4700;4702;4704;4709;4710;4714;4717;4726;6901;28976;29078;29090;51079;51295;51300	NDUFB3;NDUFA6;TIMM21;NDUFAF4;NDUFA1;TAZ;TIMMDC1;NDUFB4;ACAD9;NDUFA8;NDUFA9;NDUFC1;NDUFB8;ECSIT;NDUFA13;NDUFS6
FP-IFG	IFG	NG	GO:0032981	mitochondrial respiratory chain complex I assembly	58	16	5.38582	2.97077	5.20867e-05	0.0162996	9.05113e-05	4694;4700;4702;4704;4709;4710;4714;4717;4726;6901;28976;29078;29090;51079;51295;51300	NDUFB3;NDUFA6;TIMM21;NDUFAF4;NDUFA1;TAZ;TIMMDC1;NDUFB4;ACAD9;NDUFA8;NDUFA9;NDUFC1;NDUFB8;ECSIT;NDUFA13;NDUFS6
FP-IFG	IFG	NG	GO:0009408	response to heat	138	28	12.8145	2.18502	5.87916e-05	0.0169912	9.66188e-05	929;1410;2288;3066;3303;3305;3313;3320;3326;3337;3654;4763;5594;5931;6119;6750;6782;7266;9530;10016;10049;10294;10728;10808;11080;22797;55466;162514	CRYAB;HSPA13;RPA3;TFEC;DNAJB6;TRPV3;NF1;DNAJC7;MAPK1;DNAJB4;HSPH1;DNAJA2;HSPA1L;HSPA1A;HSP90AB1;HDAC2;RBBP7;IRAK1;SST;FKBP4;PTGES3;HSP90AA1;DNAJA4;BAG4;DNAJB1;PDCD6;HSPA9;CD14
FP-IFG	IFG	NG	GO:0033108	mitochondrial respiratory chain complex assembly	90	21	8.3573	2.51277	5.92928e-05	0.0169912	9.71913e-05	4694;4700;4702;4704;4709;4710;4714;4717;4726;6901;7381;10063;28976;29078;29090;29796;51079;51241;51295;51300;84987	NDUFB3;UQCR10;NDUFA6;TIMM21;NDUFAF4;NDUFA1;TAZ;TIMMDC1;COX17;NDUFB4;ACAD9;NDUFA8;NDUFA9;COX14;COX16;UQCRB;NDUFC1;NDUFB8;ECSIT;NDUFA13;NDUFS6
FP-IFG	IFG	NG	GO:0046034	ATP metabolic process	236	41	21.9147	1.87089	6.33931e-05	0.0169912	0.000102239	89;116;230;526;891;1350;2819;3303;3692;3939;4625;4694;4700;4702;4704;4709;4710;4714;4717;4726;5027;5207;5230;5571;6472;6901;7040;7381;7385;7388;8473;8604;10165;10845;11315;26289;29796;55022;221264;283209;388753	LDHA;ACTN3;PGM2L1;SLC25A13;SLC25A12;NDUFB3;PID1;ALDOC;UQCR10;NDUFA6;PARK7;UQCRH;AK5;COA6;ADCYAP1;UQCRC2;HSPA1A;AK9;PFKFB1;OGT;PGK1;NDUFA1;TAZ;NDUFB4;NDUFA8;NDUFA9;PRKAG1;GPD1;SHMT2;P2RX7;MYH7;CLPX;EIF6;ATP6V1B2;UQCRB;NDUFC1;NDUFB8;TGFB1;NDUFS6;CCNB1;COX7C
FP-IFG	IFG	NG	GO:0055086	nucleobase-containing small molecule metabolic process	710	97	65.9298	1.47126	6.35748e-05	0.0169912	0.000102239	31;89;100;111;116;135;191;230;526;891;952;954;1040;1267;1350;2079;2673;2745;2766;2819;2954;3094;3157;3208;3295;3303;3615;3692;3939;4625;4694;4700;4702;4704;4709;4710;4714;4717;4726;4837;4881;5027;5164;5207;5230;5571;5594;5901;6472;6901;7040;7086;7381;7385;7388;8473;8604;8803;9519;9615;9945;10165;10554;10845;10846;11315;11332;22875;22978;23028;25830;25996;26289;29796;51020;51144;51181;53343;53354;…	LDHA;HSD17B12;ACTN3;PGM2L1;DGAT2;NNMT;REXO2;AGPAT3;SLC25A13;GFPT1;GPAT2;SLC25A12;NDUFB3;PID1;NT5M;ALDOC;ACACA;CNP;DCAKD;PDK2;DCXR;MAPK1;ADORA2A;UQCR10;NDUFA6;SULT4A1;ACOT7;PARK7;KDM1A;HPCA;UQCRH;AK5;NPR1;COA6;ADCYAP1;SUCLA2;NUDT15;UQCRC2;GMPR;HSPA1A;AGPAT1;SLC35B2;ENPP4;AK9;HDDC2;TBPL1;PDE10A;PFKFB1;OGT;UPRT;PGK1;NDUFA1;TAZ;IMPDH2;TKT;NDUFB4;ADCY5;GDA;NDUFA8;ENTPD2;NDUFA9;PRKAG1;GPD1;SHMT2;P2RX7;…
FP-IFG	IFG	NG	GO:0031175	neuron projection development	936	122	86.9159	1.40366	6.36585e-05	0.0169912	0.000102239	116;135;351;466;682;952;998;1123;1267;1398;1399;1523;1857;2043;2045;2046;2115;2185;2258;2288;2335;2549;2629;2736;2885;3066;3320;3326;3706;4035;4038;4076;4089;4099;4218;4548;4692;4752;4885;5048;5063;5127;5274;5291;5335;5578;5588;5594;5792;5796;5800;5997;6049;6092;6152;6376;6477;6586;6696;7143;7345;7414;8321;8450;8507;8826;8846;9175;9211;9253;9362;9373;9423;9448;9499;9637;9693;9839;9896;9912;10129;…	CAPRIN1;LRP4;RTN4RL2;SSH3;APP;ETV1;DDX56;FZD1;NPTX2;CUX1;CNTNAP2;RAB10;FEZ2;CCDC88A;MAP4K4;GLI2;ZEB2;CHN1;FN1;EPHA4;EFHD1;CRK;PAFAH1B1;NTN1;ARHGAP44;CNP;PPP1R9B;PRKCA;GRB2;CRKL;MAPK1;ADORA2A;NPTXR;ATXN10;CDC42;EPHA8;KDM1A;MACF1;SZT2;PTPRF;USP33;GBA;TNR;RGS2;MTR;ADCYAP1;RNF165;SMAD4;RNF6;FRY;NEK3;SLITRK6;FARP1;TBC1D24;SIAH1;CX3CL1;FBXO31;FLOT1;HSP90AB1;TMEM30A;EPHA7;FIG4;HDAC2;PTPRK;CDK16;PAK3;CUL…
FP-IFG	IFG	NG	GO:0065003	protein-containing complex assembly	1767	210	164.082	1.27985	6.62979e-05	0.0171901	0.000105414	31;43;163;317;329;402;466;607;666;811;817;891;998;1104;1398;1410;1429;1460;1540;1642;1654;1756;1767;1859;2153;2185;2258;2288;2335;2629;2741;2744;2885;3052;3303;3320;3326;3615;3642;3654;3692;3738;3739;3751;3755;3839;4038;4089;4194;4694;4700;4702;4704;4709;4710;4714;4717;4726;4848;4905;4926;4928;5027;5063;5580;5716;5893;5894;5899;5929;5931;5987;6119;6128;6152;6376;6472;6529;6597;6624;6633;6636;6733…	NUP98;KCNA4;LRP4;DDB1;ARL2;NUMA1;BIRC2;CRYAB;ZW10;DYRK1A;FSCN1;RPA3;SCIN;ACHE;SRPK2;KCND2;LRRC61;ACTR3B;ITGB1BP1;TSPYL6;ANKRD53;RALB;NCKAP1;GLS;NDUFB3;FN1;FARSB;CUL3;BOK;CRK;VAMP2;ZNF207;CCT6B;AP2B1;ACACA;TCAP;NSF;GRB2;DCXR;UQCR10;EIF3D;NDUFA6;ATXN10;PARK7;CDC42;SRSF10;RCC1;EIF3I;AGO4;AGO1;TEKT2;NDC1;ITGB3BP;CRYZ;SH3GLB1;KCNA3;BCL9;GBA;CCT3;F5;KIFAP3;TNNT2;MDM4;RBBP5;COA6;COLEC12;MYOM1;SMAD4;MALT…
FP-IFG	IFG	NG	GO:0034605	cellular response to heat	98	22	9.10017	2.41754	7.44697e-05	0.0187726	0.000113308	1410;2288;3066;3303;3305;3313;3320;3326;3337;3654;4763;5594;5931;6119;6782;7266;9530;10016;10049;10728;10808;22797	CRYAB;HSPA13;RPA3;TFEC;DNAJB6;NF1;DNAJC7;MAPK1;HSPH1;HSPA1L;HSPA1A;HSP90AB1;HDAC2;RBBP7;IRAK1;FKBP4;PTGES3;HSP90AA1;BAG4;DNAJB1;PDCD6;HSPA9
FP-IFG	IFG	NG	GO:0072657	protein localization to membrane	590	83	54.7867	1.51497	7.87251e-05	0.0193089	0.000116984	60;163;208;598;682;1399;2258;2898;2903;2905;3208;3320;3551;3911;4035;4038;4218;4905;5357;6128;6129;6152;6160;6181;6205;6227;6229;6230;6730;6844;7029;7040;7871;8417;9135;9211;9270;9312;9375;9528;9530;9693;9912;10098;10133;10211;10484;10890;11261;22844;22871;22930;23043;23062;23167;23463;23499;23513;25782;26060;26520;27183;29800;30846;51079;51100;51125;51762;55022;55176;57728;64083;64112;84243;8493…	RPLP2;LRP4;RPS25;ACTB;ITGB1BP1;RAB10;RPL31;LYPD1;RAB3GAP1;PID1;RABEP1;VAMP2;ARHGAP44;AP2B1;NSF;GRIN2C;SRP68;CRKL;ICMT;ZDHHC18;HPCA;MACF1;TMEM59;ATG4C;SH3GLB1;RAB3GAP2;CNST;ZDHHC20;TM9SF2;GRIN2A;GGA2;ZDHHC1;VPS4A;FLOT1;GRIK2;STX7;FGF13;APPL1;SLMAP;RPL24;TFDP2;PLS1;TNIK;NLGN1;FRMPD1;LRP1;RAB3IP;RPL6;RILPL1;SEC23A;TIMM9;MOAP1;HSP90AA1;CHP1;RAB8B;BCL2L1;CHMP4B;SYS1;LAMA5;RPS21;BAG4;GOLGA7;IKBKB;KCNB2…
FP-IFG	IFG	NG	GO:0022904	respiratory electron transport chain	92	21	8.54302	2.45815	8.33929e-05	0.0195812	0.000122489	891;1350;2819;4694;4700;4702;4704;4709;4710;4714;4717;4726;6901;7381;7388;7915;8604;10165;11315;29796;388753	SLC25A13;SLC25A12;NDUFB3;UQCR10;NDUFA6;PARK7;UQCRH;COA6;ALDH5A1;NDUFA1;TAZ;NDUFB4;NDUFA8;NDUFA9;GPD1;UQCRB;NDUFC1;NDUFB8;NDUFS6;CCNB1;COX7C
FP-IFG	IFG	NG	GO:0000723	telomere maintenance	141	28	13.0931	2.13853	8.7377e-05	0.0195812	0.000126121	908;2237;3183;3320;3326;5073;5111;5394;5424;5558;5588;5594;5892;5983;5984;6119;7203;7520;10574;10576;10728;22948;23049;54386;54984;55183;79035;84464	FEN1;RPA3;CCT6A;CCT7;RIF1;XRCC5;RAD51D;MAPK1;EXOSC10;CCT3;RFC3;SLX4;PARN;SMG1;TERF2IP;HSP90AB1;PRIM2;RFC4;NABP2;PTGES3;CCT2;HNRNPC;HSP90AA1;PCNA;PINX1;PRKCQ;POLD1;CCT5
FP-IFG	IFG	NG	GO:0009167	purine ribonucleoside monophosphate metabolic process	271	45	25.1648	1.78822	8.74428e-05	0.0195812	0.000126121	89;100;116;230;526;891;1350;2819;3303;3615;3692;3939;4625;4694;4700;4702;4704;4709;4710;4714;4717;4726;5027;5207;5230;5571;6472;6901;7040;7381;7385;7388;8473;8604;10165;10845;11315;22978;26289;29796;53343;55022;221264;283209;388753	LDHA;ACTN3;PGM2L1;SLC25A13;SLC25A12;NDUFB3;PID1;ALDOC;UQCR10;NDUFA6;PARK7;UQCRH;AK5;COA6;ADCYAP1;UQCRC2;HSPA1A;AK9;PFKFB1;OGT;PGK1;NDUFA1;TAZ;IMPDH2;NDUFB4;NDUFA8;NDUFA9;PRKAG1;GPD1;SHMT2;P2RX7;MYH7;CLPX;EIF6;ADA;ATP6V1B2;UQCRB;NUDT9;NDUFC1;NDUFB8;NT5C2;TGFB1;NDUFS6;CCNB1;COX7C
FP-IFG	IFG	NG	GO:0044265	cellular macromolecule catabolic process	1102	139	102.33	1.35834	9.4724e-05	0.0195812	0.000133284	163;317;329;406;891;996;1457;1540;1642;1775;2043;2185;2237;2629;2935;3183;3303;3320;3326;4035;4189;4848;5073;5094;5394;5578;5580;5582;5611;5684;5685;5691;5693;5699;5700;5713;5716;6049;6128;6129;6152;6160;6181;6205;6227;6229;6230;6448;6477;6478;6613;6782;6872;6992;7319;7345;8450;8452;8453;8473;8507;9025;9097;9101;9131;9184;9238;9246;9306;9320;9373;9513;9575;9652;9698;9704;9709;9817;9861;9967;10134…	RPLP2;ARNTL;UBE2L6;DDB1;FEN1;RNASEH2C;BIRC2;RPS25;TIRAP;HSPA13;TBRG4;DNAJB9;WDR91;TRIB2;FBXO11;PELI1;RPL31;EPHA4;CUL3;TRIP12;NEU4;FXR2;AP2B1;PSMB3;CASC3;CDC27;SMG8;PRKCA;SUMO2;SGSH;PARK7;EXOSC10;ATP13A2;PNRC2;PUM1;RNF19B;AGO4;AGO1;THRAP3;ZMPSTE24;USP33;GBA;UBQLN4;USP14;SOCS6;RNF6;PAN3;NUDT15;TRIM13;DNAJC3;DNASE1L2;KCTD5;CARHSP1;GSPT1;PARN;SMG1;USP31;SIAH1;CYLD;HERPUD1;PSMB10;VPS4A;PSMD7;FBXO31;PP…
FP-IFG	IFG	NG	GO:0009126	purine nucleoside monophosphate metabolic process	272	45	25.2576	1.78164	9.55647e-05	0.0195812	0.000133875	89;100;116;230;526;891;1350;2819;3303;3615;3692;3939;4625;4694;4700;4702;4704;4709;4710;4714;4717;4726;5027;5207;5230;5571;6472;6901;7040;7381;7385;7388;8473;8604;10165;10845;11315;22978;26289;29796;53343;55022;221264;283209;388753	LDHA;ACTN3;PGM2L1;SLC25A13;SLC25A12;NDUFB3;PID1;ALDOC;UQCR10;NDUFA6;PARK7;UQCRH;AK5;COA6;ADCYAP1;UQCRC2;HSPA1A;AK9;PFKFB1;OGT;PGK1;NDUFA1;TAZ;IMPDH2;NDUFB4;NDUFA8;NDUFA9;PRKAG1;GPD1;SHMT2;P2RX7;MYH7;CLPX;EIF6;ADA;ATP6V1B2;UQCRB;NUDT9;NDUFC1;NDUFB8;NT5C2;TGFB1;NDUFS6;CCNB1;COX7C
FP-IFG	IFG	NG	GO:0009144	purine nucleoside triphosphate metabolic process	272	45	25.2576	1.78164	9.55647e-05	0.0195812	0.000133875	89;100;116;230;526;891;1350;2819;3303;3615;3692;3939;4625;4694;4700;4702;4704;4709;4710;4714;4717;4726;5027;5207;5230;5571;5901;6472;6901;7040;7381;7385;7388;8473;8604;10165;10845;11315;26289;29796;55022;55270;221264;283209;388753	LDHA;ACTN3;PGM2L1;SLC25A13;SLC25A12;NDUFB3;PID1;ALDOC;UQCR10;NDUFA6;PARK7;UQCRH;AK5;COA6;ADCYAP1;NUDT15;UQCRC2;HSPA1A;AK9;PFKFB1;OGT;PGK1;NDUFA1;TAZ;IMPDH2;NDUFB4;NDUFA8;NDUFA9;PRKAG1;GPD1;SHMT2;P2RX7;RAN;MYH7;CLPX;EIF6;ADA;ATP6V1B2;UQCRB;NDUFC1;NDUFB8;TGFB1;NDUFS6;CCNB1;COX7C
FP-IFG	IFG	NG	GO:0050821	protein stabilization	164	31	15.2289	2.03561	9.92161e-05	0.0195812	0.000137061	811;908;1389;1410;1857;2043;2776;3303;3320;3326;4194;5190;5580;6872;7203;7756;8863;10211;10574;10576;10728;10910;11261;11315;22948;23032;23515;51125;66036;79155;79612	CRYAB;MORC3;CCT6A;CCT7;EPHA4;ZNF207;PER3;PARK7;USP33;CCT3;MDM4;NAA16;SUGT1;FLOT1;HSPA1A;PEX6;HSP90AB1;TAF1;PRKCD;DVL3;GNAQ;CREBL2;PTGES3;CCT2;HSP90AA1;CHP1;MTMR9;GOLGA7;TNIP2;CALR;CCT5
FP-IFG	IFG	NG	GO:0032200	telomere organization	142	28	13.186	2.12347	9.93673e-05	0.0195812	0.000137061	908;2237;3183;3320;3326;5073;5111;5394;5424;5558;5588;5594;5892;5983;5984;6119;7203;7520;10574;10576;10728;22948;23049;54386;54984;55183;79035;84464	FEN1;RPA3;CCT6A;CCT7;RIF1;XRCC5;RAD51D;MAPK1;EXOSC10;CCT3;RFC3;SLX4;PARN;SMG1;TERF2IP;HSP90AB1;PRIM2;RFC4;NABP2;PTGES3;CCT2;HNRNPC;HSP90AA1;PCNA;PINX1;PRKCQ;POLD1;CCT5
FP-IFG	IFG	NG	GO:1904872	regulation of telomerase RNA localization to Cajal body	18	8	1.67146	4.78624	0.000101405	0.0195812	0.000138696	908;5073;5394;7203;10574;10576;22948;55164	CCT6A;CCT7;EXOSC10;CCT3;PARN;SHQ1;CCT2;CCT5
FP-IFG	IFG	NG	GO:0006457	protein folding	210	37	19.5004	1.8974	0.000104875	0.0195812	0.000141634	811;821;908;1410;1457;2288;2289;3303;3305;3313;3320;3326;3337;4820;5611;5700;6782;6902;7203;7266;9530;10049;10294;10574;10576;10693;10726;10728;10808;10845;11080;22824;22948;23065;55466;80273;81562	CRYAB;HSPA13;CCT6A;DNAJB6;CCT7;LMAN2L;CCT6B;DNAJC7;EMC1;NUDC;DNAJB4;CCT3;HSPH1;DNAJC3;DNAJA2;HSPA1L;HSPA1A;FKBP5;HSP90AB1;NKTR;FKBP4;PTGES3;CCT2;PSMC1;HSP90AA1;CLPX;DNAJA4;CSNK2A1;BAG4;GRPEL1;HSPA4L;CALR;DNAJB1;CCT5;TBCA;HSPA9;CANX
FP-IFG	IFG	NG	GO:2000278	regulation of DNA biosynthetic process	107	23	9.9359	2.31484	0.000104889	0.0195812	0.000141634	908;2185;3183;3320;3326;5063;5073;5155;5394;5588;5594;5983;5984;7203;7520;10574;10576;10728;22948;50507;54984;63922;79035	NOX4;CCT6A;CCT7;XRCC5;MAPK1;PDGFB;EXOSC10;CCT3;RFC3;CHTF18;PARN;HSP90AB1;PAK3;RFC4;NABP2;PTGES3;CCT2;HNRNPC;HSP90AA1;PINX1;PTK2B;PRKCQ;CCT5
FP-IFG	IFG	NG	GO:0032989	cellular component morphogenesis	1077	136	100.009	1.35988	0.000107262	0.0195812	0.000143317	71;135;351;598;682;811;998;1123;1267;1398;1399;1523;1857;2038;2043;2045;2046;2115;2185;2258;2335;2549;2736;2885;3320;3326;3706;3911;4038;4076;4089;4099;4148;4218;4289;4692;4726;4752;4838;5027;5048;5063;5291;5335;5578;5588;5594;5629;5699;5800;6049;6092;6152;6477;6586;6642;6696;7138;7139;7143;7168;7345;7414;7750;8452;8557;8736;8826;8985;9175;9211;9253;9270;9362;9373;9423;9448;9499;9519;9637;9693;98…	CAPRIN1;LRP4;SSH3;ARAP1;NOX4;PHLDB1;APP;ETV1;PLOD3;CUX1;MKLN1;CNTNAP2;ITGB1BP1;MATN3;RAB10;FEZ2;WDPCP;MAP4K4;GLI2;ZEB2;ERMN;CHN1;NCKAP1;FN1;EPHA4;CUL3;PID1;CRK;PAFAH1B1;NTN1;ARHGAP44;TCAP;KLHL10;CNP;PRKCA;GRB2;UNK;ACTG1;CRKL;MAPK1;ADORA2A;CDC42;EPHA8;CLIC4;WASF2;AGO4;MACF1;ZMPSTE24;SZT2;USP33;TNR;TNNT2;PROX1;OBSCN;MYOM1;RNF165;SMAD4;ZMYM2;RNF6;FRY;NEK3;SLITRK6;FARP1;SIAH1;PSMB10;FBXO31;CAP2;FLOT1…
FP-IFG	IFG	NG	GO:0032446	protein modification by small protein conjugation	765	102	71.037	1.43587	0.000107885	0.0195812	0.00014364	329;996;998;1407;1642;3303;3320;3326;4194;5111;5582;5716;5970;5987;6049;6477;6478;6596;6613;6872;6992;7186;7319;7737;8315;8450;8452;8453;8473;8507;8535;8916;9025;9040;9246;9306;9320;9373;9520;9709;9817;10016;10054;10155;10206;10362;10363;10517;10670;10892;11261;11275;11315;23028;23168;23291;23512;25847;25879;26036;26091;26118;26190;27085;29128;29979;50717;51070;51322;51343;54984;55008;55120;55148…	UBE2L6;DDB1;RELA;BIRC2;KLHL7;FBXO11;FANCL;PELI1;KCMF1;DCAF17;CUL3;TRIP12;PHF23;FBXW10;WSB1;SUZ12;KLHL10;CDC27;NPEPPS;SUMO2;CBX4;KLHL17;PARK7;CDC42;KDM1A;RNF19B;DCAF8;MDM4;RNF165;MALT1;SOCS6;RNF6;TRIM13;SIAH1;HERPUD1;FBXO31;TRIM27;PPP1R11;HSPA1A;RNF8;HSP90AB1;ZNF451;UBE3D;PJA1;TAF1;OGT;PSMD10;UBE2A;RNF113A;CUL4B;KCTD6;ANAPC13;MSL2;HLTF;SIAH2;SENP2;FBXO45;RRAGA;PLAA;UBQLN1;FBXW2;TRAF2;DTX3;CRY1;KCT…
FP-IFG	IFG	NG	GO:0042886	amide transport	1998	232	185.532	1.25046	0.000116579	0.0204115	0.000152875	43;111;116;135;164;208;291;293;379;384;392;402;406;526;535;654;811;821;929;952;998;1122;1128;1147;1176;1315;1891;1984;2335;2692;3133;3208;3295;3305;3320;3326;3358;3382;3566;3661;3692;3831;3839;3843;4035;4218;4317;4763;4887;4905;4924;4928;4946;5027;5036;5048;5119;5127;5190;5569;5578;5580;5594;5813;5894;5901;5950;5987;6128;6129;6152;6160;6181;6205;6227;6229;6230;6376;6429;6642;6730;6844;6992;7040;7…	RPLP2;NUP98;ARNTL;COPB1;UEVLD;ARHGAP1;B3GAT3;CHRM1;ARL2;SNX15;MMP8;RAB39A;TIMM8B;ZW10;RPS25;ICA1;GHRHR;ACHE;VGF;ATP6V0A4;ITGB1BP1;DNAJC27;RAB10;AFTPH;EXOC6B;LMAN2L;RPL31;MAP4K4;BBS5;PGAP1;FN1;MLPH;PAFAH1B1;RABEP1;RPAIN;EIF5A;VAMP2;ARHGAP44;TRIM16;TOM1L2;SLC46A1;UNC119;NF1;CCT6B;RASL10B;CASC3;ATP6V0A1;ARL4D;NSF;NPEPPS;PRKCA;COG1;SRP68;MAPK1;RAB36;ADORA2A;LRP5L;TBC1D22A;PIM3;ICMT;PARK7;ATP13A2;CDC4…
FP-IFG	IFG	NG	GO:0120036	plasma membrane bounded cell projection organization	1457	176	135.295	1.30086	0.000118268	0.0204115	0.000154453	116;135;351;466;682;952;998;1123;1267;1398;1399;1523;1540;1767;1857;2043;2045;2046;2115;2185;2258;2288;2335;2549;2629;2736;2885;3066;3320;3326;3706;3797;3911;4035;4038;4076;4089;4099;4218;4548;4692;4752;4885;4952;5027;5048;5063;5127;5274;5291;5335;5357;5578;5580;5588;5594;5792;5796;5800;5997;6049;6092;6152;6376;6477;6586;6624;6642;6696;7143;7168;7345;7414;8321;8450;8507;8655;8826;8846;9175;9211;9…	CDHR5;CAPRIN1;LRP4;RTN4RL2;SSH3;ARAP1;C2CD3;APP;FSCN1;ETV1;DDX56;FZD1;NPTX2;CUX1;CNTNAP2;LRRC61;SH3YL1;KIF3C;RAB10;FEZ2;DYNC2LI1;CCDC88A;WDPCP;MAP4K4;GLI2;ZEB2;BBS5;CHN1;NCKAP1;FN1;EPHA4;EFHD1;CRK;PAFAH1B1;NTN1;ARHGAP44;CNP;PPP1R9B;PRKCA;KIF19;GRB2;CRKL;MAPK1;ADORA2A;NPTXR;ATXN10;TBC1D22A;CDC42;EPHA8;KDM1A;WASF2;TEKT2;MACF1;SZT2;PTPRF;SPATA6;USP33;VAV3;GBA;KIFAP3;TNR;RGS2;MTR;ADCYAP1;RNF165;SMAD4…
FP-IFG	IFG	NG	GO:0006163	purine nucleotide metabolic process	501	72	46.5223	1.54764	0.000119296	0.0204115	0.000154841	31;89;100;111;116;135;230;526;891;1350;2766;2819;2954;3094;3157;3208;3295;3303;3615;3692;3939;4625;4694;4700;4702;4704;4709;4710;4714;4717;4726;4881;5027;5164;5207;5230;5571;5901;6472;6901;7040;7381;7385;7388;8473;8604;8803;9615;10165;10845;10846;11315;11332;22978;25830;26289;29796;51144;53343;53354;54704;55022;55270;64087;79877;84532;84649;221264;283209;347734;388753;441024	LDHA;HSD17B12;ACTN3;PGM2L1;DGAT2;SLC25A13;SLC25A12;NDUFB3;PID1;ALDOC;ACACA;DCAKD;PDK2;ADORA2A;UQCR10;NDUFA6;SULT4A1;ACOT7;PARK7;HPCA;UQCRH;AK5;NPR1;COA6;ADCYAP1;SUCLA2;NUDT15;UQCRC2;GMPR;HSPA1A;SLC35B2;AK9;PDE10A;PFKFB1;OGT;PGK1;NDUFA1;TAZ;IMPDH2;NDUFB4;ADCY5;GDA;NDUFA8;NDUFA9;PRKAG1;GPD1;SHMT2;P2RX7;RAN;MYH7;GSTZ1;CLPX;ACSS1;EIF6;ADA;ATP6V1B2;PDP1;UQCRB;MTHFD2L;NUDT9;NDUFC1;PANK1;NDUFB8;NT5C2;TG…
FP-IFG	IFG	NG	GO:0015833	peptide transport	1970	229	182.932	1.25183	0.000121457	0.0204115	0.000156784	43;111;116;135;164;208;291;293;379;384;392;402;406;526;535;654;811;821;929;952;998;1122;1128;1147;1176;1315;1891;1984;2335;2692;3133;3208;3295;3305;3320;3326;3358;3382;3566;3661;3692;3831;3839;3843;4035;4218;4317;4763;4887;4905;4924;4928;4946;5027;5036;5048;5119;5127;5190;5569;5578;5580;5594;5813;5894;5901;5950;5987;6128;6129;6152;6160;6181;6205;6227;6229;6230;6376;6429;6642;6730;6844;6992;7040;7…	RPLP2;NUP98;ARNTL;COPB1;UEVLD;ARHGAP1;B3GAT3;CHRM1;ARL2;SNX15;MMP8;RAB39A;TIMM8B;ZW10;RPS25;ICA1;GHRHR;ACHE;VGF;ATP6V0A4;ITGB1BP1;DNAJC27;RAB10;AFTPH;EXOC6B;LMAN2L;RPL31;MAP4K4;BBS5;PGAP1;FN1;MLPH;PAFAH1B1;RABEP1;RPAIN;EIF5A;VAMP2;ARHGAP44;TRIM16;TOM1L2;UNC119;NF1;CCT6B;RASL10B;CASC3;ATP6V0A1;ARL4D;NSF;NPEPPS;PRKCA;COG1;SRP68;MAPK1;RAB36;ADORA2A;LRP5L;TBC1D22A;PIM3;ICMT;PARK7;ATP13A2;CDC42;SRRM1;…
FP-IFG	IFG	NG	GO:0061077	chaperone-mediated protein folding	56	15	5.2001	2.88456	0.000127885	0.0211011	0.00016267	811;821;1457;2288;2289;3303;3305;3313;3337;6782;7266;10576;10728;10808;11080	HSPA13;DNAJC7;DNAJB4;HSPH1;HSPA1L;HSPA1A;FKBP5;FKBP4;PTGES3;CCT2;CSNK2A1;CALR;DNAJB1;HSPA9;CANX
FP-IFG	IFG	NG	GO:1990778	protein localization to cell periphery	300	48	27.8577	1.72304	0.000131522	0.0213137	0.000164989	60;208;598;682;2258;2903;2905;3551;3911;4035;4218;4905;4926;5357;6242;6844;7040;7871;8417;9135;9211;9312;9528;9530;9693;9912;10098;10133;10211;10484;10890;23043;23062;23167;23499;23513;26060;27183;30846;51125;51762;55022;64083;89958;90196;116372;163882;353116	NUMA1;ACTB;RAB10;RTKN;LYPD1;PID1;RABEP1;VAMP2;ARHGAP44;NSF;GRIN2C;MACF1;TMEM59;CNST;GRIN2A;GGA2;VPS4A;FLOT1;STX7;FGF13;APPL1;SLMAP;PLS1;TNIK;SAPCD2;LRP1;RILPL1;SEC23A;RAB8B;BCL2L1;SYS1;LAMA5;BAG4;GOLGA7;IKBKB;KCNB2;EFR3A;SCRIB;TSPAN5;RAPGEF2;OPTN;LGI1;BSG;RAB8A;AKT2;TGFB1;EHD2;GOLPH3
FP-IFG	IFG	NG	GO:0051052	regulation of DNA metabolic process	392	59	36.4007	1.62085	0.000138116	0.0219315	0.000168603	317;466;908;998;1054;2185;2736;3183;3320;3326;4862;5063;5073;5111;5155;5394;5580;5582;5588;5594;5893;5983;5984;7040;7203;7292;7520;9025;9131;9320;10155;10269;10574;10576;10728;10735;22948;23028;23049;23201;23244;29086;50507;54386;54726;54984;55183;55693;55704;56897;56916;59343;63922;79035;80174;84083;84464;90381;200558	FAM168A;NOX4;KDM4D;CCT6A;CCDC88A;APLF;CCT7;NPAS2;GLI2;ZRANB3;RIF1;XRCC5;TRIP12;DBF4B;MAPK1;PDGFB;EXOSC10;CDC42;KDM1A;ZMPSTE24;CCT3;TNFSF4;RFC3;CHTF18;SLX4;PARN;SMG1;TERF2IP;WRNIP1;RNF8;HSP90AB1;PAK3;STAG2;AIFM1;PRKCD;SENP2;RFC4;RAD52;ATF1;NABP2;PTGES3;CCT2;APAF1;HNRNPC;HSP90AA1;TICRR;PCNA;PINX1;PTK2B;PDS5A;SMARCAD1;OTUD4;PRKCQ;BABAM1;CEBPG;TGFB1;PRKCG;TRIM28;CCT5
FP-IFG	IFG	NG	GO:0022411	cellular component disassembly	521	74	48.3795	1.52957	0.000140168	0.0219315	0.000170633	317;444;666;682;891;1845;1857;1984;2043;2237;2258;2629;2935;3831;4035;4317;4905;5048;5119;5578;6183;6376;6455;6597;6602;6605;6624;7040;7092;7818;8321;8751;9131;9140;9829;10133;10211;10269;11315;22985;23400;23401;23708;26276;27183;28977;28985;29979;50861;51258;51318;51474;51650;54948;55168;56893;58526;60488;63894;64432;64963;64968;64976;64979;65080;79142;85477;89795;91754;118487;124602;162989;2199…	MRPL16;FEN1;MRPL21;MMP8;MRPS6;FSCN1;SCIN;FZD1;MRPS33;MRPL35;EPHA4;MRPL44;BOK;PAFAH1B1;PHF23;EIF5A;SMARCE1;DUSP3;NSF;PRKCA;KIF19;MRPL40;PARK7;ATP13A2;ZMPSTE24;DNAJC6;ADAM15;GBA;DAP3;UBQLN4;GSPT1;CX3CL1;VPS4A;CHMP1A;FLOT1;SCUBE3;MRPS18A;MID1IP1;GSPT2;MCTS1;AIFM1;FGF13;MRPS25;DVL3;UBQLN1;MRPL51;MRPS35;SMARCD1;LIMA1;LRP1;NAV3;MRPL42;APAF1;ACIN1;NEK9;VIPAS39;KLC1;MRPS11;VPS33B;STMN3;ASPH;TLL1;OPTN;CHC…
FP-IFG	IFG	NG	GO:0009161	ribonucleoside monophosphate metabolic process	285	46	26.4648	1.73816	0.000146152	0.0224801	0.000177052	89;100;116;230;526;891;1350;2819;3303;3615;3692;3939;4625;4694;4700;4702;4704;4709;4710;4714;4717;4726;5027;5207;5230;5571;6472;6901;7040;7381;7385;7388;8473;8604;10165;10845;11315;22978;26289;29796;53343;55022;139596;221264;283209;388753	LDHA;ACTN3;PGM2L1;SLC25A13;SLC25A12;NDUFB3;PID1;ALDOC;UQCR10;NDUFA6;PARK7;UQCRH;AK5;COA6;ADCYAP1;UQCRC2;HSPA1A;AK9;PFKFB1;OGT;UPRT;PGK1;NDUFA1;TAZ;IMPDH2;NDUFB4;NDUFA8;NDUFA9;PRKAG1;GPD1;SHMT2;P2RX7;MYH7;CLPX;EIF6;ADA;ATP6V1B2;UQCRB;NUDT9;NDUFC1;NDUFB8;NT5C2;TGFB1;NDUFS6;CCNB1;COX7C
FP-IFG	IFG	NG	GO:0090670	RNA localization to Cajal body	19	8	1.76432	4.53433	0.000160929	0.0231815	0.000189891	908;5073;5394;7203;10574;10576;22948;55164	CCT6A;CCT7;EXOSC10;CCT3;PARN;SHQ1;CCT2;CCT5
FP-IFG	IFG	NG	GO:0090671	telomerase RNA localization to Cajal body	19	8	1.76432	4.53433	0.000160929	0.0231815	0.000189891	908;5073;5394;7203;10574;10576;22948;55164	CCT6A;CCT7;EXOSC10;CCT3;PARN;SHQ1;CCT2;CCT5
FP-IFG	IFG	NG	GO:0090672	telomerase RNA localization	19	8	1.76432	4.53433	0.000160929	0.0231815	0.000189891	908;5073;5394;7203;10574;10576;22948;55164	CCT6A;CCT7;EXOSC10;CCT3;PARN;SHQ1;CCT2;CCT5
FP-IFG	IFG	NG	GO:0090685	RNA localization to nucleus	19	8	1.76432	4.53433	0.000160929	0.0231815	0.000189891	908;5073;5394;7203;10574;10576;22948;55164	CCT6A;CCT7;EXOSC10;CCT3;PARN;SHQ1;CCT2;CCT5
FP-IFG	IFG	NG	GO:0072521	purine-containing compound metabolic process	534	75	49.5866	1.5125	0.000180622	0.0256116	0.000208486	31;89;100;111;116;135;191;230;526;891;1350;2766;2819;2954;3094;3157;3208;3295;3303;3615;3692;3939;4625;4694;4700;4702;4704;4709;4710;4714;4717;4726;4881;5027;5164;5207;5230;5571;5901;6472;6901;7040;7381;7385;7388;8473;8604;8803;9615;10165;10845;10846;11315;11332;22875;22978;23028;25830;26289;29796;51144;53343;53354;54704;55022;55270;64087;79877;84532;84649;221264;283209;347734;388753;441024	LDHA;HSD17B12;ACTN3;PGM2L1;DGAT2;SLC25A13;SLC25A12;NDUFB3;PID1;ALDOC;ACACA;DCAKD;PDK2;ADORA2A;UQCR10;NDUFA6;SULT4A1;ACOT7;PARK7;KDM1A;HPCA;UQCRH;AK5;NPR1;COA6;ADCYAP1;SUCLA2;NUDT15;UQCRC2;GMPR;HSPA1A;SLC35B2;ENPP4;AK9;PDE10A;PFKFB1;OGT;PGK1;NDUFA1;TAZ;IMPDH2;NDUFB4;ADCY5;GDA;NDUFA8;NDUFA9;PRKAG1;GPD1;SHMT2;P2RX7;RAN;MYH7;GSTZ1;CLPX;ACSS1;AHCY;EIF6;ADA;ATP6V1B2;PDP1;UQCRB;MTHFD2L;NUDT9;NDUFC1;PANK…
FP-IFG	IFG	NG	GO:0015031	protein transport	1935	224	179.682	1.24665	0.000186708	0.0260673	0.000214343	43;111;116;135;164;208;291;293;379;384;392;402;406;526;535;654;811;821;929;952;998;1122;1128;1147;1176;1315;1891;1984;2335;3133;3208;3295;3305;3320;3326;3382;3566;3661;3692;3831;3839;3843;4035;4218;4317;4763;4905;4924;4928;4946;5027;5036;5048;5119;5127;5190;5569;5578;5580;5594;5813;5894;5901;5950;5987;6128;6129;6152;6160;6181;6205;6227;6229;6230;6376;6429;6642;6730;6844;6992;7040;7186;7257;7292;7…	RPLP2;NUP98;ARNTL;COPB1;UEVLD;ARHGAP1;B3GAT3;CHRM1;ARL2;SNX15;MMP8;RAB39A;TIMM8B;ZW10;RPS25;ICA1;ACHE;VGF;ATP6V0A4;ITGB1BP1;DNAJC27;RAB10;AFTPH;EXOC6B;LMAN2L;RPL31;MAP4K4;BBS5;PGAP1;FN1;MLPH;PAFAH1B1;RABEP1;RPAIN;EIF5A;VAMP2;ARHGAP44;TRIM16;TOM1L2;UNC119;NF1;CCT6B;CASC3;ATP6V0A1;ARL4D;NSF;NPEPPS;PRKCA;COG1;SRP68;MAPK1;RAB36;ADORA2A;LRP5L;TBC1D22A;PIM3;ICMT;PARK7;ATP13A2;CDC42;SRRM1;ZDHHC18;SYTL1;…
FP-IFG	IFG	NG	GO:0044281	small molecule metabolic process	1916	222	177.918	1.24777	0.000189938	0.0261164	0.000217267	31;36;48;89;100;111;116;117;135;176;191;208;230;231;351;384;435;468;526;654;682;891;952;954;1040;1158;1196;1267;1350;1407;1727;1891;2079;2166;2185;2232;2356;2529;2572;2629;2673;2687;2710;2744;2745;2766;2819;2875;2937;2954;2990;3073;3094;3157;3208;3293;3295;3303;3486;3615;3633;3692;3706;3939;3990;3992;4548;4625;4694;4700;4702;4704;4709;4710;4714;4717;4726;4837;4881;4923;4946;4952;5027;5033;5155;51…	LDHA;UEVLD;HSD17B12;ACCS;FADS1;TM7SF2;ACTN3;CARNS1;PGM2L1;DGAT2;NARS2;NOX4;AASDHPPT;NNMT;REXO2;APP;AGPAT3;BRAT1;ADCYAP1R1;NPC1L1;IGFBP3;GUSB;ASL;SLC25A13;PLOD3;AKR1B1;ADI1;GFPT1;GPAT2;SLC25A12;ASNSD1;GLS;MARS2;NDUFB3;PNKD;FARSB;PID1;NT5M;SLC46A1;ALDOC;ACACA;CNP;DCAKD;PDK2;FDXR;DCXR;MAPK1;GGT5;ADORA2A;UQCR10;GCAT;PDGFB;ATF4;NDUFA6;CYB5R3;SULT4A1;ACOT7;PARK7;KDM1A;HPCA;INPP5B;ZMPSTE24;RIMKLA;UQCRH;…
FP-IFG	IFG	NG	GO:0030030	cell projection organization	1490	178	138.36	1.2865	0.000193108	0.0261561	0.000218925	116;135;351;466;682;952;998;1123;1267;1398;1399;1523;1540;1767;1857;2043;2045;2046;2115;2185;2258;2288;2335;2549;2629;2736;2885;3066;3320;3326;3706;3797;3911;4035;4038;4076;4089;4099;4218;4548;4692;4752;4885;4952;5027;5048;5063;5127;5274;5291;5335;5357;5578;5580;5588;5594;5792;5796;5800;5997;6049;6092;6152;6376;6477;6586;6624;6642;6696;7143;7168;7345;7414;8321;8450;8452;8507;8655;8826;8846;9175;9…	CDHR5;CAPRIN1;LRP4;RTN4RL2;SSH3;ARAP1;C2CD3;APP;FSCN1;ETV1;DDX56;FZD1;NPTX2;CUX1;CNTNAP2;LRRC61;SH3YL1;KIF3C;RAB10;FEZ2;DYNC2LI1;CCDC88A;WDPCP;MAP4K4;GLI2;ZEB2;ERMN;BBS5;CHN1;NCKAP1;FN1;EPHA4;CUL3;EFHD1;CRK;PAFAH1B1;NTN1;ARHGAP44;CNP;PPP1R9B;PRKCA;KIF19;GRB2;CRKL;MAPK1;ADORA2A;NPTXR;ATXN10;TBC1D22A;CDC42;EPHA8;KDM1A;WASF2;TEKT2;MACF1;SZT2;PTPRF;SPATA6;USP33;VAV3;GBA;KIFAP3;TNR;RGS2;MTR;ADCYAP1;RN…
FP-IFG	IFG	NG	GO:0048666	neuron development	1064	133	98.8019	1.34613	0.000199987	0.0266894	0.000225118	116;135;351;429;466;639;682;952;998;1123;1267;1398;1399;1523;1857;2043;2045;2046;2115;2185;2258;2288;2335;2549;2560;2629;2736;2885;3066;3320;3326;3642;3706;4035;4038;4076;4089;4099;4218;4548;4692;4752;4885;5048;5063;5127;5274;5291;5335;5578;5588;5594;5792;5796;5800;5997;6049;6092;6152;6376;6477;6586;6696;7068;7143;7345;7414;8321;8450;8507;8826;8846;9175;9211;9253;9362;9373;9423;9448;9499;9637;969…	CAPRIN1;LRP4;RTN4RL2;SSH3;APP;ETV1;DDX56;FZD1;NPTX2;CUX1;CNTNAP2;MYT1L;RAB10;FEZ2;CCDC88A;WDPCP;MAP4K4;GLI2;ZEB2;CHN1;FN1;EPHA4;EFHD1;CRK;PAFAH1B1;NTN1;ARHGAP44;CNP;PPP1R9B;PRKCA;GRB2;UNK;CRKL;MAPK1;ADORA2A;NPTXR;ATXN10;CDC42;EPHA8;KDM1A;MACF1;SZT2;PTPRF;USP33;GBA;TNR;RGS2;MTR;ADCYAP1;RNF165;SMAD4;RNF6;FRY;NEK3;SLITRK6;FARP1;IFT140;TBC1D24;SIAH1;CX3CL1;FBXO31;TDP2;FLOT1;HSP90AB1;TMEM30A;EPHA7;PRD…
FP-IFG	IFG	NG	GO:0009205	purine ribonucleoside triphosphate metabolic process	265	43	24.6076	1.74743	0.000210193	0.0275711	0.000233712	89;116;230;526;891;1350;2819;3303;3615;3692;3939;4625;4694;4700;4702;4704;4709;4710;4714;4717;4726;5027;5207;5230;5571;5901;6472;6901;7040;7381;7385;7388;8473;8604;10165;10845;11315;26289;29796;55022;221264;283209;388753	LDHA;ACTN3;PGM2L1;SLC25A13;SLC25A12;NDUFB3;PID1;ALDOC;UQCR10;NDUFA6;PARK7;UQCRH;AK5;COA6;ADCYAP1;UQCRC2;HSPA1A;AK9;PFKFB1;OGT;PGK1;NDUFA1;TAZ;IMPDH2;NDUFB4;NDUFA8;NDUFA9;PRKAG1;GPD1;SHMT2;P2RX7;RAN;MYH7;CLPX;EIF6;ATP6V1B2;UQCRB;NDUFC1;NDUFB8;TGFB1;NDUFS6;CCNB1;COX7C
FP-IFG	IFG	NG	GO:0009123	nucleoside monophosphate metabolic process	306	48	28.4148	1.68926	0.00021267	0.0275711	0.000234639	89;100;116;230;526;891;1350;2819;3303;3615;3692;3939;4625;4694;4700;4702;4704;4709;4710;4714;4717;4726;5027;5207;5230;5571;6472;6901;7040;7381;7385;7388;8473;8604;10165;10845;11315;22978;26289;29796;51020;53343;55022;56953;139596;221264;283209;388753	LDHA;ACTN3;PGM2L1;SLC25A13;SLC25A12;NDUFB3;PID1;NT5M;ALDOC;UQCR10;NDUFA6;PARK7;UQCRH;AK5;COA6;ADCYAP1;UQCRC2;HSPA1A;AK9;HDDC2;PFKFB1;OGT;UPRT;PGK1;NDUFA1;TAZ;IMPDH2;NDUFB4;NDUFA8;NDUFA9;PRKAG1;GPD1;SHMT2;P2RX7;MYH7;CLPX;EIF6;ADA;ATP6V1B2;UQCRB;NUDT9;NDUFC1;NDUFB8;NT5C2;TGFB1;NDUFS6;CCNB1;COX7C
FP-IFG	IFG	NG	GO:0072659	protein localization to plasma membrane	250	41	23.2147	1.76612	0.000231753	0.0296219	0.000252388	60;208;598;682;2258;3551;3911;4035;4218;4905;5357;6844;7040;7871;8417;9312;9528;9530;9693;9912;10098;10133;10211;10484;10890;23043;23062;23167;23499;23513;26060;27183;30846;51125;51762;55022;64083;90196;116372;163882;353116	ACTB;RAB10;LYPD1;PID1;VAMP2;ARHGAP44;NSF;MACF1;TMEM59;CNST;GGA2;VPS4A;FLOT1;STX7;FGF13;APPL1;SLMAP;PLS1;TNIK;LRP1;RILPL1;SEC23A;RAB8B;BCL2L1;SYS1;LAMA5;BAG4;GOLGA7;IKBKB;KCNB2;EFR3A;SCRIB;TSPAN5;RAPGEF2;OPTN;BSG;RAB8A;AKT2;TGFB1;EHD2;GOLPH3
FP-IFG	IFG	NG	GO:0009141	nucleoside triphosphate metabolic process	291	46	27.0219	1.70232	0.000238623	0.0299888	0.000258984	89;100;116;230;526;891;1350;2819;3303;3615;3692;3939;4625;4694;4700;4702;4704;4709;4710;4714;4717;4726;5027;5207;5230;5571;5901;6472;6901;7040;7381;7385;7388;8473;8604;9519;10165;10845;11315;26289;29796;55022;55270;221264;283209;388753	LDHA;ACTN3;PGM2L1;SLC25A13;SLC25A12;NDUFB3;PID1;ALDOC;UQCR10;NDUFA6;PARK7;UQCRH;AK5;COA6;ADCYAP1;NUDT15;UQCRC2;HSPA1A;AK9;TBPL1;PFKFB1;OGT;PGK1;NDUFA1;TAZ;IMPDH2;NDUFB4;NDUFA8;NDUFA9;PRKAG1;GPD1;SHMT2;P2RX7;RAN;MYH7;CLPX;EIF6;ADA;ATP6V1B2;UQCRB;NDUFC1;NDUFB8;TGFB1;NDUFS6;CCNB1;COX7C
FP-IFG	IFG	NG	GO:0009150	purine ribonucleotide metabolic process	469	67	43.5508	1.53843	0.000241232	0.0299888	0.000261369	31;89;111;116;135;230;526;891;1350;2766;2819;2954;3094;3157;3295;3303;3615;3692;3939;4625;4694;4700;4702;4704;4709;4710;4714;4717;4726;4881;5027;5164;5207;5230;5571;5901;6472;6901;7040;7381;7385;7388;8473;8604;8803;10165;10845;10846;11315;11332;22978;25830;26289;29796;51144;53343;53354;54704;55022;64087;79877;84532;84649;221264;283209;347734;388753	LDHA;HSD17B12;ACTN3;PGM2L1;DGAT2;SLC25A13;SLC25A12;NDUFB3;PID1;ALDOC;ACACA;DCAKD;PDK2;ADORA2A;UQCR10;NDUFA6;SULT4A1;ACOT7;PARK7;UQCRH;AK5;NPR1;COA6;ADCYAP1;SUCLA2;UQCRC2;GMPR;HSPA1A;SLC35B2;AK9;PDE10A;PFKFB1;OGT;PGK1;NDUFA1;TAZ;IMPDH2;NDUFB4;ADCY5;NDUFA8;NDUFA9;PRKAG1;GPD1;SHMT2;P2RX7;RAN;MYH7;GSTZ1;CLPX;ACSS1;EIF6;ATP6V1B2;PDP1;UQCRB;NUDT9;NDUFC1;PANK1;NDUFB8;NT5C2;TGFB1;NDUFS6;HMGCS1;CCNB1;MCCC…
FP-IFG	IFG	NG	GO:0016567	protein ubiquitination	713	94	66.2084	1.41976	0.000296378	0.0363464	0.00031208	329;996;998;1407;1642;3303;3320;3326;4194;5111;5582;5716;5987;6049;6477;6478;6596;6872;6992;7186;7319;7737;8315;8450;8452;8453;8473;8507;8916;9025;9040;9246;9306;9320;9373;9520;9709;9817;10016;10155;10206;10517;10670;10892;11261;11275;11315;23028;23168;23291;23512;25847;25879;26091;26118;26190;27085;29128;29979;50717;51070;51322;51343;54984;55008;55120;55148;55167;55819;55975;56888;57162;57563;57…	UBE2L6;DDB1;BIRC2;KLHL7;FBXO11;FANCL;PELI1;KCMF1;DCAF17;CUL3;TRIP12;PHF23;FBXW10;WSB1;SUZ12;KLHL10;CDC27;NPEPPS;KLHL17;PARK7;CDC42;KDM1A;RNF19B;DCAF8;MDM4;RNF165;MALT1;SOCS6;RNF6;TRIM13;SIAH1;HERPUD1;FBXO31;TRIM27;PPP1R11;HSPA1A;RNF8;HSP90AB1;UBE3D;PJA1;TAF1;OGT;PSMD10;UBE2A;RNF113A;CUL4B;KCTD6;ANAPC13;MSL2;HLTF;SIAH2;SENP2;FBXO45;RRAGA;PLAA;UBQLN1;FBXW2;TRAF2;DTX3;CRY1;KCTD10;BRAP;FBXO33;FANCM;T…
FP-IFG	IFG	NG	GO:0046907	intracellular transport	1788	207	166.032	1.24675	0.000335823	0.0406345	0.000350136	31;135;164;208;293;351;379;392;406;632;811;998;1122;1128;1176;1315;1410;1891;1984;2153;2619;3208;3295;3305;3320;3326;3566;3692;3797;3831;3839;3843;4218;4763;4905;4924;4926;4928;4946;5027;5036;5048;5119;5190;5501;5569;5571;5580;5582;5594;5813;5901;5936;5987;6128;6129;6152;6160;6181;6205;6227;6229;6230;6429;6633;6636;6642;6730;6844;6861;7040;7139;7345;7385;8310;8417;8452;8499;8618;8655;8907;9183;92…	RPLP2;NUP98;ARNTL;COPB1;HTATIP2;SYT13;ARHGAP1;B3GAT3;CHRM1;CCDC88B;SNX15;RBM4;NUMA1;RAB39A;CRYAB;TIMM8B;ZW10;RPS25;APP;WDR91;ITGB1BP1;DNAJC27;KIF3C;RAB10;NRBP1;DYNC2LI1;CCDC88A;AFTPH;LMAN2L;RPL31;RAB3GAP1;BBS5;PGAP1;CUL3;MLPH;PAFAH1B1;KIF1C;RPAIN;EIF5A;VAMP2;NTN1;ARHGAP44;TOM1L2;NF1;RHOT1;ACACA;CASC3;ARL4D;NSF;NPEPPS;COG1;SRP68;MAPK1;RAB36;ADORA2A;TBC1D22A;ICMT;PARK7;ATP13A2;CDC42;SRSF10;SRRM1;ZD…
FP-IFG	IFG	NG	GO:0009199	ribonucleoside triphosphate metabolic process	271	43	25.1648	1.70874	0.000345243	0.0412248	0.000358782	89;116;230;526;891;1350;2819;3303;3615;3692;3939;4625;4694;4700;4702;4704;4709;4710;4714;4717;4726;5027;5207;5230;5571;5901;6472;6901;7040;7381;7385;7388;8473;8604;10165;10845;11315;26289;29796;55022;221264;283209;388753	LDHA;ACTN3;PGM2L1;SLC25A13;SLC25A12;NDUFB3;PID1;ALDOC;UQCR10;NDUFA6;PARK7;UQCRH;AK5;COA6;ADCYAP1;UQCRC2;HSPA1A;AK9;PFKFB1;OGT;PGK1;NDUFA1;TAZ;IMPDH2;NDUFB4;NDUFA8;NDUFA9;PRKAG1;GPD1;SHMT2;P2RX7;RAN;MYH7;CLPX;EIF6;ATP6V1B2;UQCRB;NDUFC1;NDUFB8;TGFB1;NDUFS6;CCNB1;COX7C
FP-IFG	IFG	NG	GO:0032990	cell part morphogenesis	653	87	60.6369	1.43477	0.000349828	0.0412297	0.000362954	135;351;598;682;998;1123;1267;1523;1857;2043;2045;2046;2115;2258;2335;2549;2736;2885;3320;3326;3706;4038;4076;4089;4099;4218;4692;4726;4752;5048;5063;5291;5335;5578;5588;5594;5800;6049;6092;6152;6477;6586;6642;6696;7143;7345;7414;8826;9175;9211;9253;9362;9373;9423;9448;9499;9637;9693;9839;9912;10160;10163;10211;10890;22871;23032;23043;23334;23394;23499;26047;51062;51265;51466;54961;55022;79784;79…	CAPRIN1;LRP4;SSH3;APP;ETV1;CUX1;CNTNAP2;RAB10;FEZ2;MAP4K4;GLI2;ZEB2;CHN1;FN1;EPHA4;PID1;PAFAH1B1;NTN1;ARHGAP44;CNP;PRKCA;GRB2;MAPK1;ADORA2A;CDC42;EPHA8;WASF2;MACF1;SZT2;USP33;TNR;RNF165;SMAD4;RNF6;NEK3;SLITRK6;FARP1;SIAH1;FBXO31;FLOT1;HSP90AB1;EPHA7;PAK3;FGF13;SLITRK4;ROBO2;RPL24;PIK3CB;TNIK;NLGN1;DVL3;MAP3K13;FBXO45;PLAA;NTNG2;PTPRO;CPNE6;ATL1;SLIRP;EVL;HSP90AA1;NDN;EIF2AK4;ITPKA;SEMA6D;SNX1;IQG…
FP-IFG	IFG	NG	GO:0009266	response to temperature stimulus	199	34	18.4789	1.83993	0.000355499	0.0413609	0.000368237	929;1410;2288;2766;3066;3303;3305;3313;3320;3326;3337;3654;4763;4923;5594;5611;5931;6119;6750;6782;7266;7425;9530;10016;10049;10294;10728;10808;11080;22797;55466;162514;376497;440275	CRYAB;HSPA13;RPA3;VGF;TFEC;DNAJB6;TRPV3;NF1;DNAJC7;MAPK1;DNAJB4;HSPH1;DNAJC3;DNAJA2;GMPR;HSPA1L;HSPA1A;HSP90AB1;HDAC2;RBBP7;IRAK1;SST;FKBP4;PTGES3;HSP90AA1;EIF2AK4;DNAJA4;NTSR1;BAG4;DNAJB1;SLC27A1;PDCD6;HSPA9;CD14
FP-IFG	IFG	NG	GO:0009259	ribonucleotide metabolic process	485	68	45.0366	1.50988	0.000373123	0.0428619	0.000383371	31;89;111;116;135;230;526;891;1350;2766;2819;2954;3094;3157;3295;3303;3615;3692;3939;4625;4694;4700;4702;4704;4709;4710;4714;4717;4726;4881;5027;5164;5207;5230;5571;5901;6472;6901;7040;7381;7385;7388;8473;8604;8803;10165;10845;10846;11315;11332;22978;25830;26289;29796;51144;53343;53354;54704;55022;64087;79877;84532;84649;139596;221264;283209;347734;388753	LDHA;HSD17B12;ACTN3;PGM2L1;DGAT2;SLC25A13;SLC25A12;NDUFB3;PID1;ALDOC;ACACA;DCAKD;PDK2;ADORA2A;UQCR10;NDUFA6;SULT4A1;ACOT7;PARK7;UQCRH;AK5;NPR1;COA6;ADCYAP1;SUCLA2;UQCRC2;GMPR;HSPA1A;SLC35B2;AK9;PDE10A;PFKFB1;OGT;UPRT;PGK1;NDUFA1;TAZ;IMPDH2;NDUFB4;ADCY5;NDUFA8;NDUFA9;PRKAG1;GPD1;SHMT2;P2RX7;RAN;MYH7;GSTZ1;CLPX;ACSS1;EIF6;ATP6V1B2;PDP1;UQCRB;NUDT9;NDUFC1;PANK1;NDUFB8;NT5C2;TGFB1;NDUFS6;HMGCS1;CCNB1…
FP-IFG	IFG	NG	GO:0000902	cell morphogenesis	977	122	90.7231	1.34475	0.000381981	0.043331	0.000390348	135;351;682;811;998;1123;1267;1398;1399;1523;1857;2038;2043;2045;2046;2115;2185;2258;2335;2549;2736;2885;3320;3326;3706;3911;4038;4076;4089;4099;4148;4218;4289;4692;4752;4838;5027;5048;5063;5291;5335;5578;5588;5594;5629;5699;5800;6049;6092;6152;6477;6586;6642;6696;7143;7168;7345;7414;7750;8452;8826;8985;9175;9211;9253;9270;9362;9373;9423;9448;9499;9637;9693;9839;9912;10129;10160;10163;10211;10269…	CAPRIN1;LRP4;SSH3;ARAP1;NOX4;APP;ETV1;PLOD3;CUX1;MKLN1;CNTNAP2;ITGB1BP1;MATN3;RAB10;FEZ2;WDPCP;MAP4K4;GLI2;ZEB2;ERMN;CHN1;NCKAP1;FN1;EPHA4;CUL3;CRK;PAFAH1B1;NTN1;ARHGAP44;KLHL10;CNP;PRKCA;GRB2;UNK;CRKL;MAPK1;ADORA2A;CDC42;EPHA8;CLIC4;WASF2;AGO4;MACF1;ZMPSTE24;SZT2;USP33;TNR;PROX1;RNF165;SMAD4;ZMYM2;RNF6;FRY;NEK3;SLITRK6;FARP1;SIAH1;PSMB10;FBXO31;CAP2;FLOT1;HSP90AB1;EPHA7;PAK3;FGF13;SLITRK4;ROBO2;…
FP-IFG	IFG	NG	GO:0042773	ATP synthesis coupled electron transport	75	17	6.96442	2.44098	0.000419608	0.0470116	0.000425631	891;1350;4694;4700;4702;4704;4709;4710;4714;4717;4726;6901;7381;7388;11315;29796;388753	NDUFB3;UQCR10;NDUFA6;PARK7;UQCRH;COA6;NDUFA1;TAZ;NDUFB4;NDUFA8;NDUFA9;UQCRB;NDUFC1;NDUFB8;NDUFS6;CCNB1;COX7C
FP-IFG	IFG	NG	GO:0018105	peptidyl-serine phosphorylation	282	44	26.1862	1.68027	0.000429694	0.0475546	0.000434476	208;351;624;817;891;1147;1195;1389;1455;1456;1457;1756;1859;3320;3326;3452;3551;4294;5155;5578;5580;5582;5588;5594;5894;6872;7040;8412;9175;9530;10044;10045;10110;11184;11315;23049;23228;23515;27347;54386;79893;85443;96459;147746	APP;MORC3;DYRK1A;STK39;CLK1;GGNBP2;PRKCA;MAPK1;PDGFB;PARK7;BCAR3;SMG1;TERF2IP;HSP90AB1;DMD;TAF1;RAF1;PLCL2;DCLK3;PRKCD;MAP3K13;IFNA21;SH2D3C;CREBL2;BDKRB2;HSP90AA1;CSNK2A1;SGK2;BAG4;IKBKB;CAMK2D;PRKCQ;CHUK;CSNK1G2;SH2D3A;MAP4K1;MAP3K10;AKT2;HIPK4;TGFB1;PRKCG;CCNB1;CSNK1G3;FNIP1
FP-IFG	IFG	NG	GO:0051084	de novo posttranslational protein folding	32	10	2.97148	3.36532	0.000442547	0.0483869	0.000446054	3303;3305;3313;3337;6782;7266;10576;10728;10808;11080	HSPA13;DNAJC7;DNAJB4;HSPH1;HSPA1L;HSPA1A;PTGES3;CCT2;DNAJB1;HSPA9
STG-PHG	FP	NG	GO:0006520	cellular amino acid metabolic process	297	45	17.8975	2.51432	9.57822e-09	8.69223e-05	1.52294e-06	36;435;501;1158;1491;1757;2346;2356;2571;2572;2746;2937;4357;4548;5351;5352;5625;6470;6472;7166;7915;8659;8974;9056;9255;10295;10400;23409;23438;23657;23743;51166;51380;51733;54583;55556;56954;57038;57571;64087;78991;84680;113675;152926;259307	FPGS;PCYOX1L;ALDH4A1;SLC7A11;CSAD;TPH1;SHMT1;ASL;MPST;P4HA2;EGLN1;FOLH1;BCKDK;PEMT;BHMT2;SHMT2;PLOD1;SIRT4;AADAT;CARNS1;MTR;PPM1K;NIT2;PLOD2;ALDH7A1;IL4I1;ALDH5A1;GLUD1;ACCS;GAD2;CKM;SDSL;ACADSB;MCCC2;UPB1;ENOSF1;SLC7A7;SARDH;GSS;AIMP1;HARS2;GAD1;PRODH;RARS2;CTH
STG-PHG	FP	NG	GO:0006575	cellular modified amino acid metabolic process	189	32	11.3893	2.80966	9.95018e-08	0.000451489	3.02579e-06	501;1158;1375;1757;2346;2356;2539;2937;2941;2950;5351;5352;5625;6470;6472;7298;7915;8659;8974;10400;10797;23657;23743;25902;25974;26873;29958;54583;57571;78991;80025;100137049	G6PD;FPGS;PCYOX1L;ALDH4A1;SLC7A11;TYMS;GSTA4;SHMT1;P4HA2;EGLN1;FOLH1;MTHFD1L;PEMT;BHMT2;SHMT2;PLOD1;DMGDH;CARNS1;MMACHC;PLOD2;OPLAH;ALDH7A1;ALDH5A1;CKM;MTHFD2;PLA2G4B;SARDH;GSS;PANK2;PRODH;CPT1B;GSTP1
STG-PHG	FP	NG	GO:0009063	cellular amino acid catabolic process	118	23	7.11077	3.23453	4.87595e-07	0.00134775	6.59809e-06	36;501;1491;1757;2571;2572;2746;4357;5625;6470;6472;7915;8659;10295;51166;51380;55556;57571;64087;78991;113675;152926;259307	PCYOX1L;ALDH4A1;CSAD;SHMT1;MPST;BCKDK;SHMT2;AADAT;CARNS1;PPM1K;ALDH7A1;IL4I1;ALDH5A1;GLUD1;GAD2;SDSL;ACADSB;MCCC2;ENOSF1;SARDH;GAD1;PRODH;CTH
STG-PHG	FP	NG	GO:1901605	alpha-amino acid metabolic process	214	33	12.8958	2.55897	5.9405e-07	0.00134775	7.26568e-06	435;501;1158;1491;1757;2356;2571;2572;2746;4357;4548;5351;5352;5625;6470;6472;7915;8659;8974;9056;10400;23409;23657;23743;51166;51380;54583;56954;57571;64087;84680;113675;259307	FPGS;ALDH4A1;SLC7A11;CSAD;SHMT1;ASL;MPST;P4HA2;EGLN1;PEMT;BHMT2;SHMT2;PLOD1;SIRT4;AADAT;CARNS1;MTR;NIT2;PLOD2;ALDH7A1;IL4I1;ALDH5A1;GLUD1;ACCS;GAD2;CKM;SDSL;MCCC2;SLC7A7;SARDH;GAD1;PRODH;CTH
STG-PHG	FP	NG	GO:0019752	carboxylic acid metabolic process	938	93	56.5246	1.6453	1.16239e-06	0.00210973	9.99023e-06	36;240;313;435;501;957;1158;1375;1491;1543;1727;1757;2026;2166;2171;2264;2346;2356;2571;2572;2746;2819;2937;2950;3033;3418;3643;4357;4363;4548;4864;5163;5191;5351;5352;5625;6470;6472;7166;7298;7352;7494;7915;8473;8659;8824;8974;9056;9255;9415;9759;10057;10295;10400;10797;11160;11277;11319;22937;23205;23409;23438;23657;23743;25902;28976;51102;51166;51302;51380;51390;51733;54541;54583;55526;55556;5…	PTGR2;MECR;FPGS;PCYOX1L;ALDH4A1;SLC7A11;ENTPD5;CSAD;TYMS;TPH1;SHMT1;ASL;CES2;ACAD9;MPST;ABCC5;P4HA2;EGLN1;FOLH1;MTHFD1L;PDK1;INSR;BCKDK;GPD1;PEMT;BHMT2;FAHD1;ECD;ENO2;TREX1;SHMT2;PLOD1;ABCC1;OGT;SIRT4;AADAT;CARNS1;ACSS1;FGFR4;MTR;PPM1K;NIT2;PLOD2;HADH;ALDH7A1;DHTKD1;CYP1A1;IL4I1;PEX7;DDIT4;ERLIN2;ALDH5A1;GLUD1;AIG1;MID1IP1;ACCS;ACSBG1;GAD2;CYB5R3;CKM;SDSL;ACADSB;MCCC2;IDH2;XBP1;SCAP;ADIPOR2;UPB1;…
STG-PHG	FP	NG	GO:0043436	oxoacid metabolic process	1023	99	61.6468	1.60592	1.53708e-06	0.00232484	1.1684e-05	36;240;313;435;501;957;1158;1375;1491;1543;1727;1757;2026;2166;2171;2264;2346;2356;2571;2572;2746;2819;2937;2950;3033;3418;3423;3643;4060;4357;4363;4548;4864;5163;5191;5351;5352;5625;6470;6472;7166;7298;7352;7494;7915;8473;8659;8703;8824;8974;9056;9255;9415;9759;10057;10295;10400;10402;10797;11160;11277;11319;22937;23205;23409;23438;23657;23743;25902;28976;50859;51102;51166;51302;51380;51390;5173…	PTGR2;MECR;FPGS;PCYOX1L;ALDH4A1;SLC7A11;ENTPD5;CSAD;TYMS;TPH1;SHMT1;ASL;CES2;ACAD9;MPST;ABCC5;P4HA2;ST3GAL6;EGLN1;FOLH1;MTHFD1L;IDS;PDK1;INSR;BCKDK;GPD1;PEMT;BHMT2;FAHD1;ECD;ENO2;TREX1;CHPF;SHMT2;PLOD1;ABCC1;OGT;SIRT4;AADAT;CARNS1;ACSS1;FGFR4;MTR;PPM1K;NIT2;PLOD2;HADH;ALDH7A1;DHTKD1;CYP1A1;IL4I1;PEX7;DDIT4;ERLIN2;ALDH5A1;GLUD1;AIG1;MID1IP1;ACCS;ACSBG1;GAD2;CYB5R3;B4GALT3;CKM;SDSL;ACADSB;MCCC2;IDH…
STG-PHG	FP	NG	GO:0006082	organic acid metabolic process	1042	100	62.7917	1.59257	1.96989e-06	0.00255383	1.33282e-05	36;240;313;435;501;957;1158;1375;1491;1543;1727;1757;2026;2166;2171;2264;2346;2356;2571;2572;2746;2819;2937;2950;3033;3418;3423;3643;4060;4357;4363;4548;4864;5163;5191;5351;5352;5625;6470;6472;6777;7166;7298;7352;7494;7915;8473;8659;8703;8824;8974;9056;9255;9415;9759;10057;10295;10400;10402;10797;11160;11277;11319;22937;23205;23409;23438;23657;23743;25902;28976;50859;51102;51166;51302;51380;51390…	PTGR2;MECR;FPGS;PCYOX1L;ALDH4A1;SLC7A11;ENTPD5;CSAD;TYMS;TPH1;SHMT1;ASL;CES2;ACAD9;MPST;ABCC5;P4HA2;ST3GAL6;STAT5B;EGLN1;FOLH1;MTHFD1L;IDS;PDK1;INSR;BCKDK;GPD1;PEMT;BHMT2;FAHD1;ECD;ENO2;TREX1;CHPF;SHMT2;PLOD1;ABCC1;OGT;SIRT4;AADAT;CARNS1;ACSS1;FGFR4;MTR;PPM1K;NIT2;PLOD2;HADH;ALDH7A1;DHTKD1;CYP1A1;IL4I1;PEX7;DDIT4;ERLIN2;ALDH5A1;GLUD1;AIG1;MID1IP1;ACCS;ACSBG1;GAD2;CYB5R3;B4GALT3;CKM;SDSL;ACADSB;MC…
STG-PHG	FP	NG	GO:0042558	pteridine-containing compound metabolic process	35	10	2.10913	4.7413	2.77465e-05	0.0314749	6.17123e-05	2346;2356;4548;6470;6472;6697;7298;10797;25902;84105	FPGS;TYMS;SHMT1;FOLH1;MTHFD1L;SHMT2;PCBD2;MTR;SPR;MTHFD2
STG-PHG	PHG	NG	GO:1900034	regulation of cellular response to heat	44	14	2.31099	6.058	2.87677e-08	0.000261067	2.03292e-06	1387;1410;2288;2475;3303;3305;3312;3326;3337;6119;9531;9532;10049;10808	CRYAB;HSPA8;RPA3;DNAJB6;MTOR;HSPH1;CREBBP;HSPA1L;HSPA1A;HSP90AB1;BAG2;FKBP4;BAG3;DNAJB1
STG-PHG	PHG	NG	GO:0009132	nucleoside diphosphate metabolic process	117	20	6.14514	3.25461	2.75535e-06	0.00786048	1.65766e-05	203;205;957;1739;2027;2819;3643;5027;5208;5214;8473;51422;53343;54541;55526;80201;83440;158067;283927;377841	PRKAG2;ENO3;AK4;PFKFB2;NUDT7;OGT;DLG1;AK1;AK8;ENTPD8;GPD1;P2RX7;ENTPD5;ADPGK;NUDT9;PFKP;DHTKD1;HKDC1;DDIT4;INSR
STG-PHG	PHG	NG	GO:0009108	coenzyme biosynthetic process	218	29	11.4499	2.53277	3.84327e-06	0.00786048	1.95546e-05	957;1719;2027;2194;2819;2954;3418;3643;4144;4199;5027;5208;5214;5860;6697;8473;10243;23475;23498;25902;51422;54541;55328;55526;57017;57107;80201;83440;84105	PRKAG2;HAAO;SPR;MAT2A;ENO3;FASN;PFKFB2;QPRT;COQ9;ME1;PDSS2;MTHFD1L;OGT;GPD1;P2RX7;GPHN;ENTPD5;GSTZ1;ADPGK;IDH2;QDPR;PFKP;DHTKD1;HKDC1;DDIT4;RNLS;INSR;DHFR;PCBD2
STG-PHG	PHG	NG	GO:0006732	coenzyme metabolic process	354	40	18.593	2.15135	4.17585e-06	0.00786048	2.02736e-05	957;1719;2027;2194;2346;2819;2954;3157;3418;3643;4144;4199;4907;5027;5208;5214;5860;6296;6470;6697;7298;8473;10243;23475;23498;25902;26027;51422;54541;55328;55526;57017;57107;57834;64087;80201;83440;84105;130752;283927	FOLH1;PRKAG2;HAAO;SPR;MAT2A;MDH1B;ENO3;SHMT1;FASN;ACOT11;PFKFB2;TYMS;ACSM3;QPRT;COQ9;NUDT7;ME1;NT5E;PDSS2;MTHFD1L;OGT;GPD1;P2RX7;GPHN;ENTPD5;GSTZ1;ADPGK;IDH2;QDPR;PFKP;DHTKD1;HKDC1;DDIT4;RNLS;INSR;CYP4F11;HMGCS1;MCCC2;DHFR;PCBD2
STG-PHG	PHG	NG	GO:0006260	DNA replication	267	33	14.0235	2.35319	4.33085e-06	0.00786048	2.07099e-05	466;604;890;1877;4172;4173;4176;4782;4784;6119;6416;8099;9401;10189;10926;23244;23595;25939;25942;50485;51053;51550;57697;64710;79915;81620;83990;84083;84515;92675;253461;259282;647309	RPA3;DBF4;MCM7;ZRANB3;SMARCAL1;MAP2K4;ATAD5;BRIP1;ALYREF;NUCKS1;E4F1;CDT1;GMNN;MCM3;ORC3;ZBTB38;BCL6;GMNC;ATF1;CDK2AP1;FANCM;CINP;SIN3A;MCM8;DTD1;SAMHD1;MCM4;RECQL4;BOD1L1;PDS5A;CCNA2;NFIC;NFIX
STG-PHG	PHG	NG	GO:0046031	ADP metabolic process	86	16	4.51694	3.54222	8.86079e-06	0.0102481	3.27178e-05	203;205;957;2027;2819;3643;5027;5208;5214;8473;51422;53343;54541;55526;80201;83440	PRKAG2;ENO3;AK4;PFKFB2;OGT;AK1;GPD1;P2RX7;ENTPD5;ADPGK;NUDT9;PFKP;DHTKD1;HKDC1;DDIT4;INSR
STG-PHG	PHG	NG	GO:0033554	cellular response to stress	1849	138	97.1142	1.42101	1.00334e-05	0.0102481	3.46806e-05	143;318;384;406;468;604;760;837;890;1021;1032;1051;1080;1387;1408;1410;1611;1616;1719;1739;1845;2288;2475;2967;3301;3303;3305;3312;3326;3337;3656;3920;4000;4099;4149;4176;4303;4353;4438;4439;4548;4792;4988;5325;5436;5514;5802;5893;5933;6119;6387;6416;6696;6714;6793;6872;7128;7157;7164;7168;7318;7351;8321;8324;8444;8644;8975;9025;9181;9283;9401;9520;9531;9532;9907;9923;10045;10049;10106;10211;1045…	ARNTL;CRY2;POLR2G;FAM168A;UCP2;PDGFD;CASP4;CRYAB;HSPA8;AP5Z1;RPA3;FKBP14;NPC1L1;FZD1;CDK6;MCM7;CFTR;DNAJB6;FANCL;ZRANB3;PLA2R1;FZD7;SMARCAL1;TP53;MAP2K4;ATAD5;DUSP3;NPEPPS;ZNF652;MPO;BRIP1;ATF4;ERRFI1;MTOR;ZBTB40;PPIE;MSH4;DCLRE1B;ARHGEF2;LMNA;TIPRL;GPR37L1;NUCKS1;DYRK3;EGLN1;MTR;IMPACT;PARP4;HSPH1;SERP2;CREBBP;INO80E;PPP1R10;FLOT1;MSH5;HSPA1L;HSPA1A;DAXX;FGD2;RNF8;HSP90AB1;BAG2;TPD52L1;TNFAIP3;P…
STG-PHG	PHG	NG	GO:0019359	nicotinamide nucleotide biosynthetic process	108	18	5.67243	3.17324	1.23518e-05	0.0102481	3.99008e-05	957;2027;2819;3418;3643;4199;5027;5208;5214;8473;23475;23498;51422;54541;55328;55526;80201;83440	PRKAG2;HAAO;ENO3;PFKFB2;QPRT;ME1;OGT;GPD1;P2RX7;ENTPD5;ADPGK;IDH2;PFKP;DHTKD1;HKDC1;DDIT4;RNLS;INSR
STG-PHG	PHG	NG	GO:0019363	pyridine nucleotide biosynthetic process	108	18	5.67243	3.17324	1.23518e-05	0.0102481	3.99008e-05	957;2027;2819;3418;3643;4199;5027;5208;5214;8473;23475;23498;51422;54541;55328;55526;80201;83440	PRKAG2;HAAO;ENO3;PFKFB2;QPRT;ME1;OGT;GPD1;P2RX7;ENTPD5;ADPGK;IDH2;PFKP;DHTKD1;HKDC1;DDIT4;RNLS;INSR
STG-PHG	PHG	NG	GO:0009135	purine nucleoside diphosphate metabolic process	98	17	5.14721	3.30276	1.24219e-05	0.0102481	3.99008e-05	203;205;957;1739;2027;2819;3643;5027;5208;5214;8473;51422;53343;54541;55526;80201;83440	PRKAG2;ENO3;AK4;PFKFB2;OGT;DLG1;AK1;GPD1;P2RX7;ENTPD5;ADPGK;NUDT9;PFKP;DHTKD1;HKDC1;DDIT4;INSR
STG-PHG	PHG	NG	GO:0009179	purine ribonucleoside diphosphate metabolic process	98	17	5.14721	3.30276	1.24219e-05	0.0102481	3.99008e-05	203;205;957;1739;2027;2819;3643;5027;5208;5214;8473;51422;53343;54541;55526;80201;83440	PRKAG2;ENO3;AK4;PFKFB2;OGT;DLG1;AK1;GPD1;P2RX7;ENTPD5;ADPGK;NUDT9;PFKP;DHTKD1;HKDC1;DDIT4;INSR
STG-PHG	PHG	NG	GO:0009185	ribonucleoside diphosphate metabolic process	100	17	5.25225	3.23671	1.63718e-05	0.0123812	4.71152e-05	203;205;957;1739;2027;2819;3643;5027;5208;5214;8473;51422;53343;54541;55526;80201;83440	PRKAG2;ENO3;AK4;PFKFB2;OGT;DLG1;AK1;GPD1;P2RX7;ENTPD5;ADPGK;NUDT9;PFKP;DHTKD1;HKDC1;DDIT4;INSR
STG-PHG	PHG	NG	GO:0072525	pyridine-containing compound biosynthetic process	111	18	5.83	3.08748	1.82038e-05	0.0127077	5.03375e-05	957;2027;2819;3418;3643;4199;5027;5208;5214;8473;23475;23498;51422;54541;55328;55526;80201;83440	PRKAG2;HAAO;ENO3;PFKFB2;QPRT;ME1;OGT;GPD1;P2RX7;ENTPD5;ADPGK;IDH2;PFKP;DHTKD1;HKDC1;DDIT4;RNLS;INSR
STG-PHG	PHG	NG	GO:0046434	organophosphate catabolic process	204	26	10.7146	2.4266	2.57722e-05	0.0167059	6.07079e-05	957;1267;2027;2819;3643;4907;5027;5141;5208;5214;5335;6609;8473;9108;9388;25939;30833;51422;53343;54541;55526;56261;57406;80201;83440;283927	SMPD1;PRKAG2;ENO3;CNP;NT5C;PFKFB2;LIPG;NUDT7;NT5E;OGT;ABHD6;GPD1;P2RX7;ENTPD5;ADPGK;GPCPD1;SAMHD1;PLCG1;MTMR7;NUDT9;PFKP;DHTKD1;HKDC1;DDIT4;INSR;PDE4A
STG-PHG	PHG	NG	GO:0006165	nucleoside diphosphate phosphorylation	94	16	4.93712	3.24076	2.8384e-05	0.0171723	6.26812e-05	203;205;957;2027;2819;3643;5027;5208;5214;8473;51422;54541;55526;80201;83440;158067	PRKAG2;ENO3;AK4;PFKFB2;OGT;AK1;AK8;GPD1;P2RX7;ENTPD5;ADPGK;PFKP;DHTKD1;HKDC1;DDIT4;INSR
STG-PHG	PHG	NG	GO:0046939	nucleotide phosphorylation	96	16	5.04216	3.17324	3.71262e-05	0.0198679	7.35585e-05	203;205;957;2027;2819;3643;5027;5208;5214;8473;51422;54541;55526;80201;83440;158067	PRKAG2;ENO3;AK4;PFKFB2;OGT;AK1;AK8;GPD1;P2RX7;ENTPD5;ADPGK;PFKP;DHTKD1;HKDC1;DDIT4;INSR
STG-PHG	PHG	NG	GO:0000733	DNA strand renaturation	9	5	0.472703	10.5775	4.17018e-05	0.0198679	7.87013e-05	6594;7157;9401;50485;84083	ZRANB3;SMARCAL1;TP53;SMARCA1;RECQL4
STG-PHG	PHG	NG	GO:0006733	oxidoreduction coenzyme metabolic process	163	22	8.56117	2.56974	4.41707e-05	0.0198679	8.14278e-05	957;2027;2819;3418;3643;4199;4907;5027;5208;5214;8473;23475;23498;51422;54541;55328;55526;57017;57107;80201;83440;130752	PRKAG2;HAAO;MDH1B;ENO3;PFKFB2;QPRT;COQ9;ME1;NT5E;PDSS2;OGT;GPD1;P2RX7;ENTPD5;ADPGK;IDH2;PFKP;DHTKD1;HKDC1;DDIT4;RNLS;INSR
STG-PHG	PHG	NG	GO:0009266	response to temperature stimulus	199	25	10.452	2.39189	4.66647e-05	0.0198679	8.48233e-05	153;1153;1387;1410;1616;2288;2475;3301;3303;3305;3312;3326;3337;4792;5935;6119;6387;7351;9531;9532;10049;10808;26027;56925;286133	UCP2;CRYAB;HSPA8;RPA3;DNAJB6;MTOR;ACOT11;HSPH1;CREBBP;HSPA1L;HSPA1A;DAXX;HSP90AB1;BAG2;RBM3;LXN;DNAJA1;FKBP4;NFKBIA;SCARA5;CXCL12;ADRB1;BAG3;CIRBP;DNAJB1
STG-PHG	PHG	NG	GO:0009166	nucleotide catabolic process	141	20	7.40568	2.70063	4.75779e-05	0.0198679	8.59645e-05	957;1267;2027;2819;3643;4907;5027;5141;5208;5214;8473;25939;30833;51422;53343;54541;55526;80201;83440;283927	PRKAG2;ENO3;CNP;NT5C;PFKFB2;NUDT7;NT5E;OGT;GPD1;P2RX7;ENTPD5;ADPGK;SAMHD1;NUDT9;PFKP;DHTKD1;HKDC1;DDIT4;INSR;PDE4A
STG-PHG	PHG	NG	GO:0044283	small molecule biosynthetic process	721	63	37.8688	1.66364	4.802e-05	0.0198679	8.62732e-05	468;957;1080;1267;1719;2027;2194;2247;2346;2648;2819;3157;3643;4047;4353;4485;4548;4907;5027;5141;5208;5214;5341;5564;5723;5860;5947;6296;6470;6697;6713;7084;8473;8644;8985;9926;10057;10165;23262;23498;25902;25939;26027;29881;30833;51094;51302;51360;51422;51447;51478;53343;54541;55526;57017;57107;57571;58526;80201;83440;84105;117283;283927	FOLH1;CARNS1;LSS;NPC1L1;PSPH;SLC25A13;PLOD3;CFTR;PRKAG2;HAAO;PLEK;SPR;ENO3;SHMT1;CNP;KAT2A;MPO;NT5C;FASN;ATF4;ACOT11;HSD17B7;ADIPOR1;PFKFB2;LPGAT1;MTR;ACSM3;COQ9;TK2;NUDT7;IP6K3;CYP39A1;NT5E;PDSS2;MTHFD1L;MBTPS2;MID1IP1;OGT;IP6K2;MST1;RBP1;ABCC5;GPD1;PRKAB1;P2RX7;ENTPD5;ADPGK;SAMHD1;SQLE;QDPR;NUDT9;FGF2;PFKP;AKR1C3;DHTKD1;HKDC1;DDIT4;INSR;PDE4A;HMGCS1;DHFR;PPIP5K2;PCBD2
STG-PHG	PHG	NG	GO:0034605	cellular response to heat	98	16	5.14721	3.10848	4.81647e-05	0.0198679	8.62894e-05	1387;1410;1616;2288;2475;3303;3305;3312;3326;3337;6119;9531;9532;10049;10808;286133	CRYAB;HSPA8;RPA3;DNAJB6;MTOR;HSPH1;CREBBP;HSPA1L;HSPA1A;DAXX;HSP90AB1;BAG2;FKBP4;SCARA5;BAG3;DNAJB1
STG-PHG	PHG	NG	GO:0042558	pteridine-containing compound metabolic process	35	9	1.83829	4.89586	5.98062e-05	0.0234159	9.77808e-05	1719;2346;4548;5860;6470;6697;7298;25902;84105	FOLH1;SPR;SHMT1;MTR;TYMS;MTHFD1L;QDPR;DHFR;PCBD2
STG-PHG	PHG	NG	GO:0009628	response to abiotic stimulus	1110	88	58.3	1.50943	6.19262e-05	0.0234159	0.000100616	153;285;429;468;760;824;890;993;1032;1153;1277;1387;1408;1410;1616;1812;1831;2235;2288;2475;2911;3157;3301;3303;3305;3312;3326;3337;4000;4089;4099;4212;4308;4353;4792;4988;5027;5146;5327;5481;5501;5723;5894;5935;6119;6121;6387;6416;6714;6772;6872;7043;7157;7351;7423;8557;9025;9053;9181;9187;9520;9531;9532;10049;10266;10343;10631;10635;10808;11073;23173;23409;23774;26027;26355;51435;54206;54407;54…	CRY2;VEGFB;UCP2;CRYAB;HSPA8;RPA3;PSPH;DNAJB6;ZRANB3;STAT1;TP53;MAP2K4;TCAP;RAMP2;NPEPPS;COL1A1;MPO;BRIP1;ATF4;PKDREJ;BRD1;ERRFI1;MTOR;ACOT11;RPE65;ARHGEF2;LMNA;NUCKS1;CAPN2;EGLN1;IMPACT;SMAD4;FECH;HSPH1;POSTN;CREBBP;HSPA1L;HSPA1A;DAXX;RNF8;HSP90AB1;BAG2;MAP7;GRM1;OPRM1;RBM3;NLGN3;TAF1;TSC22D3;RAF1;CDC25A;FAM162A;TOPBP1;LXN;DNAJA1;FKBP4;RAD51AP1;SLC38A2;ASCL1;PPP1CC;SIRT4;P2RX7;NFKBIA;TGFB3;TRPM1;…
STG-PHG	PHG	NG	GO:0051188	cofactor biosynthetic process	279	31	14.6538	2.11549	6.78849e-05	0.0246422	0.000106604	957;1719;2027;2194;2235;2819;2954;3418;3643;4144;4199;5027;5208;5214;5860;6697;8473;10243;23475;23498;25902;51422;54541;55316;55328;55526;57017;57107;80201;83440;84105	PRKAG2;HAAO;SPR;MAT2A;ENO3;RSAD1;FASN;PFKFB2;FECH;QPRT;COQ9;ME1;PDSS2;MTHFD1L;OGT;GPD1;P2RX7;GPHN;ENTPD5;GSTZ1;ADPGK;IDH2;QDPR;PFKP;DHTKD1;HKDC1;DDIT4;RNLS;INSR;DHFR;PCBD2
STG-PHG	PHG	NG	GO:0043618	regulation of transcription from RNA polymerase II promoter in response to stress	72	13	3.78162	3.43768	8.39869e-05	0.0270447	0.000123078	468;1051;1387;3303;3337;6872;7157;9531;25942;51360;54583;55364;84181	TP53;ATF4;EGLN1;IMPACT;CREBBP;HSPA1A;MBTPS2;TAF1;SIN3A;CHD6;CEBPB;BAG3;DNAJB1
STG-PHG	PHG	NG	GO:1901292	nucleoside phosphate catabolic process	147	20	7.72081	2.5904	8.64237e-05	0.0270447	0.000125779	957;1267;2027;2819;3643;4907;5027;5141;5208;5214;8473;25939;30833;51422;53343;54541;55526;80201;83440;283927	PRKAG2;ENO3;CNP;NT5C;PFKFB2;NUDT7;NT5E;OGT;GPD1;P2RX7;ENTPD5;ADPGK;SAMHD1;NUDT9;PFKP;DHTKD1;HKDC1;DDIT4;INSR;PDE4A
STG-PHG	PHG	NG	GO:0019362	pyridine nucleotide metabolic process	147	20	7.72081	2.5904	8.64237e-05	0.0270447	0.000125779	957;2027;2819;3418;3643;4199;4907;5027;5208;5214;8473;23475;23498;51422;54541;55328;55526;80201;83440;130752	PRKAG2;HAAO;MDH1B;ENO3;PFKFB2;QPRT;ME1;NT5E;OGT;GPD1;P2RX7;ENTPD5;ADPGK;IDH2;PFKP;DHTKD1;HKDC1;DDIT4;RNLS;INSR
STG-PHG	PHG	NG	GO:0046496	nicotinamide nucleotide metabolic process	147	20	7.72081	2.5904	8.64237e-05	0.0270447	0.000125779	957;2027;2819;3418;3643;4199;4907;5027;5208;5214;8473;23475;23498;51422;54541;55328;55526;80201;83440;130752	PRKAG2;HAAO;MDH1B;ENO3;PFKFB2;QPRT;ME1;NT5E;OGT;GPD1;P2RX7;ENTPD5;ADPGK;IDH2;PFKP;DHTKD1;HKDC1;DDIT4;RNLS;INSR
STG-PHG	PHG	NG	GO:0006259	DNA metabolic process	950	77	49.8964	1.5432	8.97626e-05	0.0271532	0.000127716	143;466;604;890;1032;1408;1774;1777;1877;2247;2967;3326;3669;4172;4173;4176;4438;4439;4782;4784;4907;5073;5436;5514;5588;5893;6119;6416;6594;6714;6950;7084;7157;7298;8099;8940;9025;9401;9907;10189;10450;10635;10664;10926;11073;23201;23244;23595;25939;25942;27136;50485;51053;51550;55010;55120;55124;55218;55729;57697;64710;64858;79618;79915;80312;81620;83990;84083;84515;91875;92675;143689;253461;25…	CRY2;POLR2G;FAM168A;PIWIL4;AP5Z1;RPA3;DBF4;MCM7;FANCL;ZRANB3;SMARCAL1;TP53;MAP2K4;ATAD5;BRIP1;ALYREF;TOP3B;PPIE;MSH4;DCLRE1B;NUCKS1;TYMS;PARP4;E4F1;PARN;INO80E;TK2;CTCF;CDT1;GMNN;PPP1R10;MSH5;RNF8;HSP90AB1;MCM3;NT5E;ORC3;TCP1;SMARCA1;DNASE1L1;MORC1;TOPBP1;ZBTB38;BCL6;GMNC;RAD52;RAD51AP1;ATF7IP;ATF1;PARPBP;EID3;CDK2AP1;GTF2H3;TTC5;FANCM;EXD2;CINP;SIN3A;ISG20;MCM8;DTD1;SAMHD1;SRC;PIWIL2;HMBOX1;MCM4…
STG-PHG	PHG	NG	GO:0000278	mitotic cell cycle	910	74	47.7955	1.54826	0.000111417	0.0326164	0.000147627	429;604;699;701;890;894;993;994;1021;1032;1104;1613;1719;1739;1845;1877;2316;2801;3303;3643;4000;4149;4172;4173;4176;4212;4303;4752;5325;5514;5933;6119;7157;7164;7298;7840;9181;9368;9401;9738;10106;10733;10763;10795;10899;10926;11021;11073;23194;23244;23397;23595;25942;25946;26073;51053;51529;51547;54619;54627;54820;54850;55755;55795;64858;79915;81620;84515;90141;114791;129531;283489;347733;415116	RPA3;DBF4;CDK6;MCM7;ALMS1;NCAPH;MITD1;BUB1;TP53;POLDIP2;ATAD5;DUSP3;SLC9A3R1;ANAPC11;SIRT7;PIM3;RCC1;DCLRE1B;JTB;ARHGEF2;LMNA;NES;MAP10;TYMS;NEK3;PCID2;CHAMP1;E4F1;NDE1;CCP110;CDT1;TUBB2B;GMNN;PPP1R10;HSPA1A;MCM3;ORC3;TPD52L1;PLAGL1;FOXO4;FLNA;CDC25A;TOPBP1;BCL6;DLG1;CDK5RAP2;GOLGA2;CCND2;ZNF385A;CTDSP2;ASCL1;RAB35;ZNF268;MAX;EFCAB11;TUBGCP5;MEIS2;BUB1B;SIN3A;CDC25B;MCM8;RBL1;MCM4;RECQL4;PDS5A;CC…
STG-PHG	PHG	NG	GO:0006096	glycolytic process	76	13	3.99171	3.25675	0.000149007	0.0415603	0.000179485	957;2027;2819;3643;5027;5208;5214;8473;51422;54541;55526;80201;83440	PRKAG2;ENO3;PFKFB2;OGT;GPD1;P2RX7;ENTPD5;ADPGK;PFKP;DHTKD1;HKDC1;DDIT4;INSR
STG-PHG	PHG	NG	GO:0072524	pyridine-containing compound metabolic process	153	20	8.03595	2.48882	0.000151128	0.0415603	0.00018161	957;2027;2819;3418;3643;4199;4907;5027;5208;5214;8473;23475;23498;51422;54541;55328;55526;80201;83440;130752	PRKAG2;HAAO;MDH1B;ENO3;PFKFB2;QPRT;ME1;NT5E;OGT;GPD1;P2RX7;ENTPD5;ADPGK;IDH2;PFKP;DHTKD1;HKDC1;DDIT4;RNLS;INSR
STG-PHG	PHG	NG	GO:0006757	ATP generation from ADP	77	13	4.04424	3.21445	0.000170796	0.0455876	0.000199681	957;2027;2819;3643;5027;5208;5214;8473;51422;54541;55526;80201;83440	PRKAG2;ENO3;PFKFB2;OGT;GPD1;P2RX7;ENTPD5;ADPGK;PFKP;DHTKD1;HKDC1;DDIT4;INSR
STG-PHG	PHG	NG	GO:1903047	mitotic cell cycle process	772	64	40.5474	1.5784	0.000191091	0.0492236	0.000217803	604;699;701;890;894;993;994;1021;1032;1104;1613;1719;1739;2316;2801;3303;3643;4000;4149;4172;4173;4176;4303;5325;5514;5933;6119;7157;7164;7298;7840;9181;9401;9738;10106;10733;10763;10899;10926;11021;11073;23194;23244;23397;23595;25942;25946;51053;51529;51547;54619;54627;54820;54850;55755;55795;64858;79915;81620;84515;90141;114791;129531;283489	RPA3;DBF4;CDK6;MCM7;ALMS1;NCAPH;MITD1;BUB1;TP53;ATAD5;ANAPC11;SIRT7;RCC1;DCLRE1B;JTB;ARHGEF2;LMNA;NES;MAP10;TYMS;PCID2;CHAMP1;NDE1;CCP110;CDT1;GMNN;PPP1R10;HSPA1A;MCM3;ORC3;TPD52L1;PLAGL1;FOXO4;FLNA;CDC25A;TOPBP1;BCL6;DLG1;CDK5RAP2;GOLGA2;CCND2;ZNF385A;CTDSP2;RAB35;MAX;EFCAB11;TUBGCP5;BUB1B;SIN3A;CDC25B;MCM8;RBL1;MCM4;RECQL4;PDS5A;CCNA2;PLK4;CCNJ;DAPK3;INSR;FBXL12;CDKN2D;FBXL7;DHFR
STG-PHG	PHG	NG	GO:0043620	regulation of DNA-templated transcription in response to stress	78	13	4.09676	3.17324	0.000195267	0.0492236	0.000220979	468;1051;1387;3303;3337;6872;7157;9531;25942;51360;54583;55364;84181	TP53;ATF4;EGLN1;IMPACT;CREBBP;HSPA1A;MBTPS2;TAF1;SIN3A;CHD6;CEBPB;BAG3;DNAJB1
STG-IFG	IFG	NG	GO:0009719	response to endogenous stimulus	1585	154	103.915	1.48197	2.66366e-07	0.00241727	4.49684e-06	60;116;199;328;406;468;490;525;585;595;598;760;779;790;811;824;860;975;1003;1028;1080;1284;1408;1410;1445;1605;1616;1655;1745;1812;1845;1906;2022;2043;2064;2099;2261;2288;2549;2562;2776;2819;2852;2887;2908;3066;3178;3248;3303;3329;3383;3397;3479;3689;3709;3718;4129;4149;4176;4303;4478;4644;4670;4838;4842;4848;4914;5167;5575;5577;5579;5618;5621;5654;5728;5798;5860;5905;6049;6121;6263;6429;6472;654…	CD81;CDKN1C;ARNTL;CRY2;NPAS4;CCND1;CRYAB;ABCG1;ITGB2;PRKAR1B;GPER1;ACTB;RAMP3;GRB10;YWHAG;STEAP2;MCM7;PRKAR2B;CFTR;HIPK2;ATP6V0E2;ITGB1BP1;ROCK2;CAD;SLC8A1;SOCS5;ATP6V1B1;DLX1;HSPD1;PTPRN;EPHA4;NDEL1;TRIM16;ERBB2;STAT3;DUSP3;DDX5;WBP2;YWHAH;RBFOX2;TXN2;SSTR3;TAB1;ATF4;RANGAP1;KIF1B;SRSF4;RPE65;AHCYL1;PIAS3;CGN;NTRK1;TPR;CACNA1S;CAPN2;YES1;ADCYAP1;RNF6;IRS2;COL4A2;AXIN1;PRKCB;CORO1A;CDH5;DUSP22;ED…
STG-IFG	IFG	NG	GO:0009063	cellular amino acid catabolic process	118	23	7.73629	2.973	2.08326e-06	0.00626803	1.39469e-05	384;501;594;1491;2572;2744;3028;3712;4842;5092;5625;5860;6472;7915;10295;25828;55556;57571;64087;78991;85007;113675;137872	CARNS1;GLS;PRODH;TXN2;CTH;ENOSF1;BCKDK;ALDH5A1;BCKDHB;HSD17B10;SHMT2;SDSL;NOS1;ARG2;IVD;ADHFE1;QDPR;GAD2;PCBD1;MCCC2;ALDH7A1;PCYOX1L;PHYKPL
STG-IFG	IFG	NG	GO:0048870	cell motility	1506	143	98.736	1.44831	2.76277e-06	0.00626803	1.65766e-05	60;140;199;328;393;482;585;811;975;1088;1238;1464;1605;1636;1812;1845;1906;2022;2043;2064;2196;2316;2549;2852;3055;3362;3383;3397;3418;3479;3642;3687;3689;3691;3695;3910;3912;4099;4303;4318;4478;4485;4838;4973;5291;5327;5360;5578;5587;5728;5894;6239;6376;6385;6401;6546;6586;6774;6781;6850;6869;7076;7143;7168;7205;7414;7474;7525;7869;8543;8660;8692;8717;8751;9270;9358;9475;9839;9948;10016;10163;10…	CD81;CD248;ITGB2;GPER1;ACTB;MYO1G;SEMA3C;TRIP6;LAMB1;STRIP2;ITGB1BP1;ROCK2;SLC8A1;CCDC88A;TACR1;CLASP1;ZEB2;NCKAP1;DNAH7;EPHA4;ATP1B2;NDEL1;MMP28;ERBB2;STAT3;DUSP3;ACE;PRKCA;ITGB4;UNK;CCDC40;RBFOX2;SLC16A8;SUN2;TTLL1;RCC2;HTR6;WASF2;TEKT2;LMO4;ADORA3;ADAM15;SELE;SCYL3;TNR;ASPM;CCSAP;YES1;PDS5B;STARD13;ITGBL1;IRS2;RHBDF1;CORO1A;ITGAX;CX3CL1;TRADD;DUSP22;RREB1;EDN1;AIF1;GPSM3;TCTE1;LAMA4;SMOC2;TIMP…
STG-IFG	IFG	NG	GO:0051674	localization of cell	1506	143	98.736	1.44831	2.76277e-06	0.00626803	1.65766e-05	60;140;199;328;393;482;585;811;975;1088;1238;1464;1605;1636;1812;1845;1906;2022;2043;2064;2196;2316;2549;2852;3055;3362;3383;3397;3418;3479;3642;3687;3689;3691;3695;3910;3912;4099;4303;4318;4478;4485;4838;4973;5291;5327;5360;5578;5587;5728;5894;6239;6376;6385;6401;6546;6586;6774;6781;6850;6869;7076;7143;7168;7205;7414;7474;7525;7869;8543;8660;8692;8717;8751;9270;9358;9475;9839;9948;10016;10163;10…	CD81;CD248;ITGB2;GPER1;ACTB;MYO1G;SEMA3C;TRIP6;LAMB1;STRIP2;ITGB1BP1;ROCK2;SLC8A1;CCDC88A;TACR1;CLASP1;ZEB2;NCKAP1;DNAH7;EPHA4;ATP1B2;NDEL1;MMP28;ERBB2;STAT3;DUSP3;ACE;PRKCA;ITGB4;UNK;CCDC40;RBFOX2;SLC16A8;SUN2;TTLL1;RCC2;HTR6;WASF2;TEKT2;LMO4;ADORA3;ADAM15;SELE;SCYL3;TNR;ASPM;CCSAP;YES1;PDS5B;STARD13;ITGBL1;IRS2;RHBDF1;CORO1A;ITGAX;CX3CL1;TRADD;DUSP22;RREB1;EDN1;AIF1;GPSM3;TCTE1;LAMA4;SMOC2;TIMP…
STG-IFG	IFG	NG	GO:0040011	locomotion	1725	159	113.094	1.40591	4.08054e-06	0.00662034	2.00062e-05	60;135;140;199;328;393;482;585;811;975;1002;1088;1238;1464;1605;1636;1642;1812;1845;1906;1944;2022;2043;2064;2196;2316;2549;2852;2887;3055;3362;3383;3397;3418;3479;3642;3687;3689;3691;3695;3910;3912;4099;4303;4318;4478;4485;4644;4838;4914;4973;5291;5327;5360;5532;5578;5587;5728;5894;6239;6376;6385;6401;6546;6586;6774;6781;6850;6869;7076;7143;7168;7205;7408;7414;7474;7525;7869;8398;8543;8660;8692;…	CD81;DDB1;CD248;ITGB2;GPER1;ACTB;MYO1G;GRB10;SEMA3C;TRIP6;LAMB1;STRIP2;ITGB1BP1;ROCK2;FEZ2;SLC8A1;CCDC88A;TACR1;CLASP1;ZEB2;NCKAP1;DNAH7;EPHA4;ATP1B2;NDEL1;MMP28;ERBB2;STAT3;DUSP3;ACE;PRKCA;ITGB4;UNK;CCDC40;ADORA2A;RBFOX2;SLC16A8;PLA2G6;SUN2;TTLL1;RCC2;HTR6;WASF2;TEKT2;LMO4;ADORA3;ADAM15;EFNA3;NTRK1;SELE;SCYL3;TNR;ASPM;CCSAP;YES1;PDS5B;STARD13;TRIM13;ITGBL1;IRS2;RHBDF1;CORO1A;ITGAX;CX3CL1;CMTM2;T…
STG-IFG	IFG	NG	GO:0071495	cellular response to endogenous stimulus	1339	129	87.7872	1.46946	4.37709e-06	0.00662034	2.07669e-05	60;116;199;328;406;468;490;525;585;598;760;779;790;811;824;860;1003;1028;1080;1284;1408;1445;1616;1655;1745;1812;1845;1906;2022;2043;2064;2099;2261;2288;2549;2562;2776;2819;2852;2887;2908;3066;3178;3248;3303;3383;3397;3479;3709;3718;4149;4176;4303;4478;4644;4670;4838;4848;4914;5167;5575;5577;5579;5618;5621;5654;5728;5905;6049;6121;6263;6472;6546;6586;6599;6696;6753;6774;6781;6872;7068;7073;7474;7…	CDKN1C;ARNTL;CRY2;NPAS4;PRKAR1B;GPER1;ACTB;RAMP3;GRB10;YWHAG;MCM7;PRKAR2B;CFTR;HIPK2;ATP6V0E2;ITGB1BP1;ROCK2;CAD;SLC8A1;ATP6V1B1;DLX1;EPHA4;NDEL1;ERBB2;STAT3;DUSP3;DDX5;WBP2;YWHAH;RBFOX2;SSTR3;TAB1;ATF4;RANGAP1;KIF1B;RPE65;AHCYL1;CGN;NTRK1;CACNA1S;CAPN2;YES1;ADCYAP1;RNF6;IRS2;COL4A2;AXIN1;PRKCB;CORO1A;CDH5;DUSP22;EDN1;AIF1;HSPA1A;DAXX;LEMD2;RUNX2;CD109;WASF1;HDAC2;ENPP1;ESR1;SMOC2;MSN;FOXO4;TAF1;…
STG-IFG	IFG	NG	GO:0016477	cell migration	1360	128	89.164	1.43556	1.50364e-05	0.0194936	4.51091e-05	140;199;328;393;482;585;811;1088;1238;1464;1605;1636;1812;1845;1906;2022;2043;2196;2316;2549;2852;3055;3362;3383;3397;3418;3479;3642;3687;3689;3691;3695;3910;3912;4099;4303;4318;4478;4485;4838;4973;5291;5327;5578;5587;5728;6239;6376;6385;6401;6546;6586;6774;6781;6850;7076;7143;7168;7205;7414;7474;7525;7869;8543;8660;8692;8717;8751;9270;9358;9475;9839;9948;10016;10163;10221;10278;10512;10519;10787…	CD248;ITGB2;GPER1;MYO1G;SEMA3C;TRIP6;LAMB1;STRIP2;ITGB1BP1;ROCK2;SLC8A1;CCDC88A;CLASP1;ZEB2;NCKAP1;EPHA4;ATP1B2;NDEL1;MMP28;STAT3;DUSP3;ACE;PRKCA;ITGB4;UNK;RBFOX2;SLC16A8;SUN2;RCC2;HTR6;WASF2;LMO4;ADORA3;ADAM15;SELE;SCYL3;TNR;ASPM;YES1;PDS5B;STARD13;ITGBL1;IRS2;RHBDF1;CORO1A;ITGAX;CX3CL1;TRADD;DUSP22;RREB1;EDN1;AIF1;GPSM3;LAMA4;SMOC2;TIMP1;MSN;FOXO4;AMOT;ARHGAP4;FLNA;ACKR2;DAG1;MST1;SEMA3B;HYAL2;…
STG-IFG	IFG	NG	GO:0048678	response to axon injury	67	15	4.39264	3.4148	2.20804e-05	0.0250475	5.59488e-05	199;1605;2043;4099;4149;4548;4914;5728;5905;6696;7143;23767;25828;81565;349667	RTN4RL2;EPHA4;NDEL1;TXN2;RANGAP1;NTRK1;TNR;MTR;AIF1;DAG1;MAX;FLRT3;SPP1;PTEN;MAG
STG-IFG	IFG	NG	GO:0007049	cell cycle	1716	154	112.504	1.36884	2.51866e-05	0.0253965	5.98444e-05	60;116;199;328;406;585;595;598;734;811;1028;1104;1112;1263;1389;1642;1845;1874;1876;1906;2010;2177;2305;2316;2735;2827;2852;2908;3248;3303;3397;3479;3642;3659;4149;4171;4176;4303;4335;4439;4752;4848;4882;5127;5325;5496;5501;5557;5577;5578;5579;5621;5728;5921;5983;6197;6240;6421;6478;6774;6839;6872;7175;7474;7532;7709;7840;7846;8099;8208;8493;8563;8726;8814;9025;9133;9238;9401;9475;9656;9738;10116…	CDKN1C;RRM1;ARNTL;TNKS1BP1;DDB1;POLA2;CCND1;ARAP1;EED;CHORDC1;NCAPD3;CHAF1B;GPER1;ACTB;TBRG4;YWHAG;MCM7;PRKAR2B;HIPK2;ROCK2;E2F6;GEN1;PPM1G;ALMS1;CLASP1;CTDSP1;MNT;KCTD11;NDEL1;POLDIP2;STAT3;TUBG2;DUSP3;DBF4B;HEXIM1;PPM1D;PRKCA;CECR2;SPECC1L;THOC5;TRIOBP;SUN2;WBP2NL;PIM3;ZBTB17;RCC2;GPR3;RCC1;SFPQ;PLK3;PHGDH;INTS3;TPR;ASPM;GJC2;CCSAP;ADCYAP1;SPIRE1;PDS5B;RFC3;NEK3;CKAP2;CCP110;PRKCB;E2F4;CTCF;BAN…
STG-IFG	IFG	NG	GO:0000278	mitotic cell cycle	910	91	59.6612	1.52528	3.14818e-05	0.0285698	6.66481e-05	199;328;585;595;598;1028;1104;1112;1263;1642;1845;1874;1876;1906;2010;2305;2316;3303;3479;4149;4171;4176;4303;4752;4848;5325;5557;5577;5578;5579;5728;5921;6240;7175;7532;7840;7846;8493;9133;9401;9656;9738;10376;10519;10795;10983;11107;11170;11178;23047;23141;23244;23310;23332;23595;23649;25777;25836;25959;26073;26586;27175;51429;51696;51754;54908;55920;56254;56647;57165;58190;64094;65123;79187;79…	CDKN1C;RRM1;TNKS1BP1;DDB1;POLA2;CCND1;NCAPD3;YWHAG;MCM7;PRKAR2B;E2F6;GEN1;ALMS1;CLASP1;CTDSP1;NDEL1;POLDIP2;TUBG2;DUSP3;DBF4B;PPM1D;PRKCA;SUN2;PIM3;RCC2;RCC1;PLK3;INTS3;TPR;GJC2;CCSAP;PDS5B;NEK3;CKAP2;CCP110;PRKCB;E2F4;EDN1;MDC1;AIF1;HSPA1A;ORC3;HECA;PLAGL1;SNX9;SMOC2;CCNB3;FOXO4;FLNA;EMD;FAM107A;CEP97;MCM2;TMEM8B;RNF20;FOXM1;TUBA1B;TUBA1A;PRIM1;CNOT2;IGF1;RAD9B;ANKLE2;ZNF268;APEX1;MAX;NEK9;FOXN3…
STG-IFG	IFG	NG	GO:0030030	cell projection organization	1490	136	97.6871	1.3922	3.59377e-05	0.0296486	7.2791e-05	116;135;199;393;466;585;1002;1605;1770;1874;1944;2012;2043;2064;2288;2316;2549;2670;2803;2845;2887;3066;3383;3397;3912;4099;4548;4752;4914;5127;5291;5357;5396;5532;5577;5578;5587;5621;5728;6049;6239;6376;6385;6586;6642;6696;6857;7143;7168;7408;7414;7474;7532;7533;7840;7846;7869;8301;8507;8660;8814;8904;8936;9253;9362;9369;9637;9738;9742;9839;10163;10439;10512;10519;10787;11020;11078;11151;22849;2…	CDHR5;EPS8L2;MOB2;DENND5A;RTN4RL2;TMEM138;ARAP1;PICALM;DDX56;GRB10;YWHAG;SEMA3C;PRKAR2B;GPR22;LAMB1;LRRC61;FEZ2;CCDC88A;ALMS1;CLASP1;ZEB2;NCKAP1;DNAH7;EPHA4;NDEL1;DNAH9;B9D1;ERBB2;GFAP;DYNLL2;PRKCA;CCDC40;ADORA2A;YWHAH;RBFOX2;IFT27;TRIOBP;TTLL1;PARVG;RCC2;WASF2;TEKT2;HSPB11;NEGR1;PHGDH;EFNA3;NTRK1;PRRX1;TNR;MTR;ADCYAP1;NEDD4L;RNF6;NEK3;IRS2;IFT140;TBC1D24;CCP110;CORO1A;CX3CL1;CCDC113;E2F4;RREB1;A…
STG-IFG	IFG	NG	GO:0120036	plasma membrane bounded cell projection organization	1457	133	95.5235	1.39233	4.40296e-05	0.0332974	8.14278e-05	116;135;199;393;466;585;1002;1605;1874;1944;2012;2043;2064;2288;2316;2549;2670;2803;2887;3066;3383;3397;3912;4099;4548;4752;4914;5127;5291;5357;5396;5532;5577;5578;5587;5621;5728;6049;6239;6376;6385;6586;6642;6696;6857;7143;7168;7408;7414;7474;7532;7533;7840;7846;7869;8301;8507;8660;8814;8904;8936;9253;9362;9369;9637;9738;9742;9839;10163;10439;10512;10519;10787;11020;11078;11151;22849;22954;23043…	CDHR5;EPS8L2;MOB2;DENND5A;RTN4RL2;TMEM138;ARAP1;PICALM;DDX56;GRB10;YWHAG;SEMA3C;PRKAR2B;LAMB1;LRRC61;FEZ2;CCDC88A;ALMS1;CLASP1;ZEB2;NCKAP1;DNAH7;EPHA4;NDEL1;B9D1;ERBB2;GFAP;DYNLL2;PRKCA;CCDC40;ADORA2A;YWHAH;RBFOX2;IFT27;TRIOBP;TTLL1;RCC2;WASF2;TEKT2;HSPB11;NEGR1;PHGDH;EFNA3;NTRK1;PRRX1;TNR;MTR;ADCYAP1;NEDD4L;RNF6;NEK3;IRS2;IFT140;TBC1D24;CCP110;CORO1A;CX3CL1;CCDC113;E2F4;RREB1;AIF1;RAB23;WASF1;HD…
STG-IFG	IFG	NG	GO:0006928	movement of cell or subcellular component	1943	169	127.387	1.32667	5.4212e-05	0.0378379	9.19435e-05	60;140;199;328;393;482;585;811;975;1002;1088;1238;1464;1605;1636;1770;1812;1845;1906;1944;2022;2043;2064;2196;2316;2549;2852;2887;3055;3362;3383;3397;3418;3479;3642;3687;3689;3691;3695;3760;3910;3912;4099;4303;4318;4478;4485;4644;4838;4914;4973;5291;5327;5360;5578;5587;5728;5874;5894;6239;6376;6385;6401;6421;6546;6586;6774;6781;6850;6869;7076;7143;7168;7205;7408;7414;7474;7525;7869;8543;8660;8692…	CD81;CD248;ARAP1;ITGB2;GPER1;ACTB;MYO1G;GRB10;SEMA3C;TRIP6;LAMB1;STRIP2;ITGB1BP1;ROCK2;FEZ2;SLC8A1;CCDC88A;TACR1;CLASP1;ZEB2;KCNJ3;NCKAP1;DNAH7;EPHA4;ATP1B2;NDEL1;DNAH9;MMP28;ERBB2;STAT3;DUSP3;TTLL6;DYNLL2;ACE;PRKCA;ITGB4;UNK;CCDC40;RBFOX2;IFT27;SLC16A8;SUN2;TTLL1;KIF1B;RCC2;HTR6;WASF2;SFPQ;TEKT2;HSPB11;LMO4;ADORA3;ADAM15;EFNA3;NTRK1;ADCY10;SELE;SCYL3;TNR;ASPM;CCSAP;YES1;RAB27B;NEDD4L;PDS5B;STARD…
STG-IFG	IFG	NG	GO:0006520	cellular amino acid metabolic process	297	38	19.4718	1.95154	5.83726e-05	0.0378379	9.66188e-05	384;435;468;501;594;790;1491;2572;2687;2744;2937;3028;3712;4548;4842;5033;5092;5625;5860;6472;7915;8604;10056;10295;10400;23409;23428;25828;26227;29920;55556;57571;64087;78991;85007;113675;137872;256987	CARNS1;ASL;CAD;SLC25A12;GLS;FARSB;PEMT;PRODH;GGT5;TXN2;ATF4;CTH;PHGDH;PYCR2;MTR;ENOSF1;BCKDK;ALDH5A1;BCKDHB;HSD17B10;SHMT2;SDSL;NOS1;SIRT4;SLC7A8;ARG2;IVD;GSS;ADHFE1;QDPR;GAD2;PCBD1;P4HA1;MCCC2;SERINC5;ALDH7A1;PCYOX1L;PHYKPL
STG-IFG	IFG	NG	GO:0033554	cellular response to stress	1849	161	121.224	1.32812	7.92715e-05	0.0472394	0.000117248	37;118;199;221;328;384;405;406;468;595;597;598;665;760;811;1080;1112;1263;1388;1408;1410;1491;1605;1611;1616;1642;1655;1845;1874;1906;2023;2034;2043;2177;2218;2288;2305;2670;2967;3066;3099;3178;3303;3305;3329;3383;3428;3920;3992;4099;4149;4176;4303;4318;4439;4548;4670;4848;4862;5325;5396;5587;5625;5728;5929;5983;6197;6416;6421;6546;6696;6781;6839;6850;6872;7001;7143;7168;7175;7474;7528;7709;8208;…	ARNTL;CRY2;TNKS1BP1;RTN4RL2;DDB1;FADS1;CCS;ALDH3B1;CCND1;FAM168A;CHORDC1;KDM4D;CRYAB;CHAF1B;POLM;NPC1L1;MCM7;CFTR;WNT16;HIPK2;DNAJB6;GEN1;SLC8A1;EPAS1;SOCS5;HK2;NPAS2;ZRANB3;ZEB2;EPC2;HSPD1;EPHA4;ACADVL;NDEL1;MAP2K4;DUSP3;GFAP;GOSR2;PPM1D;DDX5;PRODH;DERL3;THOC5;ASCC2;PLA2G6;TAB1;ATF4;ENO1;ZBTB17;SFPQ;PLK3;CTH;PRMT6;CHD1L;ARNT;INTS3;IFI16;PRRX1;TNR;TPR;RBBP5;YOD1;PYCR2;MTR;ZBTB18;SPIRE1;PDS5B;RFC3…
STG-IFG	IFG	NG	GO:1903047	mitotic cell cycle process	772	78	50.6137	1.54108	8.32871e-05	0.0472394	0.000122489	199;328;585;595;598;1028;1104;1112;1263;1642;1874;1876;1906;2010;2305;2316;3303;3479;4149;4171;4176;4303;4848;5325;5557;5577;5578;5579;5728;5921;7175;7532;7840;7846;8493;9133;9401;9656;9738;10983;11170;11178;23047;23141;23244;23310;23332;23595;23649;25777;25836;25959;26586;27175;51429;54908;55920;56647;57165;58190;65123;79187;79598;80174;81565;83987;84936;85417;85456;90381;91754;114791;126520;126…	CDKN1C;TNKS1BP1;DDB1;POLA2;CCND1;NCAPD3;YWHAG;MCM7;PRKAR2B;E2F6;GEN1;ALMS1;CLASP1;CTDSP1;NDEL1;TUBG2;DBF4B;PPM1D;PRKCA;SUN2;RCC2;RCC1;PLK3;INTS3;TPR;GJC2;CCSAP;PDS5B;CKAP2;CCP110;PRKCB;E2F4;EDN1;MDC1;AIF1;HSPA1A;ORC3;PLAGL1;SNX9;CCNB3;FOXO4;FLNA;EMD;FAM107A;CEP97;MCM2;FOXM1;TUBA1A;PRIM1;CNOT2;IGF1;RAD9B;ANKLE2;APEX1;MAX;NEK9;FOXN3;TUBGCP5;ZFYVE19;CCNB2;BBS4;TICRR;BCL2L1;LZTS1;UBXN2B;RECQL4;PDS5A;…
STG-IFG	STG	NG	GO:0033554	cellular response to stress	1849	175	118.52	1.47655	4.34746e-08	0.000394532	2.51362e-06	37;86;246;384;406;472;545;550;670;760;890;1017;1080;1112;1236;1535;1611;1616;1763;1874;1906;2072;2140;2177;2218;2530;2670;2873;2885;2889;2898;2944;2950;2956;2967;3150;3184;3190;3301;3303;3305;3320;3337;3480;3551;3553;3708;3965;4149;4255;4303;4317;4439;4548;4609;4776;4792;4796;4824;4985;5058;5062;5295;5428;5562;5563;5566;5608;5929;6714;6787;6789;6839;6872;7071;7184;7186;7482;7484;7518;7528;7873;82…	ARL6IP5;PARPBP;DDIT4;WNT2B;FAN1;POLG;SRC;MMS19;NEIL1;ALOX15;INTS7;IKBKB;PDS5A;MAP2K6;HNRNPD;PLA2G4B;FKTN;SIN3A;FZD8;ARNTL;TRAP1;POLN;KPTN;PARP3;MBTPS2;NUDT16;DMC1;GTF2H3;HMGN1;CADPS2;ATG14;CUL7;PAK1;SLC38A2;NFKBIA;MANF;CHORDC1;DNAJA1;HSP90AA1;ATM;NPEPPS;EGLN1;SPIRE1;ZBTB38;EIF2B5;MAX;CTDSP2;PYCR2;FANCD2;DUSP19;LGALS9;APLF;SIRT4;USP43;FIGN;PRKAA1;DOT1L;SHPRH;HNRNPK;GSTM1;CFTR;DAP;ARG2;GRB2;CDK2;NK…
STG-IFG	STG	NG	GO:0042558	pteridine-containing compound metabolic process	35	11	2.24348	4.9031	7.12252e-06	0.024019	2.84901e-05	2346;2350;2356;4548;5860;6472;6697;10797;25902;51268;84105	MTHFD2;SPR;FPGS;FOLR2;MTHFD1L;MTR;FOLH1;PIPOX;QDPR;PCBD2;SHMT2
STG-IFG	STG	NG	GO:0006974	cellular response to DNA damage stimulus	799	83	51.2155	1.6206	7.94017e-06	0.024019	3.06057e-05	86;472;545;670;1017;1112;1763;1874;2072;2140;2177;2873;2885;2956;2967;3150;3190;3301;4255;4303;4439;4609;4776;4796;4824;5295;5428;5608;5929;6787;6839;6872;7518;7528;8208;8438;8914;9025;9923;10018;10039;10210;10413;10721;11144;22834;22909;22992;23198;23244;23409;24144;25896;25939;26272;27030;29844;51008;54541;55010;55031;55137;55170;55218;56907;57007;57472;64210;64421;79447;79661;80169;84083;84444…	PARPBP;DDIT4;FAN1;POLG;MMS19;NEIL1;INTS7;PDS5A;MAP2K6;POLN;PARP3;NUDT16;DMC1;GTF2H3;HMGN1;DNAJA1;ATM;SPIRE1;ZBTB38;FANCD2;APLF;SIRT4;USP43;FIGN;DOT1L;SHPRH;HNRNPK;GRB2;CDK2;NKX3-1;E2F4;RNF8;FOXO4;BCL2L11;SUV39H1;SAMHD1;EYA3;ASCC1;XRCC4;ACTL6A;DNA2;KDM2A;ZBTB40;TNKS1BP1;PIK3R1;POLQ;RAD54L;NEK4;MSH6;RBM17;PAGR1;ERCC4;ACKR3;DCLRE1C;FBXO4;ATR;ZNF652;EXD2;MYC;PRMT6;USP47;RBBP5;TIMELESS;ZRANB3;TFIP11;T…
STG-IFG	STG	NG	GO:0043436	oxoacid metabolic process	1023	99	65.5737	1.50975	2.12069e-05	0.0380431	5.43854e-05	32;37;246;247;384;435;443;594;670;957;1158;1381;1806;1906;2109;2166;2180;2331;2346;2350;2356;2653;2819;2950;3155;3418;3479;3553;3643;4060;4357;4363;4548;4864;4969;5033;5214;5223;5351;5562;5563;5564;5723;5860;6472;6507;6533;6817;8309;8372;8443;8473;8824;9255;9415;9469;9524;9562;10056;10057;10400;10402;10455;10678;10728;10797;11319;23409;25902;26227;26275;29785;29920;51102;51268;51302;51390;51703;5…	DDIT4;MTHFD2;ALOX15;HIBCH;PLA2G4B;PDP2;AASDH;PPM1K;ABCC5;BCO2;PSPH;PLOD1;ST3GAL6;PFKP;P4HA1;ASL;FARSB;SULT1A1;BCKDHB;OSBPL1A;ZADH2;FPGS;OGT;CHST3;ECD;FAAH;EGLN1;GPD1;FOLR2;PYCR2;ACOX2;ETFB;ITIH5;SIRT4;AIMP1;PRKAA1;ACCS;CKM;MPST;IDH2;ARG2;HMGCL;PHGDH;MID1IP1;ACSS2;TRIB3;DPYD;CES2;FMOD;GNPAT;CYP39A1;NDNF;SLC6A6;MECR;ENTPD5;PTGES3;PRKAB1;ABCC1;FADS2;OGN;B3GNT2;MTHFD1L;ALOX15B;GSTO2;IGF1;CYP2S1;HYKK;…
STG-IFG	STG	NG	GO:0006082	organic acid metabolic process	1042	100	66.7916	1.49719	2.69667e-05	0.0380431	6.12107e-05	32;37;246;247;384;435;443;594;670;957;1158;1381;1806;1906;2109;2166;2180;2331;2346;2350;2356;2653;2819;2950;3155;3418;3479;3553;3643;4060;4357;4363;4548;4864;4969;5033;5214;5223;5351;5562;5563;5564;5723;5860;6472;6507;6533;6777;6817;8309;8372;8443;8473;8824;9255;9415;9469;9524;9562;10056;10057;10400;10402;10455;10678;10728;10797;11319;23409;25902;26227;26275;29785;29920;51102;51268;51302;51390;51…	DDIT4;MTHFD2;ALOX15;HIBCH;PLA2G4B;PDP2;AASDH;PPM1K;ABCC5;BCO2;PSPH;PLOD1;ST3GAL6;PFKP;P4HA1;ASL;FARSB;SULT1A1;BCKDHB;OSBPL1A;ZADH2;FPGS;OGT;CHST3;ECD;FAAH;EGLN1;GPD1;FOLR2;PYCR2;ACOX2;ETFB;ITIH5;SIRT4;AIMP1;PRKAA1;ACCS;CKM;MPST;IDH2;ARG2;STAT5B;HMGCL;PHGDH;MID1IP1;ACSS2;TRIB3;DPYD;CES2;FMOD;GNPAT;CYP39A1;NDNF;SLC6A6;MECR;ENTPD5;PTGES3;PRKAB1;ABCC1;FADS2;OGN;B3GNT2;MTHFD1L;ALOX15B;GSTO2;IGF1;CYP2S…
STG-IFG	STG	NG	GO:2000756	regulation of peptidyl-lysine acetylation	62	14	3.97417	3.52275	2.90173e-05	0.0380431	6.34192e-05	408;2648;3553;5562;5563;8536;8986;10411;25942;26036;28999;55011;55124;84681	KAT2A;SIN3A;RAPGEF3;ZNF451;PRKAA1;KLF15;HINT2;RPS6KA4;CAMK1;PIH1D1;PIWIL2;PRKAA2;ARRB1;IL1B
STG-IFG	STG	NG	GO:1901985	positive regulation of protein acetylation	40	11	2.56398	4.29021	2.93446e-05	0.0380431	6.35555e-05	406;408;2648;3553;5562;5563;8536;8986;10411;55011;55124	KAT2A;ARNTL;RAPGEF3;PRKAA1;RPS6KA4;CAMK1;PIH1D1;PIWIL2;PRKAA2;ARRB1;IL1B
STG-IFG	STG	NG	GO:1901983	regulation of protein acetylation	71	15	4.55106	3.29594	3.518e-05	0.0399074	7.1484e-05	406;408;2648;3553;5562;5563;8536;8986;10411;25942;26036;28999;55011;55124;84681	KAT2A;SIN3A;ARNTL;RAPGEF3;ZNF451;PRKAA1;KLF15;HINT2;RPS6KA4;CAMK1;PIH1D1;PIWIL2;PRKAA2;ARRB1;IL1B
PHG-IFG	IFG	NG	GO:0120036	plasma membrane bounded cell projection organization	1457	211	149.411	1.41221	6.47695e-08	0.000587783	2.51381e-06	135;214;215;375;393;396;466;659;832;1000;1123;1267;1398;1400;1540;1605;1767;1855;1947;2043;2064;2131;2288;2629;2664;2817;2887;2909;3320;3326;3636;3815;3842;3912;4035;4036;4099;4131;4133;4168;4343;4548;4640;4751;4752;4885;4976;5127;5290;5291;5306;5314;5341;5354;5357;5364;5578;5588;5623;5728;5753;5764;5793;5997;6049;6280;6376;6387;6608;6616;6642;6696;6711;7414;7532;7840;7846;7852;7869;8428;8482;852…	CDHR5;TTC17;RTN4RL2;TBC1D10C;CORO1B;INPPL1;TSKU;GAB2;CEP164;HYLS1;BBS9;ANLN;DBNL;GRB10;YWHAG;PPP1R9A;NPTX2;LAMB1;SMO;PTN;CREB3L2;DYNC2LI1;RHOQ;SPTBN1;PLEK;ALMS1;SEMA4F;CXCR4;ZEB2;LRP2;BBS5;CHN1;NCKAP1;BMPR2;KLF7;MAP2;OBSL1;EPHA4;GPC1;CRK;PITPNA;NTN1;GAS7;B9D1;SARM1;ERBB2;CNP;PPP1R9B;DYNLL2;PRKCA;ARHGDIA;ADORA2A;RBFOX2;IFT27;CBY1;NPTXR;SGSM3;PLXNB2;RABL2B;DVL1;RCC2;CAPZB;VAV3;MOV10;S100A9;GBA;UHMK…
PHG-IFG	IFG	NG	GO:0030030	cell projection organization	1490	213	152.795	1.39403	1.54087e-07	0.00069917	3.48848e-06	135;214;215;375;393;396;466;659;832;1000;1123;1267;1398;1400;1540;1605;1767;1770;1855;1947;2043;2064;2131;2288;2629;2664;2817;2845;2887;2909;3320;3326;3636;3815;3842;3912;4035;4036;4099;4131;4133;4168;4343;4548;4640;4751;4752;4885;4976;5127;5290;5291;5306;5314;5341;5354;5357;5364;5578;5588;5623;5728;5753;5764;5793;5997;6049;6280;6376;6387;6608;6616;6642;6696;6711;7414;7532;7840;7846;7852;7869;842…	CDHR5;TTC17;RTN4RL2;TBC1D10C;CORO1B;INPPL1;TSKU;GAB2;CEP164;HYLS1;BBS9;ANLN;DBNL;GRB10;YWHAG;PPP1R9A;NPTX2;GPR22;LAMB1;SMO;PTN;CREB3L2;DYNC2LI1;RHOQ;SPTBN1;PLEK;ALMS1;SEMA4F;CXCR4;ZEB2;LRP2;BBS5;CHN1;NCKAP1;BMPR2;KLF7;MAP2;OBSL1;EPHA4;GPC1;CRK;PITPNA;NTN1;GAS7;DNAH9;B9D1;SARM1;ERBB2;CNP;PPP1R9B;DYNLL2;PRKCA;ARHGDIA;ADORA2A;RBFOX2;IFT27;CBY1;NPTXR;SGSM3;PLXNB2;RABL2B;DVL1;RCC2;CAPZB;VAV3;MOV10;S10…
PHG-IFG	IFG	NG	GO:0033554	cellular response to stress	1849	254	189.609	1.3396	2.71468e-07	0.000821191	4.49684e-06	37;118;215;221;246;317;383;384;445;468;595;597;659;666;867;890;1017;1027;1147;1398;1408;1491;1540;1605;1611;1616;1642;1663;1845;2034;2043;2135;2178;2189;2218;2288;2539;2629;2923;2956;2967;3150;3178;3301;3312;3320;3326;3747;3751;3978;3981;3992;4099;4149;4176;4194;4214;4216;4303;4353;4548;4920;4976;5111;5165;5230;5366;5395;5424;5428;5607;5608;5610;5728;5764;5933;5983;6197;6387;6416;6449;6517;6546;6…	CRY2;CREB3L1;ATG13;TNKS1BP1;RTN4RL2;DDB1;FADS1;YIF1A;CCS;RBM14-RBM4;ALDH3B1;CCND1;CLPB;RNF169;CHORDC1;SESN3;CEP164;CBL;HSPA8;CHAF1B;HMGN1;PMS2;DBNL;CCM2;MCM7;KCND2;WNT16;CADPS2;PTN;CREB3L2;HIPK2;CUL1;XRCC2;DNAJB6;GEN1;EIF2AK2;SLC8A1;EPAS1;SOCS5;MSH6;ERLEC1;FANCL;APLF;EIF2AK3;REV1;INSIG2;WDR33;UGGT1;ZEB2;RIF1;FIGN;DUSP19;BMPR2;EPHA4;CAB39;BOK;CRK;ALOX15;DERL2;ACADVL;SLC2A4;TP53;MAP2K4;SREBF1;DUSP3…
PHG-IFG	IFG	NG	GO:0022008	neurogenesis	1545	211	158.435	1.33178	4.89314e-06	0.0111013	2.20712e-05	135;214;375;393;396;466;468;659;666;745;860;1000;1123;1267;1398;1400;1605;1855;1947;2043;2064;2131;2288;2561;2562;2629;2664;2817;2887;2909;3320;3326;3418;3714;3766;3815;3912;3981;4035;4036;4099;4131;4133;4168;4343;4548;4665;4752;4761;4842;4885;4901;4920;4976;5127;5194;5290;5291;5306;5354;5364;5501;5578;5588;5623;5728;5753;5764;5793;5915;5997;6049;6121;6280;6376;6387;6547;6594;6605;6608;6616;6657;…	DCHS1;RTN4RL2;MYRF;CABP4;LRTOMT;TSKU;GAB2;OLIG2;DBNL;GRB10;YWHAG;ADAM22;PPP1R9A;NPTX2;LAMB1;WNT16;SMO;PTN;CREB3L2;HIPK2;XRCC2;SPTBN1;PEX13;SEMA4F;CXCR4;ZEB2;LRP2;CHN1;SATB2;BMPR2;KLF7;MAP2;CDK5R2;OBSL1;EPHA4;GPC1;BOK;CRK;PITPNA;NTN1;GAS7;SARM1;NEUROD2;ERBB2;SMARCE1;CNP;PPP1R9B;PRKCA;UNK;ARHGDIA;ADORA2A;XBP1;RBFOX2;IFT27;SUN2;NPTXR;ATF4;PLXNB2;DVL1;MXRA8;TAL1;RPE65;LMO4;MOV10;HIPK1;S100A9;GBA;KCNJ…
PHG-IFG	IFG	NG	GO:0006986	response to unfolded protein	167	36	17.1253	2.10215	1.21439e-05	0.0197747	3.9812e-05	37;118;468;595;666;871;1491;1616;1663;2135;3301;3308;3312;3320;3326;5610;7184;7494;9451;9695;9709;10106;10808;10897;11080;30827;51009;51726;55432;64764;79094;80267;90993;116138;153222;100137049	CREB3L1;YIF1A;CCND1;SERPINH1;HSPA8;CREB3L2;EIF2AK2;EIF2AK3;BOK;DERL2;ACADVL;XBP1;ATF4;CTH;DNAJB4;EXTL2;EDEM3;YOD1;CXXC1;HSPH1;HERPUD1;DAXX;KLHDC3;HSP90AB1;EDEM1;DNAJB11;DNAJA1;DDX11;CTDSP2;HSP90B1;HSP90AA1;CHAC1;PLA2G4B;ADD1;HSPA4;CREBRF
PHG-IFG	IFG	NG	GO:0035357	peroxisome proliferator activated receptor signaling pathway	21	10	2.15349	4.64364	1.52532e-05	0.0197747	4.5332e-05	246;247;2171;5165;6256;10370;10809;55252;55885;171023	STARD10;ASXL2;ALOX15;ALOX15B;CITED2;PDK3;RXRA;LMO3;ASXL1;FABP5
PHG-IFG	IFG	NG	GO:0045943	positive regulation of transcription by RNA polymerase I	21	10	2.15349	4.64364	1.52532e-05	0.0197747	4.5332e-05	468;1663;2064;4691;6872;7343;9451;11137;23160;84128	WDR43;EIF2AK3;WDR75;NCL;ERBB2;UBTF;ATF4;TAF1;DDX11;PWP1
PHG-IFG	IFG	NG	GO:0035358	regulation of peroxisome proliferator activated receptor signaling pathway	14	8	1.43566	5.57236	2.04784e-05	0.0202789	5.3378e-05	246;247;2171;10370;10809;55252;55885;171023	STARD10;ASXL2;ALOX15;ALOX15B;CITED2;LMO3;ASXL1;FABP5
PHG-IFG	IFG	NG	GO:0031175	neuron projection development	936	135	95.9839	1.40649	2.23038e-05	0.0202789	5.62353e-05	135;214;375;393;396;466;659;1000;1123;1267;1398;1400;1605;1855;1947;2043;2064;2131;2288;2629;2664;2817;2887;2909;3320;3326;3912;4035;4036;4099;4131;4133;4168;4343;4548;4752;4885;4976;5127;5290;5291;5306;5354;5364;5578;5588;5623;5728;5753;5764;5793;5997;6049;6280;6376;6387;6608;6616;6696;6711;7414;7852;7869;8428;8482;8522;8609;8633;9253;9315;9355;9362;9373;9423;9529;9839;9846;10160;10298;10498;105…	RTN4RL2;TSKU;GAB2;DBNL;GRB10;PPP1R9A;NPTX2;LAMB1;SMO;PTN;CREB3L2;SPTBN1;SEMA4F;CXCR4;ZEB2;LRP2;CHN1;BMPR2;KLF7;MAP2;OBSL1;EPHA4;GPC1;CRK;PITPNA;NTN1;GAS7;SARM1;ERBB2;CNP;PPP1R9B;PRKCA;ARHGDIA;ADORA2A;RBFOX2;IFT27;NPTXR;PLXNB2;DVL1;MOV10;S100A9;GBA;UHMK1;DNM3;RGS2;CAMSAP2;ARF1;TRIM67;MTR;AFG3L2;CDH2;RNF165;RNF6;NEK3;FARP1;STK24;TBC1D24;CX3CL1;FBXO31;HSP90AB1;CDK16;EFNB1;BHLHB9;PLP1;MCF2;SLITRK4;AR…
PHG-IFG	IFG	NG	GO:0030182	neuron differentiation	1308	179	134.131	1.33451	2.44673e-05	0.0202789	5.89439e-05	135;214;375;393;396;466;468;659;860;1000;1123;1267;1398;1400;1605;1855;1947;2043;2064;2131;2288;2561;2562;2629;2664;2817;2887;2909;3320;3326;3714;3912;4035;4036;4099;4131;4133;4168;4343;4548;4752;4761;4885;4901;4976;5127;5290;5291;5306;5354;5364;5501;5578;5588;5623;5728;5753;5764;5793;5915;5997;6049;6121;6280;6376;6387;6594;6608;6616;6657;6659;6696;6711;6886;6925;7414;7478;7483;7494;7532;7534;785…	RTN4RL2;CABP4;LRTOMT;TSKU;GAB2;OLIG2;DBNL;GRB10;YWHAG;PPP1R9A;NPTX2;LAMB1;WNT16;SMO;PTN;CREB3L2;HIPK2;SPTBN1;SEMA4F;CXCR4;ZEB2;LRP2;CHN1;SATB2;BMPR2;KLF7;MAP2;OBSL1;EPHA4;GPC1;CRK;PITPNA;NTN1;GAS7;SARM1;NEUROD2;ERBB2;CNP;PPP1R9B;PRKCA;UNK;ARHGDIA;ADORA2A;XBP1;RBFOX2;IFT27;NPTXR;ATF4;PLXNB2;DVL1;TAL1;RPE65;LMO4;MOV10;HIPK1;S100A9;GBA;UHMK1;DNM3;RGS2;ASPM;CAMSAP2;WNT9A;ARF1;TRIM67;MTR;AFG3L2;MIB1;C…
PHG-IFG	IFG	NG	GO:1901565	organonitrogen compound catabolic process	1232	170	126.338	1.3456	2.51054e-05	0.0202789	5.98444e-05	36;210;215;275;302;383;384;501;594;867;1017;1027;1075;1201;1428;1463;1491;1519;1540;1642;1855;1889;2043;2191;2517;2572;2629;2687;2817;2954;2990;3073;3312;3320;3326;3712;4035;4036;4088;4194;4668;4842;4946;5366;5527;5683;5687;5690;5691;5695;5700;5728;5860;6049;6448;6449;6472;6502;6642;6872;6992;7110;7184;7186;7323;7494;7514;8029;8237;8312;8372;8454;8473;8659;8930;9025;9113;9146;9147;9373;9520;9529;…	DDB1;CARNS1;LRTOMT;CTSC;CBL;HSPA8;LTN1;RNF216;NT5C3A;PSMA2;GUSB;HIPK2;CUL1;RNF144A;HAAO;SOCS5;FBXO11;ERLEC1;XPO1;RMND5A;ANAPC1;UGGT1;SPOPL;FAP;LRP2;EPHA4;GPC1;NEU4;WDR81;DERL2;USP22;PIPOX;PSMB3;NPEPPS;NT5C;SGSH;HGS;GGT5;XBP1;SGSM3;NAGA;DVL1;ALDH4A1;ECE1;FUCA1;UBXN11;SDC3;PSMB2;ZMPSTE24;CTH;GBA;UBQLN4;EDEM3;MDM4;YOD1;TRIM67;EGLN1;ENOSF1;RNF165;PMAIP1;RNF6;NHLRC3;NUDT15;TRIM13;FBXL3;RHBDF1;AXIN1;KC…
PHG-IFG	IFG	NG	GO:0051603	proteolysis involved in cellular protein catabolic process	678	103	69.5268	1.48144	2.68151e-05	0.0202789	6.11269e-05	210;867;1017;1075;1519;1540;1642;1855;2043;2191;2629;3326;5366;5527;5683;5687;5690;5691;5695;5700;5728;6049;6449;6502;6872;6992;7110;7184;7323;7494;8237;8312;8454;8473;9025;9113;9147;9373;9529;9655;9695;9709;9781;10193;10206;10221;10269;10616;10845;11060;11160;11253;11345;23291;23326;23429;23640;25852;26046;26224;26231;27248;28996;51009;51271;51322;54442;54476;54850;55270;55432;55819;55968;56886;…	DDB1;CTSC;CBL;LTN1;RNF216;PSMA2;HIPK2;CUL1;RNF144A;SOCS5;FBXO11;ERLEC1;RMND5A;ANAPC1;UGGT1;SPOPL;FAP;EPHA4;WDR81;DERL2;USP22;PSMB3;XBP1;DVL1;UBXN11;PSMB2;ZMPSTE24;GBA;UBQLN4;EDEM3;YOD1;TRIM67;PMAIP1;RNF6;NHLRC3;NUDT15;TRIM13;FBXL3;RHBDF1;AXIN1;KCTD5;USP31;CYLD;HERPUD1;LRRC29;WWP2;GABARAPL2;FBXO31;PPP1R11;RNF8;HSP90AB1;LATS1;USP11;USP27X;USP51;TAF1;OGT;EDEM1;TMF1;RYBP;ARMC8;FBXO45;PLAA;UBAP1;CDC26…
PHG-IFG	IFG	NG	GO:0048666	neuron development	1064	149	109.11	1.3656	3.8996e-05	0.0272222	7.60627e-05	135;214;375;393;396;466;659;1000;1123;1267;1398;1400;1605;1855;1947;2043;2064;2131;2288;2561;2562;2629;2664;2817;2887;2909;3320;3326;3912;4035;4036;4099;4131;4133;4168;4343;4548;4752;4761;4885;4901;4976;5127;5290;5291;5306;5354;5364;5578;5588;5623;5728;5753;5764;5793;5997;6049;6121;6280;6376;6387;6608;6616;6696;6711;7414;7494;7534;7852;7869;8428;8482;8522;8609;8633;9253;9315;9355;9362;9373;9423;9…	RTN4RL2;CABP4;LRTOMT;TSKU;GAB2;DBNL;GRB10;PPP1R9A;NPTX2;LAMB1;SMO;PTN;CREB3L2;SPTBN1;SEMA4F;CXCR4;ZEB2;LRP2;CHN1;BMPR2;KLF7;MAP2;OBSL1;EPHA4;GPC1;CRK;PITPNA;NTN1;GAS7;SARM1;NEUROD2;ERBB2;CNP;PPP1R9B;PRKCA;UNK;ARHGDIA;ADORA2A;XBP1;RBFOX2;IFT27;NPTXR;PLXNB2;DVL1;RPE65;MOV10;S100A9;GBA;UHMK1;DNM3;RGS2;CAMSAP2;ARF1;TRIM67;MTR;AFG3L2;CDH2;RNF165;RNF6;NEK3;FARP1;STK24;TBC1D24;CX3CL1;FBXO31;ATAT1;HSP90A…
PHG-IFG	IFG	NG	GO:0035966	response to topologically incorrect protein	187	37	19.1763	1.92947	6.65387e-05	0.0378369	0.000105533	37;118;468;595;666;871;1491;1616;1663;2135;3301;3308;3312;3320;3326;5610;7184;7494;9451;9695;9709;10106;10808;10897;11080;30827;51009;51726;55432;56886;64764;79094;80267;90993;116138;153222;100137049	CREB3L1;YIF1A;CCND1;SERPINH1;HSPA8;CREB3L2;EIF2AK2;EIF2AK3;UGGT1;BOK;DERL2;ACADVL;XBP1;ATF4;CTH;DNAJB4;EXTL2;EDEM3;YOD1;CXXC1;HSPH1;HERPUD1;DAXX;KLHDC3;HSP90AB1;EDEM1;DNAJB11;DNAJA1;DDX11;CTDSP2;HSP90B1;HSP90AA1;CHAC1;PLA2G4B;ADD1;HSPA4;CREBRF
PHG-IFG	IFG	NG	GO:0044265	cellular macromolecule catabolic process	1102	152	113.007	1.34505	7.02615e-05	0.0378369	0.000109124	210;302;317;867;1017;1075;1153;1519;1540;1642;1774;1855;2043;2191;2629;2817;2935;3183;3312;3320;3326;3842;4035;4036;4343;5366;5393;5394;5527;5578;5683;5687;5690;5691;5695;5700;5728;6036;6049;6122;6448;6449;6502;6872;6992;7110;7184;7323;7494;7514;7529;7534;8021;8125;8237;8312;8454;8473;8531;9025;9113;9147;9238;9373;9513;9529;9567;9655;9695;9709;9781;9967;10193;10206;10221;10269;10616;10845;11060;1…	TNKS1BP1;DDB1;RNASEH2C;CTSC;SIDT2;CBL;HSPA8;LTN1;RNF216;PSMA2;TBRG4;HIPK2;CUL1;RNF144A;GEN1;PUM2;SOCS5;FBXO11;ERLEC1;XPO1;RMND5A;ANAPC1;UGGT1;SPOPL;FAP;LRP2;FASTKD1;EPHA4;GPC1;NEU4;WDR81;DERL2;FXR2;USP22;PSMB3;SMG8;PRKCA;SGSH;XBP1;GTPBP1;RPL3;DVL1;EXOSC10;UBXN11;PSMB2;THRAP3;ZMPSTE24;MOV10;GBA;UBQLN4;SMG5;EDEM3;YOD1;TRIM67;PMAIP1;RNF6;PAN3;NHLRC3;NUDT15;TRIM13;FBXL3;PCID2;RHBDF1;AXIN1;KCTD5;PAM16…
PHG-IFG	IFG	NG	GO:0035360	positive regulation of peroxisome proliferator activated receptor signaling pathway	9	6	0.922922	6.50109	7.36402e-05	0.0378369	0.000112315	247;2171;10370;10809;55252;55885	STARD10;ASXL2;ALOX15B;CITED2;LMO3;FABP5
PHG-IFG	IFG	NG	GO:0035303	regulation of dephosphorylation	195	38	19.9966	1.90032	7.51232e-05	0.0378369	0.000114029	1408;2629;2771;3326;4088;5341;5527;5529;5610;5725;5764;6992;7184;7529;8036;9472;9475;9989;10160;10421;10842;23381;26051;53349;66036;78986;79660;80034;84687;84930;114794;124997;151242;151987;163882;255743;255919;261726	CRY2;PPP1R17;PTN;ROCK2;EIF2AK2;PLEK;CSRNP3;PPP1R1C;WDR81;PPP1R9B;ELFN2;GBA;SMG5;TIPRL;CNST;PPP4R1;FARP1;CD2BP2;CNEP1R1;PPP1R11;HSP90AB1;GNAI2;PPP4R2;HSP90B1;AKAP6;PPP2R5E;ZFYVE1;PPP2R5C;SMAD3;PPP1R16B;YWHAB;PPP1R3B;MTMR9;DUSP26;NPNT;MASTL;SHOC2;PTBP1
PHG-IFG	IFG	NG	GO:0006356	regulation of transcription by RNA polymerase I	29	11	2.97386	3.6989	7.66325e-05	0.0378369	0.000114858	468;1663;2064;4691;6872;7343;9451;10269;11137;23160;84128	WDR43;EIF2AK3;WDR75;NCL;ERBB2;UBTF;ATF4;ZMPSTE24;TAF1;DDX11;PWP1
PHG-IFG	IFG	NG	GO:0048699	generation of neurons	1448	192	148.488	1.29303	7.92177e-05	0.0378369	0.000117248	135;214;375;393;396;466;468;659;860;1000;1123;1267;1398;1400;1605;1855;1947;2043;2064;2131;2288;2561;2562;2629;2664;2817;2887;2909;3320;3326;3418;3714;3815;3912;3981;4035;4036;4099;4131;4133;4168;4343;4548;4752;4761;4842;4885;4901;4976;5127;5194;5290;5291;5306;5354;5364;5501;5578;5588;5623;5728;5753;5764;5793;5915;5997;6049;6121;6280;6376;6387;6594;6608;6616;6657;6659;6692;6696;6711;6886;6925;741…	RTN4RL2;CABP4;LRTOMT;TSKU;GAB2;OLIG2;DBNL;GRB10;YWHAG;PPP1R9A;NPTX2;LAMB1;WNT16;SMO;PTN;CREB3L2;HIPK2;XRCC2;SPTBN1;PEX13;SEMA4F;CXCR4;ZEB2;LRP2;CHN1;SATB2;BMPR2;KLF7;MAP2;CDK5R2;OBSL1;EPHA4;GPC1;CRK;PITPNA;NTN1;GAS7;SARM1;NEUROD2;ERBB2;CNP;PPP1R9B;PRKCA;UNK;ARHGDIA;ADORA2A;XBP1;RBFOX2;IFT27;NPTXR;ATF4;PLXNB2;DVL1;TAL1;RPE65;LMO4;MOV10;HIPK1;S100A9;GBA;UHMK1;DNM3;RGS2;ASPM;CAMSAP2;WNT9A;ARF1;TRIM6…
PHG-IFG	IFG	NG	GO:0044257	cellular protein catabolic process	731	107	74.9618	1.42739	8.85392e-05	0.0398966	0.000126826	210;302;867;1017;1075;1519;1540;1642;1855;2043;2191;2629;3320;3326;4035;4036;5366;5527;5683;5687;5690;5691;5695;5700;5728;6049;6449;6502;6872;6992;7110;7184;7323;7494;8237;8312;8454;8473;9025;9113;9147;9373;9529;9655;9695;9709;9781;10193;10206;10221;10269;10616;10845;11060;11160;11253;11345;23291;23326;23429;23640;25852;26046;26224;26231;27248;28996;51009;51271;51322;54442;54476;54850;55270;55432…	DDB1;CTSC;CBL;LTN1;RNF216;PSMA2;HIPK2;CUL1;RNF144A;SOCS5;FBXO11;ERLEC1;RMND5A;ANAPC1;UGGT1;SPOPL;FAP;LRP2;EPHA4;WDR81;DERL2;USP22;PSMB3;XBP1;DVL1;UBXN11;PSMB2;ZMPSTE24;GBA;UBQLN4;EDEM3;YOD1;TRIM67;PMAIP1;RNF6;NHLRC3;NUDT15;TRIM13;FBXL3;RHBDF1;AXIN1;KCTD5;USP31;CYLD;HERPUD1;LRRC29;WWP2;GABARAPL2;FBXO31;PPP1R11;RNF8;HSP90AB1;LATS1;USP11;USP27X;USP51;TAF1;OGT;EDEM1;TMF1;RYBP;ARMC8;FBXO45;PLAA;UBAP1;…
PHG-IFG	IFG	NG	GO:0120039	plasma membrane bounded cell projection morphogenesis	634	95	65.0147	1.46121	9.23226e-05	0.0398966	0.000130675	135;214;393;396;659;1000;1123;1267;1400;1605;1855;1947;2043;2064;2131;2664;2817;2887;2909;3320;3326;4036;4099;4131;4133;4168;4343;4752;4976;5290;5291;5306;5364;5578;5588;5623;5728;6049;6387;6608;6642;6696;6711;7414;7852;7869;8428;8482;8522;8609;8633;8874;9253;9355;9362;9373;9423;9839;9846;10160;10505;10939;22891;23043;23098;23129;23363;23426;23543;23654;23767;23768;25987;26052;26999;27020;28988;5…	CORO1B;TSKU;GAB2;DBNL;GRB10;PPP1R9A;SMO;SPTBN1;SEMA4F;CXCR4;ZEB2;LRP2;CHN1;BMPR2;KLF7;MAP2;OBSL1;EPHA4;GPC1;PITPNA;NTN1;GAS7;SARM1;ERBB2;CNP;PRKCA;ARHGDIA;ADORA2A;RBFOX2;PLXNB2;DVL1;MOV10;DNM3;AFG3L2;CDH2;RNF165;RNF6;NEK3;FARP1;STK24;ARHGEF7;FBXO31;HSP90AB1;EFNB1;BHLHB9;MCF2;SLITRK4;ARHGAP4;GDI1;PLXNB1;DAG1;SEMA3B;SEMA3G;ALCAM;SEMA5B;PLXND1;PIK3CB;TNIK;PIK3CA;OPA1;FBXO45;PLAA;LHX2;NTNG2;GRIP1;CPN…
PHG-IFG	IFG	NG	GO:0048858	cell projection morphogenesis	635	95	65.1173	1.45891	9.7928e-05	0.0403953	0.000136285	135;214;393;396;659;1000;1123;1267;1400;1605;1855;1947;2043;2064;2131;2664;2817;2887;2909;3320;3326;4036;4099;4131;4133;4168;4343;4752;4976;5290;5291;5306;5364;5578;5588;5623;5728;6049;6387;6608;6642;6696;6711;7414;7852;7869;8428;8482;8522;8609;8633;8874;9253;9355;9362;9373;9423;9839;9846;10160;10505;10939;22891;23043;23098;23129;23363;23426;23543;23654;23767;23768;25987;26052;26999;27020;28988;5…	CORO1B;TSKU;GAB2;DBNL;GRB10;PPP1R9A;SMO;SPTBN1;SEMA4F;CXCR4;ZEB2;LRP2;CHN1;BMPR2;KLF7;MAP2;OBSL1;EPHA4;GPC1;PITPNA;NTN1;GAS7;SARM1;ERBB2;CNP;PRKCA;ARHGDIA;ADORA2A;RBFOX2;PLXNB2;DVL1;MOV10;DNM3;AFG3L2;CDH2;RNF165;RNF6;NEK3;FARP1;STK24;ARHGEF7;FBXO31;HSP90AB1;EFNB1;BHLHB9;MCF2;SLITRK4;ARHGAP4;GDI1;PLXNB1;DAG1;SEMA3B;SEMA3G;ALCAM;SEMA5B;PLXND1;PIK3CB;TNIK;PIK3CA;OPA1;FBXO45;PLAA;LHX2;NTNG2;GRIP1;CPN…
PHG-IFG	IFG	NG	GO:0000904	cell morphogenesis involved in differentiation	712	104	73.0134	1.4244	0.000120356	0.0474882	0.000155899	214;393;396;659;1000;1123;1267;1292;1398;1400;1605;1855;1947;2043;2064;2131;2664;2817;2887;2909;3320;3326;3685;3912;4099;4131;4133;4148;4168;4976;5290;5291;5306;5364;5578;5588;5623;5728;6049;6387;6608;6696;6711;6886;7010;7414;7852;7869;8482;8609;8633;8874;8985;9113;9253;9270;9355;9423;9839;9846;10160;10319;10505;10519;10562;10939;11149;22891;23043;23098;23129;23363;23543;23654;23767;23768;25987;2…	CABP4;TSKU;GAB2;COL6A2;RADIL;GRB10;PPP1R9A;PLOD3;LAMB1;SMO;ITGB1BP1;MATN3;SPTBN1;SEMA4F;CXCR4;ZEB2;CHN1;ITGAV;BMPR2;KLF7;MAP2;OBSL1;EPHA4;GPC1;CRK;PITPNA;NTN1;SARM1;ERBB2;CNP;PRKCA;UNK;ARHGDIA;RBFOX2;PLXNB2;DVL1;RCC2;TAL1;DNM3;AFG3L2;CDH2;RNF165;RNF6;OLFM4;FARP1;ARHGEF7;FBXO31;HSP90AB1;BVES;LATS1;EFNB1;BHLHB9;MCF2;SLITRK4;ARHGAP4;GDI1;PLXNB1;DAG1;SEMA3B;SEMA3G;ALCAM;SEMA5B;HEG1;PLXND1;PIK3CB;TNIK…
PHG-IFG	IFG	NG	GO:0033043	regulation of organelle organization	1219	164	125.005	1.31195	0.000131984	0.0499066	0.00016524	118;246;302;375;396;595;666;832;890;900;961;1000;1027;1104;1398;1540;1663;2288;2629;2909;3178;3183;3479;3834;3981;4035;4088;4133;4171;4216;4524;4751;4842;4976;5202;5314;5341;5364;5366;5394;5588;6280;6376;6387;6517;6711;6720;6886;6950;7010;7157;7175;7203;7323;7456;7514;7529;7532;7534;7840;8398;8473;8500;8621;8814;9113;9270;9475;9520;9738;9776;9839;10193;10269;10484;10519;10565;10575;10664;10694;10…	ATG13;RBM14-RBM4;TBC1D10C;CORO1B;CCND1;PPFIA1;CHORDC1;PHLDB1;CCT8;WIPF3;ANLN;VPS41;CDK13;YWHAG;PPP1R9A;ACTR3C;ITGB1BP1;ROCK2;GEN1;PFN4;SLC35F6;DYNC2LI1;RHOQ;SPTBN1;XPO1;CCT4;PLEK;ALMS1;ANAPC1;RAB6C;ZEB2;RIF1;WIPF1;NCKAP1;MAP2;OBSL1;BOK;CRK;ALOX15;PHF23;SLC2A4;TP53;SREBF1;TOM1L2;NPEPPS;PPP1R9B;ARHGDIA;PLA2G6;SGSM3;EXOSC10;MTHFR;CAPZB;RCC1;ZMPSTE24;TAL1;PRMT6;MLLT11;S100A9;ZBTB7B;GBA;SYT11;UBQLN4;S…
PHG-IFG	PHG	NG	GO:0033554	cellular response to stress	1849	187	132.377	1.41263	3.70387e-07	0.00336126	5.35378e-06	246;358;384;406;440;468;472;604;637;657;666;706;760;847;890;1027;1051;1054;1080;1398;1407;1408;1410;1642;1654;1763;1906;1958;2067;2187;2213;2255;2288;2950;2956;2967;3301;3303;3305;3310;3312;3315;3320;3329;3337;3551;3622;3656;3913;3980;4149;4194;4217;4303;4317;4353;4358;4438;4548;4780;4792;4798;4988;5166;5395;5427;5439;5468;5594;5606;5893;5936;5983;6388;6416;6421;6446;6500;6547;6696;6781;6850;6872…	MCMDC2;HSPA1A;ALOX15;INSIG2;CAB39;BAG2;ATG5;ING2;RAD52;HILPDA;EXD2;DCLRE1C;IRAK2;SASH1;ATF4;FOXO4;NPEPPS;ZMPSTE24;RBM4;MPO;OPRM1;STC1;DNAJB6;ZKSCAN3;MDM4;CINP;MAP1LC3B2;SLC8A3;SIN3A;PDCD6;PPARG;CDKN1B;PDK4;CHORDC1;FANCM;BOD1L1;NUDT16L1;TP53;MTR;TAF1;ATG14;ZBTB38;WAC;CA2;PNPT1;MSH4;BMPR1A;PPM1D;DEK;FANCB;ASCC1;LAMB2;PDIA6;HSP90B1;NFE2L2;MAP3K5;RFC3;DNAJB1;NABP1;GSTP1;CRY1;RECQL4;CFTR;BID;EIF2B5;BC…
PHG-IFG	PHG	NG	GO:0006457	protein folding	210	36	15.0347	2.39446	8.1705e-07	0.00358284	7.99452e-06	908;1410;2288;3301;3303;3305;3310;3312;3315;3320;3329;3336;3337;5481;5903;6000;6950;7184;7266;7411;9526;9532;9601;10049;10130;10465;10491;10575;11080;22948;23640;26973;55664;79608;131474;134218	HSPA1A;PPID;CCT4;BAG2;TCP1;CDC37L1;DNAJB6;HSPBP1;CHORDC1;MPDU1;PDIA6;HSP90B1;PPIH;DNAJB1;DNAJB4;RIC3;CHCHD4;CRYAB;HSPA8;DNAJA1;FKBP4;HSP90AA1;DNAJC21;HSPB1;HSPD1;CCT6A;CCT5;RGS7;DNAJC7;PDIA4;VBP1;HSPE1;RANBP2;CRTAP;HSPA1L;HSPA6
PHG-IFG	PHG	NG	GO:1900034	regulation of cellular response to heat	44	14	3.15013	4.44426	1.28978e-06	0.00358284	1.07935e-05	472;1410;2288;3303;3305;3312;3320;3337;5594;7266;9532;10049;26973;51278	HSPA1A;BAG2;DNAJB6;CHORDC1;DNAJB1;MAPK1;CRYAB;HSPA8;FKBP4;HSP90AA1;ATM;DNAJC7;HSPA1L;IER5
PHG-IFG	PHG	NG	GO:0009628	response to abiotic stimulus	1110	121	79.4693	1.5226	1.57921e-06	0.00358284	1.18162e-05	191;285;310;358;440;468;472;706;760;801;824;847;890;1027;1040;1153;1407;1408;1410;1520;1543;1642;1654;1831;1906;1958;2067;2235;2288;2805;2956;3000;3157;3301;3303;3305;3310;3312;3320;3329;3337;3351;3815;4194;4353;4780;4792;4988;5146;5352;5468;5481;5501;5594;5723;5788;5879;5894;5935;5936;6121;6240;6416;6506;6507;6547;6610;6781;6872;7043;7100;7157;7184;7266;7422;7528;7852;8029;8493;8738;8751;8893;89…	HSPA1A;PPID;SLC24A1;PSPH;CAB39;BAG2;GUCY2D;CAPN2;HILPDA;DCLRE1C;ATF4;SLC1A3;TSC22D3;CDS1;NPEPPS;ZMPSTE24;RBM4;MPO;OPRM1;STC1;DNAJB6;RAF1;MDM4;SLC8A3;PDCD6;RBM3;PPARG;CDKN1B;CHORDC1;TP53;TAF1;CUBN;CA2;PLOD2;PPP1CC;PPM1D;HSP90B1;NFE2L2;ANGPT2;DNAJB1;NABP1;CIRBP;CRY1;DNAJB4;EIF2B5;ACOT11;TGFB3;RGCC;RPE65;RCSD1;MAPK1;CALM1;SLC1A2;ADAM15;TLR5;EDN1;DDIT4;TP53INP1;PTPRC;HSBP1L1;MSH6;YY1;SLC38A2;CRYAB;TI…
PHG-IFG	PHG	NG	GO:0006260	DNA replication	267	39	19.1156	2.04022	1.60745e-05	0.0267885	4.647e-05	472;604;890;1763;2255;2956;3399;3980;4173;4781;5427;5557;5879;5983;6240;6416;8099;8318;8914;9401;9837;10269;11143;22891;23244;25939;25942;51550;51659;57697;81620;84083;92667;92675;92797;157777;253461;259282;647309	MCMDC2;ZMPSTE24;CDK2AP1;CINP;MCM4;SIN3A;FANCM;BOD1L1;ZBTB38;ID3;RFC3;GMNC;RECQL4;BCL6;CDC45;NFIB;MGME1;DTD1;MSH6;CDT1;TIMELESS;CCNA2;DNA2;SAMHD1;HELB;ZNF365;RAC1;PRIM1;PDS5A;GINS2;MAP2K4;LIG3;ATM;RRM1;ZRANB3;GINS1;FGF10;POLE2;KAT7
PHG-IFG	PHG	NG	GO:0010243	response to organonitrogen compound	935	101	66.9403	1.50881	1.77114e-05	0.0267885	4.98427e-05	60;135;358;440;468;706;728;760;801;824;840;847;890;999;1027;1051;1080;1398;1407;1906;1958;2213;2350;2743;2796;2805;2819;2934;2937;2950;3157;3329;3351;3488;3718;4149;4303;4780;4792;4988;5144;5166;5294;5468;5588;5594;5618;5690;5860;5903;6121;6263;6388;6429;6431;6472;6506;6529;6547;6781;6850;6872;7128;7157;7184;7298;8473;8660;8743;8826;8893;8914;8975;9296;9340;9455;9456;10257;10333;10518;10670;11143…	INSIG2;PRKCQ;CAPN2;PRLR;OGT;ADIPOR1;SLC38A9;ATF4;FOXO4;OPRM1;STC1;RYR3;CDH1;SLC8A3;SIN3A;PPARG;CDKN1B;PDK4;KLF15;TYMS;TP53;TAF1;GKAP1;CA2;RHOQ;PNPT1;ZNF106;GSN;JAK3;CIB2;HSP90B1;NFE2L2;IQGAP1;GLP2R;C5AR1;QDPR;GSTP1;CRY1;SRSF4;CFTR;EIF2B5;MAX;RRAGA;TLR6;TNFSF10;ANKZF1;ABCC4;RPE65;MAPK1;CALM1;SLC1A2;GSS;SYK;EDN1;YOD1;CEBPB;CASP7;SHMT2;ATP6V1F;TIMELESS;CCNA2;HCN1;NFKBIA;ERRFI1;HOMER2;EGR1;PSMB2;TSPO…
PHG-IFG	PHG	NG	GO:0006259	DNA metabolic process	950	102	68.0143	1.49969	2.06674e-05	0.0267938	5.36509e-05	472;604;890;908;1054;1408;1642;1763;1774;2067;2187;2255;2956;2967;3065;3149;3181;3183;3320;3329;3399;3980;4173;4438;4781;4798;5395;5427;5439;5468;5557;5588;5594;5788;5879;5893;5983;6240;6416;6421;6950;7011;7157;7298;7528;7644;7913;8099;8318;8493;8914;9401;9837;9869;9887;9941;10040;10269;10419;10575;11143;22891;22909;22948;23244;25939;25942;28984;50507;50813;51008;51550;51659;54737;55010;55031;551…	MCMDC2;CCT4;PRKCQ;METTL4;RAD52;TCP1;EXD2;DCLRE1C;HNRNPA2B1;MPHOSPH8;TOM1L1;ZMPSTE24;CDK2AP1;CINP;MCM4;SIN3A;PPARG;FANCM;TYMS;SETDB1;BOD1L1;NUDT16L1;TP53;ZBTB38;MSH4;PPM1D;DEK;FANCB;ASCC1;ID3;RFC3;PRMT5;GMNC;NABP1;RECQL4;BCL6;CDC45;DNASE1L1;ERI3;NFIB;MGME1;DTD1;RGCC;ZSWIM7;HDAC1;GTF2H3;MAPK1;RBM17;MAEL;PTPRC;MSH6;CDT1;YY1;TIMELESS;CCNA2;DNA2;CRY2;SAMHD1;FAN1;POLR2J;CDADC1;PARPBP;HELB;HNRNPC;SFPQ;Z…
PHG-IFG	PHG	NG	GO:0061077	chaperone-mediated protein folding	56	14	4.00926	3.49191	2.89411e-05	0.031267	6.34192e-05	2288;3303;3305;3310;3312;3315;3336;3337;5481;7266;9601;10491;11080;26973	HSPA1A;PPID;CHORDC1;DNAJB1;DNAJB4;HSPA8;FKBP4;HSPB1;DNAJC7;PDIA4;HSPE1;CRTAP;HSPA1L;HSPA6
PHG-IFG	PHG	NG	GO:2001252	positive regulation of chromosome organization	162	27	11.5982	2.32794	3.15426e-05	0.031267	6.66481e-05	472;604;908;2067;2648;3181;3622;5588;5594;6421;6886;6950;7422;8473;9869;10575;11143;22938;22948;23168;25942;51529;55124;79618;81620;122953;221477	JDP2;RTF1;CCT4;PRKCQ;ING2;TCP1;OGT;HNRNPA2B1;SIN3A;SETDB1;BCL6;MAPK1;SNW1;KAT2A;ANAPC11;C6orf89;CDT1;SFPQ;PIWIL2;TAL1;CCT6A;CCT5;ATM;HMBOX1;ERCC1;VEGFA;KAT7
PHG-IFG	PHG	NG	GO:1901698	response to nitrogen compound	1020	107	73.0258	1.46523	3.4454e-05	0.031267	7.0459e-05	60;135;358;440;468;706;728;760;801;824;840;847;890;999;1027;1051;1080;1398;1407;1906;1958;2213;2350;2743;2796;2805;2819;2934;2937;2950;3157;3329;3351;3488;3718;4149;4217;4303;4548;4780;4792;4988;5144;5166;5294;5468;5588;5594;5618;5690;5860;5903;6121;6263;6388;6429;6431;6472;6506;6529;6547;6781;6850;6872;7128;7157;7184;7298;8473;8660;8743;8826;8893;8914;8975;9188;9296;9340;9455;9456;10257;10333;10…	INSIG2;DDX21;PRKCQ;CAPN2;PRLR;OGT;ADIPOR1;SLC38A9;ATF4;FOXO4;OPRM1;STC1;RYR3;CDH1;RFTN2;SLC8A3;SIN3A;PPARG;CDKN1B;PDK4;KLF15;TYMS;TP53;MTR;TAF1;GKAP1;CA2;RHOQ;PNPT1;ZNF106;GSN;JAK3;CIB2;HSP90B1;NFE2L2;IQGAP1;MAP3K5;GLP2R;C5AR1;QDPR;GSTP1;CRY1;SRSF4;CFTR;EIF2B5;MAX;RRAGA;TLR6;TNFSF10;ANKZF1;ABCC4;RPE65;MAPK1;CALM1;SLC1A2;GSS;SYK;EDN1;YOD1;CEBPB;CASP7;SHMT2;ATP6V1F;TIMELESS;CCNA2;HCN1;NFKBIA;ERRFI1…
PHG-IFG	PHG	NG	GO:0034605	cellular response to heat	98	19	7.01621	2.70802	5.71947e-05	0.0465491	9.4976e-05	472;1410;2288;3303;3305;3310;3312;3320;3329;3337;5594;7266;9532;10016;10049;26973;51278;286133;440498	HSPA1A;BAG2;DNAJB6;PDCD6;CHORDC1;DNAJB1;MAPK1;HSBP1L1;CRYAB;HSPA8;FKBP4;HSP90AA1;HSPD1;ATM;DNAJC7;SCARA5;HSPA1L;IER5;HSPA6
PHG-IFG	PHG	NG	GO:0106106	cold-induced thermogenesis	142	24	10.1663	2.36073	6.77061e-05	0.0465491	0.000106587	116;406;468;1051;1376;1734;2171;2180;2697;3606;3910;4883;5334;5564;5618;6850;7422;7852;8473;26027;50486;51094;55856;57406	PRLR;OGT;ADIPOR1;ATF4;FABP5;ACSL1;ACOT11;DIO2;ARNTL;SYK;ACOT13;GJA1;CEBPB;ADCYAP1;PRKAB1;LAMA4;IL18;CPT2;NPR3;ABHD6;PLCL1;G0S2;VEGFA;CXCR4
PHG-IFG	PHG	NG	GO:0120161	regulation of cold-induced thermogenesis	142	24	10.1663	2.36073	6.77061e-05	0.0465491	0.000106587	116;406;468;1051;1376;1734;2171;2180;2697;3606;3910;4883;5334;5564;5618;6850;7422;7852;8473;26027;50486;51094;55856;57406	PRLR;OGT;ADIPOR1;ATF4;FABP5;ACSL1;ACOT11;DIO2;ARNTL;SYK;ACOT13;GJA1;CEBPB;ADCYAP1;PRKAB1;LAMA4;IL18;CPT2;NPR3;ABHD6;PLCL1;G0S2;VEGFA;CXCR4
PHG-IFG	PHG	NG	GO:0080134	regulation of response to stress	1348	133	96.5087	1.37811	7.18113e-05	0.0465491	0.000110586	2;116;135;384;406;468;472;604;629;637;657;666;713;714;728;923;1027;1051;1054;1398;1407;1410;1520;1906;2067;2152;2187;2191;2213;2219;2255;2288;2950;3133;3149;3301;3303;3305;3312;3315;3320;3329;3337;3551;3606;3622;3656;4217;4317;4588;4780;4792;4988;5054;5169;5272;5294;5468;5495;5588;5594;5654;5788;5893;5894;6403;6416;6421;6431;6696;6850;7100;7128;7130;7164;7184;7266;7422;7850;7913;8325;8914;8975;91…	HSPA1A;SELP;IL17RB;BAG2;PRKCQ;ING2;FCN1;NFKBIZ;RAD52;IRAK2;SASH1;ATF4;ZMPSTE24;OPRM1;DNAJB6;ZKSCAN3;RAF1;SIN3A;PPARG;CDKN1B;CHORDC1;RNF125;NUDT16L1;RNF135;ALPK1;PNPT1;BMPR1A;DEK;FANCB;MCPH1;HSP90B1;MUC5B;NFE2L2;MAP3K5;C5AR1;CLEC4E;DNAJB1;FAP;GSTP1;CRY1;BID;BCL6;SYT11;CD109;TIFA;TLR6;HTRA1;TPD52L1;TLR10;MAPK1;ARNTL;ARG2;SYK;IL1R2;TLR5;EDN1;YOD1;CEBPB;TNFAIP6;PTPRC;ADCYAP1;CRYAB;TIMELESS;ZEB2;SAMHD…

## Sheet: PG
Brain Region Pair	Brain Region	GOC/LOC	geneSet	description	size	overlap	expect	enrichmentRatio	pValue	FDR	Global FDR	overlapId	Genes
FP-PHG	FP	PG	GO:0051276	chromosome organization	1088	43	20.2856	2.11973	2.34695e-06	0.0212985	1.50228e-05	699;2177;3150;3178;3181;3320;4438;5588;6421;6604;6872;8110;8861;9025;9131;9401;9894;10363;10626;22985;23210;23326;23409;23558;26272;51322;53615;54496;55124;56943;57122;57697;57798;58508;64324;79618;83540;83990;84108;84148;84296;122953;284058	HMGN1;HNRNPA2B1;GATAD1;SMARCD3;KMT2C;BUB1;TRIM16;USP22;KANSL1;BRIP1;WBP2;JMJD6;SFPQ;MSH4;NUF2;TELO2;KAT8;PRMT7;RNF8;TAF1;AIFM1;FANCD2;HNRNPA1;NUP107;SIRT4;ACIN1;FANCM;DPF3;JDP2;HSP90AA1;HMG20A;PIWIL2;HMBOX1;GINS4;ENY2;RECQL4;PRKCQ;WAC;LDB1;PCGF6;MBD3;FBXO4;NSD1
FP-IFG	FP	PG	GO:0099537	trans-synaptic signaling	691	103	66.1443	1.5572	3.22195e-06	0.00809093	1.7815e-05	29;114;116;154;273;777;785;793;1132;1146;1488;1524;1739;1812;2564;2744;2891;2901;2911;2913;2918;3751;3786;3815;4204;4842;4885;4887;4986;5027;5028;5173;5270;5332;5334;5354;5566;5582;5764;5864;5999;6505;6506;6509;6529;6547;6616;6620;6844;6853;6861;7101;7143;7532;7779;8448;8526;8773;8775;8825;8867;9094;9177;9187;9211;9456;9627;10769;11170;22871;22986;23154;23208;23228;23237;23413;23613;25769;26037;2…	OPRK1;NPTX2;HOMER1;P2RY1;HTR3B;RGS4;PLK2;PTN;PLCL1;KCNMB4;SLC1A2;GRM8;NLGN1;ARC;CALB1;ZMYND8;RAB3A;VAMP2;PAIP2;PLCB4;P2RX7;MCTP1;NAPB;LGI1;CHRNG;GRM3;NR2E1;KCNQ3;GHRL;GRIK5;SLC1A4;SNAP23;CADPS2;GABRE;SLC8A3;ADRB2;SERPINE2;NOS1;ADCYAP1;CTBP2;DGKE;KIT;SLC1A1;SLC24A1;CX3CR1;SORCS3;GLS;NPY2R;RIC3;EIF2AK4;PDYN;PLCL2;AMPH;RNF216;RHOT1;SNCAIP;SYT17;SLC17A8;GJD2;NCDN;KCNIP2;SHC3;GRM1;TNR;ADCY8;DOC2A;SYN1…
FP-IFG	FP	PG	GO:0007268	chemical synaptic transmission	683	102	65.3786	1.56014	3.3053e-06	0.00809093	1.7815e-05	29;114;116;154;273;777;785;793;1132;1146;1488;1524;1739;1812;2564;2744;2891;2901;2911;2913;2918;3751;3786;3815;4204;4885;4887;4986;5027;5028;5173;5270;5332;5334;5354;5566;5582;5764;5864;5999;6505;6506;6509;6529;6547;6616;6620;6844;6853;6861;7101;7143;7532;7779;8448;8526;8773;8775;8825;8867;9094;9177;9187;9211;9456;9627;10769;11170;22871;22986;23154;23208;23228;23237;23413;23613;25769;26037;26050;…	OPRK1;NPTX2;HOMER1;P2RY1;HTR3B;RGS4;PLK2;PTN;PLCL1;KCNMB4;SLC1A2;GRM8;NLGN1;ARC;CALB1;ZMYND8;RAB3A;VAMP2;PAIP2;PLCB4;P2RX7;MCTP1;NAPB;LGI1;CHRNG;GRM3;NR2E1;KCNQ3;GHRL;GRIK5;SLC1A4;SNAP23;CADPS2;GABRE;SLC8A3;ADRB2;SERPINE2;ADCYAP1;CTBP2;DGKE;KIT;SLC1A1;SLC24A1;CX3CR1;SORCS3;GLS;NPY2R;RIC3;EIF2AK4;PDYN;PLCL2;AMPH;RNF216;RHOT1;SNCAIP;SYT17;SLC17A8;GJD2;NCDN;KCNIP2;SHC3;GRM1;TNR;ADCY8;DOC2A;SYN1;SLC2…
FP-IFG	FP	PG	GO:0098916	anterograde trans-synaptic signaling	683	102	65.3786	1.56014	3.3053e-06	0.00809093	1.7815e-05	29;114;116;154;273;777;785;793;1132;1146;1488;1524;1739;1812;2564;2744;2891;2901;2911;2913;2918;3751;3786;3815;4204;4885;4887;4986;5027;5028;5173;5270;5332;5334;5354;5566;5582;5764;5864;5999;6505;6506;6509;6529;6547;6616;6620;6844;6853;6861;7101;7143;7532;7779;8448;8526;8773;8775;8825;8867;9094;9177;9187;9211;9456;9627;10769;11170;22871;22986;23154;23208;23228;23237;23413;23613;25769;26037;26050;…	OPRK1;NPTX2;HOMER1;P2RY1;HTR3B;RGS4;PLK2;PTN;PLCL1;KCNMB4;SLC1A2;GRM8;NLGN1;ARC;CALB1;ZMYND8;RAB3A;VAMP2;PAIP2;PLCB4;P2RX7;MCTP1;NAPB;LGI1;CHRNG;GRM3;NR2E1;KCNQ3;GHRL;GRIK5;SLC1A4;SNAP23;CADPS2;GABRE;SLC8A3;ADRB2;SERPINE2;ADCYAP1;CTBP2;DGKE;KIT;SLC1A1;SLC24A1;CX3CR1;SORCS3;GLS;NPY2R;RIC3;EIF2AK4;PDYN;PLCL2;AMPH;RNF216;RHOT1;SNCAIP;SYT17;SLC17A8;GJD2;NCDN;KCNIP2;SHC3;GRM1;TNR;ADCY8;DOC2A;SYN1;SLC2…
FP-IFG	FP	PG	GO:0098876	vesicle-mediated transport to the plasma membrane	92	24	8.80648	2.72526	3.89224e-06	0.00809093	1.96466e-05	377;582;2181;6616;6844;9230;9341;9648;9912;9919;10133;10564;55204;55763;55770;57120;64083;81609;83871;85377;90196;112755;163882;169166	CNST;MICALL1;RAB34;GOLPH3;VAMP2;EXOC2;BBS1;SNX31;GOLPH3L;SYS1;VAMP3;SNX27;GCC2;OPTN;ACSL3;GOPC;ARHGAP44;ARF3;ARFGEF2;SEC16A;STX1B;RAB11B;SNAP25;EXOC1
FP-IFG	FP	PG	GO:0099536	synaptic signaling	696	103	66.623	1.54601	4.45781e-06	0.00809093	2.07669e-05	29;114;116;154;273;777;785;793;1132;1146;1488;1524;1739;1812;2564;2744;2891;2901;2911;2913;2918;3751;3786;3815;4204;4842;4885;4887;4986;5027;5028;5173;5270;5332;5334;5354;5566;5582;5764;5864;5999;6505;6506;6509;6529;6547;6616;6620;6844;6853;6861;7101;7143;7532;7779;8448;8526;8773;8775;8825;8867;9094;9177;9187;9211;9456;9627;10769;11170;22871;22986;23154;23208;23228;23237;23413;23613;25769;26037;2…	OPRK1;NPTX2;HOMER1;P2RY1;HTR3B;RGS4;PLK2;PTN;PLCL1;KCNMB4;SLC1A2;GRM8;NLGN1;ARC;CALB1;ZMYND8;RAB3A;VAMP2;PAIP2;PLCB4;P2RX7;MCTP1;NAPB;LGI1;CHRNG;GRM3;NR2E1;KCNQ3;GHRL;GRIK5;SLC1A4;SNAP23;CADPS2;GABRE;SLC8A3;ADRB2;SERPINE2;NOS1;ADCYAP1;CTBP2;DGKE;KIT;SLC1A1;SLC24A1;CX3CR1;SORCS3;GLS;NPY2R;RIC3;EIF2AK4;PDYN;PLCL2;AMPH;RNF216;RHOT1;SNCAIP;SYT17;SLC17A8;GJD2;NCDN;KCNIP2;SHC3;GRM1;TNR;ADCY8;DOC2A;SYN1…
FP-IFG	FP	PG	GO:0055114	oxidation-reduction process	953	130	91.2237	1.42507	1.7508e-05	0.0264809	4.94894e-05	32;178;216;230;240;242;247;314;622;645;874;891;1345;1428;1488;1537;1577;1580;1646;1717;1718;1727;1734;1737;1743;2170;2194;2271;2632;2645;2673;2819;2821;2882;2923;2997;3156;3291;3293;3418;3992;4051;4204;4353;4698;4708;4714;4715;4842;5166;5256;5501;5504;5507;5742;6307;6309;6391;7108;7360;7403;7837;8013;8288;8604;8644;8660;8803;9023;9415;9563;9645;9821;9852;10130;10327;10495;10514;22868;22949;23133;…	MPO;DIO2;ALDH1A1;PPP1R2;EPX;CYP4F3;TMX4;AKR1A1;CYB5R1;GPD1;BLVRB;PPP1CC;PDK4;BDH1;MRAP2;FADS2;ALDOC;ALKBH6;RB1CC1;DHCR24;FA2H;PRDM16;PIPOX;KDM6A;MICAL2;SLC25A12;KDM4D;SIRT4;SDHC;ADIPOR2;DHCR7;ADO;VAT1L;AKR1C3;PCBD2;GFPT1;DHRS11;IDH2;DHRS12;ALOX5;TET2;COX6C;CHCHD4;STEAP3;AOC2;ENOX2;NNT;C1QTNF2;PCYOX1L;CYP39A1;HSD11B2;ASPDH;FASTKD5;NR4A3;ACACB;NOS1;LDHAL6A;IRS2;CYC1;NDUFB2;H6PD;TM7SF2;CYP4B1;HSD17B…
FP-IFG	FP	PG	GO:0061687	detoxification of inorganic compound	15	8	1.43584	5.57165	2.40752e-05	0.0312118	5.86621e-05	4493;4494;4495;4496;4499;4501;4502;7779	MT1G;MT1X;MT1F;MT1H;MT2A;MT1E;MT1M;SLC30A1
FP-IFG	FP	PG	GO:0060291	long-term synaptic potentiation	78	20	7.46637	2.67868	3.20188e-05	0.0363214	6.72079e-05	114;793;1524;1812;4204;5270;5764;6547;6616;6844;7101;7143;9187;10769;11170;22871;23237;25769;51247;440275	PLK2;PTN;NLGN1;ARC;CALB1;VAMP2;PAIP2;NR2E1;SLC8A3;SERPINE2;SLC24A1;CX3CR1;EIF2AK4;TNR;ADCY8;SLC24A2;MECP2;FAM107A;DRD1;SNAP25
FP-IFG	FP	PG	GO:0019637	organophosphate metabolic process	1121	147	107.305	1.36993	3.85009e-05	0.0388217	7.53433e-05	32;114;115;116;216;230;272;377;472;481;525;526;570;670;685;887;891;942;954;1040;1537;1737;1739;1743;1854;2170;2180;2181;2194;2222;2272;2645;2673;2819;2821;2977;2978;3156;3157;3312;3418;3422;3632;3635;3692;3815;3992;4023;4204;4233;4621;4698;4708;4714;4715;4842;4881;4976;5027;5028;5141;5166;5168;5279;5287;5305;5332;5337;5631;6391;7360;8395;8473;8526;8604;8660;8803;8867;8871;9060;9091;9110;9414;9517…	PAPSS2;GPAT2;HMGCS1;ATP1B1;P2RY1;ALDH1A1;ENTPD2;ATG14;BTC;AKR1A1;PRPS1;GPD1;EIF6;IP6K2;OGT;PIP4K2A;PDK4;BPHL;PTDSS1;GLYCTK;PIGZ;ALDOC;MTMR8;PIPOX;GDE1;SLC25A12;ATP6V1B1;NUDT7;SDHC;INPP5A;LPL;SPTLC2;PLCB4;GUCA1A;P2RX7;GFPT1;FAM126B;IDH2;ENPP2;ACSL1;AK5;FDFT1;PIKFYVE;GUCY1A2;SERAC1;RHOQ;STARD7;ELOVL5;ACSBG2;DGKH;PDP1;ATP6V1B2;ENTPD4;NNT;CD86;FHIT;GAB2;SERINC5;PPIP5K2;ASPDH;BEND3;INPP5D;ACACB;NOS1;A…
FP-IFG	FP	PG	GO:0097501	stress response to metal ion	16	8	1.53156	5.22342	4.41053e-05	0.0400256	8.14278e-05	4493;4494;4495;4496;4499;4501;4502;7779	MT1G;MT1X;MT1F;MT1H;MT2A;MT1E;MT1M;SLC30A1
FP-IFG	FP	PG	GO:0046686	response to cadmium ion	62	17	5.9348	2.86446	4.91778e-05	0.0405717	8.73835e-05	1027;1616;2353;2821;2937;3815;4493;4494;4495;4496;4499;4501;4502;6678;7779;8644;23498	DAXX;MT1G;MT1X;SPARC;AKR1C3;CDKN1B;MT1F;FOS;KIT;MT1H;GSS;MT2A;MT1E;MT1M;GPI;HAAO;SLC30A1
FP-IFG	FP	PG	GO:0043001	Golgi to plasma membrane protein transport	40	13	3.82891	3.39523	5.47385e-05	0.041396	9.20998e-05	582;2181;6844;9341;9648;9919;10133;55204;57120;64083;83871;90196;163882	CNST;RAB34;GOLPH3;VAMP2;BBS1;GOLPH3L;SYS1;VAMP3;GCC2;OPTN;ACSL3;GOPC;SEC16A
FP-IFG	FP	PG	GO:0006893	Golgi to plasma membrane transport	63	17	6.03053	2.81899	6.14108e-05	0.0428695	0.000100147	377;582;2181;6844;9341;9648;9919;10133;10564;55204;55763;55770;57120;64083;83871;90196;163882	CNST;RAB34;GOLPH3;VAMP2;EXOC2;BBS1;GOLPH3L;SYS1;VAMP3;GCC2;OPTN;ACSL3;GOPC;ARF3;ARFGEF2;SEC16A;EXOC1
FP-IFG	FP	PG	GO:0008610	lipid biosynthetic process	700	98	67.0058	1.46256	7.21824e-05	0.0467897	0.000110693	32;240;242;247;377;472;570;1040;1717;1718;1727;2170;2180;2181;2194;2222;2819;3156;3157;3291;3293;3422;3490;3635;3638;3692;3992;4023;4790;5027;5087;5166;5279;5287;5305;5337;5354;5629;5742;6307;6309;7108;8395;8526;8644;8660;8867;8871;9023;9091;9110;9218;9415;9517;9791;9846;10402;10613;10809;22845;23409;27132;51099;51102;51144;51302;51478;51706;54675;54872;54947;55331;55500;55613;55750;55825;56910;5…	GPAT2;HMGCS1;CYB5R1;GPD1;EIF6;OSBPL1A;ERLIN1;PIP4K2A;INSIG1;PDK4;PTDSS1;PIGZ;FADS2;DHCR24;FA2H;MTMR8;SIRT4;ADIPOR2;DHCR7;LPL;SPTLC2;AKR1C3;P2RX7;ACER3;DHRS11;ACSL1;FDFT1;ALOX5;PIKFYVE;SERAC1;STARD7;ELOVL5;VAPA;GAB2;IGFBP7;SERINC5;CYP39A1;HSD11B2;ST6GALNAC3;PROX1;INPP5D;ACACB;STARD10;PIGM;IRS2;PIP5K1B;TM7SF2;MTMR4;HSD17B3;DGKE;BAAT;SYNJ2;CERS6;ETNK1;HSD17B7;PDSS2;STARD4;SC5D;FITM2;ACSL3;MSMO1;IDI1…
FP-IFG	IFG	PG	GO:0046907	intracellular transport	1788	239	167.993	1.42268	3.72178e-09	3.37752e-05	1.18353e-06	30;135;162;164;208;293;375;378;392;488;783;1075;1122;1128;1175;1176;1212;1410;1434;1610;1984;2040;2064;2153;2254;2664;2890;3295;3315;3320;3434;3566;3692;3838;3920;3965;4000;4088;4478;4864;4905;5007;5036;5119;5170;5189;5190;5217;5264;5501;5562;5566;5604;5621;5901;6103;6142;6143;6155;6160;6161;6205;6208;6227;6229;6230;6234;6272;6429;6608;6642;6643;6683;6711;6730;7139;7175;7295;7323;7385;7529;7840;8…	ARFIP2;IPO7;HTATIP2;PEX16;ATG13;ARHGAP1;OSBP;CHRM1;SNX15;ZDHHC24;AIP;PICALM;CTSC;RAB39A;CRYAB;RPS25;HYOU1;SYNJ1;SUN1;SEC61G;VPS37D;HSPB1;PEX1;BET1;PMPCB;MDFIC;SMO;COPG2;WDR91;NUP205;ITGB1BP1;SPAST;LRPPRC;PREPL;SPTBN1;CCDC88A;AFTPH;ALMS1;REEP1;RPL31;TLK1;PLEKHA3;PGAP1;CUL3;MFF;ANKFY1;RPAIN;DERL2;PITPNM3;EIF5A;LGALS9;RHOT1;RPL19;ERBB2;CASC3;RPL27;NSF;NPEPPS;TOM1L1;DYNLL2;CACNG5;KPNA2;WIPI1;COG1;GGA…
FP-IFG	IFG	PG	GO:0042886	amide transport	1998	252	187.723	1.3424	2.4856e-07	0.000500486	4.43476e-06	30;43;101;135;162;164;208;247;293;375;378;384;392;526;533;535;563;1122;1128;1147;1175;1176;1212;1434;1610;1906;1984;2040;2064;2254;2615;2664;2665;2746;3156;3295;3315;3320;3382;3434;3566;3692;3838;3920;3965;4000;4088;4887;4905;5036;5119;5127;5189;5190;5208;5264;5467;5562;5566;5621;5877;5894;5901;5950;6103;6142;6143;6155;6160;6161;6205;6208;6227;6229;6230;6234;6429;6608;6642;6643;6711;6730;7175;718…	ARFIP2;IPO7;PEX16;ATG13;ARHGAP1;CHRM1;SNX15;ZDHHC24;AIP;LRRC32;RAB39A;CADM1;SIDT2;RPS25;ICA1;SNX10;NACAD;SEC61G;VPS37D;HSPB1;PEX1;BET1;AZGP1;ACHE;VGF;PMPCB;MDFIC;ATP6V1F;SMO;COPG2;NUP205;ATP6V0A4;ATP6V0E2;ITGB1BP1;ATP6V1C2;SPTBN1;AFTPH;EXOC6B;RPL31;MAP4K4;TLK1;PLEKHA3;PGAP1;MFF;AGAP1;PASK;RPAIN;DERL2;EIF5A;ACAP1;ALOX15B;TRIM16;LGALS9;RASL10B;RPL19;ERBB2;CASC3;ATP6V0A1;RPL27;NSF;NPEPPS;TOM1L1;CACN…
FP-IFG	IFG	PG	GO:0015833	peptide transport	1970	249	185.093	1.34527	2.49221e-07	0.000500486	4.43476e-06	30;43;101;135;162;164;208;247;293;375;378;384;392;526;533;535;563;1122;1128;1147;1175;1176;1212;1434;1610;1906;1984;2040;2064;2254;2615;2664;2665;2746;3156;3295;3315;3320;3382;3434;3566;3692;3838;3920;3965;4000;4088;4887;4905;5036;5119;5127;5189;5190;5208;5264;5467;5562;5566;5621;5877;5894;5901;5950;6103;6142;6143;6155;6160;6161;6205;6208;6227;6229;6230;6234;6429;6608;6642;6643;6711;6730;7175;718…	ARFIP2;IPO7;PEX16;ATG13;ARHGAP1;CHRM1;SNX15;ZDHHC24;AIP;LRRC32;RAB39A;CADM1;SIDT2;RPS25;ICA1;SNX10;NACAD;SEC61G;VPS37D;HSPB1;PEX1;BET1;AZGP1;ACHE;VGF;PMPCB;MDFIC;ATP6V1F;SMO;COPG2;NUP205;ATP6V0A4;ATP6V0E2;ITGB1BP1;ATP6V1C2;SPTBN1;AFTPH;EXOC6B;RPL31;MAP4K4;TLK1;PGAP1;MFF;AGAP1;PASK;RPAIN;DERL2;EIF5A;ACAP1;ALOX15B;TRIM16;LGALS9;RASL10B;RPL19;ERBB2;CASC3;ATP6V0A1;RPL27;NSF;NPEPPS;TOM1L1;CACNG5;KPNA2…
FP-IFG	IFG	PG	GO:0033554	cellular response to stress	1849	236	173.724	1.35848	2.51024e-07	0.000500486	4.43476e-06	37;101;384;488;664;890;1051;1147;1398;1407;1408;1410;1642;1655;1843;1874;1906;1965;2034;2176;2177;2547;2596;2629;2782;2874;2907;3066;3156;3281;3300;3303;3310;3315;3320;3337;3920;3965;4000;4194;4296;4318;4439;4548;4595;4602;4773;4790;4848;5063;5163;5166;5230;5395;5424;5431;5467;5562;5566;5604;5625;5764;5802;5885;5886;5892;5893;5899;6048;6197;6388;6416;6446;6546;6696;6769;6782;6787;6872;6880;7001;7…	ALKBH3;CRY2;CREB3L1;ATG13;RTN4RL2;UBE2L6;DDB1;MAP3K11;RBM14-RBM4;FAM168A;CHORDC1;CRYAB;CEP164;HYOU1;THY1;HSPA13;PMS2;NPC1L1;CCM2;HSPB1;PDK4;MDFIC;TFEC;PTN;HIPK2;XRCC2;SLC8A1;EPAS1;SOCS5;SPRED2;MAP4K4;NCK2;RALB;FIGN;STK39;TLK1;PDK1;NABP1;INO80D;XRCC5;DNAJB2;CUL3;TRIP12;CRK;RPAIN;DERL2;ACADVL;GPS2;MAP2K4;LGALS9;SDF2;RAD51D;NPEPPS;PPM1D;DDX5;WIPI1;NPLOC4;WDR45B;PRODH;DERL3;TFIP11;RBX1;XRCC6;WNT7B;GN…
FP-IFG	IFG	PG	GO:0015031	protein transport	1935	245	181.804	1.3476	2.7575e-07	0.000500486	4.49684e-06	30;43;101;135;162;164;208;247;293;375;378;384;392;526;533;535;563;1122;1128;1147;1175;1176;1212;1434;1610;1984;2040;2064;2254;2615;2664;2665;2746;3156;3295;3315;3320;3382;3434;3566;3692;3838;3920;3965;4000;4088;4905;5036;5119;5127;5189;5190;5208;5264;5467;5562;5566;5621;5877;5894;5901;5950;6103;6142;6143;6155;6160;6161;6205;6208;6227;6229;6230;6234;6429;6608;6642;6643;6711;6730;7175;7186;7257;729…	ARFIP2;IPO7;PEX16;ATG13;ARHGAP1;CHRM1;SNX15;ZDHHC24;AIP;LRRC32;RAB39A;CADM1;SIDT2;RPS25;ICA1;SNX10;NACAD;SEC61G;VPS37D;HSPB1;PEX1;BET1;AZGP1;ACHE;VGF;PMPCB;MDFIC;ATP6V1F;SMO;COPG2;NUP205;ATP6V0A4;ATP6V0E2;ITGB1BP1;ATP6V1C2;SPTBN1;AFTPH;EXOC6B;RPL31;MAP4K4;TLK1;PGAP1;MFF;AGAP1;RPAIN;DERL2;EIF5A;ACAP1;ALOX15B;TRIM16;LGALS9;RPL19;ERBB2;CASC3;ATP6V0A1;RPL27;NSF;NPEPPS;TOM1L1;CACNG5;KPNA2;COG1;GGA3;SR…
FP-IFG	IFG	PG	GO:0044265	cellular macromolecule catabolic process	1102	153	103.539	1.4777	3.54416e-07	0.000536053	5.24205e-06	163;329;664;1075;1175;1514;1642;1655;1676;1775;2107;2629;2935;3300;3303;3315;3320;3920;4478;4848;5073;5094;5394;5566;5683;5685;5688;5690;5693;5694;5701;5710;5886;6036;6048;6142;6143;6155;6160;6161;6205;6208;6227;6229;6230;6234;6388;6478;6499;6782;6872;6880;7323;7324;7326;7334;7529;7812;8021;8312;8452;8453;8473;8507;8741;9184;9238;9246;9320;9337;9513;9567;9575;9655;9698;9704;9709;9861;9958;9967;99…	UBE2L6;DDB1;RNASEH2C;CTSC;BIRC2;SIDT2;RPS25;HSPA13;PSMA2;TBRG4;HSPB1;PSMC2;WDR91;HIPK2;LRPPRC;SOCS5;PELI1;RPL31;UBR3;DNAJB2;CUL3;TRIP12;USP40;UBE2G1;PSMB6;DERL2;TNFSF13;FXR2;SDF2;AP2B1;RPL19;CASC3;RPL27;TOM1L1;SCPEP1;RNF43;SMG8;DDX5;NPLOC4;DERL3;GTPBP1;RBX1;PARK7;DFFA;EXOSC10;PUM1;PSMB2;THRAP3;ZMPSTE24;RNF11;SERBP1;GLMN;CSDE1;PSMD4;GBA;USP21;YOD1;PAN3;SIAH3;NUDT15;DIS3;FBXL3;AXIN1;DNASE1L2;RNPS1;…
FP-IFG	IFG	PG	GO:0034613	cellular protein localization	1805	227	169.59	1.33852	1.37732e-06	0.00152	1.12469e-05	30;162;163;164;208;293;375;378;483;627;783;908;1122;1128;1175;1176;1212;1434;1610;1984;2040;2064;2254;2258;2664;3295;3315;3320;3434;3675;3683;3692;3838;3920;4000;4038;4088;4478;4864;4905;5036;5170;5189;5190;5264;5562;5566;5621;5764;5885;5899;5901;6103;6142;6143;6155;6160;6161;6205;6208;6227;6229;6230;6234;6429;6608;6642;6643;6711;6730;6769;7070;7127;7175;7295;7323;7385;7474;7507;7520;7529;8021;80…	ARFIP2;IPO7;BDNF;PEX16;ATG13;LRP4;CHRM1;SNX15;ZDHHC24;AIP;PPFIA1;PICALM;RAB39A;RPS25;THY1;CCT8;SUN1;SNX10;SEC61G;CCT6A;HSPB1;PEX1;PMPCB;MDFIC;TSPAN33;SMO;COPG2;NUP205;PTN;ITGB1BP1;YWHAQ;SPTBN1;CCDC88A;CCT7;REEP1;RPL31;RALB;TLK1;XRCC5;MFF;PID1;RPAIN;DERL2;EIF5A;AP2B1;RPL19;ERBB2;CASC3;RPL27;NSF;NPEPPS;ITGA3;TOM1L1;CACNG5;KPNA2;WIPI1;GGA3;SRP68;NPLOC4;WDR45B;RAB36;DERL3;AP1B1;TOMM22;SUN2;SGSM3;SHAN…
FP-IFG	IFG	PG	GO:0070727	cellular macromolecule localization	1815	228	170.529	1.33701	1.4147e-06	0.00152	1.12469e-05	30;162;163;164;208;293;375;378;483;627;783;908;1122;1128;1175;1176;1212;1434;1610;1984;2040;2064;2254;2258;2664;3295;3315;3320;3434;3675;3683;3692;3838;3920;4000;4038;4088;4478;4864;4905;5036;5170;5189;5190;5264;5394;5562;5566;5621;5764;5885;5899;5901;6103;6142;6143;6155;6160;6161;6205;6208;6227;6229;6230;6234;6429;6608;6642;6643;6711;6730;6769;7070;7127;7175;7295;7323;7385;7474;7507;7520;7529;80…	ARFIP2;IPO7;BDNF;PEX16;ATG13;LRP4;CHRM1;SNX15;ZDHHC24;AIP;PPFIA1;PICALM;RAB39A;RPS25;THY1;CCT8;SUN1;SNX10;SEC61G;CCT6A;HSPB1;PEX1;PMPCB;MDFIC;TSPAN33;SMO;COPG2;NUP205;PTN;ITGB1BP1;YWHAQ;SPTBN1;CCDC88A;CCT7;REEP1;RPL31;RALB;TLK1;XRCC5;MFF;PID1;RPAIN;DERL2;EIF5A;AP2B1;RPL19;ERBB2;CASC3;RPL27;NSF;NPEPPS;ITGA3;TOM1L1;CACNG5;KPNA2;WIPI1;GGA3;SRP68;NPLOC4;WDR45B;RAB36;DERL3;AP1B1;TOMM22;SUN2;SGSM3;SHAN…
FP-IFG	IFG	PG	GO:0006886	intracellular protein transport	1102	150	103.539	1.44873	1.50743e-06	0.00152	1.1684e-05	30;162;164;208;293;375;378;1122;1128;1175;1176;1212;1434;1610;1984;2040;2064;2254;2664;3295;3315;3320;3434;3692;3838;3920;4000;4088;4905;5036;5189;5190;5264;5562;5566;5621;5901;6103;6142;6143;6155;6160;6161;6205;6208;6227;6229;6230;6234;6429;6608;6642;6643;6730;7175;7295;7323;7385;7529;8021;8086;8417;8480;9049;9270;9295;9409;9512;9520;9609;9631;9709;9776;9777;9874;10016;10040;10134;10155;10239;10…	ARFIP2;IPO7;PEX16;ATG13;CHRM1;SNX15;ZDHHC24;AIP;RAB39A;RPS25;SEC61G;HSPB1;PEX1;PMPCB;MDFIC;SMO;COPG2;NUP205;ITGB1BP1;RPL31;TLK1;MFF;RPAIN;DERL2;EIF5A;RPL19;ERBB2;CASC3;RPL27;NSF;NPEPPS;TOM1L1;CACNG5;KPNA2;GGA3;SRP68;NPLOC4;RAB36;DERL3;AP1B1;TOMM22;SGSM3;PARK7;SRRM1;ZDHHC18;SRSF4;KPNA6;ATG4C;WLS;SRSF11;TMED5;VPS45;LMNA;UHMK1;TPR;YOD1;ARF1;NUP133;CHML;XPO4;FGF9;PAN3;SIAH3;RNPS1;UQCRC2;HERPUD1;AP1G1…
FP-IFG	IFG	PG	GO:0032984	protein-containing complex disassembly	320	56	30.0658	1.86258	3.59317e-06	0.00298871	1.86172e-05	664;1984;2107;2258;2629;2935;3920;4905;5119;6455;6602;6683;6711;8312;8867;9342;9793;9829;10269;10490;11075;11222;22863;23271;23332;23401;23708;24144;26276;50861;51023;51258;51318;51474;51510;51650;55168;57129;57724;58526;60488;64432;64928;64963;64968;64969;64979;65005;79142;84340;84557;89795;90480;92259;118487;219927	CKAP5;MRPL21;SYNJ1;MRPS6;MRPS33;SPAST;SPTBN1;MRPL35;MRPS5;CLASP1;PHF23;EIF5A;NSF;SNAP29;TFIP11;ZMPSTE24;DNAJC6;MRPL9;GBA;CAMSAP2;EPG5;AXIN1;GSPT1;CHMP1A;MRPS18A;MRPL14;MID1IP1;GSPT2;LAMP2;FGF13;MRPS25;MRPL3;MRPL47;CHMP5;MRPL51;MRPS35;SMARCD1;LIMA1;NAV3;ATG14;VTI1B;MRPS11;VPS33B;MAP1LC3A;STMN3;STMN2;MRPS18C;CHCHD1;FRAT2;BNIP3;SH3GL1;GADD45GIP1;MRPL36;MRPS36;GFM2;ETF1
FP-IFG	IFG	PG	GO:1901566	organonitrogen compound biosynthetic process	1745	218	163.953	1.32965	3.71257e-06	0.00298871	1.90419e-05	34;43;108;135;176;208;230;262;272;384;1051;1352;1462;1610;1734;1964;1965;1978;1984;2064;2107;2170;2203;2356;2628;2629;2746;2766;2875;2935;2941;3000;3315;3692;4522;4548;4552;4790;4837;4842;4848;4864;5036;5092;5122;5130;5162;5163;5166;5207;5208;5223;5230;5495;5562;5588;5723;5805;6142;6143;6155;6160;6161;6184;6197;6205;6208;6227;6229;6230;6234;6388;6487;6610;6611;6697;6777;6901;6949;7175;7284;7423;7…	MUC5B;AMPD3;PDHX;VEGFB;ZDHHC24;CARNS1;MRPL21;STARD10;NARS2;PTS;NNMT;RPS25;MRPS6;GGCT;PSPH;HSPB1;PDK4;SLC25A13;ACHE;PLOD3;MRPS33;TPK1;LRPPRC;PPM1B;SPR;TET3;MRPL35;MRPS5;RPL31;NCK2;UPP2;PDK1;PGAP1;ABCB6;FARSB;PID1;B3GNT7;PASK;DHX33;EIF5A;FXR2;GUCY2D;COX10;ALDOC;SDF2;RPL19;ERBB2;CASC3;STAT5B;RPL27;SLC25A39;RSAD1;WIPI1;ST6GALNAC1;WDR45B;DERL3;ADORA2A;GTPBP1;PARK7;DHDDS;ZDHHC18;SDC3;PUM1;FABP3;EIF3I;S…
FP-IFG	IFG	PG	GO:0044281	small molecule metabolic process	1916	236	180.019	1.31097	3.95201e-06	0.00298871	1.97912e-05	30;34;36;37;108;135;176;191;208;216;230;241;247;262;272;384;477;526;954;1337;1347;1350;1352;1407;1462;1586;1609;1610;1632;1727;1892;1906;2108;2170;2203;2356;2582;2628;2629;2745;2746;2766;2875;3000;3069;3094;3156;3157;3293;3295;3303;3633;3692;3707;3712;4522;4548;4552;4598;4625;4702;4704;4706;4708;4720;4725;4790;4801;4837;4842;4864;4923;5007;5033;5092;5162;5163;5166;5207;5208;5223;5230;5264;5335;54…	AMPD3;PDHX;OSBP;FADS2;TM7SF2;CARNS1;DGAT2;NARS2;PTS;NNMT;SYNJ1;NPC1L1;PSPH;PDK4;SLC25A13;PLOD3;PMPCB;NDUFB2;TPK1;RBKS;NAGK;SPR;SUCLG1;MMADHC;UPP2;PDK1;FARSB;PID1;B3GNT7;SCLY;PASK;HDLBP;ACADVL;GUCY2D;ALOX15B;COX10;NT5M;ALDOC;STAT5B;PLCD3;SCPEP1;DCXR;SLC16A3;PRODH;ADORA2A;UQCR10;SEC14L2;GTPBP1;CYB5R3;KCNAB2;PARK7;KDM1A;GALE;DHDDS;MECR;FABP3;INPP5B;NDUFS5;ZMPSTE24;ST3GAL3;AKR1A1;UQCRH;ACOT11;FGGY;AC…
FP-IFG	IFG	PG	GO:0009057	macromolecule catabolic process	1331	171	125.055	1.3674	9.63372e-06	0.00672508	3.38511e-05	101;163;176;329;664;1075;1175;1462;1514;1642;1655;1676;1775;2107;2629;2935;3300;3303;3315;3320;3920;4088;4194;4478;4848;4905;5073;5094;5394;5566;5683;5685;5688;5690;5693;5694;5701;5710;5886;6036;6048;6142;6143;6155;6160;6161;6205;6208;6227;6229;6230;6234;6388;6478;6499;6642;6782;6872;6880;7186;7323;7324;7326;7334;7474;7529;7812;8021;8312;8452;8453;8473;8507;8741;8993;9184;9238;9246;9320;9337;9513…	UBE2L6;DDB1;RNASEH2C;CTSC;BIRC2;SIDT2;RPS25;HSPA13;PSMA2;TBRG4;HSPB1;PSMC2;WDR91;HIPK2;LRPPRC;SOCS5;PELI1;RPL31;UBR3;DNAJB2;CUL3;TRIP12;USP40;UBE2G1;PSMB6;DERL2;TNFSF13;FXR2;SDF2;AP2B1;RPL19;CASC3;RPL27;NSF;TOM1L1;SCPEP1;RNF43;SMG8;DDX5;GGA3;NPLOC4;DERL3;GTPBP1;SGSM3;RBX1;PARK7;DFFA;EXOSC10;SDC3;PUM1;PSMB2;THRAP3;ZMPSTE24;RNF11;SERBP1;GLMN;CSDE1;PSMD4;GBA;USP21;MDM4;YOD1;EGLN1;PAN3;SIAH3;NUDT15;D…
FP-IFG	IFG	PG	GO:0006415	translational termination	100	24	9.39556	2.5544	1.32822e-05	0.00860969	4.14667e-05	1984;2107;2935;11222;23708;51023;51258;51318;51650;55168;57129;60488;64432;64928;64963;64968;64969;64979;65005;84340;90480;92259;118487;219927	MRPL21;MRPS6;MRPS33;MRPL35;MRPS5;EIF5A;MRPL9;GSPT1;MRPS18A;MRPL14;GSPT2;MRPS25;MRPL3;MRPL47;MRPL51;MRPS35;MRPS11;MRPS18C;CHCHD1;GADD45GIP1;MRPL36;MRPS36;GFM2;ETF1
FP-IFG	IFG	PG	GO:0019637	organophosphate metabolic process	1121	147	105.324	1.39569	1.48686e-05	0.00899549	4.50306e-05	43;108;135;216;230;272;375;477;526;887;954;1337;1347;1350;1352;1609;2064;2170;2203;2254;2549;2766;3000;3094;3156;3157;3295;3303;3633;3692;3707;4522;4598;4625;4702;4704;4706;4708;4720;4725;4837;4842;4923;5130;5162;5163;5166;5207;5208;5223;5230;5305;5335;5338;5467;5562;5901;6610;6817;6901;7381;7385;7386;7388;7941;8050;8473;8514;8660;8802;8867;9054;9107;9362;9414;9512;9517;9519;9567;9615;9655;9791;1…	CCKBR;AMPD3;PDHX;STARD10;DGAT2;NNMT;SYNJ1;PDK4;SLC25A13;ACHE;PMPCB;WDR91;NDUFB2;TPK1;SH3YL1;RBKS;SOCS5;SUCLG1;UPP2;PDK1;PLEKHA3;PGAP1;PID1;PLD2;PITPNM3;GUCY2D;COX10;NT5M;ALDOC;ERBB2;PLCD3;DCXR;ADORA2A;UQCR10;GTPBP1;KCNAB2;PARK7;DHDDS;FABP3;INPP5B;NDUFS5;AKR1A1;UQCRH;ACOT11;PIGK;AK5;CEPT1;ATP1A2;NDUFS2;ADCY10;ETNK2;PFKFB2;ITPKB;ARF1;ABHD3;FGF9;MTMR6;NUDT15;IRS2;GDE1;UQCRC2;NDUFAB1;SULT1A1;LPCAT2;V…
FP-IFG	IFG	PG	GO:0043624	cellular protein complex disassembly	209	39	19.6367	1.98607	2.38739e-05	0.0120977	5.86621e-05	1984;2107;2258;2935;4905;6455;6683;6711;8867;9793;9829;11075;11222;23271;23332;23708;50861;51023;51258;51318;51474;51650;55168;57129;58526;60488;64432;64928;64963;64968;64969;64979;65005;84340;89795;90480;92259;118487;219927	CKAP5;MRPL21;SYNJ1;MRPS6;MRPS33;SPAST;SPTBN1;MRPL35;MRPS5;CLASP1;EIF5A;NSF;DNAJC6;MRPL9;CAMSAP2;GSPT1;MRPS18A;MRPL14;MID1IP1;GSPT2;FGF13;MRPS25;MRPL3;MRPL47;MRPL51;MRPS35;LIMA1;NAV3;MRPS11;STMN3;STMN2;MRPS18C;CHCHD1;SH3GL1;GADD45GIP1;MRPL36;MRPS36;GFM2;ETF1
FP-IFG	IFG	PG	GO:0072594	establishment of protein localization to organelle	531	79	49.8904	1.58347	2.52619e-05	0.0120977	5.98444e-05	30;293;908;1434;1610;2254;3295;3320;3838;3920;4000;4088;5189;5190;5264;5562;5901;6142;6143;6155;6160;6161;6205;6208;6227;6229;6230;6234;6608;6730;7175;7295;7323;7385;7529;8021;9049;9409;9512;9520;9631;9776;10155;10245;10425;10490;10527;10574;10694;10971;11001;11224;11261;22948;23409;23411;23480;23633;25873;26520;26953;27091;29969;51194;54832;55746;56947;56993;60559;79035;80273;84268;133022;196743…	IPO7;PEX16;ATG13;AIP;RPS25;CCT8;SEC61G;CCT6A;PEX1;PMPCB;MDFIC;SMO;YWHAQ;CCT7;RPL31;MFF;RPAIN;RPL19;RPL27;NPEPPS;CACNG5;KPNA2;SRP68;TOMM22;KPNA6;LMNA;TPR;NUP133;FGF9;SIAH3;UQCRC2;NUDT7;PEX6;SLC25A6;TIMM17B;LAMP2;RPL32;ACAA1;ARIH2;RANBP6;TXN;RPL35;NUP214;DNLZ;NABP2;DAO;SIRT4;RAN;TIMM9;VTI1B;HSP90AA1;CHP1;SLC27A2;VPS13C;SMAD3;YWHAB;CSE1L;RPS21;GRPEL1;UBE2D3;TRAM1L1;SPCS3;PHYH;TIMM23;SIRT1;RPS24;PAOX…
FP-IFG	IFG	PG	GO:0044283	small molecule biosynthetic process	721	101	67.742	1.49095	2.60951e-05	0.0120977	6.10837e-05	37;230;241;247;262;272;954;1407;1462;1609;1727;1906;2203;2356;2628;2629;2746;2875;3094;3156;3157;3293;3295;3692;3707;4522;4548;4552;4598;4704;4706;4790;4801;4923;5007;5092;5166;5207;5208;5223;5230;5562;5629;5723;5730;5742;5805;5901;5950;6697;7108;8473;8560;8985;9415;9517;9615;10165;10327;10955;11001;11057;11315;23262;23411;23541;26027;29881;51102;51117;51302;51360;51380;51447;51478;53343;55190;55…	AMPD3;OSBP;FADS2;TM7SF2;CARNS1;DGAT2;PTS;NPC1L1;PSPH;PDK4;SLC25A13;PLOD3;SPR;UPP2;ACADVL;ALOX15B;NT5M;ALDOC;SEC14L2;CYB5R3;PARK7;DHDDS;MECR;AKR1A1;ACOT11;GBA;HSD17B7;PFKFB2;PROX1;DEGS1;ITPKB;MTR;ABHD3;ALOX5AP;SUPT20H;NUDT15;NDUFAB1;NUDT7;ACSF3;EDN1;IP6K3;CYP39A1;AMD1;NUS1;MBTPS2;MID1IP1;NUDT11;PFKFB1;OGT;UPRT;PGK1;GADL1;IP6K2;ACER2;GDA;FBP1;HSD17B3;PTGS1;FPGS;COQ4;PTGDS;ENTPD2;ADIPOR2;NDUFA9;RIMK…
FP-IFG	IFG	PG	GO:0051603	proteolysis involved in cellular protein catabolic process	678	96	63.7019	1.50702	2.70443e-05	0.0120977	6.12107e-05	329;1075;1514;1642;2629;3300;3303;5094;5566;5683;5685;5688;5690;5693;5694;5701;5710;5886;6048;6388;6478;6782;6872;6880;7323;7324;7326;7334;8312;8452;8453;8473;8507;9184;9246;9320;9575;9655;9709;9861;9958;9978;10040;10134;10193;10221;10269;10425;10616;10769;10845;11101;11146;11315;23411;25862;25937;26224;26231;26994;27005;28996;29062;29954;51009;51185;51271;51322;54442;54894;55212;55230;55270;5543…	UBE2L6;DDB1;CTSC;BIRC2;HSPA13;PSMA2;PSMC2;WDR91;HIPK2;SOCS5;PELI1;UBR3;DNAJB2;CUL3;TRIP12;USP40;UBE2G1;PSMB6;DERL2;SDF2;TOM1L1;SCPEP1;RNF43;NPLOC4;DERL3;RBX1;PARK7;PSMB2;ZMPSTE24;RNF11;GLMN;PSMD4;GBA;USP21;YOD1;SIAH3;NUDT15;FBXL3;AXIN1;KCTD5;USP31;HERPUD1;LRRC29;HSPA1A;RNF5;USP49;HACE1;TAF1;OGT;BCAP31;CRBN;UBE2E1;ARIH2;KCTD6;PSMD6;PCNP;WWTR1;SIAH2;FBXO45;UBAP1;CTSL;PCBP2;RNF41;USP15;UBE2N;KCTD10;…
FP-IFG	IFG	PG	GO:0055114	oxidation-reduction process	953	127	89.5397	1.41836	2.76279e-05	0.0120977	6.17123e-05	30;34;36;37;208;216;230;247;664;1337;1347;1350;1352;1586;1610;1632;1727;1734;1892;2108;2170;2745;2746;2766;2997;2998;3052;3156;3293;3295;3712;4129;4522;4552;4702;4704;4706;4708;4720;4725;4842;5033;5092;5162;5166;5223;5230;5256;5260;5264;5467;5501;5562;5625;5742;5768;6697;6901;7001;7108;7295;7381;7385;7386;7388;7403;7941;8514;8560;8660;8802;8846;8985;9238;9352;9415;9512;9650;9852;10165;10243;10327…	HTATIP2;ALKBH3;FADS2;TM7SF2;DGAT2;TBRG4;PHKG1;PDK4;SLC25A13;PLOD3;PMPCB;NDUFB2;SPR;TET3;SUCLG1;PID1;PASK;ACADVL;ALOX15B;COX10;TTC19;ALDOC;DHRS11;RSAD1;DCXR;PRODH;ASPHD2;UQCR10;CYB5R3;PRDM16;KCNAB2;PARK7;AKR7A3;KDM1A;MECR;FABP3;NDUFS5;AKR1A1;UQCRH;TXNDC12;ACADM;NDUFS2;HSD17B7;QSOX1;DEGS1;EGLN1;TXNL1;IRS2;ECI1;UQCRC2;NDUFAB1;LDHD;GMPR;PPARD;CYP39A1;PLA2G7;COX7A2;MRAP2;HCCS;PHKA2;PRDX4;MAOB;KDM6A;PG…
FP-IFG	IFG	PG	GO:0044257	cellular protein catabolic process	731	102	68.6816	1.48511	2.79947e-05	0.0120977	6.2037e-05	163;329;664;1075;1175;1514;1642;2629;3300;3303;3320;3920;4478;5094;5566;5683;5685;5688;5690;5693;5694;5701;5710;5886;6048;6388;6478;6782;6872;6880;7323;7324;7326;7334;8312;8452;8453;8473;8507;9184;9246;9320;9575;9655;9709;9861;9958;9978;10040;10134;10193;10221;10269;10425;10616;10769;10845;11101;11146;11315;23411;25862;25937;26224;26231;26994;27005;28996;29062;29954;51009;51185;51271;51322;54442;…	UBE2L6;DDB1;CTSC;BIRC2;HSPA13;PSMA2;PSMC2;WDR91;HIPK2;SOCS5;PELI1;UBR3;DNAJB2;CUL3;TRIP12;USP40;UBE2G1;PSMB6;DERL2;SDF2;AP2B1;TOM1L1;SCPEP1;RNF43;NPLOC4;DERL3;RBX1;PARK7;PSMB2;ZMPSTE24;RNF11;GLMN;PSMD4;GBA;USP21;YOD1;SIAH3;NUDT15;FBXL3;AXIN1;KCTD5;USP31;HERPUD1;LRRC29;HSPA1A;RNF5;USP49;HACE1;MSN;TAF1;OGT;LAMP2;BCAP31;CRBN;UBE2E1;ARIH2;KCTD6;PSMD6;PCNP;WWTR1;SIAH2;FBXO45;UBAP1;CTSL;PCBP2;RNF41;USP…
FP-IFG	IFG	PG	GO:0006605	protein targeting	410	64	38.5218	1.6614	3.41966e-05	0.0141061	7.03852e-05	30;208;293;1610;2040;2064;2664;3295;3320;3920;5189;5190;5264;5562;5621;6142;6143;6155;6160;6161;6205;6208;6227;6229;6230;6234;6730;7323;7385;7529;9049;9270;9409;9512;9520;9776;10245;10425;10490;11001;11224;11261;23409;23480;25873;26520;54832;56947;56993;60559;80273;84243;84938;117177;133022;196743;254359;254887;255967;283514;283927;401647;728489;100287932	PEX16;ATG13;ZDHHC24;AIP;RPS25;SEC61G;PEX1;PMPCB;ITGB1BP1;RPL31;MFF;RPL19;ERBB2;RPL27;NPEPPS;SRP68;TOMM22;ZDHHC18;ATG4C;PAN3;SIAH3;UQCRC2;NUDT7;PEX6;SLC25A6;TIMM17B;LAMP2;GDI1;RPL32;ACAA1;ARIH2;ZDHHC23;STOM;RPL35;DNLZ;RAB3IP;DAO;SIRT4;TIMM9;VTI1B;HSP90AA1;CHP1;SLC27A2;VPS13C;PRNP;YWHAB;RPS21;GRPEL1;UBE2D3;TRAM1L1;SPCS3;PHYH;TIMM23;RPS24;GOLGA7B;PAOX;RPL36;RPS28;RPL18A;AKT2;RPS11;PRKAA1;HSD17B4;RPS…
FP-IFG	IFG	PG	GO:0010498	proteasomal protein catabolic process	444	68	41.7163	1.63006	3.65404e-05	0.0144176	7.35585e-05	329;1642;2629;3300;3303;5094;5566;5683;5685;5688;5690;5693;5694;5701;5710;5886;6048;6388;6478;6782;6872;6880;7323;7324;7326;8452;8473;8507;9184;9575;9655;9709;9861;9978;10134;10193;10221;10425;10616;10769;11101;11146;11315;23411;25937;26224;26231;29954;51009;51185;51322;54442;55212;55270;55432;55666;57092;57162;57333;83737;83892;91147;91319;114088;130507;137886;200933;283514	DDB1;BIRC2;HSPA13;PSMA2;PSMC2;SOCS5;PELI1;UBR3;DNAJB2;CUL3;UBE2G1;PSMB6;DERL2;SDF2;NPLOC4;DERL3;RBX1;PARK7;PSMB2;GLMN;PSMD4;GBA;YOD1;SIAH3;NUDT15;FBXL3;KCTD5;HERPUD1;LRRC29;HSPA1A;RNF5;TAF1;OGT;BCAP31;CRBN;UBE2E1;ARIH2;PSMD6;PCNP;WWTR1;SIAH2;FBXO45;PCBP2;RNF41;KCTD10;PSMB5;TRIM9;POMT2;PSMA4;RBCK1;ITCH;PSMA7;UBXN2B;TMEM67;TRIB1;CLOCK;UBE2D3;BBS7;WAC;SIRT1;ATE1;BUB3;RAD23A;PRKACA;RCN3;PLK2;TAF9;ENC1
FP-IFG	IFG	PG	GO:0009266	response to temperature stimulus	199	37	18.6972	1.97891	4.14173e-05	0.0156609	7.86311e-05	37;488;1410;1965;2766;3066;3281;3303;3310;3320;3337;4842;4923;5562;5566;6769;6782;7175;7425;8891;10016;10808;11080;22797;23411;26027;26973;51278;55466;63982;65084;84335;84918;376497;440498;644139;100507436	ANO3;TMEM135;CHORDC1;CRYAB;HSPA13;VGF;TFEC;ACADVL;PIRT;EIF2B3;ACOT11;DNAJB4;HSPA6;IER5;TPR;HSBP1L1;HSPH1;HSBP1;GMPR;MICA;HSPA1A;HDAC2;LRP11;STAC;ATP2A2;NOS1;EIF2S1;HSP90AA1;DNAJA4;NTSR1;SIRT1;PRKACA;DNAJB1;SLC27A1;AKT1S1;PDCD6;PRKAA1
FP-IFG	IFG	PG	GO:0019941	modification-dependent protein catabolic process	591	85	55.5278	1.53077	4.4315e-05	0.0160863	8.14576e-05	329;1642;2629;3300;3303;5094;5683;5685;5688;5690;5693;5694;5701;5710;5886;6048;6478;6782;6872;6880;7323;7324;7326;7334;8312;8452;8453;8473;9184;9246;9320;9575;9655;9709;9861;9958;9978;10040;10134;10221;10269;10425;10616;10769;11101;11146;11315;23411;25862;25937;26224;26231;26994;27005;28996;29062;51009;51185;51271;51322;54442;54894;55212;55230;55432;55666;55819;57092;57162;57478;57531;58476;78991…	UBE2L6;DDB1;BIRC2;HSPA13;PSMA2;PSMC2;WDR91;HIPK2;SOCS5;PELI1;UBR3;DNAJB2;CUL3;TRIP12;USP40;UBE2G1;PSMB6;DERL2;TOM1L1;RNF43;NPLOC4;DERL3;RBX1;PARK7;PSMB2;ZMPSTE24;RNF11;GLMN;PSMD4;GBA;USP21;YOD1;SIAH3;FBXL3;AXIN1;KCTD5;USP31;HERPUD1;LRRC29;HSPA1A;RNF5;USP49;HACE1;TAF1;OGT;BCAP31;CRBN;UBE2E1;ARIH2;KCTD6;PSMD6;PCNP;WWTR1;SIAH2;FBXO45;UBAP1;PCBP2;USP15;UBE2N;KCTD10;PSMB5;TRIM9;UBAP1L;PSMA4;RBCK1;ITCH…
FP-IFG	IFG	PG	GO:0015991	ATP hydrolysis coupled proton transport	30	11	2.81867	3.90255	4.91876e-05	0.0165839	8.73835e-05	477;526;533;535;9114;9296;23545;50617;51606;155066;245973	ATP6V1F;ATP6V0A4;ATP6V0E2;ATP6V1C2;ATP6V0A1;ATP6V0B;ATP1A2;ATP6V0D1;ATP6V0A2;ATP6V1B2;ATP6V1H
FP-IFG	IFG	PG	GO:0070125	mitochondrial translational elongation	88	21	8.2681	2.53988	4.94356e-05	0.0165839	8.75795e-05	7284;11222;51023;51258;51318;51650;55168;57129;60488;64432;64928;64963;64968;64969;64979;65005;84340;90480;92259;118487;219927	MRPL21;MRPS6;MRPS33;MRPL35;MRPS5;MRPL9;TUFM;MRPS18A;MRPL14;MRPS25;MRPL3;MRPL47;MRPL51;MRPS35;MRPS11;MRPS18C;CHCHD1;GADD45GIP1;MRPL36;MRPS36;GFM2
FP-IFG	IFG	PG	GO:0043632	modification-dependent macromolecule catabolic process	602	86	56.5613	1.52047	5.11678e-05	0.0165839	8.9557e-05	329;1642;2629;3300;3303;5094;5394;5683;5685;5688;5690;5693;5694;5701;5710;5886;6048;6478;6782;6872;6880;7323;7324;7326;7334;8312;8452;8453;8473;9184;9246;9320;9575;9655;9709;9861;9958;9978;10040;10134;10221;10269;10425;10616;10769;11101;11146;11315;23411;25862;25937;26224;26231;26994;27005;28996;29062;51009;51185;51271;51322;54442;54894;55212;55230;55432;55666;55819;57092;57162;57478;57531;58476;…	UBE2L6;DDB1;BIRC2;HSPA13;PSMA2;PSMC2;WDR91;HIPK2;SOCS5;PELI1;UBR3;DNAJB2;CUL3;TRIP12;USP40;UBE2G1;PSMB6;DERL2;TOM1L1;RNF43;NPLOC4;DERL3;RBX1;PARK7;EXOSC10;PSMB2;ZMPSTE24;RNF11;GLMN;PSMD4;GBA;USP21;YOD1;SIAH3;FBXL3;AXIN1;KCTD5;USP31;HERPUD1;LRRC29;HSPA1A;RNF5;USP49;HACE1;TAF1;OGT;BCAP31;CRBN;UBE2E1;ARIH2;KCTD6;PSMD6;PCNP;WWTR1;SIAH2;FBXO45;UBAP1;PCBP2;USP15;UBE2N;KCTD10;PSMB5;TRIM9;UBAP1L;PSMA4;RB…
FP-IFG	IFG	PG	GO:0072521	purine-containing compound metabolic process	534	78	50.1723	1.55464	5.36663e-05	0.0167938	9.1752e-05	108;135;191;230;262;272;477;526;1337;1347;1350;1352;2203;2766;3000;3094;3156;3157;3295;3303;3692;4522;4552;4598;4625;4702;4704;4706;4708;4720;4725;4842;5162;5163;5166;5207;5208;5223;5230;5562;5901;6817;6901;7381;7385;7386;7388;8050;8473;8802;9054;9414;9512;9567;9615;10165;10243;10845;11315;23028;26027;26289;27089;29796;51103;53343;55022;55190;55270;55811;79085;79966;80025;84649;197322;221264;2214…	AMPD3;PDHX;DGAT2;PDK4;SLC25A13;PMPCB;NDUFB2;SUCLG1;PDK1;PID1;GUCY2D;COX10;ALDOC;ADORA2A;UQCR10;GTPBP1;PARK7;KDM1A;NDUFS5;UQCRH;ACOT11;AK5;ATP1A2;NDUFS2;ADCY10;PFKFB2;NUDT15;UQCRC2;NDUFAB1;SULT1A1;NUDT7;ACSF3;GMPR;HSPA1A;OARD1;COX7A2;AK9;AMD1;NUDT11;PFKFB1;OGT;PGK1;TAZ;PDHB;TJP2;GDA;FBP1;NDUFA8;NDUFA9;MVK;NOS1;COX6A1;RAN;MYH7;MTHFD1;GPHN;NDUFAF1;CLPX;PANK2;AHCY;EIF6;NFS1;ATP6V1B2;UQCRB;SCD5;NUDT9;…
FP-IFG	IFG	PG	GO:0022411	cellular component disassembly	521	76	48.9509	1.55258	6.96681e-05	0.0204337	0.000109025	101;649;664;1514;1676;1984;2107;2258;2629;2935;3920;4318;4320;4905;5119;5650;5654;6455;6602;6683;6711;7092;7416;8312;8867;9140;9342;9776;9793;9829;10193;10269;10490;10904;11075;11222;11315;22863;23271;23332;23401;23708;24144;26276;50861;51023;51258;51318;51474;51510;51650;54832;55062;55168;56270;57129;57724;58526;60488;64432;64928;64963;64968;64969;64979;65005;79142;84340;84557;89795;90480;91754;…	ATG13;CKAP5;MRPL21;SYNJ1;MRPS6;MRPS33;SPAST;SPTBN1;MRPL35;MRPS5;CLASP1;PHF23;EIF5A;NSF;WIPI1;WDR45B;SNAP29;MMP11;TFIP11;PARK7;DFFA;ZMPSTE24;DNAJC6;MRPL9;GBA;CAMSAP2;EPG5;AXIN1;GSPT1;CHMP1A;MRPS18A;MRPL14;MID1IP1;GSPT2;LAMP2;FGF13;MRPS25;MRPL3;MRPL47;CHMP5;CTSL;MRPL51;MRPS35;SMARCD1;LIMA1;RNF41;NAV3;ATG14;VTI1B;NEK9;VPS13C;MRPS11;VPS33B;MAP1LC3A;BLCAP;MMP9;STMN3;BMP1;STMN2;MRPS18C;TLL1;CHCHD1;FRAT…
FP-IFG	IFG	PG	GO:0015988	energy coupled proton transmembrane transport, against electrochemical gradient	31	11	2.91262	3.77666	6.98009e-05	0.0204337	0.000109025	477;526;533;535;9114;9296;23545;50617;51606;155066;245973	ATP6V1F;ATP6V0A4;ATP6V0E2;ATP6V1C2;ATP6V0A1;ATP6V0B;ATP1A2;ATP6V0D1;ATP6V0A2;ATP6V1B2;ATP6V1H
FP-IFG	IFG	PG	GO:0009408	response to heat	138	28	12.9659	2.15951	7.22286e-05	0.0204836	0.000110693	488;1410;1965;3066;3281;3303;3310;3320;3337;4842;5566;6769;6782;7175;8891;10016;10808;11080;22797;23411;26973;51278;55466;84335;84918;440498;644139;100507436	CHORDC1;CRYAB;HSPA13;TFEC;PIRT;EIF2B3;DNAJB4;HSPA6;IER5;TPR;HSBP1L1;HSPH1;HSBP1;MICA;HSPA1A;HDAC2;LRP11;STAC;ATP2A2;NOS1;EIF2S1;HSP90AA1;DNAJA4;SIRT1;PRKACA;DNAJB1;AKT1S1;PDCD6
FP-IFG	IFG	PG	GO:1901565	organonitrogen compound catabolic process	1232	155	115.753	1.33905	7.63175e-05	0.0209873	0.000114858	36;101;163;176;191;272;329;384;664;1075;1175;1462;1514;1610;1636;1642;2629;2746;2875;3094;3300;3303;3320;3712;3920;4088;4129;4194;4478;4552;4842;4905;5092;5094;5566;5625;5683;5685;5688;5690;5693;5694;5701;5710;5886;6048;6388;6478;6642;6782;6872;6880;7186;7323;7324;7326;7334;7474;8312;8452;8453;8473;8507;8993;9184;9246;9320;9520;9575;9615;9655;9672;9709;9861;9958;9978;10040;10134;10193;10221;10269…	AMPD3;UBE2L6;DDB1;CARNS1;CTSC;BIRC2;HSPA13;PSMA2;PSMC2;WDR91;HIPK2;SOCS5;PELI1;TET3;UPP2;UBR3;DNAJB2;CUL3;TRIP12;USP40;UBE2G1;PSMB6;DERL2;NT5M;SDF2;AP2B1;NSF;NPEPPS;TOM1L1;SCPEP1;RNF43;ACE;GGA3;NPLOC4;PRODH;DERL3;SGSM3;RBX1;PARK7;SDC3;PSMB2;ZMPSTE24;RNF11;GLMN;PSMD4;GBA;USP21;MDM4;YOD1;EGLN1;ENOSF1;SIAH3;NUDT15;FBXL3;AXIN1;KCTD5;USP31;BCKDK;HERPUD1;LRRC29;NUDT7;BANP;HSPA1A;RNF5;USP49;HACE1;MAOB;N…
FP-IFG	IFG	PG	GO:0006511	ubiquitin-dependent protein catabolic process	585	83	54.9641	1.51008	8.74517e-05	0.0230767	0.000126121	329;1642;2629;3300;3303;5094;5683;5685;5688;5690;5693;5694;5701;5710;5886;6048;6478;6782;6872;6880;7323;7324;7326;7334;8312;8452;8453;8473;9184;9246;9320;9575;9655;9709;9861;9958;9978;10040;10134;10221;10425;10616;10769;11101;11146;11315;23411;25862;25937;26224;26231;26994;27005;28996;29062;51009;51185;51271;51322;54442;54894;55212;55230;55432;55666;55819;57092;57162;57478;57531;58476;83737;83892…	UBE2L6;DDB1;BIRC2;HSPA13;PSMA2;PSMC2;WDR91;HIPK2;SOCS5;PELI1;UBR3;DNAJB2;CUL3;TRIP12;USP40;UBE2G1;PSMB6;DERL2;TOM1L1;RNF43;NPLOC4;DERL3;RBX1;PARK7;PSMB2;RNF11;GLMN;PSMD4;GBA;USP21;YOD1;SIAH3;FBXL3;AXIN1;KCTD5;USP31;HERPUD1;LRRC29;HSPA1A;RNF5;USP49;HACE1;TAF1;OGT;BCAP31;CRBN;UBE2E1;ARIH2;KCTD6;PSMD6;PCNP;WWTR1;SIAH2;FBXO45;UBAP1;PCBP2;USP15;UBE2N;KCTD10;PSMB5;TRIM9;UBAP1L;PSMA4;RBCK1;ITCH;TP53INP2…
FP-IFG	IFG	PG	GO:0016236	macroautophagy	284	47	26.6834	1.76139	8.90011e-05	0.0230767	0.000127202	526;533;535;664;2629;3920;4864;5305;5562;5566;5768;5899;6009;6048;7416;8655;9114;9140;9342;9517;9638;9776;10193;10490;22863;23411;23545;26276;51322;51606;54832;55062;55432;55763;56270;57724;58476;79142;84557;84938;137492;137886;140735;155066;155382;245973;340371	ATG13;FEZ1;VPS37D;ATP6V0E2;RHEB;ATP6V1C2;RALB;PHF23;ATP6V0A1;DYNLL2;WIPI1;WDR45B;SNAP29;ATP6V0B;ATG4C;GBA;QSOX1;YOD1;NPC1;EPG5;ATP6V0D1;RNF5;LAMP2;RNF41;DYNLL1;ATP6V0A2;ATG14;VTI1B;SPTLC2;VPS13C;VPS33B;MAP1LC3A;TP53INP2;VPS37A;ATP6V1B2;ATP6V1H;UBXN2B;NRBP2;EXOC1;PIP4K2A;WAC;SIRT1;BNIP3;PRKACA;PRKAA1;ATG12;VDAC1
FP-IFG	IFG	PG	GO:0099131	ATP hydrolysis coupled ion transmembrane transport	32	11	3.00658	3.65864	9.73862e-05	0.0242503	0.000135828	477;526;533;535;9114;9296;23545;50617;51606;155066;245973	ATP6V1F;ATP6V0A4;ATP6V0E2;ATP6V1C2;ATP6V0A1;ATP6V0B;ATP1A2;ATP6V0D1;ATP6V0A2;ATP6V1B2;ATP6V1H
FP-IFG	IFG	PG	GO:0006163	purine nucleotide metabolic process	501	73	47.0718	1.55082	9.97789e-05	0.0242503	0.000137061	108;135;230;272;477;526;1337;1347;1350;1352;2203;2766;3000;3094;3156;3157;3295;3303;3692;4522;4598;4625;4702;4704;4706;4708;4720;4725;4842;5162;5163;5166;5207;5208;5223;5230;5562;5901;6817;6901;7381;7385;7386;7388;8050;8473;8802;9054;9414;9512;9567;9615;10165;10243;10845;11315;26027;26289;27089;29796;51103;53343;55022;55190;55270;55811;79085;79966;80025;84649;197322;221264;283927	AMPD3;PDHX;DGAT2;PDK4;SLC25A13;PMPCB;NDUFB2;SUCLG1;PDK1;PID1;GUCY2D;COX10;ALDOC;ADORA2A;UQCR10;GTPBP1;PARK7;NDUFS5;UQCRH;ACOT11;AK5;ATP1A2;NDUFS2;ADCY10;PFKFB2;NUDT15;UQCRC2;NDUFAB1;SULT1A1;NUDT7;ACSF3;GMPR;HSPA1A;COX7A2;AK9;NUDT11;PFKFB1;OGT;PGK1;TAZ;PDHB;TJP2;GDA;FBP1;NDUFA8;NDUFA9;MVK;NOS1;COX6A1;RAN;MYH7;MTHFD1;GPHN;NDUFAF1;CLPX;PANK2;EIF6;NFS1;ATP6V1B2;UQCRB;SCD5;NUDT9;PGAM1;SLC25A23;UQCRFS1…
FP-IFG	IFG	PG	GO:0046165	alcohol biosynthetic process	148	29	13.9054	2.08552	0.000104204	0.0242503	0.000141308	1609;1727;2629;3156;3157;3707;4598;4790;4801;4923;5092;5562;5805;5901;6697;7108;9517;11315;23262;23541;29881;51360;51447;51478;79947;80271;116150;117283;340485	TM7SF2;PTS;NPC1L1;SPR;SEC14L2;CYB5R3;PARK7;DHDDS;GBA;HSD17B7;ITPKB;IP6K3;NUS1;MBTPS2;IP6K2;ACER2;NFYB;MVK;RAN;SPTLC2;NTSR1;DGKQ;NFKB1;PCBD1;ITPKC;PRKAA1;HMGCS1;HMGCR;PPIP5K2
FP-IFG	IFG	PG	GO:0043603	cellular amide metabolic process	1009	130	94.8012	1.37129	0.000105315	0.0242503	0.000141817	165;208;384;1636;1734;1964;1965;1978;1984;2064;2107;2356;2629;2935;2941;3157;3295;3315;3320;3692;3696;3920;4522;4552;4598;4848;5036;5122;5162;5163;5166;5223;5562;5621;5664;6142;6143;6155;6160;6161;6197;6205;6208;6227;6229;6230;6234;6610;6949;7175;7284;8050;8301;8440;8507;8560;8666;8668;8802;8836;8846;8891;9159;9337;9513;9517;9520;9521;9567;9698;10056;10128;10404;10418;10715;11222;11224;11315;2279…	SPON1;PDHX;CARNS1;MRPL21;DGAT2;NARS2;PICALM;PCSK7;RPS25;MRPS6;ITGB8;GGCT;AEBP1;HSPB1;GSAP;PDK4;MRPS33;LRPPRC;SUCLG1;MRPL35;MRPS5;RPL31;NCK2;PDK1;FARSB;PASK;DHX33;EIF5A;FXR2;RPL19;ERBB2;CASC3;RPL27;NPEPPS;ACE;GGA3;GTPBP1;PARK7;PUM1;EIF3I;EIF2B3;ACOT11;MRPL9;GBA;UHMK1;TPR;IARS2;DEGS1;PSEN2;ST8SIA3;ZNF598;GSPT1;TUFM;NUDT7;ACSF3;EEF1E1;MRPS18A;MRPL14;GSTA4;SMPD2;EIF1AX;RPS6KA3;GSPT2;LAMP2;RPL32;MRPS2…
FP-IFG	IFG	PG	GO:0009259	ribonucleotide metabolic process	485	71	45.5685	1.55809	0.000106889	0.0242503	0.000143118	108;135;230;272;477;526;1337;1347;1350;1352;2203;2766;3000;3094;3156;3157;3295;3303;3692;4598;4625;4702;4704;4706;4708;4720;4725;5162;5163;5166;5207;5208;5223;5230;5562;5901;6817;6901;7381;7385;7386;7388;8050;8473;8802;9054;9414;9512;9567;10165;10243;10845;11315;26027;26289;27089;29796;51103;53343;55022;55190;55811;79085;79966;80025;84649;139596;151531;197322;221264;283927	AMPD3;PDHX;DGAT2;PDK4;SLC25A13;PMPCB;NDUFB2;SUCLG1;UPP2;PDK1;PID1;GUCY2D;COX10;ALDOC;ADORA2A;UQCR10;GTPBP1;PARK7;NDUFS5;UQCRH;ACOT11;AK5;ATP1A2;NDUFS2;ADCY10;PFKFB2;UQCRC2;NDUFAB1;SULT1A1;NUDT7;ACSF3;GMPR;HSPA1A;COX7A2;AK9;NUDT11;PFKFB1;OGT;UPRT;PGK1;TAZ;PDHB;TJP2;FBP1;NDUFA8;NDUFA9;MVK;COX6A1;RAN;MYH7;GPHN;NDUFAF1;CLPX;PANK2;EIF6;NFS1;ATP6V1B2;UQCRB;SCD5;NUDT9;PGAM1;SLC25A23;UQCRFS1;ADCY2;PRKAA1…
FP-IFG	IFG	PG	GO:0009150	purine ribonucleotide metabolic process	469	69	44.0652	1.56586	0.000114263	0.0247378	0.000150147	108;135;230;272;477;526;1337;1347;1350;1352;2203;2766;3000;3094;3156;3157;3295;3303;3692;4598;4625;4702;4704;4706;4708;4720;4725;5162;5163;5166;5207;5208;5223;5230;5562;5901;6817;6901;7381;7385;7386;7388;8050;8473;8802;9054;9414;9512;9567;10165;10243;10845;11315;26027;26289;27089;29796;51103;53343;55022;55190;55811;79085;79966;80025;84649;197322;221264;283927	AMPD3;PDHX;DGAT2;PDK4;SLC25A13;PMPCB;NDUFB2;SUCLG1;PDK1;PID1;GUCY2D;COX10;ALDOC;ADORA2A;UQCR10;GTPBP1;PARK7;NDUFS5;UQCRH;ACOT11;AK5;ATP1A2;NDUFS2;ADCY10;PFKFB2;UQCRC2;NDUFAB1;SULT1A1;NUDT7;ACSF3;GMPR;HSPA1A;COX7A2;AK9;NUDT11;PFKFB1;OGT;PGK1;TAZ;PDHB;TJP2;FBP1;NDUFA8;NDUFA9;MVK;COX6A1;RAN;MYH7;GPHN;NDUFAF1;CLPX;PANK2;EIF6;NFS1;ATP6V1B2;UQCRB;SCD5;NUDT9;PGAM1;SLC25A23;UQCRFS1;ADCY2;PRKAA1;HMGCS1;HM…
FP-IFG	IFG	PG	GO:0034440	lipid oxidation	100	22	9.39556	2.34153	0.000121689	0.0247378	0.000156784	30;34;37;208;1632;1892;2108;2170;3295;3712;5166;5264;5467;5562;7941;8660;11001;23409;51102;79602;84649;114898	DGAT2;PDK4;ACADVL;MECR;FABP3;ACADM;IRS2;ECI1;PPARD;PLA2G7;ACAA1;ADIPOR2;SIRT4;IVD;SLC27A2;ETFA;PHYH;ECHS1;AKT2;PRKAA1;HSD17B4;C1QTNF2
FP-IFG	IFG	PG	GO:0043161	proteasome-mediated ubiquitin-dependent protein catabolic process	386	59	36.2669	1.62683	0.00012373	0.0247378	0.000158974	329;1642;2629;3300;3303;5094;5683;5685;5688;5690;5693;5694;5710;5886;6048;6478;6782;6872;6880;7323;7324;7326;8452;8473;9184;9575;9655;9709;9861;9978;10134;10221;10425;10616;10769;11146;11315;23411;25937;26224;26231;51009;51185;51322;54442;55212;55432;55666;57092;57162;83737;83892;91147;91319;114088;130507;137886;200933;283514	DDB1;BIRC2;HSPA13;PSMA2;SOCS5;PELI1;UBR3;DNAJB2;CUL3;UBE2G1;PSMB6;DERL2;NPLOC4;DERL3;RBX1;PARK7;PSMB2;GLMN;PSMD4;GBA;YOD1;SIAH3;FBXL3;KCTD5;HERPUD1;LRRC29;HSPA1A;RNF5;TAF1;OGT;BCAP31;CRBN;UBE2E1;ARIH2;PSMD6;PCNP;WWTR1;SIAH2;FBXO45;PCBP2;KCTD10;PSMB5;TRIM9;PSMA4;RBCK1;ITCH;PSMA7;UBXN2B;TMEM67;TRIB1;CLOCK;UBE2D3;BBS7;WAC;SIRT1;BUB3;RAD23A;PLK2;TAF9
FP-IFG	IFG	PG	GO:0016054	organic acid catabolic process	264	44	24.8043	1.77389	0.00012481	0.0247378	0.000159395	30;34;36;37;191;208;384;1610;1632;1892;2108;2746;2875;3295;3712;4552;4842;5092;5264;5467;5625;8660;10007;10295;10327;11001;11057;11261;51102;51181;51302;51380;55556;55577;57571;78991;85007;113675;123688;171586;197257;197322;283927;339896	CARNS1;NAGK;ACADVL;DCXR;PRODH;MECR;AKR1A1;ACADM;ENOSF1;ABHD3;IRS2;ECI1;BCKDK;LDHD;NUDT7;ACSF3;PPARD;CYP39A1;GADL1;ACAA1;CSAD;DAO;SDSL;NOS1;ARG2;IVD;CHP1;SLC27A2;ETFA;HYKK;ABHD2;AHCY;GPT;PHYH;PCBD1;GLUD1;ACADSB;ECHS1;AKT2;MTRR;HSD17B4;GNPDA1;PCYOX1L;PHYKPL
FP-IFG	IFG	PG	GO:0046395	carboxylic acid catabolic process	264	44	24.8043	1.77389	0.00012481	0.0247378	0.000159395	30;34;36;37;191;208;384;1610;1632;1892;2108;2746;2875;3295;3712;4552;4842;5092;5264;5467;5625;8660;10007;10295;10327;11001;11057;11261;51102;51181;51302;51380;55556;55577;57571;78991;85007;113675;123688;171586;197257;197322;283927;339896	CARNS1;NAGK;ACADVL;DCXR;PRODH;MECR;AKR1A1;ACADM;ENOSF1;ABHD3;IRS2;ECI1;BCKDK;LDHD;NUDT7;ACSF3;PPARD;CYP39A1;GADL1;ACAA1;CSAD;DAO;SDSL;NOS1;ARG2;IVD;CHP1;SLC27A2;ETFA;HYKK;ABHD2;AHCY;GPT;PHYH;PCBD1;GLUD1;ACADSB;ECHS1;AKT2;MTRR;HSD17B4;GNPDA1;PCYOX1L;PHYKPL
FP-IFG	IFG	PG	GO:0009144	purine nucleoside triphosphate metabolic process	272	45	25.5559	1.76084	0.000125393	0.0247378	0.000159819	230;272;477;526;1337;1347;1350;1352;2203;3303;3692;4625;4702;4704;4706;4708;4720;4725;5207;5208;5223;5230;5562;5901;6901;7381;7385;7386;7388;8473;9054;9512;9567;10165;10243;10845;11315;26289;27089;29796;51103;55022;55270;79085;221264	AMPD3;SLC25A13;PMPCB;NDUFB2;PID1;COX10;ALDOC;UQCR10;GTPBP1;PARK7;NDUFS5;UQCRH;AK5;ATP1A2;NDUFS2;PFKFB2;NUDT15;UQCRC2;NDUFAB1;HSPA1A;COX7A2;AK9;PFKFB1;OGT;PGK1;TAZ;FBP1;NDUFA8;NDUFA9;COX6A1;RAN;MYH7;GPHN;NDUFAF1;CLPX;EIF6;NFS1;ATP6V1B2;UQCRB;PGAM1;SLC25A23;UQCRFS1;PRKAA1;COX7C;UQCRQ
FP-IFG	IFG	PG	GO:0042775	mitochondrial ATP synthesis coupled electron transport	74	18	6.95272	2.58892	0.000128686	0.0248474	0.000163037	1337;1350;1352;4702;4704;4706;4708;4720;4725;6901;7381;7386;7388;9512;11315;27089;29796;51103	PMPCB;NDUFB2;COX10;UQCR10;PARK7;NDUFS5;UQCRH;NDUFS2;NDUFAB1;TAZ;NDUFA8;NDUFA9;COX6A1;NDUFAF1;UQCRB;UQCRFS1;COX7C;UQCRQ
FP-IFG	IFG	PG	GO:0090662	ATP hydrolysis coupled transmembrane transport	33	11	3.10054	3.54777	0.00013376	0.0252529	0.000166262	477;526;533;535;9114;9296;23545;50617;51606;155066;245973	ATP6V1F;ATP6V0A4;ATP6V0E2;ATP6V1C2;ATP6V0A1;ATP6V0B;ATP1A2;ATP6V0D1;ATP6V0A2;ATP6V1B2;ATP6V1H
FP-IFG	IFG	PG	GO:0009205	purine ribonucleoside triphosphate metabolic process	265	44	24.8982	1.76719	0.000136352	0.0252529	0.000166769	230;272;477;526;1337;1347;1350;1352;2203;3303;3692;4625;4702;4704;4706;4708;4720;4725;5207;5208;5223;5230;5562;5901;6901;7381;7385;7386;7388;8473;9054;9512;9567;10165;10243;10845;11315;26289;27089;29796;51103;55022;79085;221264	AMPD3;SLC25A13;PMPCB;NDUFB2;PID1;COX10;ALDOC;UQCR10;GTPBP1;PARK7;NDUFS5;UQCRH;AK5;ATP1A2;NDUFS2;PFKFB2;UQCRC2;NDUFAB1;HSPA1A;COX7A2;AK9;PFKFB1;OGT;PGK1;TAZ;FBP1;NDUFA8;NDUFA9;COX6A1;RAN;MYH7;GPHN;NDUFAF1;CLPX;EIF6;NFS1;ATP6V1B2;UQCRB;PGAM1;SLC25A23;UQCRFS1;PRKAA1;COX7C;UQCRQ
FP-IFG	IFG	PG	GO:0043604	amide biosynthetic process	745	100	69.997	1.42863	0.000151342	0.0269906	0.00018161	208;384;1734;1964;1965;1978;1984;2064;2107;2356;2629;2935;3315;3692;4522;4848;5036;5122;5162;5163;5166;5562;6142;6143;6155;6160;6161;6197;6205;6208;6227;6229;6230;6234;6610;6949;7175;7284;8050;8440;8507;8560;8666;8668;8846;8891;9337;9513;9517;9521;9567;9698;10056;10128;10715;11222;11224;22794;23178;23708;25873;26164;27068;27303;51023;51046;51065;51067;51258;51318;51650;55168;55699;56919;57129;575…	PDHX;CARNS1;MRPL21;NARS2;RPS25;MRPS6;GGCT;HSPB1;PDK4;MRPS33;LRPPRC;MRPL35;MRPS5;RPL31;NCK2;PDK1;FARSB;PASK;DHX33;EIF5A;FXR2;RPL19;ERBB2;CASC3;RPL27;GTPBP1;PUM1;EIF3I;EIF2B3;MRPL9;GBA;UHMK1;TPR;IARS2;DEGS1;ST8SIA3;ZNF598;GSPT1;TUFM;ACSF3;EEF1E1;MRPS18A;MRPL14;SMPD2;EIF1AX;RPS6KA3;GSPT2;RPL32;MRPS25;RBMS3;PDHB;MRPL3;MRPL47;RPL35;FPGS;MRPL51;MRPS35;YARS2;LARP4;PA2G4;CNOT2;METTL17;MTHFD1;EIF2S1;ARG2;…
FP-IFG	IFG	PG	GO:0070126	mitochondrial translational termination	88	20	8.2681	2.41894	0.00015258	0.0269906	0.000182408	11222;51023;51258;51318;51650;55168;57129;60488;64432;64928;64963;64968;64969;64979;65005;84340;90480;92259;118487;219927	MRPL21;MRPS6;MRPS33;MRPL35;MRPS5;MRPL9;MRPS18A;MRPL14;MRPS25;MRPL3;MRPL47;MRPL51;MRPS35;MRPS11;MRPS18C;CHCHD1;GADD45GIP1;MRPL36;MRPS36;GFM2
FP-IFG	IFG	PG	GO:0042773	ATP synthesis coupled electron transport	75	18	7.04667	2.5544	0.000154657	0.0269906	0.000184544	1337;1350;1352;4702;4704;4706;4708;4720;4725;6901;7381;7386;7388;9512;11315;27089;29796;51103	PMPCB;NDUFB2;COX10;UQCR10;PARK7;NDUFS5;UQCRH;NDUFS2;NDUFAB1;TAZ;NDUFA8;NDUFA9;COX6A1;NDUFAF1;UQCRB;UQCRFS1;COX7C;UQCRQ
FP-IFG	IFG	PG	GO:0009141	nucleoside triphosphate metabolic process	291	47	27.3411	1.71902	0.000161297	0.0276182	0.000189971	230;272;477;526;1337;1347;1350;1352;2203;3303;3692;4625;4702;4704;4706;4708;4720;4725;5207;5208;5223;5230;5562;5901;6901;7381;7385;7386;7388;8473;8802;9054;9512;9519;9567;10165;10243;10845;11315;26289;27089;29796;51103;55022;55270;79085;221264	AMPD3;SLC25A13;PMPCB;NDUFB2;SUCLG1;PID1;COX10;ALDOC;UQCR10;GTPBP1;PARK7;NDUFS5;UQCRH;AK5;ATP1A2;NDUFS2;PFKFB2;NUDT15;UQCRC2;NDUFAB1;HSPA1A;COX7A2;AK9;TBPL1;PFKFB1;OGT;PGK1;TAZ;FBP1;NDUFA8;NDUFA9;COX6A1;RAN;MYH7;GPHN;NDUFAF1;CLPX;EIF6;NFS1;ATP6V1B2;UQCRB;PGAM1;SLC25A23;UQCRFS1;PRKAA1;COX7C;UQCRQ
FP-IFG	IFG	PG	GO:0046034	ATP metabolic process	236	40	22.1735	1.80395	0.000172536	0.0289957	0.000201345	230;272;477;526;1337;1347;1350;1352;2203;3303;3692;4625;4702;4704;4706;4708;4720;4725;5207;5208;5223;5230;5562;6901;7381;7385;7386;7388;8473;9512;10165;10845;11315;26289;27089;29796;51103;55022;79085;221264	AMPD3;SLC25A13;PMPCB;NDUFB2;PID1;COX10;ALDOC;UQCR10;PARK7;NDUFS5;UQCRH;AK5;ATP1A2;NDUFS2;PFKFB2;UQCRC2;NDUFAB1;HSPA1A;COX7A2;AK9;PFKFB1;OGT;PGK1;TAZ;FBP1;NDUFA8;NDUFA9;COX6A1;MYH7;NDUFAF1;CLPX;EIF6;ATP6V1B2;UQCRB;PGAM1;SLC25A23;UQCRFS1;PRKAA1;COX7C;UQCRQ
FP-IFG	IFG	PG	GO:0030163	protein catabolic process	886	115	83.2447	1.38147	0.00019672	0.0324587	0.000221833	101;163;329;664;1075;1175;1514;1642;2629;3300;3303;3320;3920;4088;4194;4478;4905;5094;5566;5683;5685;5688;5690;5693;5694;5701;5710;5886;6048;6388;6478;6642;6782;6872;6880;7186;7323;7324;7326;7334;7474;8312;8452;8453;8473;8507;9184;9246;9320;9575;9655;9709;9861;9958;9978;10040;10134;10193;10221;10269;10425;10616;10769;10845;11101;11146;11315;23163;23411;25862;25937;26224;26231;26994;27005;27352;28…	UBE2L6;DDB1;CTSC;BIRC2;HSPA13;PSMA2;PSMC2;WDR91;HIPK2;SOCS5;PELI1;UBR3;DNAJB2;CUL3;TRIP12;USP40;UBE2G1;PSMB6;DERL2;SDF2;AP2B1;NSF;TOM1L1;SCPEP1;RNF43;GGA3;NPLOC4;DERL3;SGSM3;RBX1;PARK7;PSMB2;ZMPSTE24;RNF11;GLMN;PSMD4;GBA;USP21;MDM4;YOD1;EGLN1;SIAH3;NUDT15;FBXL3;AXIN1;KCTD5;USP31;HERPUD1;LRRC29;BANP;HSPA1A;RNF5;USP49;HACE1;MSN;TAF1;OGT;LAMP2;BCAP31;CRBN;UBE2E1;ARIH2;WNT5A;KCTD6;PSMD6;PCNP;WWTR1;SI…
FP-IFG	IFG	PG	GO:0019693	ribose phosphate metabolic process	504	72	47.3536	1.52047	0.000204591	0.0331548	0.000229085	108;135;230;272;477;526;1337;1347;1350;1352;2203;2766;3000;3094;3156;3157;3295;3303;3692;4598;4625;4702;4704;4706;4708;4720;4725;5162;5163;5166;5207;5208;5223;5230;5562;5901;6817;6901;7381;7385;7386;7388;8050;8473;8802;9054;9414;9512;9567;10165;10243;10845;11315;26027;26289;27089;29796;51103;53343;55022;55190;55811;64080;79085;79966;80025;84649;139596;151531;197322;221264;283927	AMPD3;PDHX;DGAT2;PDK4;SLC25A13;PMPCB;NDUFB2;RBKS;SUCLG1;UPP2;PDK1;PID1;GUCY2D;COX10;ALDOC;ADORA2A;UQCR10;GTPBP1;PARK7;NDUFS5;UQCRH;ACOT11;AK5;ATP1A2;NDUFS2;ADCY10;PFKFB2;UQCRC2;NDUFAB1;SULT1A1;NUDT7;ACSF3;GMPR;HSPA1A;COX7A2;AK9;NUDT11;PFKFB1;OGT;UPRT;PGK1;TAZ;PDHB;TJP2;FBP1;NDUFA8;NDUFA9;MVK;COX6A1;RAN;MYH7;GPHN;NDUFAF1;CLPX;PANK2;EIF6;NFS1;ATP6V1B2;UQCRB;SCD5;NUDT9;PGAM1;SLC25A23;UQCRFS1;ADCY2;P…
FP-IFG	IFG	PG	GO:0006414	translational elongation	132	26	12.4021	2.09641	0.000212872	0.0333071	0.000234639	1734;1984;7284;8846;9567;11222;51023;51258;51318;51650;55168;57129;60488;64432;64928;64963;64968;64969;64979;65005;84340;90480;90850;92259;118487;219927	MRPL21;MRPS6;MRPS33;MRPL35;MRPS5;EIF5A;GTPBP1;MRPL9;ZNF598;TUFM;MRPS18A;MRPL14;MRPS25;MRPL3;MRPL47;MRPL51;MRPS35;ALKBH1;DIO2;MRPS11;MRPS18C;CHCHD1;GADD45GIP1;MRPL36;MRPS36;GFM2
FP-IFG	IFG	PG	GO:0032543	mitochondrial translation	132	26	12.4021	2.09641	0.000212872	0.0333071	0.000234639	7284;8846;10128;11222;26164;51023;51067;51258;51318;51650;55168;55699;57129;60488;64432;64928;64963;64968;64969;64979;65005;84340;90480;92259;118487;219927	MRPL21;MRPS6;MRPS33;LRPPRC;MRPL35;MRPS5;MRPL9;IARS2;TUFM;MRPS18A;MRPL14;MRPS25;MRPL3;MRPL47;MRPL51;MRPS35;YARS2;ALKBH1;MRPS11;MTG2;MRPS18C;CHCHD1;GADD45GIP1;MRPL36;MRPS36;GFM2
FP-IFG	IFG	PG	GO:0009199	ribonucleoside triphosphate metabolic process	271	44	25.462	1.72807	0.000228297	0.0351151	0.000249051	230;272;477;526;1337;1347;1350;1352;2203;3303;3692;4625;4702;4704;4706;4708;4720;4725;5207;5208;5223;5230;5562;5901;6901;7381;7385;7386;7388;8473;9054;9512;9567;10165;10243;10845;11315;26289;27089;29796;51103;55022;79085;221264	AMPD3;SLC25A13;PMPCB;NDUFB2;PID1;COX10;ALDOC;UQCR10;GTPBP1;PARK7;NDUFS5;UQCRH;AK5;ATP1A2;NDUFS2;PFKFB2;UQCRC2;NDUFAB1;HSPA1A;COX7A2;AK9;PFKFB1;OGT;PGK1;TAZ;FBP1;NDUFA8;NDUFA9;COX6A1;RAN;MYH7;GPHN;NDUFAF1;CLPX;EIF6;NFS1;ATP6V1B2;UQCRB;PGAM1;SLC25A23;UQCRFS1;PRKAA1;COX7C;UQCRQ
FP-IFG	IFG	PG	GO:0019395	fatty acid oxidation	98	21	9.20765	2.28071	0.000253455	0.0377066	0.000272293	30;34;37;208;1632;1892;2108;2170;3295;3712;5166;5264;5467;5562;8660;11001;23409;51102;79602;84649;114898	DGAT2;PDK4;ACADVL;MECR;FABP3;ACADM;IRS2;ECI1;PPARD;ACAA1;ADIPOR2;SIRT4;IVD;SLC27A2;ETFA;PHYH;ECHS1;AKT2;PRKAA1;HSD17B4;C1QTNF2
FP-IFG	IFG	PG	GO:0034605	cellular response to heat	98	21	9.20765	2.28071	0.000253455	0.0377066	0.000272293	488;1410;1965;3066;3281;3303;3310;3320;3337;5566;6769;6782;7175;10016;10808;22797;23411;26973;51278;84335;440498	CHORDC1;CRYAB;HSPA13;TFEC;HSPA6;IER5;TPR;HSBP1L1;HSPH1;HSBP1;HSPA1A;HDAC2;STAC;ATP2A2;EIF2S1;HSP90AA1;SIRT1;PRKACA;DNAJB1;AKT1S1;PDCD6
FP-IFG	IFG	PG	GO:0043620	regulation of DNA-templated transcription in response to stress	78	18	7.32854	2.45615	0.000262055	0.0382224	0.000280584	1051;2034;3303;3337;6197;6872;8440;8453;9774;9978;10636;22926;25942;26287;51360;54583;54617;90993	CREB3L1;EPAS1;NCK2;RBX1;ATF6;EGLN1;HSPA1A;BCLAF1;RPS6KA3;MBTPS2;TAF1;INO80;SIN3A;CEBPB;CUL2;ANKRD2;DNAJB1;RGS14
FP-IFG	IFG	PG	GO:0018205	peptidyl-lysine modification	355	54	33.3543	1.61898	0.000265962	0.0382224	0.000283812	3066;4000;4602;4706;4842;5562;6872;6880;6883;7403;7737;8110;8193;8473;8861;8985;9070;9575;9869;10054;10155;10269;10363;10626;10664;10933;11315;23168;23409;23411;25942;26276;30827;51147;51200;51218;54795;56655;57337;63976;79447;79829;79918;79969;80335;84148;84193;84681;90780;115426;151050;151194;200424;339287	NAA40;PLOD3;CPA4;TET3;POLE4;METTL21A;KANSL1L;TRIM16;MSL1;PRDM16;PARK7;TAF12;ZMPSTE24;SETDB1;PYGO2;LMNA;CXXC1;NDUFAB1;PAGR1;KAT8;SETD6;CTCF;ATAT1;HDAC2;MYB;KDM6A;TAF1;OGT;RNF113A;WDR82;SENP7;UHRF2;HINT2;ING4;NOS1;SIRT4;DPF3;GLRX5;SETD3;RTF1;SIN3A;HMG20A;MORF4L1;VPS33B;ASH2L;CLOCK;SIRT1;LDB1;UBA2;DPF1;TRPM4;TRIM28;PRKAA1;TAF9
FP-IFG	IFG	PG	GO:0140053	mitochondrial gene expression	156	29	14.6571	1.97857	0.000269557	0.0382224	0.000287167	5562;7284;8846;9238;10128;11222;26164;51023;51067;51258;51318;51650;55168;55699;57129;60488;64216;64432;64928;64963;64968;64969;64979;65005;84340;90480;92259;118487;219927	MRPL21;MRPS6;TBRG4;MRPS33;LRPPRC;MRPL35;MRPS5;MRPL9;IARS2;TFB2M;TUFM;MRPS18A;MRPL14;MRPS25;MRPL3;MRPL47;MRPL51;MRPS35;YARS2;ALKBH1;MRPS11;MTG2;MRPS18C;CHCHD1;GADD45GIP1;MRPL36;PRKAA1;MRPS36;GFM2
FP-IFG	IFG	PG	GO:0060341	regulation of cellular localization	867	112	81.4595	1.37492	0.00028597	0.0394224	0.000302121	135;163;208;375;392;477;488;627;783;817;908;1128;1410;1609;2040;2064;2664;3156;3320;3566;3675;3965;4000;4038;4088;4478;4842;4923;5127;5170;5217;5335;5501;5562;5566;5604;5621;5764;5899;6455;6546;6608;6711;6769;7070;7139;7175;7295;7323;7474;7529;8021;8086;8301;8417;8499;8500;8514;8655;8674;8723;9258;9270;9448;9520;9581;9776;9777;10134;10155;10425;10490;10574;10694;10971;11261;11315;22948;23028;2320…	BDNF;ATG13;ARHGAP1;LRP4;CHRM1;PPFIA1;PICALM;CRYAB;SIDT2;THY1;CCT8;CCT6A;MDFIC;SMO;PTN;ITGB1BP1;YWHAQ;SLC8A1;PREPL;SPTBN1;CCDC88A;CCT7;REEP1;MAP4K4;RALB;MFF;PID1;DERL2;LGALS9;RHOT1;AP2B1;ERBB2;NPEPPS;ITGA3;DERL3;ADORA2A;LRP5L;ARHGEF16;KCNAB2;PARK7;KDM1A;SYT11;LMNA;ATP1A2;UHMK1;VAMP4;TPR;TNNT2;YOD1;ARF1;XPO4;SIAH3;PDPK1;IL4R;PARD6A;BTBD9;MRAP2;NUS1;STX7;CDK16;MSN;BCAP31;GDI1;STAC;ARIH2;WNT5A;SNX4;P…
FP-IFG	IFG	PG	GO:1903827	regulation of cellular protein localization	501	71	47.0718	1.50833	0.000286708	0.0394224	0.000302398	163;208;627;908;1128;2040;2064;2664;3320;3675;4000;4038;4088;4478;5170;5562;5566;5621;5764;5899;6608;6711;6769;7175;7295;7323;7474;7529;8301;8417;8500;8514;9258;9270;9520;9776;9777;10134;10155;10425;10490;10574;10694;10971;11261;11315;22948;23028;23208;23409;23411;23484;25942;27237;29969;50855;51009;51104;51496;55022;55432;55704;56947;58476;64328;89958;91319;112609;127933;137886;283514	BDNF;ATG13;LRP4;CHRM1;PPFIA1;PICALM;CCT8;CCT6A;MDFIC;SMO;PTN;ITGB1BP1;YWHAQ;SPTBN1;CCDC88A;CCT7;RALB;MFF;PID1;DERL2;AP2B1;ERBB2;NPEPPS;ITGA3;DERL3;ARHGEF16;KCNAB2;PARK7;KDM1A;SYT11;LMNA;UHMK1;TPR;YOD1;XPO4;SIAH3;PDPK1;PARD6A;MRAP2;STX7;MSN;BCAP31;GDI1;STAC;ARIH2;WNT5A;ABHD17B;TXN;STOM;SAPCD2;SIRT4;VTI1B;HSP90AA1;CHP1;CTDSPL2;SMAD3;SIN3A;PRNP;TM9SF4;TP53INP2;YWHAB;MFHAS1;LEPROTL1;UBXN2B;UBE2D3;SIR…
FP-IFG	IFG	PG	GO:0033572	transferrin transport	36	11	3.3824	3.25213	0.000318936	0.0430273	0.000333624	392;526;533;535;9114;9296;23545;50617;51606;155066;245973	ARHGAP1;ATP6V1F;ATP6V0A4;ATP6V0E2;ATP6V1C2;ATP6V0A1;ATP6V0B;ATP6V0D1;ATP6V0A2;ATP6V1B2;ATP6V1H
FP-IFG	IFG	PG	GO:0007005	mitochondrion organization	503	71	47.2597	1.50234	0.000322409	0.0430273	0.000336703	293;664;1347;1352;2034;2629;3303;3320;4000;4205;4318;4702;4704;4706;4708;4720;4725;5562;6742;6901;7323;7381;7385;7416;7529;9026;9049;9140;9512;9520;9650;9776;10193;10245;10425;10971;10989;11315;22863;23259;23409;26520;29078;29796;51103;51295;51300;54832;54902;54978;55022;55062;55288;55863;56270;56947;56993;64083;64216;65084;79017;79810;80025;80273;83858;84557;84987;283514;389203;728489;100287932	ATG13;AIP;TMEM126B;TMEM135;GGCT;PMPCB;NDUFB2;SSBP1;YWHAQ;SLC35F6;EPAS1;IMMT;MFF;PID1;COX10;TTC19;RHOT1;NPEPPS;WIPI1;WDR45B;UQCR10;TOMM22;ATAD3B;PARK7;NDUFS5;GBA;LMNA;NDUFS2;TFB2M;SIAH3;UQCRC2;NDUFAB1;HSPA1A;COX7A2;NDUFAF4;SLC25A6;TIMM17B;TAZ;ARIH2;TIMMDC1;NDUFA8;DNLZ;NDUFA9;COX14;RNF41;SIRT4;HIP1R;ATG14;TIMM9;HSP90AA1;NDUFAF1;VPS13C;MEF2A;PANK2;MAP1LC3A;YWHAB;MMP9;DDHD2;MTFR1;UQCRB;GRPEL1;SMIM20;…
FP-IFG	IFG	PG	GO:0008215	spermine metabolic process	5	4	0.469778	8.51466	0.000359151	0.0459055	0.00037021	262;6611;54498;196743	AMD1;SMS;SMOX;PAOX
FP-IFG	IFG	PG	GO:0010286	heat acclimation	5	4	0.469778	8.51466	0.000359151	0.0459055	0.00037021	3281;3303;3310;440498	HSPA6;HSBP1L1;HSBP1;HSPA1A
FP-IFG	IFG	PG	GO:0070370	cellular heat acclimation	5	4	0.469778	8.51466	0.000359151	0.0459055	0.00037021	3281;3303;3310;440498	HSPA6;HSBP1L1;HSBP1;HSPA1A
FP-IFG	IFG	PG	GO:0009161	ribonucleoside monophosphate metabolic process	285	45	26.7774	1.68052	0.000368069	0.046392	0.000378789	230;272;477;526;1337;1347;1350;1352;2203;3303;3692;4625;4702;4704;4706;4708;4720;4725;5207;5208;5223;5230;5562;6901;7381;7385;7386;7388;8473;9414;9512;10165;10845;11315;26289;27089;29796;51103;53343;55022;55190;79085;139596;151531;221264	AMPD3;SLC25A13;PMPCB;NDUFB2;UPP2;PID1;COX10;ALDOC;UQCR10;PARK7;NDUFS5;UQCRH;AK5;ATP1A2;NDUFS2;PFKFB2;UQCRC2;NDUFAB1;HSPA1A;COX7A2;AK9;NUDT11;PFKFB1;OGT;UPRT;PGK1;TAZ;TJP2;FBP1;NDUFA8;NDUFA9;COX6A1;MYH7;NDUFAF1;CLPX;EIF6;ATP6V1B2;UQCRB;NUDT9;PGAM1;SLC25A23;UQCRFS1;PRKAA1;COX7C;UQCRQ
FP-IFG	IFG	PG	GO:0006122	mitochondrial electron transport, ubiquinol to cytochrome c	12	6	1.12747	5.32166	0.000382316	0.0468919	0.000390348	7381;7386;7388;9512;27089;29796	PMPCB;UQCR10;UQCRH;UQCRB;UQCRFS1;UQCRQ
FP-IFG	IFG	PG	GO:0019752	carboxylic acid metabolic process	938	119	88.1304	1.35027	0.00038237	0.0468919	0.000390348	30;34;36;37;191;208;230;241;247;384;1462;1610;1632;1727;1892;1906;2108;2170;2203;2356;2628;2746;2875;3295;3692;3712;4522;4548;4552;4706;4790;4842;4864;5007;5033;5092;5162;5163;5166;5207;5208;5223;5230;5264;5467;5562;5625;5629;5723;5730;5742;5805;6611;7416;8050;8473;8560;8660;8802;8824;8836;8985;9054;9123;9415;9521;9962;10007;10056;10295;10327;10549;10955;11001;11057;11261;11315;22949;23409;23411;…	PDHX;OSBP;FADS2;CARNS1;DGAT2;NARS2;PTS;PSPH;PDK4;PLOD3;NAGK;SUCLG1;PDK1;FARSB;SCLY;ACADVL;ALOX15B;ALDOC;SCPEP1;DCXR;SLC16A3;PRODH;CYB5R3;PARK7;MECR;FABP3;AKR1A1;ACOT11;ACADM;PFKFB2;PROX1;IARS2;DEGS1;EGLN1;MTR;ENOSF1;ABHD3;NPC1;ALOX5AP;IRS2;ECI1;NDUFAB1;BCKDK;CES2;LDHD;NUDT7;ACSF3;EEF1E1;EDN1;PPARD;CYP39A1;SMS;PRDX4;MID1IP1;PFKFB1;OGT;PGK1;GADL1;ACAA1;PDHB;NIT2;FBP1;PTGR1;PTGS1;FPGS;PTGDS;ADIPOR2;…
FP-IFG	IFG	PG	GO:0090407	organophosphate biosynthetic process	648	87	60.8833	1.42896	0.000397418	0.0480875	0.00040506	43;108;135;230;272;375;1609;2170;2203;2254;2549;3000;3157;3692;3707;4522;4598;4706;4837;4842;4923;5130;5162;5163;5166;5207;5208;5223;5230;5305;5338;5467;5562;6901;8050;8473;8660;8802;8867;9054;9107;9362;9517;9519;9791;10026;10165;10243;10327;10390;10809;22845;23262;26289;26751;27010;27132;51181;51447;51552;51604;54947;55022;55224;55500;55697;55811;64850;65977;79947;79966;80025;80055;80235;80271;8…	AMPD3;PDHX;STARD10;NNMT;SYNJ1;PDK4;SLC25A13;ACHE;TPK1;SH3YL1;SUCLG1;UPP2;PDK1;PLEKHA3;PGAP1;PID1;PLD2;PITPNM3;GUCY2D;ALDOC;DCXR;ADORA2A;DHDDS;FABP3;AKR1A1;PIGK;AK5;CEPT1;ADCY10;ETNK2;PFKFB2;ITPKB;ARF1;ABHD3;FGF9;MTMR6;IRS2;NDUFAB1;LPCAT2;VAC14;ACSF3;CPNE7;IP6K3;PPARD;AK9;NUS1;TBPL1;PFKFB1;OGT;UPRT;PGK1;TAZ;IP6K2;PDHB;PCYT1A;PIGZ;FBP1;RAB14;DOLK;ETNK1;MVK;NOS1;CPNE6;MTHFD1;GPHN;SPTLC2;PLA2G4B;PANK…
FP-IFG	IFG	PG	GO:0044282	small molecule catabolic process	429	62	40.307	1.5382	0.000404154	0.0482592	0.000411267	30;34;36;37;191;208;216;230;384;954;1610;1632;1892;2108;2582;2746;2875;3295;3633;3712;4552;4842;4923;5092;5208;5223;5230;5264;5467;5625;6817;8660;8867;10007;10295;10327;11001;11057;11261;51102;51181;51302;51380;53343;55270;55556;55577;56953;57571;57834;64080;78991;85007;113675;123688;132158;151531;171586;197257;197322;283927;339896	CARNS1;SYNJ1;RBKS;NAGK;UPP2;ACADVL;NT5M;ALDOC;DCXR;PRODH;GALE;MECR;INPP5B;AKR1A1;ACADM;PFKFB2;ENOSF1;ABHD3;NUDT15;IRS2;ECI1;SULT1A1;BCKDK;LDHD;NUDT7;ACSF3;PPARD;CYP39A1;PGK1;GADL1;ACAA1;GLYCTK;ALDH1A1;ENTPD2;CSAD;DAO;SDSL;NOS1;ARG2;IVD;CHP1;SLC27A2;ETFA;HYKK;ABHD2;AHCY;NTSR1;GPT;NUDT9;PHYH;PCBD1;GLUD1;PGAM1;ACADSB;ECHS1;CYP4F11;AKT2;MTRR;HSD17B4;GNPDA1;PCYOX1L;PHYKPL
FP-IFG	IFG	PG	GO:0015980	energy derivation by oxidation of organic compounds	254	41	23.8647	1.71802	0.000415098	0.0489223	0.000421729	37;208;664;1337;1350;1352;2997;2998;4702;4704;4706;4708;4720;4725;5162;5256;5260;5501;6901;7381;7385;7386;7388;8660;8802;9238;9512;9650;9852;10165;11315;23178;27089;29796;51103;55022;63976;79085;80025;112609;114898	TBRG4;PHKG1;SLC25A13;PMPCB;NDUFB2;SUCLG1;PID1;PASK;ACADVL;COX10;UQCR10;PRDM16;PARK7;NDUFS5;UQCRH;NDUFS2;IRS2;UQCRC2;NDUFAB1;MRAP2;PHKA2;TAZ;EPM2AIP1;PDHB;NDUFA8;NDUFA9;GYS2;PPP1CC;COX6A1;NDUFAF1;PANK2;MTFR1;UQCRB;BNIP3;SLC25A23;UQCRFS1;AKT2;GYS1;COX7C;UQCRQ;C1QTNF2
STG-PHG	PHG	PG	GO:0035966	response to topologically incorrect protein	187	27	10.3458	2.60974	4.50602e-06	0.0206127	2.07669e-05	468;666;871;1616;1639;2161;3300;3301;3303;3305;3308;3312;3320;3329;3336;3337;3338;8440;9695;10106;10525;10808;23197;51360;56886;64764;387923	DNAJC4;SERPINH1;HYOU1;HSPA8;CREB3L2;DCTN1;NCK2;UGGT1;HSPD1;HSPE1;DNAJB2;BOK;ATF4;HSPH1;SERP2;HSPA1L;HSPA1A;DAXX;MBTPS2;EDEM1;DNAJA1;CTDSP2;HSP90AA1;DNAJB1;HSPA4;FAF2;F12
STG-PHG	PHG	PG	GO:0006986	response to unfolded protein	167	25	9.23934	2.70582	5.25877e-06	0.0206127	2.30661e-05	468;666;871;1616;1639;3300;3301;3303;3305;3308;3312;3320;3329;3336;3337;3338;8440;9695;10106;10525;10808;23197;51360;64764;387923	DNAJC4;SERPINH1;HYOU1;HSPA8;CREB3L2;DCTN1;NCK2;HSPD1;HSPE1;DNAJB2;BOK;ATF4;HSPH1;SERP2;HSPA1L;HSPA1A;DAXX;MBTPS2;EDEM1;DNAJA1;CTDSP2;HSP90AA1;DNAJB1;HSPA4;FAF2
STG-PHG	PHG	PG	GO:0009408	response to heat	138	22	7.6349	2.8815	6.81413e-06	0.0206127	2.7429e-05	1410;1616;2288;3301;3303;3305;3312;3320;3329;3337;3627;3654;5566;6387;8892;8893;10049;10808;55107;84335;170506;644139	ANO1;CRYAB;HSPA8;DNAJB6;HSPD1;PIRT;HSPH1;HSPA1L;HSPA1A;DAXX;IRAK1;DHX36;EIF2B5;DNAJA1;FKBP4;EIF2B2;HSP90AA1;CXCL10;CXCL12;PRKACA;DNAJB1;AKT1S1
STG-PHG	PHG	PG	GO:0009266	response to temperature stimulus	199	27	11.0097	2.45237	1.45124e-05	0.032925	4.43745e-05	841;1153;1410;1616;2288;2353;3301;3303;3305;3312;3320;3329;3337;3627;3654;4792;5566;5935;6387;8892;8893;10049;10808;55107;84335;170506;644139	ANO1;CRYAB;HSPA8;DNAJB6;HSPD1;CASP8;PIRT;HSPH1;HSPA1L;HSPA1A;DAXX;RBM3;IRAK1;DHX36;EIF2B5;DNAJA1;FKBP4;NFKBIA;EIF2B2;FOS;HSP90AA1;CXCL10;CXCL12;CIRBP;PRKACA;DNAJB1;AKT1S1
STG-PHG	PHG	PG	GO:0034605	cellular response to heat	98	17	5.42189	3.13544	2.42581e-05	0.0440284	5.86621e-05	1410;1616;2288;3303;3305;3312;3320;3329;3337;3627;3654;5566;10049;10808;55107;84335;170506	ANO1;CRYAB;HSPA8;DNAJB6;HSPD1;HSPH1;HSPA1L;HSPA1A;DAXX;IRAK1;DHX36;FKBP4;HSP90AA1;CXCL10;PRKACA;DNAJB1;AKT1S1
STG-IFG	IFG	PG	GO:0000278	mitotic cell cycle	910	101	61.99	1.62929	6.084e-07	0.00342387	7.3008e-06	375;389;585;595;598;604;890;891;900;1012;1062;1104;1263;1642;1845;1874;1876;1906;1956;1977;1978;2010;2103;2619;2935;3303;4149;4194;4752;4848;5108;5218;5518;5578;5579;5921;6659;7029;7157;7175;7840;8021;8493;8655;8826;8900;9150;9337;9656;9738;10040;10112;10269;10519;10733;10735;10783;10795;11064;11170;23047;23087;23244;23291;23310;23595;25777;26057;26073;27133;27183;49856;51174;51400;51696;54619;54…	DDB1;CCND1;PPME1;NCAPD3;EGFR;CDK14;E2F6;GEN1;ALMS1;MITD1;RPRM;CTDSP1;PHF23;TP53;NDEL1;POLDIP2;DUSP3;DBF4B;TOM1L1;TUBD1;PPM1D;PRKCA;SUN2;PIM3;WRAP73;RCC2;RCC1;ZMPSTE24;PLK3;RHOC;MSTO1;IQGAP3;NUF2;TPR;MDM4;ARF1;TUBB6;CTDP1;PDS5B;CCNA1;NEK3;GSPT1;CCP110;PRKCB;E2F4;VPS4A;CDH13;EDN1;SOX4;MDC1;HSPA1A;ORC3;HECA;STAG2;EMD;FAM107A;CEP97;TFDP2;SENP2;BCL6;GAS1;CNTRL;NEK6;NUP214;SAPCD2;NABP2;CNOT2;DYNLL1;ZNF…
STG-IFG	IFG	PG	GO:0046907	intracellular transport	1788	173	121.8	1.42036	7.54573e-07	0.00342387	7.61759e-06	162;164;302;347;373;375;406;550;585;604;783;832;1020;1075;1263;1977;2010;2053;2064;2319;2619;3178;3295;3305;3308;3356;3434;3831;3920;3936;4133;4478;4600;4645;4647;4792;4864;4924;5108;5192;5501;5579;5830;5936;6429;6449;6608;6642;6774;6861;6891;7157;7175;7813;7840;8021;8409;8618;8655;8683;8858;8907;8936;9049;9146;9201;9295;9342;9363;9367;9382;9423;9463;9520;9554;9570;9609;9648;9695;9827;9877;9912;9…	FAM160A2;SYT9;DENND5A;ARNTL;SYT13;ARFGAP2;RBM4;TBC1D10C;AIP;MYO7A;CTSC;IFT46;MX2;PLEKHA8;VPS41;YKT6;DNAJC30;SMO;CDK5;WDR35;ATL2;AFTPH;ALMS1;AUP1;GCC2;MAP2;MREG;DERL2;TP53;NDEL1;NTN1;ARHGAP44;RAB34;FLOT2;ERBB2;GOSR2;NPEPPS;TOM1L1;DYNLL2;CACNG4;COG1;CD300A;RAB37;HGS;SNAP29;RAB36;DERL3;SGSM1;AP1B1;HMGXB4;IFT27;PICK1;SUN2;TBC1D22A;PEX10;ICMT;CAPZB;SRRM1;SRSF4;TRAPPC3;ZMPSTE24;PLK3;ATG4C;WLS;SRSF11;EV…
STG-IFG	IFG	PG	GO:0042886	amide transport	1998	187	136.106	1.37393	2.30795e-06	0.00588418	1.49781e-05	116;162;164;247;347;373;375;384;406;409;537;550;585;604;760;1020;1263;1906;1956;1977;2010;2053;2064;2597;3295;3305;3308;3418;3434;3667;3747;3767;3831;3920;3936;4036;4155;4170;4600;4645;4647;4792;4887;4924;5108;5127;5192;5211;5244;5578;5579;5830;5894;6279;6283;6429;6449;6608;6642;6659;6774;6891;6950;7043;7157;7175;7186;7351;7813;8021;8398;8609;8618;8655;8683;8907;9049;9146;9295;9296;9342;9363;9367…	FAM160A2;SYT9;ARNTL;KCNJ11;LGR4;ARFGAP2;TBC1D10C;AIP;UCP2;MYO7A;SIDT2;MX2;PFKL;PLEKHA8;VPS41;YKT6;EGFR;ABCB4;ATP6V1F;SMO;CDK5;RSAD2;AFTPH;AUP1;GCC2;IFIH1;LRP2;MTX2;KLF7;IRS1;ARRB2;DERL2;TP53;ALOX15B;NDEL1;ARHGAP44;RAB34;RASL10B;ERBB2;GOSR2;NPEPPS;TOM1L1;PRKCA;CACNG4;COG1;RAB37;HGS;SNAP29;RAB36;DERL3;SGSM1;AP1B1;IFT27;PICK1;PLA2G6;TBC1D22A;PIM3;PEX10;ICMT;SRRM1;SRSF4;PLK3;ATG4C;WLS;SRSF11;EVI5;AHC…
STG-IFG	IFG	PG	GO:0015833	peptide transport	1970	184	134.198	1.37111	3.23201e-06	0.00588418	1.7815e-05	116;162;164;247;347;373;375;384;406;409;537;550;585;604;760;1020;1263;1906;1956;1977;2010;2053;2064;2597;3295;3305;3308;3418;3434;3667;3747;3767;3831;3920;3936;4036;4155;4170;4600;4645;4647;4792;4887;4924;5108;5127;5192;5211;5578;5579;5830;5894;6279;6283;6429;6449;6608;6642;6659;6774;6891;6950;7043;7157;7175;7186;7351;7813;8021;8398;8609;8618;8655;8683;8907;9049;9146;9295;9296;9342;9363;9367;9382…	FAM160A2;SYT9;ARNTL;KCNJ11;LGR4;ARFGAP2;TBC1D10C;AIP;UCP2;MYO7A;SIDT2;MX2;PFKL;PLEKHA8;VPS41;YKT6;EGFR;ATP6V1F;SMO;CDK5;RSAD2;AFTPH;AUP1;GCC2;IFIH1;LRP2;MTX2;KLF7;IRS1;ARRB2;DERL2;TP53;ALOX15B;NDEL1;ARHGAP44;RAB34;RASL10B;ERBB2;GOSR2;NPEPPS;TOM1L1;PRKCA;CACNG4;COG1;RAB37;HGS;SNAP29;RAB36;DERL3;SGSM1;AP1B1;IFT27;PICK1;PLA2G6;TBC1D22A;PIM3;PEX10;ICMT;SRRM1;SRSF4;PLK3;ATG4C;WLS;SRSF11;EVI5;AHCYL1;SE…
STG-IFG	IFG	PG	GO:0007049	cell cycle	1716	164	116.895	1.40296	3.24197e-06	0.00588418	1.7815e-05	116;247;375;389;406;585;595;598;604;890;891;900;1012;1020;1062;1104;1263;1389;1407;1642;1845;1874;1876;1906;1956;1977;1978;2010;2079;2081;2103;2619;2735;2908;2935;3303;3642;3955;4149;4194;4439;4600;4752;4848;5108;5127;5218;5424;5496;5499;5501;5518;5578;5579;5921;6197;6478;6659;6733;6774;6872;7029;7157;7175;7813;7840;8021;8409;8493;8655;8826;8900;9025;9150;9238;9337;9475;9656;9738;10040;10112;1026…	ARNTL;DDB1;PPP1CA;CCND1;ARAP1;PPME1;CHORDC1;PIWIL4;USP28;NCAPD3;MX2;LFNG;TBRG4;EGFR;CDK14;SRPK2;HBP1;SND1;CDK5;ROCK2;E2F6;GEN1;PPM1G;ALMS1;MITD1;RPRM;CTDSP1;PHF23;TP53;ALOX15B;NDEL1;POLDIP2;DUSP3;DBF4B;HEXIM1;TOM1L1;TUBD1;PPM1D;ERN1;PRKCA;SPECC1L;SUN2;L3MBTL2;PIM3;WRAP73;RCC2;RCC1;RRAGC;ZMPSTE24;PLK3;EVI5;RHOC;TDRKH;MSTO1;IQGAP3;NUF2;TPR;MDM4;INTS7;ARF1;ADCYAP1;TUBB6;SPIRE1;CTDP1;PDS5B;CCNA1;NEK3…
STG-IFG	IFG	PG	GO:0033554	cellular response to stress	1849	172	125.956	1.36556	9.15775e-06	0.0137513	3.29058e-05	37;118;347;384;406;550;595;598;604;760;890;891;1263;1398;1407;1408;1611;1616;1642;1845;1874;1906;1956;2043;2081;2135;2218;2288;2874;3037;3178;3303;3305;3337;3480;3551;3747;3751;3920;4149;4170;4194;4318;4439;4548;4792;4848;5105;5424;5499;5587;5831;5929;5936;6197;6416;6446;6449;6546;6659;6696;6722;6780;6872;7001;7029;7060;7071;7141;7157;7175;7186;7341;7351;7378;7528;7993;8398;8428;8493;8893;9025;93…	ARNTL;CRY2;DDB1;RBM4;PPP1CA;CCND1;FAM168A;UCP2;CHORDC1;ALKBH8;USP28;EEPD1;NPC1L1;UPP1;EGFR;TFEC;KCND2;GEN1;SLC8A1;SOCS5;AUP1;ZEB2;DNAJC10;SUMO1;TNP1;EPHA4;CRK;DERL2;ACADVL;GPS2;TP53;NDEL1;USP43;MAP2K4;DUSP3;GOSR2;NPEPPS;ZNF652;PPM1D;ERN1;PYCR1;DERL3;PICK1;PLA2G6;TAB1;RRAGC;ZMPSTE24;EXO5;PLK3;EXTL2;PRMT6;MCL1;VANGL2;TPR;MDM4;RBBP5;YOD1;INTS7;PYCR2;EGLN1;MTR;SPIRE1;POLI;HSBP1L1;HSPH1;PDS5B;TRIM13;S…
STG-IFG	IFG	PG	GO:1903047	mitotic cell cycle process	772	84	52.5893	1.59728	1.19384e-05	0.0137513	3.97531e-05	375;389;585;595;598;604;890;891;900;1062;1104;1263;1642;1874;1876;1906;1977;1978;2010;2103;2935;3303;4149;4194;4848;5108;5218;5518;5578;5579;5921;6659;7029;7157;7175;7840;8493;8655;8900;9150;9337;9656;9738;10040;10112;10269;10733;10735;10783;11064;11170;23047;23244;23291;23310;23595;25777;26057;27133;27183;49856;51400;54619;54850;55154;55920;58190;59343;79035;79142;79187;79598;80174;81565;83540;8…	DDB1;CCND1;PPME1;NCAPD3;CDK14;E2F6;GEN1;ALMS1;MITD1;CTDSP1;PHF23;TP53;NDEL1;DBF4B;TOM1L1;PPM1D;PRKCA;SUN2;WRAP73;RCC2;RCC1;ZMPSTE24;PLK3;RHOC;MSTO1;IQGAP3;NUF2;TPR;MDM4;ARF1;CTDP1;PDS5B;CCNA1;GSPT1;CCP110;PRKCB;E2F4;VPS4A;EDN1;SOX4;MDC1;HSPA1A;ORC3;STAG2;EMD;FAM107A;CEP97;TFDP2;SENP2;BCL6;CNTRL;NEK6;SAPCD2;NABP2;CNOT2;DYNLL1;KCNH5;MAX;ESRRB;EFCAB11;TUBGCP5;BBS4;MCM8;BCL2L1;PCM1;EIF4EBP1;PDS5A;ANK…
STG-IFG	IFG	PG	GO:0015031	protein transport	1935	178	131.814	1.35039	1.21223e-05	0.0137513	3.9812e-05	116;162;164;247;347;373;375;384;406;409;537;550;585;604;1020;1263;1956;1977;2010;2053;2064;2597;3295;3305;3308;3418;3434;3667;3747;3767;3831;3920;3936;4036;4155;4170;4600;4645;4647;4792;4924;5108;5127;5192;5211;5578;5579;5830;5894;6283;6429;6449;6608;6642;6659;6774;6891;6950;7043;7157;7175;7186;7351;7813;8021;8398;8609;8618;8655;8683;8907;9049;9146;9295;9296;9342;9363;9367;9382;9463;9520;9554;957…	FAM160A2;SYT9;ARNTL;KCNJ11;LGR4;ARFGAP2;TBC1D10C;AIP;UCP2;MYO7A;SIDT2;MX2;PFKL;PLEKHA8;VPS41;YKT6;EGFR;ATP6V1F;SMO;CDK5;RSAD2;AFTPH;AUP1;GCC2;IFIH1;LRP2;MTX2;KLF7;IRS1;ARRB2;DERL2;TP53;ALOX15B;NDEL1;ARHGAP44;RAB34;ERBB2;GOSR2;NPEPPS;TOM1L1;PRKCA;CACNG4;COG1;RAB37;HGS;SNAP29;RAB36;DERL3;SGSM1;AP1B1;IFT27;PICK1;PLA2G6;TBC1D22A;PIM3;PEX10;ICMT;SRRM1;SRSF4;PLK3;ATG4C;WLS;SRSF11;EVI5;AHCYL1;SEC22B;RBM…
STG-IFG	IFG	PG	GO:0070727	cellular macromolecule localization	1815	167	123.639	1.3507	2.3361e-05	0.0235557	5.82651e-05	162;163;164;302;347;373;375;406;483;550;585;598;604;783;975;1000;1020;1263;1956;1977;2010;2053;2064;2319;2743;3295;3305;3308;3356;3434;3551;3767;3831;3920;3936;4133;4478;4647;4792;4864;4924;5108;5192;5357;5394;5830;6429;6449;6608;6642;6676;6774;6950;7029;7157;7175;7341;7813;8021;8266;8500;8683;8733;8826;8907;9049;9146;9168;9201;9295;9363;9367;9463;9475;9520;9570;9609;9648;9695;9877;9912;9939;1001…	CD81;ARNTL;KCNJ11;TBC1D10C;AIP;PPFIA1;MYO7A;TRIM29;VPS41;EGFR;SMO;CDK5;ROCK2;WDR35;RHOQ;AUP1;TMSB10;GCC2;SUMO1;MAP2;DERL2;TP53;NDEL1;ARHGAP44;RAB34;FLOT2;AP2B1;ERBB2;GOSR2;NPEPPS;TOM1L1;CACNG4;RAB37;HGS;RAB36;DERL3;SGSM1;AP1B1;IFT27;PICK1;SUN2;TBC1D22A;PEX10;ICMT;EXOSC10;RCC2;SRRM1;SRSF4;RRAGC;PLK3;ATG4C;WLS;SRSF11;EVI5;AHCYL1;RBM8A;SNX27;TPR;ZC3H11A;YOD1;ARF1;CNST;NPC1;CDH2;NEDD4L;TIMM21;DCLK1;L…
STG-IFG	IFG	PG	GO:0034613	cellular protein localization	1805	165	122.958	1.34192	3.75267e-05	0.0340555	7.38916e-05	162;163;164;302;347;373;375;406;483;550;585;598;604;783;975;1000;1020;1263;1956;1977;2010;2053;2064;2319;2743;3295;3305;3308;3356;3434;3551;3767;3831;3920;3936;4133;4478;4647;4792;4864;4924;5108;5192;5357;5830;6429;6449;6608;6642;6676;6774;6950;7029;7157;7175;7341;7813;8021;8266;8500;8683;8733;8826;8907;9049;9146;9168;9201;9295;9363;9367;9463;9475;9520;9570;9609;9648;9695;9877;9912;9939;10016;100…	CD81;ARNTL;KCNJ11;TBC1D10C;AIP;PPFIA1;MYO7A;TRIM29;VPS41;EGFR;SMO;CDK5;ROCK2;WDR35;RHOQ;AUP1;TMSB10;GCC2;SUMO1;MAP2;DERL2;TP53;NDEL1;ARHGAP44;RAB34;FLOT2;AP2B1;ERBB2;GOSR2;NPEPPS;TOM1L1;CACNG4;RAB37;HGS;RAB36;DERL3;SGSM1;AP1B1;IFT27;PICK1;SUN2;TBC1D22A;PEX10;ICMT;RCC2;SRRM1;SRSF4;RRAGC;PLK3;ATG4C;WLS;SRSF11;EVI5;AHCYL1;RBM8A;SNX27;TPR;ZC3H11A;YOD1;ARF1;CNST;NPC1;CDH2;NEDD4L;TIMM21;DCLK1;LCP1;HTR2…
STG-IFG	IFG	PG	GO:0051726	regulation of cell cycle	1100	108	74.933	1.44129	6.25166e-05	0.0486444	0.000101172	116;247;406;585;595;598;604;890;891;900;1020;1062;1104;1263;1407;1642;1845;1874;1876;1906;1956;1977;1978;2081;2619;2735;3303;3642;3955;4149;4194;4600;4848;5108;5127;5218;5496;5518;5578;6659;6733;6774;6872;7029;7157;7175;7840;8021;8409;8655;8826;8900;9238;9337;9475;9656;9738;10040;10112;10269;10614;10664;10733;10735;10783;10795;11064;11170;22954;23087;23269;23552;25896;26057;26073;26959;26973;2704…	ARNTL;DDB1;CCND1;CHORDC1;USP28;MX2;LFNG;TBRG4;EGFR;CDK14;SRPK2;HBP1;SND1;CDK5;ROCK2;E2F6;GEN1;PPM1G;ALMS1;RPRM;CTDSP1;TP53;ALOX15B;POLDIP2;DUSP3;DBF4B;HEXIM1;TOM1L1;ERN1;PRKCA;L3MBTL2;PIM3;RCC2;RCC1;RRAGC;ZMPSTE24;PLK3;TPR;MDM4;INTS7;ADCYAP1;CCNA1;CCP110;E2F4;CTCF;VPS4A;EDN1;SOX4;MDC1;HSPA1A;HECA;CDK16;UXT;USP51;TAF1;STAG2;FAM107A;CEP97;TFDP2;PHC3;SENP2;BCL6;GAS1;CDK20;TRIM32;CNTRL;NEK6;NUP214;NA…
STG-IFG	IFG	PG	GO:0007010	cytoskeleton organization	1275	122	86.8541	1.40465	6.43232e-05	0.0486444	0.000102788	70;71;118;375;389;393;396;585;604;824;832;891;1020;1062;1104;1263;1398;1874;1902;1906;2288;2597;3303;3551;3636;3936;4133;4478;4604;5108;5357;5518;5894;5921;6279;6280;6525;6676;6722;7043;7171;7175;7694;7840;8409;8500;8936;9037;9168;9260;9322;9463;9475;9648;9738;9857;9912;10006;10094;10095;10112;10298;10519;10733;10735;10783;11155;11170;22954;23043;23187;23384;23433;25777;25809;26973;27183;27285;30…	PPFIA1;INPPL1;ARAP1;CHORDC1;DIXDC1;PHLDB1;PPP1R9A;ARPC1B;CDK5;ROCK2;GEN1;RHOQ;ALMS1;TMSB10;GCC2;FMNL2;MAP2;CRK;NDEL1;ARHGAP44;TUBD1;ACTG1;ARHGDIA;SPECC1L;SMTN;PICK1;SUN2;TTLL1;KLHL17;WRAP73;CAPZB;RCC1;TEKT2;PLK3;RHOC;S100A9;S100A8;MSTO1;VANGL2;NUF2;CEP350;TPR;CAPN2;ARF1;TUBB6;SPIRE1;LCP1;CCP110;E2F4;TPPP3;VPS4A;EDN1;HSPA1A;FGD2;SRF;WASF1;MID1IP1;UXT;SHROOM4;MSN;BRWD3;AMOT;STAG2;ARHGAP4;RAF1;QRICH…
STG-IFG	IFG	PG	GO:0061024	membrane organization	763	80	51.9762	1.53916	6.99404e-05	0.0488238	0.000109025	71;163;302;375;409;598;662;891;1000;1075;1956;2010;2319;2743;3303;3308;4036;4155;4600;4864;5244;5578;5579;6449;6456;6676;6774;6891;7029;7157;7852;8266;9146;9185;9322;9342;9463;9554;9570;9829;9912;10016;10094;10112;10243;10269;10652;10783;11196;11314;22999;23048;23339;25777;26052;26276;27072;27092;27095;27183;30846;51079;51228;53407;54978;56850;56907;63982;64225;81565;83871;84286;84364;84725;12953…	SYT9;ANO3;ARFGAP2;CTSC;MX2;PLEKHA8;VPS41;YKT6;EGFR;ABCB4;SLC35F6;ATL2;MITD1;CXCR4;LRP2;ARRB2;TMEM102;TP53;NDEL1;ARHGAP44;RAB34;FLOT2;AP2B1;GOSR2;PRKCA;CACNG4;CD300A;ACTG1;HGS;SNAP29;PICK1;SUN2;TRAPPC3;ZMPSTE24;DNAJC6;SEC22B;DNM3;ARF1;SPIRE1;NPC1;CDH2;MBP;PRKCB;VPS4A;HSPA1A;TAP2;RIMS1;REPS2;GRIPAP1;ATP11C;EMD;UBL4A;TFDP2;SH3GL2;NEK6;FNBP1;GLTP;ARPC3;RILPL1;GPHN;VPS39;ANXA2;VPS33B;BCL2L1;SPAG4;TMEM…
STG-IFG	STG	PG	GO:0007049	cell cycle	1716	157	106.335	1.47646	2.42631e-07	0.00220188	4.43476e-06	60;247;406;472;672;1025;1104;1112;1719;1843;1874;1875;2035;2175;2177;2323;2669;2827;2852;2935;2956;3275;3303;3320;3623;3624;3835;3996;4171;4173;4174;4175;4291;4292;4303;4582;4752;4771;4848;4927;5562;5564;5571;5983;6195;6240;6714;6777;6787;6795;6839;6886;6904;6926;7046;7155;7156;7157;7164;7280;7298;7325;7332;7514;7709;7803;7846;8099;8326;8536;8621;8766;8826;8850;8881;9055;9077;9183;9575;9738;9985;…	CINP;RCC1;STAT5B;MCM4;HSPA1A;CEP70;ZNF703;FBXO31;DIRAS3;CCDC8;FSD1;CUZD1;SRC;CAMK1;RRM1;BRCA1;TPD52L1;SUN2;AURKC;PDS5A;FOXO4;ANAPC15;STAG3;HAUS6;FBXO4;SPDL1;CDK13;DMC1;SUV39H1;INHA;RPS6KA1;RCC2;PLK4;DUSP1;ATM;UBE2E2;XPO1;E2F5;ZBTB17;REC8;CNOT2;INHBA;FZD9;PPP1R9B;TBCD;FBXL12;GADD45G;CDC16;RBM38;PRC1;CTCF;CCDC69;RHNO1;GAS2L1;GPR3;TOP2B;MUC1;SYCE1L;MAEL;SPECC1L;CHAF1A;UBE2L3;INTS7;ARAP1;TOP3A;E2F4;P…
STG-IFG	STG	PG	GO:0042558	pteridine-containing compound metabolic process	35	12	2.16884	5.53291	6.62582e-07	0.00300647	7.41131e-06	1719;2346;2356;4548;5860;6472;6573;6697;7298;25902;51268;84105	SPR;SHMT2;PCBD2;MTR;PIPOX;MTHFD1L;QDPR;FPGS;TYMS;FOLH1;SLC19A1;DHFR
STG-IFG	STG	PG	GO:0006732	coenzyme metabolic process	354	46	21.9363	2.09698	1.49519e-06	0.00452296	1.1684e-05	230;952;957;1719;2026;2346;2356;2819;3098;3141;3157;3418;4860;5027;5214;5562;5571;5860;6472;6573;6697;7298;8473;8694;9524;10243;23057;23205;23597;23743;25902;51117;51268;51548;54541;55163;55276;55526;55902;57026;57834;64087;80347;84105;130752;349565	DGAT1;HMGCS1;GPD1;PFKP;ENTPD5;DHTKD1;SPR;SHMT2;OGT;BHMT2;IDH2;PCBD2;COASY;PGM2;CYP4F11;ENO2;PIPOX;SIRT6;PRKAA1;MTHFD1L;QDPR;FPGS;HLCS;TYMS;COQ4;MDH1B;ALDOC;CD38;FOLH1;TECR;P2RX7;NMNAT3;ACSS2;ACOT9;NMNAT2;DDIT4;PNPO;SLC19A1;PDXP;DHFR;ACSBG1;MCCC2;HK1;PRKAG1;GPHN;PNP
STG-IFG	STG	PG	GO:0006259	DNA metabolic process	950	91	58.8685	1.54582	1.89914e-05	0.031534	5.10264e-05	86;472;670;672;1025;1775;1786;1843;2175;2177;2353;2852;2956;2967;3150;3178;3320;3835;4171;4173;4174;4175;4292;5073;5395;5428;5763;5983;6240;6416;6714;7150;7155;7156;7157;7247;7298;7374;7507;7518;7528;8099;8940;9894;9985;10036;10664;10714;11124;11144;22890;22891;22992;23198;23201;23244;23381;23514;24144;25849;25939;26272;29128;29980;51455;51548;51550;53615;54726;55010;55124;55170;55704;56907;58493…	CINP;PARM1;HMGN1;MMS19;MCM4;CCDC88A;ASCC2;ERCC6L2;SRC;RRM1;BRCA1;PTMS;ZNF365;ACTL6A;TOP3B;PDS5A;XPA;FBXO4;ZBTB38;DMC1;SMG5;PRMT6;OTUD4;DUSP1;ATM;REC8;MAP2K4;CTCF;RHNO1;TOP2B;MAEL;SIRT6;KDM2A;PARPBP;CHAF1A;RNF169;TOP3A;SAMHD1;BOD1L1;ZBTB1;MSH6;KIF22;INIP;FANCD2;FOS;TFIP11;CNTD1;DCLRE1C;POLG;TP53;MCM6;MCM5;DONSON;TYMS;FAF1;GMNC;MBD3;BPHL;PIWIL2;TELO2;HELB;MLH1;MCM2;RFC3;UHRF1;YY1;PSME4;UNG;REV1;GTF…
STG-IFG	STG	PG	GO:0033554	cellular response to stress	1849	157	114.577	1.37026	1.90169e-05	0.031534	5.10264e-05	37;86;183;246;384;406;472;602;670;672;673;1025;1080;1112;1719;1843;1874;2175;2177;2288;2353;2534;2874;2885;2889;2907;2936;2956;2967;3150;3178;3301;3303;3305;3310;3320;3337;3551;3654;3717;3835;3920;3992;4170;4248;4281;4292;4303;4318;4548;4582;4792;4848;5105;5395;5428;5562;5929;5983;6195;6416;6714;6721;6722;6787;6839;6926;7070;7099;7157;7164;7325;7374;7507;7518;7528;7709;7873;8325;8440;8517;8975;92…	ZEB2;CINP;CFTR;HMGN1;MMS19;HSPA1A;FBXO31;RBBP5;ASCC2;RPS6KA6;ALOX15;ERCC6L2;SRC;BRCA1;FYN;TPD52L1;ZNF365;ACTL6A;PDS5A;FOXO4;BCL3;MBTPS2;XPA;FBXO4;HSPA6;NCK2;ZBTB38;DMC1;SUV39H1;RPS6KA1;FBXO2;NFKBIA;PRMT6;MMP9;MTR;DUSP1;ATM;UBE2E2;GPS2;ZBTB17;REC8;CNOT2;ATG14;TRIB3;GADD45G;SRF;MAP2K4;HSBP1L1;TTC23L;THY1;DNAJA1;RHNO1;GAS2L1;IKBKB;MGAT3;TRIB1;MUC1;MAEL;SIRT6;KDM2A;PARPBP;CHAF1A;RNF169;RAPGEF1;INTS7;…
STG-IFG	STG	PG	GO:0022402	cell cycle process	1255	113	77.7684	1.45303	2.93851e-05	0.031534	6.35555e-05	472;672;1025;1104;1112;1719;1843;1874;2175;2177;2669;2827;2852;2935;2956;3275;3303;3320;3623;3624;3835;3996;4171;4173;4174;4175;4291;4292;4303;4582;4848;5562;5564;5571;5983;6795;7046;7155;7156;7157;7164;7298;7325;7332;7514;7709;7846;8326;8621;8766;8850;8881;9055;9183;9738;9985;10634;10664;10714;10733;10734;10795;11144;11331;23244;23310;25777;25904;25906;26058;26112;26973;27133;28964;29980;54361;5…	RCC1;MCM4;HSPA1A;CEP70;FBXO31;CCDC8;FSD1;BRCA1;TPD52L1;SUN2;AURKC;PDS5A;FOXO4;ANAPC15;STAG3;HAUS6;SPDL1;CDK13;DMC1;INHA;RCC2;PLK4;DUSP1;ATM;UBE2E2;XPO1;ZBTB17;REC8;CNOT2;INHBA;FZD9;PPP1R9B;FBXL12;CDC16;PRC1;CTCF;CCDC69;RHNO1;GAS2L1;GPR3;TOP2B;MUC1;SYCE1L;MAEL;UBE2L3;ARAP1;TOP3A;E2F4;PRKAA1;CAB39L;MSH6;PRMT2;TUBA1A;KIF22;GIT1;FANCD2;GOLGA8M;CNTD1;CNEP1R1;CCP110;TP53;MAP10;PRKAB1;MCM6;MCM5;SAPCD2;G…
STG-IFG	STG	PG	GO:0006082	organic acid metabolic process	1042	97	64.5695	1.50226	3.13727e-05	0.031534	6.66481e-05	36;37;230;246;247;384;443;594;670;672;957;1158;1719;1807;2026;2166;2184;2271;2331;2346;2356;2653;2746;2819;3098;3141;3340;3418;3698;3992;4023;4060;4548;4860;4953;5027;5105;5106;5184;5214;5352;5562;5564;5571;5860;6472;6573;6777;6819;7298;7915;7923;8473;8534;8660;8824;8974;9348;9373;9415;9469;9524;10056;10057;10993;23057;23205;23539;23743;25828;25902;29785;50515;51102;51268;51302;51548;51733;54541;…	FARSB;STAT5B;CKM;IRS2;CPT1C;ACADSB;GPD1;ALDH5A1;ALOX15;PFKP;ENTPD5;DHTKD1;BRCA1;CHST11;SHMT2;OGT;BHMT2;FADS2;FMOD;CHST3;IDH2;MECR;PEPD;MTR;DPYS;CES2;GPAT2;CYP4F11;TRIB3;ACCS;ENO2;PCYOX1L;PIPOX;SIRT6;BCKDHB;ABCC5;ITIH2;CYP39A1;PLOD2;PRKAA1;ODC1;ARG2;MTHFD1L;FAAH;SLC16A8;QDPR;NDST1;FAH;GLUD1;NDNF;PRKAB1;TXN2;HSD17B8;PCK2;FPGS;EGLN1;ENOSF1;HLCS;TYMS;BPHL;MDH1B;ALDOC;PLAA;PPM1K;FOLH1;FH;TECR;P2RX7;SD…
STG-IFG	STG	PG	GO:0009108	coenzyme biosynthetic process	218	30	13.5088	2.22078	3.29282e-05	0.031534	6.8216e-05	230;957;1719;2026;2356;2819;3098;3418;4860;5027;5214;5562;5571;5860;6697;8473;9524;10243;23057;23205;25902;51117;51548;54541;55163;55526;55902;80347;84105;349565	GPD1;PFKP;ENTPD5;DHTKD1;SPR;OGT;IDH2;PCBD2;COASY;ENO2;SIRT6;PRKAA1;MTHFD1L;QDPR;FPGS;COQ4;ALDOC;TECR;P2RX7;NMNAT3;ACSS2;NMNAT2;DDIT4;PNPO;DHFR;ACSBG1;HK1;PRKAG1;GPHN;PNP
STG-IFG	STG	PG	GO:0051186	cofactor metabolic process	543	58	33.648	1.72373	3.43343e-05	0.031534	7.04407e-05	230;644;645;952;957;1719;2026;2346;2356;2534;2819;2936;2941;3098;3141;3157;3320;3418;4548;4860;5027;5214;5562;5571;5860;6472;6573;6697;7298;7389;7915;8473;8694;9524;10058;10243;10811;23057;23205;23597;23743;25902;51117;51268;51548;54541;55163;55276;55526;55902;57026;57834;64087;64210;80347;84105;130752;349565	DGAT1;MMS19;ABCB6;HMGCS1;GPD1;ALDH5A1;PFKP;ENTPD5;DHTKD1;FYN;SPR;SHMT2;OGT;BHMT2;GSTA4;IDH2;PCBD2;NOXA1;BLVRB;MTR;COASY;PGM2;CYP4F11;ENO2;PIPOX;SIRT6;PRKAA1;MTHFD1L;GSR;QDPR;UROD;FPGS;HLCS;TYMS;COQ4;MDH1B;ALDOC;BLVRA;CD38;FOLH1;TECR;P2RX7;NMNAT3;ACSS2;ACOT9;NMNAT2;DDIT4;PNPO;SLC19A1;HSP90AA1;PDXP;DHFR;ACSBG1;MCCC2;HK1;PRKAG1;GPHN;PNP
STG-IFG	STG	PG	GO:0051276	chromosome organization	1088	100	67.4199	1.48324	3.91328e-05	0.031534	7.60627e-05	60;86;472;672;1025;1786;1843;2177;2669;2852;2956;3141;3150;3178;3275;3320;3717;3835;4171;4173;4175;4292;4582;5073;5562;5929;5983;6304;6596;6601;6602;6714;6795;6839;6886;6944;7150;7155;7156;7157;7507;7528;8193;8473;8536;8766;8850;8940;9055;9183;9575;9894;9913;9985;10036;10363;10664;10714;10734;10902;11144;11331;22890;22891;22992;23168;23198;23210;23244;23310;23381;23558;24144;25906;26147;26272;270…	HMGN1;HLTF;MCM4;RBBP5;SRC;CAMK1;RTF1;BRCA1;ZNF365;ACTL6A;TOP3B;AURKC;PDS5A;ANAPC15;OGT;STAG3;XPA;FBXO4;SPDL1;NSD1;DMC1;SUV39H1;SMG5;PRMT6;BRD8;DUSP1;ATM;REC8;PRC1;CTCF;TOP2B;MUC1;SYCE1L;MAEL;SIRT6;KDM2A;CHAF1A;TOP3A;PRKAA1;SMARCD1;WBP2;ZBTB1;MSH6;PRMT2;VPS72;KIF22;FANCD2;TFIP11;DCLRE1C;JMJD6;TP53;MAP10;PHF21A;MCM6;KANSL3;CHMP4B;SMARCC2;DPF1;HLCS;MBD3;RAB11A;PIWIL2;TELO2;HELB;CLOCK;MLH1;MCM2;RFC3;…
STG-IFG	STG	PG	GO:0006974	cellular response to DNA damage stimulus	799	78	49.5115	1.57539	4.02826e-05	0.031534	7.7168e-05	86;472;602;670;672;1025;1112;1874;2175;2177;2885;2956;2967;3150;3301;3835;4170;4292;4303;4582;4848;5395;5428;5929;5983;6787;6839;7157;7325;7374;7507;7518;7528;8517;9575;9985;10036;10413;10714;11144;22890;22891;22992;23198;23201;23244;23514;24144;25896;25904;25939;26058;26272;27330;29128;29980;51455;51548;51550;54541;55010;55170;56907;58493;64210;64421;79073;79791;83695;84164;84944;92797;121642;25…	CINP;HMGN1;MMS19;FBXO31;RBBP5;ASCC2;RPS6KA6;ERCC6L2;BRCA1;ZNF365;ACTL6A;PDS5A;FOXO4;BCL3;XPA;FBXO4;ZBTB38;DMC1;SUV39H1;PRMT6;ATM;UBE2E2;REC8;CNOT2;DNAJA1;RHNO1;MUC1;MAEL;SIRT6;KDM2A;PARPBP;CHAF1A;RNF169;INTS7;E2F4;SAMHD1;BOD1L1;ZBTB1;MSH6;MCL1;KIF22;INIP;FANCD2;TFIP11;DCLRE1C;POLG;TP53;YAP1;GIGYF2;DONSON;NEK4;CNOT10;BPHL;HELB;CLOCK;MLH1;TMEM109;RFC3;UHRF1;YY1;PSME4;UNG;REV1;GTF2H3;FOXN3;FAM168A;D…
STG-IFG	STG	PG	GO:0043436	oxoacid metabolic process	1023	95	63.3921	1.49861	4.16979e-05	0.031534	7.87013e-05	36;37;230;246;247;384;443;594;670;672;957;1158;1719;1807;2026;2166;2184;2271;2331;2346;2356;2653;2746;2819;3098;3141;3340;3418;3698;3992;4023;4060;4548;4953;5027;5105;5106;5184;5214;5352;5562;5564;5571;5860;6472;6573;6819;7298;7915;7923;8473;8534;8660;8824;8974;9348;9373;9415;9469;9524;10056;10057;10993;23057;23205;23539;23743;25828;25902;29785;50515;51102;51268;51302;51548;51733;54541;54583;5552…	FARSB;CKM;IRS2;CPT1C;ACADSB;GPD1;ALDH5A1;ALOX15;PFKP;ENTPD5;DHTKD1;BRCA1;CHST11;SHMT2;OGT;BHMT2;FADS2;FMOD;CHST3;IDH2;MECR;PEPD;MTR;DPYS;CES2;GPAT2;CYP4F11;TRIB3;ACCS;ENO2;PCYOX1L;PIPOX;SIRT6;BCKDHB;ABCC5;ITIH2;CYP39A1;PLOD2;PRKAA1;ODC1;ARG2;MTHFD1L;FAAH;SLC16A8;QDPR;NDST1;FAH;GLUD1;NDNF;PRKAB1;TXN2;HSD17B8;PCK2;FPGS;EGLN1;ENOSF1;HLCS;TYMS;BPHL;MDH1B;ALDOC;PLAA;PPM1K;FOLH1;FH;TECR;P2RX7;SDS;NMNAT…
PHG-IFG	IFG	PG	GO:0120036	plasma membrane bounded cell projection organization	1457	206	144.173	1.42884	3.84426e-08	0.000189469	2.44495e-06	25;27;104;135;375;393;396;582;583;655;832;885;952;999;1012;1020;1267;1398;1400;1540;1719;1796;1855;1947;2014;2185;2245;2260;2534;2622;2817;2887;3320;3397;3480;3569;3636;3643;3842;3897;3912;4076;4089;4099;4135;4548;4647;4752;4756;4776;4885;5058;5127;5217;5290;5291;5335;5357;5365;5578;5594;5623;5764;5803;5911;6049;6103;6239;6387;6423;6608;6616;6696;7025;7168;7368;7532;7840;7852;7869;8175;8321;8428;…	CDHR5;DENND5A;CAPRIN1;RTN4RL2;BBS1;TBC1D10C;INPPL1;ARAP1;MAP6;TSKU;MYO7A;PAK1;ROBO4;ADARB1;IL6;BBS9;ANLN;DBNL;GRB10;YWHAG;SEMA3E;SEMA3A;SEMA3D;FZD1;NPTX2;NYAP1;LAMB1;PTPRZ1;SMO;PTN;CREB3L2;CDK5;SH3YL1;RAB10;CDC42EP3;DYNC2LI1;RHOQ;ALMS1;DOK1;CLASP1;CXCR4;ZEB2;BBS5;NRP2;EFHD1;NGEF;GPC1;CRK;MINK1;CNTROB;NTN1;GAS7;ARHGAP44;B9D1;SSH2;CNP;DYNLL2;PRKCA;ARHGDIA;MAPK1;ADORA2A;IFT27;TRIOBP;PICK1;CBY1;PARVB…
PHG-IFG	IFG	PG	GO:0030030	cell projection organization	1490	209	147.438	1.41754	5.66195e-08	0.000189469	2.51381e-06	25;27;104;135;375;393;396;582;583;655;832;885;952;999;1012;1020;1267;1398;1400;1540;1719;1796;1855;1947;2014;2185;2245;2260;2534;2622;2817;2845;2887;3320;3397;3480;3569;3636;3643;3842;3897;3912;4076;4089;4099;4135;4548;4647;4752;4756;4776;4885;5058;5127;5217;5290;5291;5335;5357;5365;5578;5594;5623;5764;5803;5911;6049;6103;6239;6387;6423;6608;6616;6696;7025;7168;7368;7532;7840;7852;7869;8175;8321;…	CDHR5;DENND5A;CAPRIN1;RTN4RL2;BBS1;TBC1D10C;INPPL1;ARAP1;MAP6;TSKU;MYO7A;PAK1;ROBO4;ADARB1;IL6;BBS9;ANLN;DBNL;GRB10;YWHAG;SEMA3E;SEMA3A;SEMA3D;FZD1;NPTX2;NYAP1;GPR22;LAMB1;PTPRZ1;SMO;PTN;CREB3L2;CDK5;SH3YL1;RAB10;CDC42EP3;DYNC2LI1;RHOQ;ALMS1;DOK1;CLASP1;CXCR4;ZEB2;BBS5;NRP2;EFHD1;NGEF;GPC1;CRK;MINK1;CNTROB;NTN1;GAS7;ARHGAP44;B9D1;RAB34;SSH2;CNP;DYNLL2;PRKCA;ARHGDIA;MAPK1;ADORA2A;IFT27;TRIOBP;PICK…
PHG-IFG	IFG	PG	GO:0033554	cellular response to stress	1849	250	182.962	1.3664	6.26345e-08	0.000189469	2.51381e-06	25;37;221;317;384;406;468;598;637;655;657;664;666;760;847;867;890;1112;1147;1398;1408;1540;1611;1616;1654;1719;1763;1843;1845;1906;1938;1958;1981;2034;2081;2135;2140;2178;2185;2189;2309;2534;2539;2874;3178;3303;3312;3320;3480;3551;3569;3920;4099;4176;4194;4303;4353;4487;4548;4646;4776;4920;5058;5166;5395;5428;5429;5594;5764;5890;5911;5934;6095;6197;6326;6387;6388;6400;6416;6423;6513;6546;6648;669…	ARNTL;CAT;TRAF6;CRY2;TNKS1BP1;RTN4RL2;SYVN1;RBM14-RBM4;KDM2A;ALDH3B1;CLPB;PAK1;CHORDC1;SESN3;CBL;HSPA8;PMS2;MIOS;IL6;DBNL;SEMA3A;FZD1;PDK4;MCM7;HILPDA;PTN;CREB3L2;DNAJB6;SMC6;SPDYA;MAP4K3;SLC8A1;EPAS1;SOCS5;RNF103;INSIG2;ZEB2;SCN2A;DUSP19;SMARCAL1;CAB39;BOK;CRK;MINK1;ACADVL;GPS2;TP53;MAP2K4;ZSWIM7;SREBF1;SDF2;PCGF2;DUSP3;NPEPPS;ZNF652;MPO;PPM1D;ERN1;BID;MAPK1;TFIP11;ASCC2;PICK1;TAB1;ATF4;ERRFI1;F…
PHG-IFG	IFG	PG	GO:0051186	cofactor metabolic process	543	91	53.7309	1.69362	3.20391e-07	0.000726888	5.07758e-06	210;230;801;847;952;1719;1727;2194;2232;2235;2346;2356;2534;2539;2584;2678;2687;2819;2937;2941;2954;3043;3157;3295;3320;3418;3479;3643;4025;4353;4548;4552;4597;4598;4860;5166;5211;5236;5646;6120;6472;6513;6697;6785;6948;7298;7415;7837;7915;8029;8050;8473;8694;8803;8876;9563;9962;10058;10243;10400;10840;10935;11277;23530;23743;25902;26873;51117;53354;54541;54704;55163;55316;55526;56898;57107;57546…	HBB;CAT;PDHX;FOLH1;PFKL;PDK4;GSTK1;PXDN;RBKS;SPR;RPE;ABCB6;PEMT;ALDOC;DCAKD;PNPO;RSAD1;LPO;MPO;FDXR;GALK1;FASN;GGT5;GGT1;TCN2;CYB5R3;H6PD;SLC2A1;PGM1;MTR;TYMS;FECH;SUCLA2;PDP2;MVD;ALDH5A1;GSTA4;ELOVL4;PDSS2;FYN;VNN1;MTHFD1L;OGT;G6PD;TREX1;ALDH1L1;PRSS3;VCP;ISCA1;ALAD;FPGS;COQ4;GPD1;SHMT2;IGF1;MVK;PNP;GPHN;GSTZ1;CALM1;HSP90AA1;CHAC1;PPCDC;IDH2;PANK2;SLC23A2;GSS;ADHFE1;PDP1;OPLAH;DGAT1;CD38;SCD5;BD…
PHG-IFG	IFG	PG	GO:0030182	neuron differentiation	1308	182	129.429	1.40617	7.84389e-07	0.00142367	7.79487e-06	25;27;104;135;375;393;396;429;468;655;885;952;999;1020;1028;1267;1398;1400;1719;1796;1855;1947;1981;2185;2260;2309;2534;2562;2817;2887;3320;3397;3569;3642;3897;3912;4076;4089;4099;4135;4548;4647;4669;4674;4752;4756;4776;4821;4826;4885;5058;5121;5127;5290;5291;5335;5365;5501;5578;5594;5623;5764;5803;5911;5914;5915;6049;6095;6121;6387;6423;6608;6616;6696;6886;6925;6938;7025;7077;7368;7412;7483;7532…	CDKN1C;DENND5A;CAPRIN1;RTN4RL2;LRTOMT;MAP6;TSKU;MYO7A;PAK1;ROBO4;PCP4;ADARB1;IL6;DBNL;GRB10;YWHAG;SEMA3E;SEMA3A;SEMA3D;FZD1;NPTX2;NYAP1;LAMB1;PTPRZ1;SMO;PTN;CREB3L2;CDK5;RAB10;DOK1;CXCR4;ZEB2;NIF3L1;NRP2;CTDSP1;EFHD1;NGEF;GPC1;CRK;MINK1;NTN1;GAS7;ARHGAP44;SSH2;RARA;CNP;NAGLU;C1QL1;PRKCA;SDK2;UNK;TIMP2;ARHGDIA;MAPK1;ADORA2A;IFT27;TRIOBP;PICK1;ATF4;PLXNB2;DVL1;DRAXIN;TAL1;RPE65;VCAM1;OLFM3;LRIG2;HI…
PHG-IFG	IFG	PG	GO:0032989	cellular component morphogenesis	1077	153	106.571	1.43566	1.95486e-06	0.00244939	1.33282e-05	25;71;104;135;390;393;396;598;655;832;885;1020;1267;1292;1398;1400;1796;1855;1906;1947;2185;2245;2317;2534;2817;2887;3074;3320;3397;3679;3695;3897;3912;4076;4089;4099;4135;4148;4289;4487;4604;4606;4647;4752;4756;4776;5058;5290;5291;5335;5365;5578;5594;5623;5764;5803;5911;6049;6239;6387;6608;6696;6742;6789;6886;7097;7168;7368;7852;7869;8428;8522;8736;8828;8985;9037;9253;9270;9362;9373;9423;9499;96…	CAPRIN1;ARAP1;MAP6;TSKU;MYO7A;PAK1;SIDT2;PHLDB1;ROBO4;ADARB1;COL6A2;DBNL;GRB10;SEMA3E;SEMA3A;SEMA3D;NYAP1;PLOD3;LAMB1;PTPRZ1;SMO;MKLN1;PTN;SSBP1;CDK5;ITGB1BP1;MATN3;RAB10;CDC42EP3;RHOQ;ANTXR1;DOK1;MERTK;CLASP1;CXCR4;ZEB2;RND3;NRP2;NGEF;GPC1;CRK;MINK1;NTN1;GAS7;ARHGAP44;POLDIP2;SSH2;CNP;PRKCA;UNK;ACTG1;ARHGDIA;MAPK1;ADORA2A;TRIOBP;PARVB;PLXNB2;DVL1;DRAXIN;CAPZB;WASF2;ZMPSTE24;TAL1;PALMD;VANGL2;ENA…
PHG-IFG	IFG	PG	GO:0022008	neurogenesis	1545	207	152.881	1.354	1.96925e-06	0.00244939	1.33282e-05	25;27;104;135;375;393;396;406;429;468;590;655;657;664;666;885;952;999;1020;1028;1267;1398;1400;1719;1796;1855;1938;1947;1981;2185;2260;2309;2534;2562;2817;2887;3074;3320;3397;3418;3569;3642;3766;3897;3912;4076;4089;4099;4135;4548;4647;4669;4674;4752;4756;4776;4821;4826;4885;4920;5058;5121;5127;5290;5291;5335;5365;5501;5578;5594;5623;5764;5803;5911;5914;5915;6049;6095;6121;6387;6423;6608;6616;6696…	CDKN1C;DCHS1;DENND5A;ARNTL;CAPRIN1;RTN4RL2;LRTOMT;MAP6;TSKU;MYO7A;PAK1;ROBO4;PCP4;ADARB1;IL6;DBNL;GRB10;FZD9;YWHAG;SEMA3E;SEMA3A;SEMA3D;FZD1;NPTX2;NYAP1;LAMB1;PTPRZ1;SMO;PTN;CREB3L2;CDK5;RAB10;DOK1;CXCR4;ZEB2;NIF3L1;NRP2;CTDSP1;EFHD1;NGEF;GPC1;BOK;CRK;MINK1;NTN1;GAS7;ARHGAP44;SSH2;RARA;CNP;NAGLU;C1QL1;PRKCA;SDK2;UNK;TIMP2;ARHGDIA;MAPK1;ADORA2A;IFT27;TRIOBP;PICK1;ATF4;PLXNB2;DVL1;MXRA8;DRAXIN;TAL1…
PHG-IFG	IFG	PG	GO:0031175	neuron projection development	936	136	92.6191	1.46838	2.27183e-06	0.00244939	1.48957e-05	25;27;104;135;375;393;396;655;885;952;999;1020;1267;1398;1400;1719;1796;1855;1947;2185;2260;2534;2817;2887;3320;3397;3569;3897;3912;4076;4089;4099;4135;4548;4647;4752;4756;4776;4885;5058;5127;5290;5291;5335;5365;5578;5594;5623;5764;5803;5911;6049;6387;6423;6608;6616;6696;7025;7368;7852;7869;8175;8321;8428;8450;8522;8828;9037;9253;9362;9373;9423;9499;9529;9693;9723;9820;9839;9856;9860;9912;10371;1…	DENND5A;CAPRIN1;RTN4RL2;MAP6;TSKU;MYO7A;PAK1;ROBO4;ADARB1;IL6;DBNL;GRB10;SEMA3E;SEMA3A;SEMA3D;FZD1;NPTX2;NYAP1;LAMB1;PTPRZ1;SMO;PTN;CREB3L2;CDK5;RAB10;DOK1;CXCR4;ZEB2;NRP2;EFHD1;NGEF;GPC1;CRK;MINK1;NTN1;GAS7;ARHGAP44;SSH2;CNP;PRKCA;ARHGDIA;MAPK1;ADORA2A;IFT27;TRIOBP;PLXNB2;DVL1;DRAXIN;LRIG2;VANGL2;USP21;ABL2;ENAH;ARF1;TRIM67;MTR;RNF165;SMAD4;RNF6;NEK3;RAP2A;STK24;TBC1D24;CDH1;FBXO31;KIAA0319;CUL7…
PHG-IFG	IFG	PG	GO:0048666	neuron development	1064	151	105.285	1.4342	2.42915e-06	0.00244939	1.52964e-05	25;27;104;135;375;393;396;429;655;885;952;999;1020;1028;1267;1398;1400;1719;1796;1855;1947;2185;2260;2534;2562;2817;2887;3320;3397;3569;3642;3897;3912;4076;4089;4099;4135;4548;4647;4669;4752;4756;4776;4885;5058;5127;5290;5291;5335;5365;5578;5594;5623;5764;5803;5911;6049;6121;6387;6423;6608;6616;6696;7025;7368;7534;7852;7869;8175;8321;8428;8450;8522;8828;9037;9253;9362;9373;9423;9463;9499;9529;969…	CDKN1C;DENND5A;CAPRIN1;RTN4RL2;LRTOMT;MAP6;TSKU;MYO7A;PAK1;ROBO4;ADARB1;IL6;DBNL;GRB10;SEMA3E;SEMA3A;SEMA3D;FZD1;NPTX2;NYAP1;LAMB1;PTPRZ1;SMO;PTN;CREB3L2;CDK5;RAB10;DOK1;CXCR4;ZEB2;NRP2;EFHD1;NGEF;GPC1;CRK;MINK1;NTN1;GAS7;ARHGAP44;SSH2;CNP;NAGLU;C1QL1;PRKCA;UNK;ARHGDIA;MAPK1;ADORA2A;IFT27;TRIOBP;PICK1;PLXNB2;DVL1;DRAXIN;RPE65;OLFM3;LRIG2;VANGL2;USP21;ABL2;ENAH;ARF1;TRIM67;MTR;RNF165;SMAD4;RNF6;NE…
PHG-IFG	IFG	PG	GO:0031345	negative regulation of cell projection organization	174	37	17.2176	2.14896	5.69717e-06	0.00517018	2.4156e-05	393;396;832;952;1020;1400;2534;3397;4099;4776;5217;5365;6049;6696;7025;7869;9037;9423;9529;9693;9723;9738;9856;9860;10371;10519;22891;23258;25791;51466;55558;56920;79598;84894;223117;349667;374946	DENND5A;RTN4RL2;SEMA3E;SEMA3A;SEMA3D;CDK5;NGEF;NTN1;ARHGDIA;DRAXIN;CAPZB;LRIG2;RNF6;CCP110;KIAA0319;FYN;PLXNB3;ARHGAP4;PLXNA3;SEMA3B;SEMA3G;CEP97;PFN2;NFATC4;EVL;BAG5;LINGO1;CIB1;ID1;CRMP1;CD38;SPP1;RAPGEF2;ZNF365;MAG;SEMA5A;NR2F1
PHG-IFG	IFG	PG	GO:1901565	organonitrogen compound catabolic process	1232	168	121.909	1.37808	7.3006e-06	0.00563828	2.88681e-05	36;210;275;384;406;501;634;664;824;867;999;1075;1201;1463;1471;1519;1540;1757;1855;1889;2184;2185;2534;2678;2687;2719;2817;2954;3074;3094;3176;3303;3312;3320;3339;3712;3920;4194;4552;4669;4860;4942;5144;5683;5686;5687;5690;5713;6047;6049;6388;6400;6472;6478;6872;7077;7184;7186;7326;7332;7374;7415;7514;7844;7915;8029;8312;8372;8405;8450;8473;9025;9306;9373;9520;9529;9532;9655;9672;9709;9820;9860;1…	ARNTL;SYVN1;CARNS1;LRTOMT;CTSC;CBL;HSPA8;PSMA2;SOCS5;FBXO11;XPO1;RNF103;RMND5A;LYG2;HNMT;SPOPL;UBR3;GPC1;ATG4B;WDR81;UBE2G1;NT5M;SDF2;NAGLU;NPEPPS;SPOP;TOM1L1;NT5C;TIMP2;UBE2L3;GGT5;GGT1;GCAT;APOBEC3C;DVL1;FBXO2;ECE1;HSPG2;SDC3;PSMB2;ZMPSTE24;RNF11;DDAH1;PSMA5;LRIG2;UBQLN4;USP21;MDM4;YOD1;CAPN2;TRIM67;EGLN1;ENOSF1;RNF165;SOCS6;RNF6;NUDT15;TRIM13;AXIN1;KCTD5;NTAN1;USP31;CLN3;BCKDK;CYLD;HERPUD1;PLA…
PHG-IFG	IFG	PG	GO:0044281	small molecule metabolic process	1916	245	189.592	1.29225	7.45558e-06	0.00563828	2.927e-05	30;35;36;37;135;205;221;230;241;247;275;353;384;468;501;622;634;637;790;801;847;952;954;1040;1158;1201;1267;1329;1337;1375;1463;1583;1633;1719;1727;1757;1906;1958;2053;2135;2171;2184;2185;2194;2232;2260;2264;2346;2356;2529;2539;2584;2678;2687;2745;2819;2937;2954;3074;3094;3157;3176;3295;3303;3312;3418;3420;3479;3633;3635;3636;3643;3667;3712;4025;4047;4353;4548;4552;4597;4598;4695;4725;4860;4864;4…	TMEM86A;CAT;PDHX;FOLH1;PLCB3;TM7SF2;CARNS1;ALDH3B1;INPPL1;NAALAD2;HSPA8;PFKL;LSS;CARD11;PDK4;SLC25A13;PLOD3;CAD;RBKS;GALM;RHOQ;SPR;COX5B;RANBP2;INSIG2;HNMT;MARS2;RPE;FARSB;IRS1;B3GNT7;INPP5D;ACADVL;ALOX15B;NT5M;PEMT;SREBF1;ALDOC;CNP;STAT5B;G6PC3;DCAKD;PLCD3;PNPO;LPO;MPO;FDXR;NT5C;GALK1;C1QTNF1;FASN;BID;MAPK1;GGT5;ADORA2A;GGT1;UQCR10;TCN2;GCAT;GTPBP1;APOBEC3C;PDGFB;ATF4;CYB5R3;CPT1B;H6PD;LDLRAP1;D…
PHG-IFG	IFG	PG	GO:0032990	cell part morphogenesis	653	99	64.6156	1.53214	9.81084e-06	0.00684352	3.4284e-05	25;104;135;393;396;598;655;885;1020;1267;1400;1796;1855;1947;2534;2817;2887;3320;3397;3897;4076;4089;4099;4135;4752;4756;4776;5058;5290;5291;5335;5365;5578;5594;5623;5803;5911;6049;6239;6387;6608;6696;6742;7368;7852;7869;8428;8522;8828;9037;9253;9362;9373;9423;9499;9693;9723;9820;9839;9912;10163;10371;10890;22891;22903;23043;23053;23129;23237;23394;23654;23767;23768;25791;25987;26073;28988;50488;…	CAPRIN1;MAP6;TSKU;PAK1;ROBO4;ADARB1;DBNL;GRB10;SEMA3E;SEMA3A;SEMA3D;NYAP1;PTPRZ1;SMO;SSBP1;CDK5;RAB10;DOK1;CXCR4;ZEB2;NRP2;NGEF;GPC1;MINK1;NTN1;GAS7;ARHGAP44;POLDIP2;SSH2;CNP;PRKCA;ARHGDIA;MAPK1;ADORA2A;PLXNB2;DVL1;DRAXIN;WASF2;VANGL2;ENAH;RNF165;SMAD4;RNF6;NEK3;RAP2A;STK24;FBXO31;RREB1;CUL7;FYN;EFNB1;BHLHB9;PLXNB3;L1CAM;ARHGAP4;PLXNA3;CCK;SEMA3B;SEMA3G;PLXND1;PIK3CB;DHX36;TNIK;PIK3CA;FBXO45;PLAA…
PHG-IFG	IFG	PG	GO:0050808	synapse organization	384	65	37.9976	1.71064	1.10631e-05	0.00684352	3.78161e-05	25;60;375;783;785;999;1020;1855;1981;2534;2743;3312;3480;3643;3897;4076;4776;5098;5217;5764;6623;7097;7415;7534;8321;8326;8828;9423;9463;9499;9723;9912;10163;10243;10882;22891;22899;22943;23129;23237;23394;23613;23767;23768;25791;26045;28988;51104;51804;54549;54583;54674;55638;56097;57717;80823;84628;115703;116442;170506;200933;203068;388336;389941;654429	CAPRIN1;HSPA8;ACTB;DBNL;FZD9;SEMA3E;FZD1;LRRN3;PTN;CDK5;CACNB4;NRP2;NGEF;ARHGEF15;NTN1;SHISA6;ARHGAP44;C1QL1;SDK2;PICK1;DVL1;WASF2;ARF1;EGLN1;CDH1;TUBB;FYN;BHLHB9;L1CAM;RAB39B;PLXND1;PFN2;DHX36;EIF4G1;FBXO45;VCP;ABHD17B;ABL1;NTNG2;LRTM2;NFATC4;SIX4;GPHN;FLRT2;IGF1R;FLRT3;ZMYND8;ADNP;YWHAZ;SYBU;ARC;TLR2;GLRB;C1QL3;CACNB2;DKK1;ZNF365;SNCG;INSR;ARHGAP33;MYOT;LRRTM2;PCDHB16;PCDHGC3;PCDHGC5
PHG-IFG	IFG	PG	GO:0006732	coenzyme metabolic process	354	61	35.029	1.74141	1.16607e-05	0.00684352	3.90328e-05	230;952;1719;1727;2194;2232;2346;2356;2539;2584;2819;2954;3157;3295;3418;3479;3643;4552;4597;4598;4860;5166;5211;5236;6120;6472;6513;6697;6785;7298;7415;8050;8473;8694;8803;8876;9563;9962;10243;10400;10840;11277;23530;23743;25902;51117;53354;54541;54704;55163;55526;57107;57546;57834;60490;64080;64087;79877;79966;80025;554235	PDHX;FOLH1;PFKL;PDK4;RBKS;SPR;RPE;PEMT;ALDOC;DCAKD;PNPO;FDXR;GALK1;FASN;CYB5R3;H6PD;SLC2A1;PGM1;TYMS;SUCLA2;PDP2;MVD;ELOVL4;PDSS2;VNN1;MTHFD1L;OGT;G6PD;TREX1;ALDH1L1;VCP;FPGS;COQ4;GPD1;SHMT2;IGF1;MVK;PNP;GPHN;GSTZ1;PPCDC;IDH2;PANK2;SLC23A2;PDP1;DGAT1;CD38;SCD5;DHTKD1;DDIT4;PANK1;INSR;CYP4F11;ASPDH;MTRR;HMGCS1;NNT;MCCC2;BHMT2;DHFR;HSD17B4
PHG-IFG	IFG	PG	GO:0019637	organophosphate metabolic process	1121	154	110.925	1.38832	1.20657e-05	0.00684352	3.9812e-05	135;205;230;353;375;637;790;801;824;887;952;954;1040;1158;1201;1267;1329;1337;1633;2171;2185;2194;2260;2261;2264;2534;2539;2584;2819;2954;3074;3094;3157;3295;3303;3312;3418;3479;3633;3635;3636;3643;3667;4597;4598;4695;4725;4860;5130;5144;5155;5166;5211;5236;5238;5290;5291;5331;5333;5335;5594;5867;6095;6120;6472;6610;6785;6901;7298;7371;7374;7381;7415;7915;8050;8395;8473;8605;8694;8733;8803;9306;9…	CCKBR;PDHX;PLCB3;INPPL1;STARD10;HSPA8;PIGP;PFKL;CARD11;PLEKHA8;PDK4;SLC25A13;SH3YL1;CAD;RBKS;RHOQ;SOCS5;COX5B;RPE;IRS1;INPP5D;WDR81;PIGL;NT5M;PEMT;ALDOC;PGAP3;CNP;G6PC3;DCAKD;PLCD3;PNPO;PHOSPHO1;NT5C;GALK1;FASN;BID;MAPK1;ADORA2A;UQCR10;GTPBP1;PDGFB;H6PD;DHDDS;INPP5B;NDUFS5;PGM1;AK4;SLC44A5;VAV3;UCK2;CAPN2;ARF1;RAB4A;TYMS;ABHD3;SOCS6;SUCLA2;NUDT15;GDE1;CLN3;LPCAT2;PDP2;PLA2G15;VAC14;MVD;APRT;ALDH5…
PHG-IFG	IFG	PG	GO:0048699	generation of neurons	1448	190	143.282	1.32605	1.99852e-05	0.00998705	5.2523e-05	25;27;104;135;375;393;396;406;429;468;590;655;657;885;952;999;1020;1028;1267;1398;1400;1719;1796;1855;1947;1981;2185;2260;2309;2534;2562;2817;2887;3320;3397;3418;3569;3642;3897;3912;4076;4089;4099;4135;4548;4647;4669;4674;4752;4756;4776;4821;4826;4885;5058;5121;5127;5290;5291;5335;5365;5501;5578;5594;5623;5764;5803;5911;5914;5915;6049;6095;6121;6387;6423;6608;6616;6696;6886;6925;6938;7025;7077;70…	CDKN1C;DENND5A;ARNTL;CAPRIN1;RTN4RL2;LRTOMT;MAP6;TSKU;MYO7A;PAK1;ROBO4;PCP4;ADARB1;IL6;DBNL;GRB10;FZD9;YWHAG;SEMA3E;SEMA3A;SEMA3D;FZD1;NPTX2;NYAP1;LAMB1;PTPRZ1;SMO;PTN;CREB3L2;CDK5;RAB10;DOK1;CXCR4;ZEB2;NIF3L1;NRP2;CTDSP1;EFHD1;NGEF;GPC1;CRK;MINK1;NTN1;GAS7;ARHGAP44;SSH2;RARA;CNP;NAGLU;C1QL1;PRKCA;SDK2;UNK;TIMP2;ARHGDIA;MAPK1;ADORA2A;IFT27;TRIOBP;PICK1;ATF4;PLXNB2;DVL1;DRAXIN;TAL1;RPE65;VCAM1;OLF…
PHG-IFG	IFG	PG	GO:0048667	cell morphogenesis involved in neuron differentiation	558	86	55.2152	1.55754	2.02032e-05	0.00998705	5.28775e-05	25;104;393;396;655;885;1020;1267;1400;1796;1855;1947;2534;2817;2887;3320;3397;3897;4076;4089;4099;4135;4647;4756;4776;5058;5290;5291;5335;5365;5578;5594;5623;5803;5911;6049;6387;6608;6696;7852;7869;8828;9037;9253;9423;9499;9693;9723;9820;9839;9912;10371;10890;11078;22891;22903;23043;23053;23129;23237;23394;23654;23767;23768;25791;25987;50488;51466;54538;55558;55740;56920;57216;79791;80823;84628;8…	CAPRIN1;MAP6;TSKU;MYO7A;PAK1;ROBO4;ADARB1;GRB10;SEMA3E;SEMA3A;SEMA3D;PTPRZ1;SMO;CDK5;RAB10;DOK1;CXCR4;ZEB2;NRP2;NGEF;GPC1;MINK1;NTN1;ARHGAP44;SSH2;CNP;PRKCA;UNK;ARHGDIA;MAPK1;TRIOBP;PLXNB2;DVL1;DRAXIN;VANGL2;ENAH;RNF165;SMAD4;RNF6;RAP2A;FBXO31;CUL7;FYN;EFNB1;BHLHB9;PLXNB3;L1CAM;ARHGAP4;PLXNA3;CCK;SEMA3B;SEMA3G;PLXND1;PIK3CB;DHX36;TNIK;PIK3CA;FBXO45;ABL1;NTNG2;C12orf57;NFATC4;FLRT2;EVL;HSP90AA1;NE…
PHG-IFG	IFG	PG	GO:0000902	cell morphogenesis	977	136	96.6761	1.40676	2.0955e-05	0.00998705	5.39569e-05	25;104;135;390;393;396;655;832;885;1020;1267;1292;1398;1400;1796;1855;1947;2185;2245;2317;2534;2817;2887;3074;3320;3397;3679;3695;3897;3912;4076;4089;4099;4135;4148;4289;4487;4647;4752;4756;4776;5058;5290;5291;5335;5365;5578;5594;5623;5764;5803;5911;6049;6239;6387;6608;6696;6789;6886;7168;7368;7852;7869;8428;8522;8828;8985;9037;9253;9270;9362;9373;9423;9499;9693;9723;9820;9839;9912;10163;10269;10…	CAPRIN1;ARAP1;MAP6;TSKU;MYO7A;PAK1;SIDT2;ROBO4;ADARB1;COL6A2;DBNL;GRB10;SEMA3E;SEMA3A;SEMA3D;NYAP1;PLOD3;LAMB1;PTPRZ1;SMO;MKLN1;PTN;CDK5;ITGB1BP1;MATN3;RAB10;CDC42EP3;RHOQ;ANTXR1;DOK1;MERTK;CXCR4;ZEB2;RND3;NRP2;NGEF;GPC1;CRK;MINK1;NTN1;GAS7;ARHGAP44;SSH2;CNP;PRKCA;UNK;ARHGDIA;MAPK1;ADORA2A;TRIOBP;PARVB;PLXNB2;DVL1;DRAXIN;CAPZB;WASF2;ZMPSTE24;TAL1;PALMD;VANGL2;ENAH;RHOU;RNF165;SMAD4;RNF6;NEK3;RAP2…
PHG-IFG	IFG	PG	GO:0120039	plasma membrane bounded cell projection morphogenesis	634	95	62.7356	1.51429	2.37704e-05	0.00998705	5.86621e-05	25;104;135;393;396;655;885;1020;1267;1400;1796;1855;1947;2534;2817;2887;3320;3397;3897;4076;4089;4099;4135;4752;4756;4776;5058;5290;5291;5335;5365;5578;5594;5623;5803;5911;6049;6239;6387;6608;6696;7368;7852;7869;8428;8522;8828;9037;9253;9362;9373;9423;9499;9693;9723;9820;9839;9912;10163;10371;10890;22891;22903;23043;23053;23129;23237;23394;23654;23767;23768;25791;25987;28988;50488;51466;54538;555…	CAPRIN1;MAP6;TSKU;PAK1;ROBO4;ADARB1;DBNL;GRB10;SEMA3E;SEMA3A;SEMA3D;NYAP1;PTPRZ1;SMO;CDK5;RAB10;DOK1;CXCR4;ZEB2;NRP2;NGEF;GPC1;MINK1;NTN1;GAS7;ARHGAP44;SSH2;CNP;PRKCA;ARHGDIA;MAPK1;ADORA2A;PLXNB2;DVL1;DRAXIN;WASF2;VANGL2;ENAH;RNF165;SMAD4;RNF6;NEK3;RAP2A;STK24;FBXO31;RREB1;CUL7;FYN;EFNB1;BHLHB9;PLXNB3;L1CAM;ARHGAP4;PLXNA3;CCK;SEMA3B;SEMA3G;PLXND1;PIK3CB;DHX36;TNIK;PIK3CA;FBXO45;PLAA;ABL1;NTNG2;C1…
PHG-IFG	IFG	PG	GO:0120035	regulation of plasma membrane bounded cell projection organization	659	98	65.2094	1.50285	2.41502e-05	0.00998705	5.86621e-05	25;27;375;393;396;655;832;952;1020;1398;1400;1540;1855;2185;2260;2534;3397;3897;4076;4099;4135;4776;5058;5217;5357;5365;5764;5911;6049;6239;6387;6423;6616;6696;7025;7869;8175;8321;8428;9037;9362;9373;9423;9529;9693;9723;9738;9820;9839;9856;9860;9912;10163;10371;10519;10602;22849;22891;23043;23053;23129;23237;23258;23394;23433;23613;23654;25771;25791;26051;26751;51104;51466;51626;53841;54443;55357…	CDHR5;DENND5A;CAPRIN1;RTN4RL2;TBC1D10C;ARAP1;MAP6;PAK1;ANLN;SEMA3E;SEMA3A;SEMA3D;FZD1;PTN;CREB3L2;CDK5;SH3YL1;CDC42EP3;DYNC2LI1;RHOQ;ZEB2;NGEF;CRK;CNTROB;NTN1;ARHGAP44;SSH2;ARHGDIA;TBC1D22A;PLXNB2;DVL1;DRAXIN;CAPZB;WASF2;LRIG2;ABL2;ARF1;TRIM67;RNF6;RAP2A;STK24;TBC1D24;CCP110;CYLD;FBXO31;RREB1;KIAA0319;CUL7;FYN;BHLHB9;PLXNB3;L1CAM;ARHGAP4;PLXNA3;SEMA3B;SEMA3G;CEP97;PLXND1;PLS1;PFN2;DHX36;TNIK;PLAA…
PHG-IFG	IFG	PG	GO:0031344	regulation of cell projection organization	668	99	66.0999	1.49773	2.52503e-05	0.00998705	5.98444e-05	25;27;375;393;396;655;832;952;1020;1398;1400;1540;1855;2185;2260;2534;3397;3897;4076;4099;4135;4776;5058;5217;5357;5365;5764;5911;6049;6239;6387;6423;6616;6696;7025;7869;8175;8321;8428;9037;9362;9373;9423;9529;9693;9723;9738;9820;9839;9856;9860;9912;10163;10371;10519;10602;22849;22891;23043;23053;23129;23237;23258;23394;23433;23613;23654;25771;25791;26051;26751;51104;51466;51626;51762;53841;54443…	CDHR5;DENND5A;CAPRIN1;RTN4RL2;TBC1D10C;ARAP1;MAP6;PAK1;ANLN;SEMA3E;SEMA3A;SEMA3D;FZD1;PTN;CREB3L2;CDK5;SH3YL1;CDC42EP3;DYNC2LI1;RHOQ;ZEB2;NGEF;CRK;CNTROB;NTN1;ARHGAP44;SSH2;ARHGDIA;TBC1D22A;PLXNB2;DVL1;DRAXIN;CAPZB;WASF2;LRIG2;ABL2;ARF1;TRIM67;RNF6;RAP2A;STK24;TBC1D24;CCP110;CYLD;FBXO31;RREB1;KIAA0319;CUL7;FYN;BHLHB9;PLXNB3;L1CAM;ARHGAP4;PLXNA3;SEMA3B;SEMA3G;CEP97;PLXND1;PLS1;PFN2;DHX36;TNIK;PLAA…
PHG-IFG	IFG	PG	GO:0048858	cell projection morphogenesis	635	95	62.8345	1.51191	2.53115e-05	0.00998705	5.98444e-05	25;104;135;393;396;655;885;1020;1267;1400;1796;1855;1947;2534;2817;2887;3320;3397;3897;4076;4089;4099;4135;4752;4756;4776;5058;5290;5291;5335;5365;5578;5594;5623;5803;5911;6049;6239;6387;6608;6696;7368;7852;7869;8428;8522;8828;9037;9253;9362;9373;9423;9499;9693;9723;9820;9839;9912;10163;10371;10890;22891;22903;23043;23053;23129;23237;23394;23654;23767;23768;25791;25987;28988;50488;51466;54538;555…	CAPRIN1;MAP6;TSKU;PAK1;ROBO4;ADARB1;DBNL;GRB10;SEMA3E;SEMA3A;SEMA3D;NYAP1;PTPRZ1;SMO;CDK5;RAB10;DOK1;CXCR4;ZEB2;NRP2;NGEF;GPC1;MINK1;NTN1;GAS7;ARHGAP44;SSH2;CNP;PRKCA;ARHGDIA;MAPK1;ADORA2A;PLXNB2;DVL1;DRAXIN;WASF2;VANGL2;ENAH;RNF165;SMAD4;RNF6;NEK3;RAP2A;STK24;FBXO31;RREB1;CUL7;FYN;EFNB1;BHLHB9;PLXNB3;L1CAM;ARHGAP4;PLXNA3;CCK;SEMA3B;SEMA3G;PLXND1;PIK3CB;DHX36;TNIK;PIK3CA;FBXO45;PLAA;ABL1;NTNG2;C1…
PHG-IFG	IFG	PG	GO:0048812	neuron projection morphogenesis	620	93	61.3502	1.51589	2.77512e-05	0.0104934	6.17123e-05	25;104;135;393;396;655;885;1020;1267;1400;1796;1855;1947;2534;2817;2887;3320;3397;3897;4076;4089;4099;4135;4752;4756;4776;5058;5290;5291;5335;5365;5578;5594;5623;5803;5911;6049;6387;6608;6696;7368;7852;7869;8428;8522;8828;9037;9253;9362;9373;9423;9499;9693;9723;9820;9839;9912;10371;10890;22891;22903;23043;23053;23129;23237;23394;23654;23767;23768;25791;25987;28988;50488;51466;54538;55558;55740;56…	CAPRIN1;MAP6;TSKU;PAK1;ROBO4;ADARB1;DBNL;GRB10;SEMA3E;SEMA3A;SEMA3D;NYAP1;PTPRZ1;SMO;CDK5;RAB10;DOK1;CXCR4;ZEB2;NRP2;NGEF;GPC1;MINK1;NTN1;GAS7;ARHGAP44;SSH2;CNP;PRKCA;ARHGDIA;MAPK1;ADORA2A;PLXNB2;DVL1;DRAXIN;VANGL2;ENAH;RNF165;SMAD4;RNF6;NEK3;RAP2A;STK24;FBXO31;CUL7;FYN;EFNB1;BHLHB9;PLXNB3;L1CAM;ARHGAP4;PLXNA3;CCK;SEMA3B;SEMA3G;PLXND1;PIK3CB;DHX36;TNIK;PIK3CA;FBXO45;PLAA;ABL1;NTNG2;C12orf57;CPNE6…
PHG-IFG	IFG	PG	GO:0000904	cell morphogenesis involved in differentiation	712	104	70.4538	1.47614	2.91858e-05	0.0105944	6.35555e-05	25;104;393;396;655;885;1020;1267;1292;1398;1400;1796;1855;1947;2317;2534;2817;2887;3320;3397;3695;3897;3912;4076;4089;4099;4135;4148;4647;4756;4776;5058;5290;5291;5335;5365;5578;5594;5623;5803;5911;6049;6239;6387;6608;6696;6886;7852;7869;8828;8985;9037;9253;9270;9423;9499;9693;9723;9820;9839;9912;10319;10371;10461;10519;10890;11078;11149;22891;22903;22943;23043;23053;23129;23237;23394;23654;23767…	CAPRIN1;MAP6;TSKU;MYO7A;PAK1;ROBO4;ADARB1;COL6A2;GRB10;SEMA3E;SEMA3A;SEMA3D;PLOD3;LAMB1;PTPRZ1;SMO;CDK5;ITGB1BP1;MATN3;RAB10;ANTXR1;DOK1;MERTK;CXCR4;ZEB2;NRP2;NGEF;GPC1;CRK;MINK1;NTN1;ARHGAP44;SSH2;CNP;PRKCA;UNK;ARHGDIA;MAPK1;TRIOBP;PARVB;PLXNB2;DVL1;DRAXIN;TAL1;VANGL2;ENAH;RNF165;SMAD4;RNF6;RAP2A;FBXO31;RREB1;CUL7;BVES;FYN;EFNB1;BHLHB9;PLXNB3;L1CAM;ARHGAP4;PLXNA3;CCK;SEMA3B;SEMA3G;FLNB;PLXND1;PI…
PHG-IFG	IFG	PG	GO:0006575	cellular modified amino acid metabolic process	189	37	18.7019	1.97841	3.95282e-05	0.0137969	7.60627e-05	501;1158;1375;1719;1734;1757;2346;2356;2539;2678;2687;2937;2941;2954;4552;5033;6472;7298;7915;8876;8985;10400;10404;10840;23743;25902;26873;54583;57571;78991;79094;80025;112398;256987;373156;376497;100137049	FOLH1;CARNS1;PLOD3;GSTK1;PEMT;GGT5;GGT1;CPT1B;EGLN1;TYMS;ALDH5A1;GSTA4;VNN1;MTHFD1L;G6PD;ALDH1L1;FPGS;SARDH;SHMT2;GSTZ1;DIO2;CHAC1;PLA2G4B;PANK2;GSS;CPQ;OPLAH;P4HA1;SLC27A1;EGLN2;CKM;MTRR;BHMT2;SERINC5;DHFR;ALDH7A1;PCYOX1L
PHG-IFG	IFG	PG	GO:0010975	regulation of neuron projection development	475	74	47.0022	1.57439	5.27511e-05	0.0175323	9.07285e-05	25;27;375;393;396;655;952;1020;1398;1400;1855;2185;2260;2534;3397;3897;4076;4099;4135;4776;5058;5365;5764;5911;6049;6387;6423;6616;6696;7025;7869;8175;8321;8428;9037;9362;9373;9423;9529;9693;9723;9820;9839;9856;9860;9912;10371;10519;22849;22891;23043;23053;23129;23237;23258;23394;23613;23654;25791;55558;56920;57580;64764;79791;80823;84894;85464;115703;170506;221074;223117;349667;374946;440730	DENND5A;CAPRIN1;RTN4RL2;MAP6;PAK1;SEMA3E;SEMA3A;SEMA3D;FZD1;PTN;CREB3L2;CDK5;ZEB2;NGEF;CRK;NTN1;ARHGAP44;SSH2;ARHGDIA;PLXNB2;DVL1;DRAXIN;LRIG2;ABL2;ARF1;TRIM67;RNF6;RAP2A;STK24;FBXO31;KIAA0319;CUL7;FYN;BHLHB9;PLXNB3;L1CAM;ARHGAP4;PLXNA3;SEMA3B;SEMA3G;PLXND1;DHX36;TNIK;PLAA;ABL1;CPNE6;NFATC4;BAG5;LINGO1;CIB1;SNAP25;ID1;ZMYND8;PREX1;ADNP;BMP7;PTK2B;FGFR1;ARC;CRMP1;CD38;SPP1;SFRP2;RAPGEF2;SLC39A12;C…
PHG-IFG	IFG	PG	GO:0000278	mitotic cell cycle	910	126	90.0463	1.39928	5.40942e-05	0.0175323	9.19435e-05	25;375;429;598;637;655;801;858;890;896;900;990;1012;1028;1104;1112;1540;1654;1719;1763;1843;1845;1906;1981;2010;2260;2935;3303;3320;3479;3550;3643;4171;4176;4194;4288;4303;4752;5155;5578;5890;5934;6777;6886;7029;7077;7157;7280;7298;7415;7483;7532;7840;8021;8450;8493;8658;9094;9337;9656;9735;9738;9820;9918;10040;10106;10269;10474;10519;10657;10899;11170;22919;22995;23047;23244;23291;23310;23332;25…	CDKN1C;TNKS1BP1;NCAPD3;ANLN;YWHAG;MCM7;CAV2;SPDYA;ANKRD53;ALMS1;MITD1;CLASP1;CTDSP1;PHF23;TP53;CNTROB;TTC19;POLDIP2;UNC119;CDC6;STAT5B;TUBG2;DUSP3;TOM1L1;PPM1D;PRKCA;TIMP2;BID;PDGFB;PHF13;RCC1;KHDRBS1;ZMPSTE24;TAL1;INTS3;JTB;MSTO1;NEK7;MDM4;WNT9A;ARF1;RHOU;TYMS;CEP76;PDS5B;RGCC;NUDT15;NEK3;GSPT1;CCP110;CYLD;RBL2;CDH13;FBXO31;TUBB2A;EDN1;MDC1;TUBB;HSPA1A;CCND3;CUL7;HECA;DDX3X;FOXO4;CUL4B;EMD;TADA3…
PHG-IFG	IFG	PG	GO:0045664	regulation of neuron differentiation	627	92	62.0429	1.48285	7.06903e-05	0.0221212	0.000109124	25;27;375;393;396;429;655;952;1020;1398;1400;1855;1981;2185;2260;2309;2534;3397;3897;4076;4099;4135;4674;4776;4821;5058;5121;5365;5764;5911;5914;5915;6049;6387;6423;6616;6696;6925;6938;7025;7077;7532;7869;8175;8321;8428;9037;9362;9373;9423;9529;9693;9723;9745;9820;9839;9856;9860;9912;10362;10371;10519;22849;22891;22943;23043;23053;23129;23237;23258;23394;23613;23654;25791;27257;55558;56920;57580;…	DENND5A;CAPRIN1;RTN4RL2;MAP6;PAK1;PCP4;YWHAG;SEMA3E;SEMA3A;SEMA3D;FZD1;PTN;CREB3L2;CDK5;ZEB2;CTDSP1;NGEF;CRK;NTN1;ARHGAP44;SSH2;RARA;TIMP2;ARHGDIA;PLXNB2;DVL1;DRAXIN;LRIG2;ABL2;ARF1;TRIM67;TCF4;RNF6;RAP2A;STK24;FBXO31;KIAA0319;CUL7;FOXO3;FYN;NAP1L2;BHLHB9;PLXNB3;L1CAM;ARHGAP4;PLXNA3;RARB;SEMA3B;SEMA3G;PLXND1;DHX36;TNIK;EIF4G1;PLAA;ABL1;ASCL1;CPNE6;NFATC4;BAG5;EIF2AK4;TCF12;LINGO1;CIB1;SNAP25;NKX2…
PHG-IFG	IFG	PG	GO:0010977	negative regulation of neuron projection development	148	30	14.6449	2.0485	0.000106866	0.0316032	0.000143118	393;396;952;1020;1400;3397;4099;4776;6049;6696;7025;7869;9037;9423;9529;9693;9723;9856;9860;10371;10519;22891;23258;25791;55558;56920;84894;223117;349667;374946	DENND5A;RTN4RL2;SEMA3E;SEMA3A;SEMA3D;CDK5;NGEF;NTN1;ARHGDIA;DRAXIN;LRIG2;RNF6;KIAA0319;ARHGAP4;PLXNA3;SEMA3B;SEMA3G;NFATC4;BAG5;LINGO1;CIB1;ID1;CRMP1;CD38;SPP1;RAPGEF2;ZNF365;MAG;SEMA5A;NR2F1
PHG-IFG	IFG	PG	GO:1901698	response to nitrogen compound	1020	137	100.931	1.35736	0.000107956	0.0316032	0.00014364	25;60;135;210;353;429;468;533;590;598;634;655;760;790;801;824;847;858;890;896;990;999;1012;1020;1147;1261;1398;1583;1616;1665;1719;1843;1906;1938;1958;2185;2309;2354;2534;2554;2562;2692;2741;2743;2771;2776;2819;2887;2888;2937;3157;3291;3397;3467;3479;3480;3569;3636;3643;3667;4303;4548;4864;5058;5144;5166;5290;5594;5690;5764;5903;5905;6121;6262;6387;6388;6400;6430;6472;6513;6529;6546;6720;6777;684…	CAT;SYVN1;INPPL1;PAK1;PANX1;SESN3;ACTB;IL6;GHRHR;GRB10;YWHAG;PDK4;CAV2;PTN;CDK5;RAB10;CAD;SLC8A1;RHOQ;SOCS5;RNF103;CNGA3;RANBP2;INSIG2;GRB14;RFTN2;IRS1;CAPN10;CRK;TP53;VAMP2;TRIM16;PEMT;SREBF1;SDF2;CDC6;STAT5B;P2RX6;MAPK1;ADORA2A;ATF4;RANGAP1;ERRFI1;FBXO2;PSMB2;SLC2A1;ATP6V0B;RPE65;ZBTB7B;YOD1;CAPN2;EGLN1;MTR;RYR2;TYMS;RIOK3;NPC1;TRIM13;HERPUD1;HSD11B2;CDH1;CDH13;APRT;EDN1;DAXX;CCND3;UBR2;FOXO3;S…
PHG-IFG	IFG	PG	GO:0010243	response to organonitrogen compound	935	127	92.5201	1.37267	0.000118948	0.033733	0.000154706	25;60;135;210;353;429;468;533;590;598;634;655;760;790;801;824;847;858;890;896;990;999;1012;1020;1147;1261;1398;1583;1665;1719;1843;1906;1938;1958;2185;2309;2354;2534;2554;2562;2692;2741;2743;2771;2819;2887;2888;2937;3157;3291;3397;3479;3480;3569;3636;3643;3667;4303;4864;5058;5144;5166;5290;5594;5690;5764;5903;5905;6121;6262;6387;6388;6400;6430;6472;6513;6529;6546;6720;6777;6844;6872;7097;7157;718…	CAT;SYVN1;INPPL1;PAK1;PANX1;SESN3;ACTB;IL6;GHRHR;GRB10;YWHAG;PDK4;CAV2;PTN;CDK5;RAB10;CAD;SLC8A1;RHOQ;SOCS5;RNF103;CNGA3;RANBP2;INSIG2;GRB14;IRS1;CAPN10;CRK;TP53;VAMP2;TRIM16;PEMT;SREBF1;SDF2;CDC6;STAT5B;P2RX6;MAPK1;ADORA2A;ATF4;RANGAP1;ERRFI1;FBXO2;PSMB2;SLC2A1;ATP6V0B;RPE65;ZBTB7B;YOD1;CAPN2;RYR2;TYMS;NPC1;TRIM13;HERPUD1;HSD11B2;CDH1;CDH13;APRT;EDN1;CCND3;UBR2;FOXO3;SESN1;FYN;FOXO4;TAF1;OGT;UPR…
PHG-IFG	IFG	PG	GO:0008654	phospholipid biosynthetic process	282	48	27.9045	1.72016	0.000130599	0.0359147	0.000164477	375;824;1040;2171;2260;2261;2264;2819;3074;3157;3635;3636;3667;4597;4598;5130;5155;5290;5291;5867;6901;8395;8733;9362;9487;9517;10400;10554;10809;26751;51227;51477;54947;55500;55697;56623;57153;59338;79947;80235;84725;93210;162466;171586;204962;256987;376497;100137049	INPPL1;STARD10;PIGP;PLEKHA8;SH3YL1;IRS1;INPP5D;PIGL;PEMT;PGAP3;PHOSPHO1;PDGFB;DHDDS;SLC44A5;CAPN2;ARF1;RAB4A;ABHD3;LPCAT2;VAC14;MVD;AGPAT1;TAZ;PIK3CB;PIK3CA;PCYT1A;PIGZ;PIP5K1B;INPP5E;ETNK1;GPD1;MVK;CPNE6;SPTLC2;PLA2G4B;FGFR1;FABP5;GPAA1;FGFR3;CDS1;PLEKHA1;SLC44A2;SLC27A1;ISYNA1;HMGCS1;HEXB;SERINC5;FGFR4
PHG-IFG	IFG	PG	GO:0030517	negative regulation of axon extension	42	13	4.15598	3.12802	0.000135831	0.0362548	0.000166769	393;1020;4099;6049;7869;9037;9423;9723;10371;55558;56920;223117;374946	SEMA3E;SEMA3A;SEMA3D;CDK5;NTN1;DRAXIN;RNF6;ARHGAP4;PLXNA3;SEMA3B;SEMA3G;MAG;SEMA5A
PHG-IFG	IFG	PG	GO:0090407	organophosphate biosynthetic process	648	93	64.1209	1.45039	0.000146013	0.0374573	0.000177052	135;205;230;353;375;790;824;1040;1158;1329;1633;2171;2185;2194;2260;2261;2264;2539;2584;2819;2954;3074;3157;3418;3479;3635;3636;3643;3667;4597;4598;4860;5130;5155;5166;5211;5236;5290;5291;5594;5867;6785;6901;7298;7371;7415;8050;8395;8473;8733;9362;9487;9517;10165;10243;10400;10554;10809;11277;26751;51227;51477;53354;54541;54704;54947;55163;55500;55526;55697;56623;57153;57546;59338;60490;79877;799…	PDHX;INPPL1;STARD10;PIGP;PFKL;PLEKHA8;PDK4;SLC25A13;SH3YL1;CAD;COX5B;IRS1;INPP5D;PIGL;PEMT;ALDOC;PGAP3;DCAKD;PNPO;PHOSPHO1;GALK1;FASN;MAPK1;ADORA2A;PDGFB;DHDDS;PGM1;AK4;SLC44A5;UCK2;CAPN2;ARF1;RAB4A;TYMS;ABHD3;LPCAT2;PDP2;VAC14;MVD;APRT;AGPAT1;IP6K3;ELOVL4;AK9;OGT;UPRT;TAZ;G6PD;TREX1;PIK3CB;GK5;PIK3CA;PCYT1A;PIGZ;VCP;PIP5K1B;INPP5E;ETNK1;GPD1;IGF1;MVK;PNP;CPNE6;GPHN;GSTZ1;SPTLC2;PLA2G4B;PPCDC;IDH…
PHG-IFG	IFG	PG	GO:0015804	neutral amino acid transport	37	12	3.66122	3.27759	0.000148591	0.0374573	0.000179324	6510;10991;11136;23428;54407;55117;92745;120103;124935;140679;256987;388662	SLC36A4;SLC43A2;SLC6A17;SLC38A5;SLC38A3;SLC38A2;SLC6A15;SLC7A8;SLC32A1;SLC7A9;SLC1A5;SERINC5
PHG-IFG	IFG	PG	GO:0050851	antigen receptor-mediated signaling pathway	180	34	17.8114	1.90889	0.00016526	0.0405333	0.000193921	25;634;952;1147;1540;1845;2534;2874;3115;3120;3551;3635;4340;5058;5144;5290;5291;5335;5594;5788;7189;8893;9473;10451;10616;10892;51324;54542;59338;84106;84433;89857;114625;123920	TRAF6;PAK1;CARD11;INPP5D;GPS2;DUSP3;MAPK1;THEMIS2;ERMAP;VAV3;PTPRC;MALT1;CYLD;CMTM3;MOG;HLA-DQB2;HLA-DPB1;FYN;PIK3CB;PIK3CA;KLHL6;EIF2B5;RC3H2;ABL1;SPG21;RBCK1;PLCG1;IKBKB;CD38;CHUK;PLEKHA1;PRAM1;CEACAM1;PDE4D
PHG-IFG	IFG	PG	GO:1903047	mitotic cell cycle process	772	107	76.3909	1.40069	0.000189589	0.0444433	0.000217258	375;598;637;655;801;858;890;896;900;990;1028;1104;1112;1654;1719;1763;1843;1906;1981;2010;2260;2935;3303;3320;3479;3550;3643;4171;4176;4194;4288;4303;5155;5578;5890;5934;7029;7157;7298;7415;7483;7532;7840;8450;8493;8658;9094;9337;9656;9735;9738;9820;9918;10040;10106;10269;10657;10899;11170;22919;22995;23047;23244;23291;23310;23332;25942;27175;27229;28984;54443;54619;54850;54902;54908;55154;55722;…	CDKN1C;TNKS1BP1;NCAPD3;ANLN;YWHAG;MCM7;CAV2;SPDYA;ANKRD53;ALMS1;MITD1;CLASP1;CTDSP1;PHF23;TP53;CNTROB;TTC19;UNC119;CDC6;TUBG2;TOM1L1;PPM1D;PRKCA;BID;PDGFB;PHF13;RCC1;KHDRBS1;ZMPSTE24;INTS3;JTB;MSTO1;MDM4;WNT9A;ARF1;RHOU;TYMS;CEP76;PDS5B;RGCC;GSPT1;CCP110;RBL2;FBXO31;EDN1;MDC1;TUBB;HSPA1A;CCND3;CUL7;DDX3X;FOXO4;CUL4B;EMD;PCBP4;FAM107A;CEP97;MCM2;CEP70;TFDP2;EIF4G1;SENP2;VCP;CDC26;NACC2;SAPCD2;NCAP…
PHG-IFG	IFG	PG	GO:0044283	small molecule biosynthetic process	721	101	71.3444	1.41567	0.000192838	0.0444433	0.000218925	37;230;241;247;353;468;622;634;790;954;1267;1463;1633;1719;1727;1906;1958;2053;2171;2185;2194;2232;2264;2346;2356;2539;2584;2678;2687;2819;3094;3157;3295;3479;3643;4047;4353;4548;4552;4597;4598;4860;4942;5144;5155;5166;5211;5236;5903;5947;6472;6697;6720;6785;7108;7371;7374;7415;7923;8473;8803;8985;9517;10003;10057;10165;10613;11277;22929;22978;23743;25902;25939;29920;30833;51102;51117;51141;51477…	FOLH1;TM7SF2;CARNS1;NAALAD2;PFKL;LSS;PDK4;SLC25A13;PLOD3;CAD;SPR;RANBP2;INSIG2;ACADVL;ALOX15B;NT5M;SREBF1;ALDOC;CNP;G6PC3;PNPO;MPO;FDXR;NT5C;GALK1;FASN;GGT5;GGT1;PDGFB;ATF4;CYB5R3;DHDDS;MECR;PGM1;HSD17B7;UCK2;PYCR2;MTR;ABHD3;ALOX5AP;SUPT20H;SUCLA2;NUDT15;MVD;APRT;EDN1;HSD17B8;IP6K3;ELOVL4;PDSS2;MTHFD1L;MID1IP1;OGT;UPRT;G6PD;TREX1;RBP1;ABCC5;BDH1;VCP;FPGS;COQ4;ENTPD2;ADIPOR2;GPD1;SHMT2;IGF1;UNG;MV…
PHG-IFG	IFG	PG	GO:0051188	cofactor biosynthetic process	279	47	27.6076	1.70243	0.000195894	0.0444433	0.000221294	210;230;1719;2194;2232;2235;2356;2534;2584;2678;2687;2819;2937;2954;3418;3479;3643;4860;5166;5211;5236;6697;6785;8050;8473;8803;10058;10243;11277;25902;26873;51117;53354;54541;54704;55163;55316;55526;56898;57107;57546;60490;79094;79877;79966;80025;554235	PDHX;PFKL;PDK4;SPR;ABCB6;ALDOC;DCAKD;PNPO;RSAD1;FDXR;GALK1;FASN;GGT5;GGT1;PGM1;FECH;SUCLA2;PDP2;ELOVL4;PDSS2;FYN;MTHFD1L;OGT;TREX1;ALAD;FPGS;COQ4;GPD1;IGF1;PNP;GPHN;GSTZ1;CHAC1;PPCDC;IDH2;PANK2;GSS;PDP1;OPLAH;SCD5;BDH2;DHTKD1;DDIT4;PANK1;INSR;ASPDH;DHFR
PHG-IFG	IFG	PG	GO:0006644	phospholipid metabolic process	463	70	45.8148	1.52789	0.000209221	0.045905	0.000233038	375;824;887;1040;1201;2171;2185;2260;2261;2264;2534;2819;3074;3157;3633;3635;3636;3667;4597;4598;5130;5155;5290;5291;5333;5335;5867;6610;6901;7915;8395;8605;8733;9306;9362;9373;9487;9517;9542;9655;10400;10451;10554;10809;23167;23659;26751;51227;51477;51573;54947;55500;55697;56261;56623;57153;57406;59338;79947;80235;84725;93210;117283;124997;162466;171586;204962;256987;376497;100137049	CCKBR;INPPL1;STARD10;PIGP;PLEKHA8;SH3YL1;SOCS5;IRS1;INPP5D;WDR81;PIGL;PEMT;PGAP3;PHOSPHO1;PDGFB;DHDDS;INPP5B;SLC44A5;VAV3;CAPN2;ARF1;RAB4A;ABHD3;SOCS6;GDE1;CLN3;LPCAT2;PLA2G15;VAC14;MVD;ALDH5A1;AGPAT1;IP6K3;SMPD2;FYN;TAZ;PLCD1;ABHD6;PIK3CB;PIK3CA;PCYT1A;PIGZ;PLAA;PIP5K1B;INPP5E;ETNK1;GPD1;MVK;CPNE6;SPTLC2;PLA2G4B;GPCPD1;PLCG1;PTK2B;FGFR1;FABP5;EFR3A;GPAA1;FGFR3;CDS1;PLEKHA1;SLC44A2;SLC27A1;ISYNA1…
PHG-IFG	IFG	PG	GO:0006629	lipid metabolic process	1383	176	136.851	1.28607	0.000212825	0.045905	0.000234639	30;35;36;37;221;247;375;634;824;847;887;1040;1201;1375;1389;1398;1583;1727;1906;1958;2053;2171;2185;2194;2232;2260;2261;2264;2529;2534;2539;2678;2687;2719;2817;2819;2874;2954;3074;3157;3290;3291;3292;3295;3339;3633;3635;3636;3667;3696;3712;4047;4597;4598;4864;5049;5050;5130;5155;5166;5290;5291;5331;5333;5334;5335;5867;5934;5947;6095;6121;6400;6610;6646;6696;6720;6777;6785;6901;7108;7306;7368;7753…	CCKBR;TMEM86A;CAT;PLCB3;TM7SF2;ALDH3B1;INPPL1;STARD10;PAFAH1B2;ZNF202;PIGP;LSS;ITGB8;PLEKHA8;SUMF2;PDK4;DGKI;SH3YL1;SOCS5;INSIG2;PLCL1;IRS1;INPP5D;GPC1;CRK;WDR81;ACADVL;GPS2;ALOX15B;PIGL;PEMT;SREBF1;DHRS11;PGAP3;STAT5B;HSD17B1;PLCD3;PHOSPHO1;FDXR;FASN;GGT5;GGT1;PDGFB;CYB5R3;CPT1B;HSPG2;LDLRAP1;DHDDS;MECR;SDC3;INPP5B;ZMPSTE24;RPE65;SLC44A5;ST6GALNAC3;ST6GALNAC5;VAV3;DDX20;HSD17B7;SOAT1;HSD11B1;CAP…
PHG-IFG	IFG	PG	GO:0038093	Fc receptor signaling pathway	126	26	12.468	2.08535	0.000222443	0.045905	0.000244059	25;60;71;801;1147;1398;2534;3320;3551;4772;5058;5290;5291;5335;5594;5788;7189;7525;10095;10163;10451;10454;10892;26253;84433;257397	TRAF6;PAK1;CARD11;ACTB;ARPC1B;CRK;ACTG1;MAPK1;TAB1;WASF2;VAV3;PTPRC;YES1;MALT1;NFATC1;FYN;TAB3;PIK3CB;PIK3CA;ABL1;CLEC4E;CALM1;HSP90AA1;PLCG1;IKBKB;CHUK
PHG-IFG	IFG	PG	GO:0002429	immune response-activating cell surface receptor signaling pathway	296	49	29.2898	1.67294	0.000222569	0.045905	0.000244059	25;60;71;634;952;1147;1398;1540;1845;2534;2874;3115;3120;3320;3385;3551;3635;4340;4586;5058;5144;5290;5291;5335;5594;5788;5894;7189;7525;8893;9473;10095;10163;10451;10454;10616;10892;26253;27202;51324;54542;59338;84106;84433;89857;114625;123920;257397;727897	MUC5AC;MUC5B;TRAF6;PAK1;CARD11;ACTB;ARPC1B;INPP5D;CRK;GPS2;DUSP3;ACTG1;MAPK1;TAB1;WASF2;THEMIS2;ERMAP;VAV3;PTPRC;YES1;MALT1;CYLD;CMTM3;MOG;HLA-DQB2;HLA-DPB1;FYN;TAB3;RAF1;PIK3CB;PIK3CA;KLHL6;EIF2B5;RC3H2;ABL1;CLEC4E;HSP90AA1;SPG21;RBCK1;PLCG1;IKBKB;CD38;CHUK;PLEKHA1;PRAM1;ICAM3;CEACAM1;C5AR2;PDE4D
