# Supplementary material for: Alzheimer’s disease rewires gene coexpression networks coupling different brain regions
Source: NPJ Syst Biol Appl. 2024 May 9;10:50. doi: 10.1038/s41540-024-00376-y (PMC11082197; doi:10.1038/s41540-024-00376-y)
Supplement: Supplementary file 7 — Suppl File 5: GO_BP Enrichment- Enriched Gene Ontology Biological Processes (GO_BP) are represented. The first sheet contains the legend and the parameter description. The second sheet contains all the module enrichment results. [file 41540_2024_376_MOESM7_ESM.xlsx]

## Sheet: Legend
Suppl File 2. Title. The enriched Gene Ontology Biological Process (GO_BP) profile for each DC module, revealed through over representation analysis are noted in this file
Over Representation Analysis (ORA)
………. Reference Gene List (Background)
………. Interesting List (Foreground)
Parameters for the enrichment analysis:
Minimum number of IDs in the category: 5
Maximum number of IDs in the category: 2000
FDR Method: Benjamini & Hochberg (Multiple Test Adjustment )
Significance Level: FDR <= 0.05 / *0.05<FDR<0.1
Redundancy Reduction Applied-
Affinity Propagation
Weighted Set Cover

## Sheet: GO_BP
BR Pair	Brain Region	Module No.	GeneSet	Description	size	overlap	expect	enrichmentRatio	pValue	FDR	overlapId	Genes
STG-IFG	IFG	mod1088	GO:0048168	regulation of neuronal synaptic plasticity	28	10	0.684861	14.6015	5.41779e-10	1.9991e-06	815;816;1742;2902;5864;6543;8541;11346;23025;57338	CAMK2B;DLG4;JPH3;GRIN1;UNC13A;RAB3A;SLC8A2;PPFIA3;CAMK2A;SYNPO
STG-IFG	IFG	mod1088	GO:0007268	chemical synaptic transmission	368	31	9.00103	3.44405	1.02241e-09	1.9991e-06	784;815;816;1128;1742;1759;2901;2902;4130;5864;6386;6543;6620;6812;8541;8927;9066;9379;11346;22883;22941;23025;23096;23373;23396;25897;57030;57338;57555;84502;140730	CLSTN1;DNM1;SYT7;CHRM1;NRXN2;SHANK2;CAMK2B;DLG4;NLGN2;JPH3;IQSEC2;BSN;STXBP1;GRIN1;CACNB3;JPH4;MAP1A;RIMS4;SDCBP;RNF19A;PIP5K1C;UNC13A;RAB3A;CRTC1;GRIK5;SLC8A2;PPFIA3;SLC17A7;CAMK2A;SYNPO;SNCB
STG-IFG	IFG	mod1088	GO:0098916	anterograde trans-synaptic signaling	368	31	9.00103	3.44405	1.02241e-09	1.9991e-06	784;815;816;1128;1742;1759;2901;2902;4130;5864;6386;6543;6620;6812;8541;8927;9066;9379;11346;22883;22941;23025;23096;23373;23396;25897;57030;57338;57555;84502;140730	CLSTN1;DNM1;SYT7;CHRM1;NRXN2;SHANK2;CAMK2B;DLG4;NLGN2;JPH3;IQSEC2;BSN;STXBP1;GRIN1;CACNB3;JPH4;MAP1A;RIMS4;SDCBP;RNF19A;PIP5K1C;UNC13A;RAB3A;CRTC1;GRIK5;SLC8A2;PPFIA3;SLC17A7;CAMK2A;SYNPO;SNCB
STG-IFG	IFG	mod1088	GO:0048167	regulation of synaptic plasticity	112	17	2.73944	6.20564	1.38063e-09	1.9991e-06	815;816;1742;2902;4130;5864;6543;6812;8541;9066;11346;22941;23025;23373;57338;84502;140730	SYT7;SHANK2;CAMK2B;DLG4;JPH3;STXBP1;GRIN1;JPH4;MAP1A;RIMS4;UNC13A;RAB3A;CRTC1;SLC8A2;PPFIA3;CAMK2A;SYNPO
STG-IFG	IFG	mod1088	GO:0099537	trans-synaptic signaling	373	31	9.12333	3.39788	1.42528e-09	1.9991e-06	784;815;816;1128;1742;1759;2901;2902;4130;5864;6386;6543;6620;6812;8541;8927;9066;9379;11346;22883;22941;23025;23096;23373;23396;25897;57030;57338;57555;84502;140730	CLSTN1;DNM1;SYT7;CHRM1;NRXN2;SHANK2;CAMK2B;DLG4;NLGN2;JPH3;IQSEC2;BSN;STXBP1;GRIN1;CACNB3;JPH4;MAP1A;RIMS4;SDCBP;RNF19A;PIP5K1C;UNC13A;RAB3A;CRTC1;GRIK5;SLC8A2;PPFIA3;SLC17A7;CAMK2A;SYNPO;SNCB
STG-IFG	IFG	mod1088	GO:0099536	synaptic signaling	377	31	9.22116	3.36183	1.851e-09	2.16351e-06	784;815;816;1128;1742;1759;2901;2902;4130;5864;6386;6543;6620;6812;8541;8927;9066;9379;11346;22883;22941;23025;23096;23373;23396;25897;57030;57338;57555;84502;140730	CLSTN1;DNM1;SYT7;CHRM1;NRXN2;SHANK2;CAMK2B;DLG4;NLGN2;JPH3;IQSEC2;BSN;STXBP1;GRIN1;CACNB3;JPH4;MAP1A;RIMS4;SDCBP;RNF19A;PIP5K1C;UNC13A;RAB3A;CRTC1;GRIK5;SLC8A2;PPFIA3;SLC17A7;CAMK2A;SYNPO;SNCB
STG-IFG	IFG	mod1088	GO:0050804	modulation of chemical synaptic transmission	242	24	5.91916	4.05463	3.97106e-09	3.78169e-06	784;815;816;1742;1759;2901;2902;4130;5864;6543;6812;8541;9066;11346;22883;22941;23025;23096;23373;25897;57338;57555;84502;140730	CLSTN1;DNM1;SYT7;SHANK2;CAMK2B;DLG4;NLGN2;JPH3;IQSEC2;STXBP1;GRIN1;CACNB3;JPH4;MAP1A;RIMS4;RNF19A;UNC13A;RAB3A;CRTC1;GRIK5;SLC8A2;PPFIA3;CAMK2A;SYNPO
STG-IFG	IFG	mod1088	GO:0099177	regulation of trans-synaptic signaling	243	24	5.94361	4.03795	4.31392e-09	3.78169e-06	784;815;816;1742;1759;2901;2902;4130;5864;6543;6812;8541;9066;11346;22883;22941;23025;23096;23373;25897;57338;57555;84502;140730	CLSTN1;DNM1;SYT7;SHANK2;CAMK2B;DLG4;NLGN2;JPH3;IQSEC2;STXBP1;GRIN1;CACNB3;JPH4;MAP1A;RIMS4;RNF19A;UNC13A;RAB3A;CRTC1;GRIK5;SLC8A2;PPFIA3;CAMK2A;SYNPO
STG-IFG	IFG	mod1088	GO:0050808	synapse organization	218	22	5.33213	4.12593	1.35033e-08	1.05221e-05	784;816;998;1742;1826;2902;5864;6620;6712;8443;8927;9379;11346;22883;22941;23025;57555;57622;58512;78999;80725;94030	CLSTN1;NRXN2;SPTBN2;LRFN4;SHANK2;DSCAM;CAMK2B;DLG4;NLGN2;SRCIN1;CDC42;DLGAP3;GNPAT;BSN;GRIN1;CACNB3;UNC13A;RAB3A;LRFN1;LRRC4B;SYNPO;SNCB
FP-IFG	FP	mod1189	GO:0048666	neuron development	685	24	6.11412	3.92534	3.23779e-09	2.4387e-05	104;1742;1952;2011;3897;3984;4741;4744;4761;5362;6710;6712;8408;8506;23154;27124;30819;51473;51517;57468;57699;79791;84258;85300	DCDC2;NEFH;NCDN;NEFM;KCNIP2;LIMK1;SPTBN2;ADARB1;DLG4;CNTNAP1;L1CAM;SPTB;SLC12A5;ATCAY;SYT3;FBXO31;NEUROD2;MARK2;INPP5J;CELSR2;PLXNA2;NCKIPSD;ULK1;CPNE5
FP-IFG	FP	mod1189	GO:0031175	neuron projection development	606	22	5.40899	4.0673	9.10507e-09	3.42897e-05	104;1742;1952;2011;3897;3984;4741;4744;5362;6710;6712;8408;8506;23154;27124;51473;51517;57468;57699;79791;84258;85300	DCDC2;NEFH;NCDN;NEFM;LIMK1;SPTBN2;ADARB1;DLG4;CNTNAP1;L1CAM;SPTB;SLC12A5;ATCAY;SYT3;FBXO31;MARK2;INPP5J;CELSR2;PLXNA2;NCKIPSD;ULK1;CPNE5
FP-PHG	FP	mod715	GO:0098916	anterograde trans-synaptic signaling	167	20	5.0721	3.94314	7.10263e-08	7.49853e-05	774;2902;3745;4900;5864;6853;6857;7533;8831;8927;9066;9568;10369;22941;23096;23396;26258;57030;57468;84258	BLOC1S6;YWHAH;GRIN1;RAB3A;PIP5K1C;SYN1;KCNB1;NRGN;SYT1;SHANK2;SYT7;BSN;SLC17A7;SLC12A5;CACNG2;GABBR2;SYT3;SYNGAP1;CACNA1B;IQSEC2
FP-STG	FP	mod1015	GO:0098916	anterograde trans-synaptic signaling	328	10	2.64845	3.7758	0.000238778	0.0493038	320;816;1141;1742;1759;5864;6812;6853;9900;54434	DLG4;SYN1;STXBP1;RAB3A;CAMK2B;SV2A;CHRNB2;DNM1;SSH1;APBA1
STG-IFG	IFG	mod1088	GO:0099504	synaptic vesicle cycle	113	15	2.7639	5.42711	8.55595e-08	5.57999e-05	815;1759;2901;5864;6620;6812;8541;8927;9066;23025;23396;29993;57030;57555;140730	DNM1;SYT7;NLGN2;PACSIN1;BSN;STXBP1;RIMS4;PIP5K1C;UNC13A;RAB3A;GRIK5;PPFIA3;SLC17A7;CAMK2A;SNCB
STG-IFG	IFG	mod1088	GO:0060341	regulation of cellular localization	493	33	12.0584	2.73667	8.7523e-08	5.57999e-05	784;815;998;1128;1660;1759;2039;2901;2902;4130;5864;5962;6812;7323;8514;8927;9066;9230;9446;10576;22916;23025;23096;23256;25930;26354;51068;57030;57338;57555;81555;84502;140730	DNM1;SYT7;CHRM1;RDX;NLGN2;KCNAB2;CDC42;DHX9;JPH3;IQSEC2;PTPN23;BSN;GNL3;NMD3;NCBP2;STXBP1;GRIN1;CACNB3;CCT2;JPH4;SCFD1;MAP1A;RIMS4;DMTN;UBE2D3;GSTO1;RAB11B;UNC13A;RAB3A;GRIK5;SLC17A7;YIPF5;CAMK2A
FP-IFG	FP	mod1189	GO:0030182	neuron differentiation	821	25	7.32802	3.41156	2.41282e-08	6.05779e-05	104;1742;1952;2011;3897;3984;4741;4744;4761;5362;6710;6712;8408;8506;23017;23154;27124;30819;51473;51517;57468;57699;79791;84258;85300	DCDC2;NEFH;NCDN;NEFM;KCNIP2;LIMK1;SPTBN2;ADARB1;DLG4;CNTNAP1;L1CAM;FAIM2;SPTB;SLC12A5;ATCAY;SYT3;FBXO31;NEUROD2;MARK2;INPP5J;CELSR2;PLXNA2;NCKIPSD;ULK1;CPNE5
FP-PHG	FP	mod715	GO:0017156	calcium ion regulated exocytosis	37	10	1.12376	8.89871	7.68607e-08	7.49853e-05	3745;5864;6853;6857;8911;8941;9066;23396;26258;84258	BLOC1S6;RAB3A;CACNA1I;PIP5K1C;SYN1;KCNB1;CDK5R2;SYT1;SYT7;SYT3
FP-STG	FP	mod1015	GO:0017156	calcium ion regulated exocytosis	79	6	0.637888	9.40604	3.65479e-05	0.0163395	320;1141;5864;6812;6853;9900	SYN1;STXBP1;RAB3A;SV2A;CHRNB2;APBA1
FP-PHG	FP	mod715	GO:0098655	cation transmembrane transport	175	17	5.31507	3.19845	1.44365e-05	0.0050301	478;774;775;2902;3745;3748;7341;7533;8514;8911;10369;22941;57030;57468;65268;79751;206358	YWHAH;WNK2;GRIN1;ATP1A3;CACNA1I;KCNB1;SLC36A1;CACNA1C;KCNC3;SUMO1;SHANK2;KCNAB2;SLC17A7;SLC12A5;CACNG2;CACNA1B;SLC25A22
STG-IFG	IFG	mod1088	GO:0099003	vesicle-mediated transport in synapse	119	15	2.91066	5.15347	1.72047e-07	0.000100547	815;1759;2901;5864;6620;6812;8541;9066;22883;23025;23396;29993;57030;57555;140730	CLSTN1;DNM1;SYT7;NLGN2;PACSIN1;STXBP1;RIMS4;PIP5K1C;UNC13A;RAB3A;GRIK5;PPFIA3;SLC17A7;CAMK2A;SNCB
FP-IFG	FP	mod1189	GO:0120036	plasma membrane bounded cell projection organization	936	26	8.35448	3.1121	7.59431e-08	0.000143001	104;1742;1952;2011;2039;3064;3897;3984;4741;4744;5362;6710;6712;8408;8506;9759;9814;23154;27124;51473;51517;57468;57699;79791;84258;85300	DCDC2;NEFH;SFI1;NCDN;NEFM;LIMK1;HDAC4;SPTBN2;ADARB1;DLG4;CNTNAP1;L1CAM;SPTB;SLC12A5;DMTN;ATCAY;SYT3;FBXO31;MARK2;INPP5J;CELSR2;PLXNA2;NCKIPSD;ULK1;HTT;CPNE5
FP-IFG	FP	mod1189	GO:0030030	cell projection organization	960	26	8.5687	3.0343	1.26546e-07	0.000178235	104;1742;1952;2011;2039;3064;3897;3984;4741;4744;5362;6710;6712;8408;8506;9759;9814;23154;27124;51473;51517;57468;57699;79791;84258;85300	DCDC2;NEFH;SFI1;NCDN;NEFM;LIMK1;HDAC4;SPTBN2;ADARB1;DLG4;CNTNAP1;L1CAM;SPTB;SLC12A5;DMTN;ATCAY;SYT3;FBXO31;MARK2;INPP5J;CELSR2;PLXNA2;NCKIPSD;ULK1;HTT;CPNE5
FP-IFG	FP	mod1189	GO:0048699	generation of neurons	914	25	8.15811	3.06443	1.99042e-07	0.000178235	104;1742;1952;2011;3897;3984;4741;4744;4761;5362;6710;6712;8408;8506;23017;23154;27124;30819;51473;51517;57468;57699;79791;84258;85300	DCDC2;NEFH;NCDN;NEFM;KCNIP2;LIMK1;SPTBN2;ADARB1;DLG4;CNTNAP1;L1CAM;FAIM2;SPTB;SLC12A5;ATCAY;SYT3;FBXO31;NEUROD2;MARK2;INPP5J;CELSR2;PLXNA2;NCKIPSD;ULK1;CPNE5
FP-IFG	FP	mod1189	GO:0007268	chemical synaptic transmission	435	17	3.88269	4.37841	2.14526e-07	0.000178235	104;320;1742;3749;4761;5575;6620;9066;9145;23154;23396;25953;28964;30819;57468;84258;84502	NCDN;KCNIP2;SNCB;ADARB1;PRKAR1B;DLG4;SYNGR1;KCNC4;SLC12A5;SYT3;PNKD;NEUROD2;SYT7;GIT1;APBA1;JPH4;PIP5K1C
FP-IFG	FP	mod1189	GO:0098916	anterograde trans-synaptic signaling	435	17	3.88269	4.37841	2.14526e-07	0.000178235	104;320;1742;3749;4761;5575;6620;9066;9145;23154;23396;25953;28964;30819;57468;84258;84502	NCDN;KCNIP2;SNCB;ADARB1;PRKAR1B;DLG4;SYNGR1;KCNC4;SLC12A5;SYT3;PNKD;NEUROD2;SYT7;GIT1;APBA1;JPH4;PIP5K1C
FP-IFG	FP	mod1189	GO:0032990	cell part morphogenesis	437	17	3.90054	4.35837	2.29046e-07	0.000178235	104;1742;1952;2011;3897;3984;4744;5362;6710;6712;6742;8408;8506;51473;57699;79791;84258	DCDC2;NEFH;LIMK1;SSBP1;SPTBN2;ADARB1;DLG4;CNTNAP1;L1CAM;SPTB;SYT3;FBXO31;MARK2;CELSR2;PLXNA2;ULK1;CPNE5
FP-IFG	FP	mod1189	GO:0099537	trans-synaptic signaling	438	17	3.90947	4.34842	2.36637e-07	0.000178235	104;320;1742;3749;4761;5575;6620;9066;9145;23154;23396;25953;28964;30819;57468;84258;84502	NCDN;KCNIP2;SNCB;ADARB1;PRKAR1B;DLG4;SYNGR1;KCNC4;SLC12A5;SYT3;PNKD;NEUROD2;SYT7;GIT1;APBA1;JPH4;PIP5K1C
FP-IFG	FP	mod1189	GO:0099536	synaptic signaling	441	17	3.93624	4.31884	2.6081e-07	0.000178583	104;320;1742;3749;4761;5575;6620;9066;9145;23154;23396;25953;28964;30819;57468;84258;84502	NCDN;KCNIP2;SNCB;ADARB1;PRKAR1B;DLG4;SYNGR1;KCNC4;SLC12A5;SYT3;PNKD;NEUROD2;SYT7;GIT1;APBA1;JPH4;PIP5K1C
FP-IFG	IFG	mod515	GO:0007004	telomere maintenance via telomerase	42	7	0.343919	20.3536	3.967e-08	0.000206263	908;3326;5594;10576;10694;10728;55505	CCT8;CCT6A;MAPK1;HSP90AB1;PTGES3;CCT2;NOP10
FP-IFG	IFG	mod515	GO:0006278	RNA-dependent DNA biosynthetic process	44	7	0.360297	19.4284	5.5619e-08	0.000206263	908;3326;5594;10576;10694;10728;55505	CCT8;CCT6A;MAPK1;HSP90AB1;PTGES3;CCT2;NOP10
FP-IFG	IFG	mod515	GO:0010833	telomere maintenance via telomere lengthening	47	7	0.384862	18.1883	8.95158e-08	0.000221313	908;3326;5594;10576;10694;10728;55505	CCT8;CCT6A;MAPK1;HSP90AB1;PTGES3;CCT2;NOP10
STG-IFG	STG	mod582	GO:0009408	response to heat	79	11	1.2462	8.82685	3.37299e-08	0.0002268	2288;3301;3303;3310;3320;3337;10049;10728;11080;26973;440498	HSPA1A;HSPA6;CHORDC1;DNAJB4;DNAJA1;HSP90AA1;HSBP1L1;PTGES3;DNAJB6;DNAJB1;FKBP4
STG-IFG	IFG	mod1088	GO:0016188	synaptic vesicle maturation	8	5	0.195675	25.5526	4.38336e-07	0.000236465	1742;5864;6812;23025;57030	DLG4;STXBP1;UNC13A;RAB3A;SLC17A7
FP-IFG	IFG	mod468	GO:0042773	ATP synthesis coupled electron transport	58	9	0.725241	12.4097	3.45797e-08	0.000256477	1337;4694;4702;4709;4710;4717;7388;11315;388753	NDUFB3;PARK7;UQCRH;COA6;NDUFA1;NDUFB4;NDUFA8;COX6A1;NDUFC1
STG-IFG	STG	mod582	GO:0034605	cellular response to heat	53	9	0.836056	10.7648	1.08577e-07	0.000304848	2288;3303;3310;3320;3337;10049;10728;26973;440498	HSPA1A;HSPA6;CHORDC1;HSP90AA1;HSBP1L1;PTGES3;DNAJB6;DNAJB1;FKBP4
STG-IFG	STG	mod582	GO:0009266	response to temperature stimulus	112	12	1.76676	6.79209	1.54482e-07	0.000304848	2288;3301;3303;3310;3320;3337;5935;10049;10728;11080;26973;440498	HSPA1A;RBM3;HSPA6;CHORDC1;DNAJB4;DNAJA1;HSP90AA1;HSBP1L1;PTGES3;DNAJB6;DNAJB1;FKBP4
STG-IFG	STG	mod582	GO:1900034	regulation of cellular response to heat	28	7	0.44169	15.8482	1.81349e-07	0.000304848	2288;3303;3320;3337;10049;10728;26973	HSPA1A;CHORDC1;HSP90AA1;PTGES3;DNAJB6;DNAJB1;FKBP4
PHG-IFG	PHG	mod770	GO:0046651	lymphocyte proliferation	91	9	0.90491	9.94574	1.84961e-07	0.0003487	1794;3071;3606;3635;5294;6850;54440;64926;81704	SYK;PIK3CG;INPP5D;RASAL3;DOCK2;DOCK8;IL18;SASH3;NCKAP1L
PHG-IFG	PHG	mod770	GO:0032943	mononuclear cell proliferation	92	9	0.914854	9.83764	2.0351e-07	0.0003487	1794;3071;3606;3635;5294;6850;54440;64926;81704	SYK;PIK3CG;INPP5D;RASAL3;DOCK2;DOCK8;IL18;SASH3;NCKAP1L
PHG-IFG	PHG	mod770	GO:0042098	T cell proliferation	67	8	0.666252	12.0075	2.18531e-07	0.0003487	1794;3071;3606;5294;6850;54440;64926;81704	SYK;PIK3CG;RASAL3;DOCK2;DOCK8;IL18;SASH3;NCKAP1L
PHG-IFG	PHG	mod770	GO:0046631	alpha-beta T cell activation	46	7	0.457427	15.303	2.44059e-07	0.0003487	1794;3071;3606;6850;54440;64926;84695	SYK;LOXL3;RASAL3;DOCK2;IL18;SASH3;NCKAP1L
FP-IFG	FP	mod1189	GO:0048812	neuron projection morphogenesis	412	16	3.6774	4.3509	5.62211e-07	0.000352881	104;1742;1952;2011;3897;3984;4744;5362;6710;6712;8408;8506;51473;57699;79791;84258	DCDC2;NEFH;LIMK1;SPTBN2;ADARB1;DLG4;CNTNAP1;L1CAM;SPTB;SYT3;FBXO31;MARK2;CELSR2;PLXNA2;ULK1;CPNE5
FP-IFG	FP	mod1189	GO:0022008	neurogenesis	980	25	8.74721	2.85805	7.51897e-07	0.000401383	104;1742;1952;2011;3897;3984;4741;4744;4761;5362;6710;6712;8408;8506;23017;23154;27124;30819;51473;51517;57468;57699;79791;84258;85300	DCDC2;NEFH;NCDN;NEFM;KCNIP2;LIMK1;SPTBN2;ADARB1;DLG4;CNTNAP1;L1CAM;FAIM2;SPTB;SLC12A5;ATCAY;SYT3;FBXO31;NEUROD2;MARK2;INPP5J;CELSR2;PLXNA2;NCKIPSD;ULK1;CPNE5
FP-IFG	FP	mod1189	GO:0120039	plasma membrane bounded cell projection morphogenesis	422	16	3.76666	4.2478	7.74554e-07	0.000401383	104;1742;1952;2011;3897;3984;4744;5362;6710;6712;8408;8506;51473;57699;79791;84258	DCDC2;NEFH;LIMK1;SPTBN2;ADARB1;DLG4;CNTNAP1;L1CAM;SPTB;SYT3;FBXO31;MARK2;CELSR2;PLXNA2;ULK1;CPNE5
FP-IFG	FP	mod1189	GO:0048858	cell projection morphogenesis	423	16	3.77558	4.23776	7.99355e-07	0.000401383	104;1742;1952;2011;3897;3984;4744;5362;6710;6712;8408;8506;51473;57699;79791;84258	DCDC2;NEFH;LIMK1;SPTBN2;ADARB1;DLG4;CNTNAP1;L1CAM;SPTB;SYT3;FBXO31;MARK2;CELSR2;PLXNA2;ULK1;CPNE5
STG-IFG	IFG	mod1088	GO:0097107	postsynaptic density assembly	15	6	0.36689	16.3537	8.24433e-07	0.000412982	9379;22941;57555;57622;78999;94030	NRXN2;LRFN4;SHANK2;NLGN2;LRFN1;LRRC4B
STG-IFG	IFG	mod1088	GO:0007416	synapse assembly	85	12	2.07904	5.77189	8.94975e-07	0.000418431	1826;2902;6712;8443;8927;9379;22883;22941;57555;57622;78999;94030	CLSTN1;NRXN2;SPTBN2;LRFN4;SHANK2;DSCAM;NLGN2;GNPAT;BSN;GRIN1;LRFN1;LRRC4B
PHG-IFG	PHG	mod770	GO:0070661	leukocyte proliferation	99	9	0.984462	9.14205	3.85082e-07	0.000440149	1794;3071;3606;3635;5294;6850;54440;64926;81704	SYK;PIK3CG;INPP5D;RASAL3;DOCK2;DOCK8;IL18;SASH3;NCKAP1L
FP-PHG	FP	mod715	GO:0006812	cation transport	253	20	7.68408	2.60279	5.1238e-05	0.00757391	478;774;775;2902;3745;3748;6857;7341;7533;8514;8911;9066;10369;22941;57030;57468;65268;79751;84258;206358	YWHAH;WNK2;GRIN1;ATP1A3;CACNA1I;KCNB1;SLC36A1;CACNA1C;KCNC3;SYT1;SUMO1;SHANK2;KCNAB2;SYT7;SLC17A7;SLC12A5;CACNG2;SYT3;CACNA1B;SLC25A22
STG-IFG	STG	mod582	GO:0006457	protein folding	100	11	1.57746	6.97321	4.00842e-07	0.000539052	2288;3301;3303;3310;3320;3337;10049;10728;11080;26973;64772	HSPA1A;HSPA6;CHORDC1;DNAJB4;DNAJA1;HSP90AA1;ENGASE;PTGES3;DNAJB6;DNAJB1;FKBP4
STG-IFG	STG	mod582	GO:0061077	chaperone-mediated protein folding	32	7	0.504789	13.8672	4.89376e-07	0.000548427	2288;3303;3310;3337;10728;11080;26973	HSPA1A;HSPA6;CHORDC1;DNAJB4;PTGES3;DNAJB1;FKBP4
STG-IFG	IFG	mod1088	GO:0051649	establishment of localization in cell	1171	54	28.6419	1.88535	1.36341e-06	0.000597598	784;815;998;1128;1315;1660;1759;2039;2901;2902;4117;4130;5864;5962;6386;6620;6712;6726;6812;7323;8443;8540;8541;8683;8905;8927;9066;9230;9379;9446;10096;10959;11260;22883;22916;23025;23165;23256;23396;25930;26286;27095;29993;30000;51068;57030;57338;57555;57731;64429;81555;84501;84502;140730	CLSTN1;TRAPPC3;DNM1;SRSF9;COPB1;SYT7;CHRM1;NRXN2;SPTBN2;RDX;NUP205;ACTR3;AGPS;NLGN2;ARFGAP3;CDC42;DHX9;SRP9;GNPAT;JPH3;SPIRE2;MAK;PACSIN1;AP1S2;PTPN23;BSN;NMD3;NCBP2;STXBP1;GRIN1;CACNB3;XPOT;TMED2;JPH4;SCFD1;MAP1A;RIMS4;DMTN;SDCBP;UBE2D3;GSTO1;ZDHHC6;PIP5K1C;RAB11B;TNPO2;UNC13A;RAB3A;SPTBN4;GRIK5;PPFIA3;SLC17A7;YIPF5;CAMK2A;SNCB
STG-IFG	IFG	mod1088	GO:0016358	dendrite development	123	14	3.0085	4.65349	1.58612e-06	0.000654322	815;816;998;1742;1826;1952;2902;4130;22941;23098;23373;29993;57118;80725	SHANK2;DSCAM;CAMK2B;DLG4;SARM1;SRCIN1;CDC42;CELSR2;PACSIN1;GRIN1;MAP1A;CAMK1D;CRTC1;CAMK2A
FP-IFG	IFG	mod468	GO:0022904	respiratory electron transport chain	70	9	0.87529	10.2823	1.86369e-07	0.000691148	1337;4694;4702;4709;4710;4717;7388;11315;388753	NDUFB3;PARK7;UQCRH;COA6;NDUFA1;NDUFB4;NDUFA8;COX6A1;NDUFC1
STG-IFG	IFG	mod1088	GO:0140029	exocytic process	48	9	1.17405	7.66579	1.90722e-06	0.000743076	815;2039;2901;5864;6812;8541;9066;23025;23256	SYT7;STXBP1;SCFD1;DMTN;UNC13A;RAB3A;GRIK5;PPFIA3;CAMK2A
FP-IFG	IFG	mod468	GO:0006119	oxidative phosphorylation	75	9	0.937811	9.59681	3.41662e-07	0.000844702	1337;4694;4702;4709;4710;4717;7388;11315;388753	NDUFB3;PARK7;UQCRH;COA6;NDUFA1;NDUFB4;NDUFA8;COX6A1;NDUFC1
FP-IFG	IFG	mod468	GO:0042775	mitochondrial ATP synthesis coupled electron transport	57	8	0.712737	11.2243	4.62262e-07	0.00085715	1337;4694;4702;4709;4710;4717;7388;11315	NDUFB3;PARK7;UQCRH;NDUFA1;NDUFB4;NDUFA8;COX6A1;NDUFC1
PHG-IFG	PHG	mod770	GO:0046634	regulation of alpha-beta T cell activation	35	6	0.348042	17.2393	9.15058e-07	0.000871593	3071;3606;6850;54440;64926;84695	SYK;LOXL3;RASAL3;IL18;SASH3;NCKAP1L
FP-PHG	FP	mod715	GO:0000902	cell morphogenesis	223	17	6.77292	2.51	0.000315005	0.0279381	390;1952;2039;2902;3897;4628;5864;6857;7533;8831;10006;22941;23105;84258;84894;85442;91584	YWHAH;KNDC1;CELSR2;L1CAM;GRIN1;RAB3A;RND3;PLXNA4;MYH10;LINGO1;ABI1;SYT1;SHANK2;FSTL4;SYT3;SYNGAP1;DMTN
STG-IFG	IFG	mod1088	GO:0098698	postsynaptic specialization assembly	18	6	0.440268	13.6281	2.87585e-06	0.00106149	9379;22941;57555;57622;78999;94030	NRXN2;LRFN4;SHANK2;NLGN2;LRFN1;LRRC4B
FP-IFG	IFG	mod515	GO:0000723	telomere maintenance	90	8	0.73697	10.8553	6.22198e-07	0.00109393	908;3326;5594;5892;10576;10694;10728;55505	CCT8;CCT6A;RAD51D;MAPK1;HSP90AB1;PTGES3;CCT2;NOP10
FP-IFG	IFG	mod515	GO:0032200	telomere organization	92	8	0.753347	10.6193	7.3745e-07	0.00109393	908;3326;5594;5892;10576;10694;10728;55505	CCT8;CCT6A;RAD51D;MAPK1;HSP90AB1;PTGES3;CCT2;NOP10
STG-IFG	IFG	mod1088	GO:0017156	calcium ion regulated exocytosis	81	11	1.9812	5.55218	3.8244e-06	0.00134103	815;2901;5864;6812;8541;8911;8941;9066;23025;23396;140730	SYT7;CDK5R2;CACNA1I;STXBP1;RIMS4;PIP5K1C;UNC13A;RAB3A;GRIK5;PPFIA3;CAMK2A
STG-IFG	IFG	mod1088	GO:1904861	excitatory synapse assembly	19	6	0.464727	12.9108	4.1181e-06	0.00137525	9379;22941;57555;57622;78999;94030	NRXN2;LRFN4;SHANK2;NLGN2;LRFN1;LRRC4B
STG-IFG	IFG	mod1088	GO:0098693	regulation of synaptic vesicle cycle	67	10	1.63877	6.10212	4.46848e-06	0.00142443	815;1759;2901;5864;6812;8927;9066;57030;57555;140730	DNM1;SYT7;NLGN2;BSN;STXBP1;RIMS4;RAB3A;GRIK5;SLC17A7;CAMK2A
FP-PHG	PHG	mod715	GO:0048812	neuron projection morphogenesis	120	13	2.52433	5.14988	7.28898e-07	0.00142637	1951;2902;5909;7143;8408;8831;8851;9373;10059;23769;53358;57611;90249	FLRT1;CDK5R1;RAP1GAP;TNR;SYNGAP1;CELSR3;PLAA;SHC3;GRIN1;DNM1L;ULK1;ISLR2;UNC5A
FP-PHG	PHG	mod715	GO:0048858	cell projection morphogenesis	124	13	2.60848	4.98375	1.06974e-06	0.00142637	1951;2902;5909;7143;8408;8831;8851;9373;10059;23769;53358;57611;90249	FLRT1;CDK5R1;RAP1GAP;TNR;SYNGAP1;CELSR3;PLAA;SHC3;GRIN1;DNM1L;ULK1;ISLR2;UNC5A
FP-PHG	PHG	mod715	GO:0120039	plasma membrane bounded cell projection morphogenesis	124	13	2.60848	4.98375	1.06974e-06	0.00142637	1951;2902;5909;7143;8408;8831;8851;9373;10059;23769;53358;57611;90249	FLRT1;CDK5R1;RAP1GAP;TNR;SYNGAP1;CELSR3;PLAA;SHC3;GRIN1;DNM1L;ULK1;ISLR2;UNC5A
FP-PHG	PHG	mod715	GO:0031175	neuron projection development	195	16	4.10204	3.9005	1.48195e-06	0.00142637	1951;2775;2902;5662;5909;7143;8408;8831;8851;9373;10059;23108;23769;53358;57611;90249	FLRT1;RAP1GAP2;CDK5R1;RAP1GAP;TNR;GNAO1;SYNGAP1;CELSR3;PLAA;SHC3;GRIN1;DNM1L;ULK1;ISLR2;PSD;UNC5A
FP-PHG	PHG	mod715	GO:0032990	cell part morphogenesis	129	13	2.71366	4.79058	1.69201e-06	0.00142637	1951;2902;5909;7143;8408;8831;8851;9373;10059;23769;53358;57611;90249	FLRT1;CDK5R1;RAP1GAP;TNR;SYNGAP1;CELSR3;PLAA;SHC3;GRIN1;DNM1L;ULK1;ISLR2;UNC5A
FP-PHG	PHG	mod715	GO:0048666	neuron development	223	17	4.69105	3.62392	1.8381e-06	0.00142637	1951;2775;2902;5662;5909;7143;8408;8831;8851;9373;10059;23040;23108;23769;53358;57611;90249	FLRT1;MYT1L;RAP1GAP2;CDK5R1;RAP1GAP;TNR;GNAO1;SYNGAP1;CELSR3;PLAA;SHC3;GRIN1;DNM1L;ULK1;ISLR2;PSD;UNC5A
STG-IFG	IFG	mod1088	GO:0031630	regulation of synaptic vesicle fusion to presynaptic active zone membrane	6	4	0.146756	27.2561	5.00729e-06	0.00152679	2901;5864;6812;9066	SYT7;STXBP1;RAB3A;GRIK5
FP-PHG	FP	mod715	GO:0000904	cell morphogenesis involved in differentiation	156	14	4.73801	2.95483	0.000210309	0.0223019	1952;2039;2902;3897;4628;5864;7533;8831;10006;22941;23105;84894;85442;91584	YWHAH;KNDC1;CELSR2;L1CAM;GRIN1;RAB3A;PLXNA4;MYH10;LINGO1;ABI1;SHANK2;FSTL4;SYNGAP1;DMTN
STG-IFG	IFG	mod1088	GO:0051641	cellular localization	1522	63	37.2271	1.69232	5.52233e-06	0.00161367	784;815;998;1128;1315;1495;1660;1742;1759;2039;2901;2902;4117;4130;5864;5962;6386;6620;6712;6726;6812;7323;8443;8514;8540;8541;8683;8905;8927;9066;9184;9230;9379;9446;10096;10382;10576;10959;11260;22883;22916;23025;23096;23165;23256;23396;25930;26286;26354;27095;29993;30000;51068;56270;57030;57338;57555;57731;64429;81555;84501;84502;140730	CLSTN1;TRAPPC3;DNM1;SRSF9;COPB1;SYT7;CHRM1;NRXN2;SPTBN2;RDX;NUP205;ACTR3;AGPS;DLG4;NLGN2;WDR45B;ARFGAP3;KCNAB2;CDC42;DHX9;SRP9;GNPAT;JPH3;SPIRE2;MAK;PACSIN1;AP1S2;IQSEC2;PTPN23;BSN;GNL3;NMD3;NCBP2;STXBP1;GRIN1;CACNB3;XPOT;CCT2;TMED2;JPH4;SCFD1;MAP1A;RIMS4;DMTN;SDCBP;UBE2D3;GSTO1;ZDHHC6;BUB3;PIP5K1C;TUBB4A;RAB11B;TNPO2;UNC13A;RAB3A;SPTBN4;GRIK5;PPFIA3;SLC17A7;CTNNA1;YIPF5;CAMK2A;SNCB
PHG-IFG	PHG	mod770	GO:1903708	positive regulation of hemopoiesis	62	7	0.616532	11.3538	1.98915e-06	0.001624	3059;3071;3606;3635;6850;54440;60682	SYK;INPP5D;SMAP1;IL18;SASH3;HCLS1;NCKAP1L
PHG-IFG	PHG	mod770	GO:0046637	regulation of alpha-beta T cell differentiation	23	5	0.228713	21.8614	2.31184e-06	0.00165152	3071;3606;6850;54440;84695	SYK;LOXL3;IL18;SASH3;NCKAP1L
STG-IFG	IFG	mod1088	GO:0050806	positive regulation of synaptic transmission	102	12	2.49485	4.80991	6.39119e-06	0.00172557	784;1742;2902;6543;6812;9066;22883;22941;23025;23373;57555;140730	CLSTN1;SYT7;SHANK2;DLG4;NLGN2;STXBP1;GRIN1;CACNB3;RIMS4;UNC13A;CRTC1;SLC8A2
STG-IFG	IFG	mod1088	GO:0036465	synaptic vesicle recycling	42	8	1.02729	7.78747	6.39739e-06	0.00172557	1759;5864;6620;9066;23396;29993;57030;57555	DNM1;SYT7;NLGN2;PACSIN1;PIP5K1C;RAB3A;SLC17A7;SNCB
STG-IFG	IFG	mod1088	GO:0051049	regulation of transport	919	44	22.4781	1.95746	6.83359e-06	0.00177496	784;815;816;998;1128;1147;1660;1742;1759;2039;2775;2901;2902;3190;5864;5962;6386;6812;7323;8514;8911;8927;8941;9066;9230;9446;10449;22916;22941;23025;23256;25930;55646;57030;57118;57338;57555;57731;65268;65985;80725;81555;84502;140730	DNM1;SYT7;CHRM1;SHANK2;RDX;CAMK2B;CDK5R2;DLG4;NLGN2;SRCIN1;CACNA1I;KCNAB2;CDC42;DHX9;ACAA2;GNAO1;JPH3;PTPN23;BSN;NCBP2;HNRNPK;WNK2;STXBP1;GRIN1;CACNB3;AACS;JPH4;SCFD1;RIMS4;DMTN;SDCBP;LYAR;UBE2D3;CAMK1D;CHUK;GSTO1;RAB11B;UNC13A;RAB3A;SPTBN4;GRIK5;SLC17A7;YIPF5;CAMK2A
STG-IFG	IFG	mod1088	GO:0048812	neuron projection morphogenesis	337	23	8.24279	2.79032	7.11189e-06	0.00178127	815;816;998;1742;1826;1952;2902;4130;5864;6712;6812;8408;22941;23025;23098;29993;51466;55816;57699;57731;80725;84894;90249	DOK5;SPTBN2;SHANK2;DSCAM;CAMK2B;DLG4;SARM1;SRCIN1;CDC42;CELSR2;PACSIN1;CPNE5;STXBP1;GRIN1;ULK1;EVL;MAP1A;LINGO1;UNC13A;RAB3A;SPTBN4;CAMK2A;UNC5A
STG-IFG	IFG	mod808	GO:0007628	adult walking behavior	14	5	0.162204	30.8254	3.44195e-07	0.00179388	2043;2743;28996;55074;55636	HIPK2;EPHA4;CHD7;OXR1;GLRB
STG-IFG	IFG	mod808	GO:0090659	walking behavior	15	5	0.17379	28.7704	5.11588e-07	0.00179388	2043;2743;28996;55074;55636	HIPK2;EPHA4;CHD7;OXR1;GLRB
STG-IFG	IFG	mod1088	GO:0035418	protein localization to synapse	43	8	1.05175	7.60636	7.69674e-06	0.00184387	1742;2902;4130;8927;9379;22883;23096;57555	CLSTN1;NRXN2;DLG4;NLGN2;IQSEC2;BSN;GRIN1;MAP1A
STG-IFG	IFG	mod1088	GO:0007267	cell-cell signaling	774	39	18.9315	2.06006	7.88763e-06	0.00184387	784;815;816;998;1128;1742;1759;1952;2775;2901;2902;4130;5864;6386;6543;6620;6812;8541;8927;9066;9230;9379;10297;11346;22883;22941;23025;23096;23373;23396;25897;25930;57030;57338;57555;65268;65985;84502;140730	CLSTN1;DNM1;SYT7;CHRM1;NRXN2;SHANK2;CAMK2B;DLG4;NLGN2;CDC42;CELSR2;GNAO1;JPH3;IQSEC2;PTPN23;BSN;WNK2;STXBP1;GRIN1;CACNB3;AACS;JPH4;MAP1A;RIMS4;SDCBP;RNF19A;APC2;PIP5K1C;RAB11B;UNC13A;RAB3A;CRTC1;GRIK5;SLC8A2;PPFIA3;SLC17A7;CAMK2A;SYNPO;SNCB
STG-IFG	IFG	mod1088	GO:0060627	regulation of vesicle-mediated transport	269	20	6.57956	3.03972	8.35078e-06	0.00188916	815;1742;1759;2901;3190;5864;5962;6386;6812;8911;8941;9066;9230;23256;25930;55646;57030;57118;81555;140730	DNM1;SYT7;RDX;CDK5R2;DLG4;CACNA1I;PTPN23;HNRNPK;STXBP1;SCFD1;RIMS4;SDCBP;LYAR;CAMK1D;RAB11B;RAB3A;GRIK5;SLC17A7;YIPF5;CAMK2A
FP-PHG	PHG	mod250	GO:1900034	regulation of cellular response to heat	18	5	0.180848	27.6476	5.77805e-07	0.00223483	2288;3303;3312;9532;26973	CHORDC1;HSPA8;HSPA1A;BAG2;FKBP4
FP-PHG	PHG	mod250	GO:0009266	response to temperature stimulus	57	7	0.572684	12.2231	9.59981e-07	0.00223483	1153;2288;3303;3312;9532;11080;26973	CHORDC1;HSPA8;DNAJB4;HSPA1A;BAG2;FKBP4;CIRBP
STG-IFG	IFG	mod1088	GO:0097106	postsynaptic density organization	22	6	0.538105	11.1502	1.06515e-05	0.00233434	9379;22941;57555;57622;78999;94030	NRXN2;LRFN4;SHANK2;NLGN2;LRFN1;LRRC4B
STG-IFG	IFG	mod1088	GO:0048172	regulation of short-term neuronal synaptic plasticity	7	4	0.171215	23.3624	1.14601e-05	0.00243544	5864;6543;8541;23025	UNC13A;RAB3A;SLC8A2;PPFIA3
STG-IFG	IFG	mod1088	GO:0120039	plasma membrane bounded cell projection morphogenesis	348	23	8.51184	2.70212	1.20633e-05	0.00246257	815;816;998;1742;1826;1952;2902;4130;5864;6712;6812;8408;22941;23025;23098;29993;51466;55816;57699;57731;80725;84894;90249	DOK5;SPTBN2;SHANK2;DSCAM;CAMK2B;DLG4;SARM1;SRCIN1;CDC42;CELSR2;PACSIN1;CPNE5;STXBP1;GRIN1;ULK1;EVL;MAP1A;LINGO1;UNC13A;RAB3A;SPTBN4;CAMK2A;UNC5A
STG-IFG	IFG	mod1088	GO:0051648	vesicle localization	187	16	4.57389	3.49811	1.23446e-05	0.00246257	815;1759;2901;5864;6812;8541;9066;9230;10959;23025;23256;23396;26286;27095;57555;140730	TRAPPC3;DNM1;SYT7;NLGN2;ARFGAP3;STXBP1;TMED2;SCFD1;RIMS4;PIP5K1C;RAB11B;UNC13A;RAB3A;GRIK5;PPFIA3;CAMK2A
STG-IFG	IFG	mod1088	GO:0048858	cell projection morphogenesis	349	23	8.5363	2.69437	1.26412e-05	0.00246257	815;816;998;1742;1826;1952;2902;4130;5864;6712;6812;8408;22941;23025;23098;29993;51466;55816;57699;57731;80725;84894;90249	DOK5;SPTBN2;SHANK2;DSCAM;CAMK2B;DLG4;SARM1;SRCIN1;CDC42;CELSR2;PACSIN1;CPNE5;STXBP1;GRIN1;ULK1;EVL;MAP1A;LINGO1;UNC13A;RAB3A;SPTBN4;CAMK2A;UNC5A
FP-PHG	FP	mod715	GO:0048667	cell morphogenesis involved in neuron differentiation	124	13	3.76611	3.45184	7.37291e-05	0.010578	1952;2902;3897;4628;5864;7533;8831;10006;22941;23105;84894;85442;91584	YWHAH;KNDC1;CELSR2;L1CAM;GRIN1;RAB3A;PLXNA4;MYH10;LINGO1;ABI1;SHANK2;FSTL4;SYNGAP1
FP-STG	FP	mod1015	GO:0048667	cell morphogenesis involved in neuron differentiation	258	9	2.08323	4.32021	0.000187395	0.0413626	816;998;1141;1742;3897;5864;6812;26999;54434	DLG4;CDC42;L1CAM;STXBP1;RAB3A;CAMK2B;CHRNB2;CYFIP2;SSH1
FP-PHG	FP	mod715	GO:0032990	cell part morphogenesis	153	15	4.64689	3.22796	4.37759e-05	0.00667309	1952;2902;3897;4628;5864;6857;7533;8831;10006;22941;23105;84258;84894;85442;91584	YWHAH;KNDC1;CELSR2;L1CAM;GRIN1;RAB3A;PLXNA4;MYH10;LINGO1;ABI1;SYT1;SHANK2;FSTL4;SYT3;SYNGAP1
FP-PHG	FP	mod715	GO:0048858	cell projection morphogenesis	149	15	4.5254	3.31462	3.19307e-05	0.00607031	1952;2902;3897;4628;5864;6857;7533;8831;10006;22941;23105;84258;84894;85442;91584	YWHAH;KNDC1;CELSR2;L1CAM;GRIN1;RAB3A;PLXNA4;MYH10;LINGO1;ABI1;SYT1;SHANK2;FSTL4;SYT3;SYNGAP1
FP-PHG	FP	mod715	GO:0030030	cell projection organization	350	23	10.6301	2.16366	0.00023491	0.0238727	478;1952;2039;2902;3897;4628;5864;6857;7277;7533;8831;10006;10382;22941;23105;26258;55081;57468;83544;84258;84894;85442;91584	TUBB4A;BLOC1S6;YWHAH;KNDC1;CELSR2;L1CAM;GRIN1;RAB3A;ATP1A3;DNAL1;PLXNA4;MYH10;LINGO1;ABI1;SYT1;SHANK2;FSTL4;SLC12A5;TUBA4A;SYT3;SYNGAP1;IFT57;DMTN
STG-IFG	IFG	mod1088	GO:0099068	postsynapse assembly	23	6	0.562564	10.6654	1.41196e-05	0.00259181	9379;22941;57555;57622;78999;94030	NRXN2;LRFN4;SHANK2;NLGN2;LRFN1;LRRC4B
STG-IFG	IFG	mod1088	GO:0048488	synaptic vesicle endocytosis	34	7	0.831617	8.41734	1.44133e-05	0.00259181	1759;6620;9066;23396;29993;57030;57555	DNM1;SYT7;NLGN2;PACSIN1;PIP5K1C;SLC17A7;SNCB
STG-IFG	IFG	mod1088	GO:0140238	presynaptic endocytosis	34	7	0.831617	8.41734	1.44133e-05	0.00259181	1759;6620;9066;23396;29993;57030;57555	DNM1;SYT7;NLGN2;PACSIN1;PIP5K1C;SLC17A7;SNCB
FP-IFG	IFG	mod468	GO:0022900	electron transport chain	117	10	1.46299	6.83534	1.82089e-06	0.00270111	1337;4694;4702;4709;4710;4717;7388;8560;11315;388753	NDUFB3;PARK7;UQCRH;DEGS1;COA6;NDUFA1;NDUFB4;NDUFA8;COX6A1;NDUFC1
FP-PHG	FP	mod715	GO:0007267	cell-cell signaling	346	25	10.5087	2.37899	2.36254e-05	0.00607031	747;774;775;1952;2902;3745;4900;5864;6853;6857;7533;8831;8927;9066;9568;9572;10369;22941;23096;23396;26258;57030;57468;65268;84258	BLOC1S6;YWHAH;WNK2;CELSR2;GRIN1;RAB3A;PIP5K1C;NR1D1;SYN1;KCNB1;DAGLA;CACNA1C;NRGN;SYT1;SHANK2;SYT7;BSN;SLC17A7;SLC12A5;CACNG2;GABBR2;SYT3;SYNGAP1;CACNA1B;IQSEC2
PHG-IFG	PHG	mod770	GO:0046635	positive regulation of alpha-beta T cell activation	26	5	0.258546	19.3389	4.41946e-06	0.00280636	3071;3606;6850;54440;64926	SYK;RASAL3;IL18;SASH3;NCKAP1L
FP-PHG	FP	mod715	GO:0071804	cellular potassium ion transport	48	7	1.45785	4.8016	0.000516245	0.0412827	478;3745;3748;7341;8514;57468;65268	WNK2;ATP1A3;KCNB1;KCNC3;SUMO1;KCNAB2;SLC12A5
STG-IFG	IFG	mod1088	GO:0006996	organelle organization	1923	73	47.0353	1.55203	1.6848e-05	0.00295387	815;998;1346;1495;1660;1742;1759;1965;2036;2039;2059;2901;4117;4130;4528;4683;4717;5864;5962;5965;6386;6712;6812;6880;7319;7323;8408;8443;8540;9066;9184;9379;10096;10297;10382;10449;10576;10641;10714;10959;11076;11346;22941;23025;23031;23096;23165;23256;23355;23396;25897;25930;26286;26354;27095;29993;50484;51119;51388;51466;51616;55660;56270;56916;57030;57535;57555;57622;57731;78999;84501;94030;4…	TRAPPC3;KIAA1324;NPRL2;DNM1;COX7A1;SYT7;NRXN2;SPTBN2;LRFN4;SHANK2;POLD3;RDX;SBDS;NUP205;MTIF2;ACTR3;PRPF40A;AGPS;DLG4;NLGN2;WDR45B;ARFGAP3;CDC42;DHX9;GNPAT;ACAA2;NIP7;SPIRE2;MAK;PACSIN1;IQSEC2;TAF9B;UBE2A;PTPN23;GNL3;VPS8;STXBP1;IQSEC3;EPS8;RECQL;CCT2;TMED2;ULK1;SCFD1;EIF2S1;EVL;MAP1A;EPB41L1;DMTN;SDCBP;NBN;RNF19A;RRM2B;SMARCAD1;UBE2D3;NDUFC1;BUB3;APC2;PIP5K1C;TUBB4A;UNC13A;MAST3;RAB3A;LRFN1;SPTB…
PHG-IFG	PHG	mod770	GO:1902107	positive regulation of leukocyte differentiation	47	6	0.467371	12.8378	5.53229e-06	0.00299539	3059;3071;3606;3635;6850;54440	SYK;INPP5D;IL18;SASH3;HCLS1;NCKAP1L
PHG-IFG	PHG	mod770	GO:0046633	alpha-beta T cell proliferation	13	4	0.129273	30.9423	5.76541e-06	0.00299539	1794;3606;6850;64926	SYK;RASAL3;DOCK2;IL18
FP-IFG	FP	mod1189	GO:0031346	positive regulation of cell projection organization	234	11	2.08862	5.26664	6.66705e-06	0.00313851	1742;2011;3064;3897;3984;5362;9759;51517;57699;79791;84258	LIMK1;HDAC4;DLG4;L1CAM;SYT3;FBXO31;MARK2;PLXNA2;NCKIPSD;HTT;CPNE5
STG-IFG	IFG	mod1088	GO:0099084	postsynaptic specialization organization	24	6	0.587024	10.2211	1.84457e-05	0.00315512	9379;22941;57555;57622;78999;94030	NRXN2;LRFN4;SHANK2;NLGN2;LRFN1;LRRC4B
FP-IFG	IFG	mod515	GO:2000573	positive regulation of DNA biosynthetic process	49	6	0.401239	14.9537	2.59707e-06	0.00321041	908;3326;5594;10576;10694;10728	CCT8;CCT6A;MAPK1;HSP90AB1;PTGES3;CCT2
STG-IFG	STG	mod582	GO:0051085	chaperone cofactor-dependent protein refolding	16	5	0.252394	19.8103	3.39659e-06	0.00326267	3303;3310;3337;10728;11080	HSPA1A;HSPA6;DNAJB4;PTGES3;DNAJB1
FP-IFG	FP	mod1189	GO:0051641	cellular localization	1840	34	16.4233	2.07023	7.55435e-06	0.00332438	320;1742;2011;2039;3064;3749;4744;5362;5575;6620;6635;6710;6712;6721;6729;7486;8506;8514;8906;9066;9145;9814;22853;23368;23396;25953;28964;51517;55275;83660;84258;84502;85300;283576	NEFH;SFI1;AP1G2;ZDHHC22;SNCB;KCNAB2;SRP54;TLN2;SNRPE;SPTBN2;PRKAR1B;LMTK2;DLG4;CNTNAP1;SYNGR1;KCNC4;SPTB;DMTN;ATCAY;SYT3;WRN;PNKD;SYT7;MARK2;VPS53;GIT1;PLXNA2;NCKIPSD;HTT;SREBF2;APBA1;JPH4;PPP1R13B;PIP5K1C
FP-IFG	FP	mod1189	GO:0007399	nervous system development	1426	29	12.7281	2.27843	7.94461e-06	0.00332438	104;320;1742;1952;2011;3897;3984;4741;4744;4761;5362;6710;6712;7486;8408;8506;9759;23017;23154;27124;30819;51473;51517;57468;57699;79791;84258;85300;146713	DCDC2;NEFH;NCDN;NEFM;KCNIP2;LIMK1;HDAC4;SPTBN2;ADARB1;DLG4;CNTNAP1;L1CAM;FAIM2;SPTB;SLC12A5;ATCAY;SYT3;FBXO31;WRN;NEUROD2;MARK2;RBFOX3;INPP5J;CELSR2;PLXNA2;NCKIPSD;ULK1;CPNE5;APBA1
STG-PHG	STG	mod589	GO:1901661	quinone metabolic process	8	3	0.0194175	154.5	5.92055e-07	0.00334511	3156;51117;57834	COQ4;HMGCR;CYP4F11
STG-IFG	IFG	mod1088	GO:0097479	synaptic vesicle localization	96	11	2.34809	4.68465	2.02127e-05	0.00337504	815;1759;2901;5864;6812;8541;9066;23025;23396;57555;140730	DNM1;SYT7;NLGN2;STXBP1;RIMS4;PIP5K1C;UNC13A;RAB3A;GRIK5;PPFIA3;CAMK2A
STG-IFG	IFG	mod1088	GO:0032990	cell part morphogenesis	360	23	8.80536	2.61205	2.08741e-05	0.00340442	815;816;998;1742;1826;1952;2902;4130;5864;6712;6812;8408;22941;23025;23098;29993;51466;55816;57699;57731;80725;84894;90249	DOK5;SPTBN2;SHANK2;DSCAM;CAMK2B;DLG4;SARM1;SRCIN1;CDC42;CELSR2;PACSIN1;CPNE5;STXBP1;GRIN1;ULK1;EVL;MAP1A;LINGO1;UNC13A;RAB3A;SPTBN4;CAMK2A;UNC5A
STG-IFG	IFG	mod1088	GO:0099173	postsynapse organization	97	11	2.37255	4.63635	2.23181e-05	0.0035572	816;998;1742;6712;9379;22941;57555;57622;78999;80725;94030	NRXN2;SPTBN2;LRFN4;SHANK2;CAMK2B;DLG4;NLGN2;SRCIN1;CDC42;LRFN1;LRRC4B
FP-PHG	FP	mod159	GO:0061077	chaperone-mediated protein folding	27	3	0.0613114	48.9306	2.19264e-05	0.0267392	2288;3303;3315	FKBP4;HSPA1A;HSPB1
FP-PHG	FP	mod715	GO:0007268	chemical synaptic transmission	167	20	5.0721	3.94314	7.10263e-08	7.49853e-05	774;2902;3745;4900;5864;6853;6857;7533;8831;8927;9066;9568;10369;22941;23096;23396;26258;57030;57468;84258	BLOC1S6;YWHAH;GRIN1;RAB3A;PIP5K1C;SYN1;KCNB1;NRGN;SYT1;SHANK2;SYT7;BSN;SLC17A7;SLC12A5;CACNG2;GABBR2;SYT3;SYNGAP1;CACNA1B;IQSEC2
FP-STG	FP	mod1015	GO:0007268	chemical synaptic transmission	328	10	2.64845	3.7758	0.000238778	0.0493038	320;816;1141;1742;1759;5864;6812;6853;9900;54434	DLG4;SYN1;STXBP1;RAB3A;CAMK2B;SV2A;CHRNB2;DNM1;SSH1;APBA1
FP-STG	FP	mod997	GO:0006613	cotranslational protein targeting to membrane	25	4	0.174689	22.8978	2.3647e-05	0.0302729	6171;6175;6729;6747	SSR3;RPLP0;SRP54;RPL41
FP-PHG	FP	mod715	GO:0016358	dendrite development	56	9	1.70082	5.29156	3.60883e-05	0.00607031	1952;2902;7533;8831;10006;22941;23105;57468;85442	YWHAH;KNDC1;CELSR2;GRIN1;ABI1;SHANK2;FSTL4;SLC12A5;SYNGAP1
FP-IFG	FP	mod1005	GO:0006412	translation	445	36	15.0839	2.38664	9.62019e-07	0.00376184	708;1965;2107;3376;3692;3735;4677;4869;5917;6133;6141;6143;6144;6161;6165;6183;6229;8668;11224;11236;23438;25873;27230;28998;51021;51318;51372;51389;51649;55323;64928;64951;84300;84545;92259;116541	C1QBP;MRPL54;EIF6;MRPS12;MRPL13;MRPS36;SERP1;EIF3I;MRPL14;IARS;NARS;RWDD1;EIF2S1;RNF139;ETF1;MRPS24;MRPL43;MRPL35;UQCC2;LARP6;KARS;RPL32;RPS24;RARS;HARS2;RPL19;MRPS23;RPL21;RPL35A;RPL35;RPL9;MRPS16;RPL36;RPL18;NPM1;TMA7
FP-IFG	FP	mod1005	GO:0006518	peptide metabolic process	552	41	18.7109	2.19124	1.50644e-06	0.00376184	708;1363;1859;1965;2107;2739;3376;3692;3735;4048;4677;4869;5917;6133;6141;6143;6144;6161;6165;6183;6229;8668;11224;11236;23438;25873;27230;28998;51021;51318;51372;51389;51649;55323;55851;64928;64951;84300;84545;92259;116541	C1QBP;MRPL54;EIF6;MRPS12;MRPL13;MRPS36;SERP1;EIF3I;MRPL14;IARS;NARS;RWDD1;EIF2S1;RNF139;ETF1;MRPS24;MRPL43;DYRK1A;MRPL35;UQCC2;CPE;GLO1;LARP6;KARS;RPL32;LTA4H;RPS24;RARS;HARS2;RPL19;MRPS23;RPL21;RPL35A;RPL35;RPL9;MRPS16;RPL36;RPL18;NPM1;TMA7;PSENEN
FP-IFG	FP	mod1005	GO:0007005	mitochondrion organization	343	30	11.6265	2.58031	1.6821e-06	0.00376184	664;665;885;4694;4708;4711;4713;4717;5245;9167;9821;10059;10063;10730;10971;23287;25994;51103;54543;54927;55735;64422;65991;84300;91137;137682;139341;282991;493856;100287932	AGTPBP1;RB1CC1;COX17;TIMM23;NDUFAF6;NDUFB7;ATG3;DNM1L;NDUFAF1;YME1L1;NDUFB2;FUNDC1;CHCHD3;UQCC2;NDUFA1;FUNDC2;CCK;DNAJC11;COX7A2L;NDUFB5;BNIP3L;CISD2;BLOC1S2;BNIP3;SLC25A46;TOMM7;YWHAQ;PHB;HIGD1A;NDUFC1
FP-IFG	FP	mod1005	GO:0043043	peptide biosynthetic process	459	36	15.5585	2.31385	1.99779e-06	0.00376184	708;1965;2107;3376;3692;3735;4677;4869;5917;6133;6141;6143;6144;6161;6165;6183;6229;8668;11224;11236;23438;25873;27230;28998;51021;51318;51372;51389;51649;55323;64928;64951;84300;84545;92259;116541	C1QBP;MRPL54;EIF6;MRPS12;MRPL13;MRPS36;SERP1;EIF3I;MRPL14;IARS;NARS;RWDD1;EIF2S1;RNF139;ETF1;MRPS24;MRPL43;MRPL35;UQCC2;LARP6;KARS;RPL32;RPS24;RARS;HARS2;RPL19;MRPS23;RPL21;RPL35A;RPL35;RPL9;MRPS16;RPL36;RPL18;NPM1;TMA7
STG-IFG	IFG	mod1088	GO:0051650	establishment of vesicle localization	176	15	4.30484	3.48445	2.44116e-05	0.00380441	815;1759;2901;5864;6812;8541;9066;9230;10959;23025;23256;23396;26286;27095;140730	TRAPPC3;DNM1;SYT7;ARFGAP3;STXBP1;TMED2;SCFD1;RIMS4;PIP5K1C;RAB11B;UNC13A;RAB3A;GRIK5;PPFIA3;CAMK2A
STG-IFG	IFG	mod1088	GO:0048813	dendrite morphogenesis	81	10	1.9812	5.04743	2.51523e-05	0.00383463	815;816;998;1742;1826;1952;2902;22941;23098;80725	SHANK2;DSCAM;CAMK2B;DLG4;SARM1;SRCIN1;CDC42;CELSR2;GRIN1;CAMK2A
FP-PHG	PHG	mod250	GO:0061077	chaperone-mediated protein folding	24	5	0.24113	20.7357	2.7467e-06	0.00394706	2288;3303;3312;11080;26973	CHORDC1;HSPA8;DNAJB4;HSPA1A;FKBP4
FP-PHG	PHG	mod250	GO:0009408	response to heat	44	6	0.442072	13.5724	3.39094e-06	0.00394706	2288;3303;3312;9532;11080;26973	CHORDC1;HSPA8;DNAJB4;HSPA1A;BAG2;FKBP4
FP-IFG	FP	mod1189	GO:0007267	cell-cell signaling	911	22	8.13134	2.70558	1.03423e-05	0.0040999	104;320;1742;1952;2011;3749;4761;5575;6620;9066;9145;23154;23396;25953;28964;30819;51473;57468;65985;84258;84502;205147	DCDC2;NCDN;KCNIP2;SNCB;AACS;ADARB1;PRKAR1B;AMER3;DLG4;SYNGR1;KCNC4;SLC12A5;SYT3;PNKD;NEUROD2;SYT7;MARK2;GIT1;CELSR2;APBA1;JPH4;PIP5K1C
FP-IFG	IFG	mod515	GO:1904874	positive regulation of telomerase RNA localization to Cajal body	14	4	0.11464	34.8919	3.89748e-06	0.00412965	908;10576;10694;55505	CCT8;CCT6A;CCT2;NOP10
FP-PHG	FP	mod715	GO:0048813	dendrite morphogenesis	36	6	1.09339	5.48754	0.000632429	0.047054	1952;2902;7533;10006;22941;85442	YWHAH;KNDC1;CELSR2;GRIN1;ABI1;SHANK2
FP-IFG	FP	mod1087	GO:0010273	detoxification of copper ion	11	4	0.0864945	46.2457	1.11494e-06	0.00417389	4493;4499;4501;4502	MT1X;MT2A;MT1E;MT1M
FP-IFG	FP	mod1087	GO:1990169	stress response to copper ion	11	4	0.0864945	46.2457	1.11494e-06	0.00417389	4493;4499;4501;4502	MT1X;MT2A;MT1E;MT1M
FP-IFG	FP	mod1087	GO:0061687	detoxification of inorganic compound	12	4	0.0943577	42.3919	1.66246e-06	0.00417389	4493;4499;4501;4502	MT1X;MT2A;MT1E;MT1M
STG-IFG	IFG	mod1088	GO:0032386	regulation of intracellular transport	246	18	6.01699	2.99153	2.99866e-05	0.00447438	784;815;998;1128;1660;2039;2901;5864;5962;6812;7323;9066;9230;22916;23256;25930;81555;140730	SYT7;CHRM1;RDX;CDC42;DHX9;PTPN23;NCBP2;STXBP1;CACNB3;SCFD1;RIMS4;DMTN;UBE2D3;RAB11B;RAB3A;GRIK5;YIPF5;CAMK2A
FP-IFG	FP	mod1087	GO:0097501	stress response to metal ion	13	4	0.102221	39.131	2.38706e-06	0.00449483	4493;4499;4501;4502	MT1X;MT2A;MT1E;MT1M
FP-IFG	IFG	mod468	GO:0006120	mitochondrial electron transport, NADH to ubiquinone	35	6	0.437645	13.7097	4.04074e-06	0.00499503	4694;4702;4709;4710;4717;11315	NDUFB3;PARK7;NDUFA1;NDUFB4;NDUFA8;NDUFC1
FP-STG	FP	mod1015	GO:0051656	establishment of organelle localization	211	9	1.70373	5.28254	3.96354e-05	0.0163395	320;998;1141;1759;5864;6812;6853;8723;9900	CDC42;SYN1;STXBP1;RAB3A;SV2A;CHRNB2;DNM1;SNX4;APBA1
FP-STG	FP	mod997	GO:0072599	establishment of protein localization to endoplasmic reticulum	28	5	0.195652	25.5556	1.15614e-06	0.00370023	6171;6175;6729;6747;28972	SPCS1;SSR3;RPLP0;SRP54;RPL41
FP-PHG	PHG	mod715	GO:0007409	axonogenesis	85	10	1.78807	5.59263	7.68947e-06	0.0051146	1951;2902;5909;7143;8408;8831;8851;53358;57611;90249	CDK5R1;RAP1GAP;TNR;SYNGAP1;CELSR3;SHC3;GRIN1;ULK1;ISLR2;UNC5A
PHG-IFG	PHG	mod770	GO:0045621	positive regulation of lymphocyte differentiation	32	5	0.31821	15.7129	1.2938e-05	0.00516662	3071;3606;3635;6850;54440	SYK;INPP5D;IL18;SASH3;NCKAP1L
PHG-IFG	PHG	mod770	GO:0002250	adaptive immune response	114	8	1.13362	7.05702	1.29863e-05	0.00516662	1075;3606;3635;5294;6850;54440;81622;84695	SYK;UNC93B1;PIK3CG;LOXL3;INPP5D;IL18;SASH3;CTSC
PHG-IFG	PHG	mod770	GO:0043370	regulation of CD4-positive, alpha-beta T cell differentiation	16	4	0.159105	25.1406	1.4357e-05	0.00516662	3071;3606;54440;84695	LOXL3;IL18;SASH3;NCKAP1L
PHG-IFG	PHG	mod770	GO:0046632	alpha-beta T cell differentiation	33	5	0.328154	15.2367	1.51351e-05	0.00516662	3071;3606;6850;54440;84695	SYK;LOXL3;IL18;SASH3;NCKAP1L
PHG-IFG	PHG	mod770	GO:0042102	positive regulation of T cell proliferation	33	5	0.328154	15.2367	1.51351e-05	0.00516662	3071;3606;6850;54440;64926	SYK;RASAL3;IL18;SASH3;NCKAP1L
PHG-IFG	PHG	mod770	GO:0045619	regulation of lymphocyte differentiation	56	6	0.556868	10.7746	1.56365e-05	0.00516662	3071;3606;3635;6850;54440;84695	SYK;LOXL3;INPP5D;IL18;SASH3;NCKAP1L
PHG-IFG	PHG	mod770	GO:0002376	immune system process	910	22	9.0491	2.43118	1.64832e-05	0.00516662	834;1075;1794;2217;3059;3071;3606;3635;3663;3693;4125;5294;6039;6850;54440;60682;64926;81622;81704;84695;139716;284297	SSC5D;SYK;GAB3;UNC93B1;PIK3CG;IRF5;LOXL3;INPP5D;ITGB5;MAN2B1;RASAL3;FCGRT;DOCK2;DOCK8;SMAP1;IL18;SASH3;HCLS1;CTSC;CASP1;NCKAP1L;RNASE6
PHG-IFG	PHG	mod770	GO:0042110	T cell activation	156	9	1.55127	5.80168	1.73853e-05	0.00516662	1794;3071;3606;5294;6850;54440;64926;81704;84695	SYK;PIK3CG;LOXL3;RASAL3;DOCK2;DOCK8;IL18;SASH3;NCKAP1L
PHG-IFG	PHG	mod770	GO:0045579	positive regulation of B cell differentiation	6	3	0.0596644	50.2812	1.80809e-05	0.00516662	3071;3635;6850	SYK;INPP5D;NCKAP1L
FP-IFG	FP	mod1005	GO:0043604	amide biosynthetic process	550	40	18.6431	2.14557	3.45688e-06	0.00520744	38;708;1965;2107;3376;3692;3735;4677;4869;5162;5917;6133;6141;6143;6144;6161;6165;6183;6229;8668;10558;11224;11236;23438;25873;27230;28998;51021;51318;51372;51389;51649;55323;64928;64951;84300;84545;92259;116541;259230	C1QBP;MRPL54;EIF6;MRPS12;MRPL13;MRPS36;SERP1;EIF3I;MRPL14;IARS;NARS;RWDD1;PDHB;EIF2S1;RNF139;ETF1;MRPS24;MRPL43;SPTLC1;ACAT1;MRPL35;UQCC2;LARP6;KARS;RPL32;SGMS1;RPS24;RARS;HARS2;RPL19;MRPS23;RPL21;RPL35A;RPL35;RPL9;MRPS16;RPL36;RPL18;NPM1;TMA7
STG-IFG	IFG	mod1088	GO:0006904	vesicle docking involved in exocytosis	27	6	0.660402	9.08538	3.81591e-05	0.00546189	815;5864;6812;8541;23025;23256	STXBP1;SCFD1;UNC13A;RAB3A;PPFIA3;CAMK2A
STG-IFG	IFG	mod1088	GO:0017158	regulation of calcium ion-dependent exocytosis	53	8	1.29634	6.1712	3.81623e-05	0.00546189	815;2901;5864;6812;8911;8941;9066;140730	SYT7;CDK5R2;CACNA1I;STXBP1;RIMS4;RAB3A;GRIK5;CAMK2A
PHG-IFG	PHG	mod770	GO:1902105	regulation of leukocyte differentiation	88	7	0.875078	7.99929	2.11278e-05	0.00548843	3059;3071;3606;3635;6850;54440;84695	SYK;LOXL3;INPP5D;IL18;SASH3;HCLS1;NCKAP1L
PHG-IFG	PHG	mod770	GO:0051251	positive regulation of lymphocyte activation	88	7	0.875078	7.99929	2.11278e-05	0.00548843	3071;3606;3635;6850;54440;64926;81704	SYK;INPP5D;RASAL3;DOCK8;IL18;SASH3;NCKAP1L
FP-IFG	IFG	mod515	GO:0090670	RNA localization to Cajal body	17	4	0.139205	28.7345	9.09577e-06	0.00562194	908;10576;10694;55505	CCT8;CCT6A;CCT2;NOP10
FP-IFG	IFG	mod515	GO:0090671	telomerase RNA localization to Cajal body	17	4	0.139205	28.7345	9.09577e-06	0.00562194	908;10576;10694;55505	CCT8;CCT6A;CCT2;NOP10
FP-IFG	IFG	mod515	GO:0090672	telomerase RNA localization	17	4	0.139205	28.7345	9.09577e-06	0.00562194	908;10576;10694;55505	CCT8;CCT6A;CCT2;NOP10
FP-IFG	IFG	mod515	GO:0090685	RNA localization to nucleus	17	4	0.139205	28.7345	9.09577e-06	0.00562194	908;10576;10694;55505	CCT8;CCT6A;CCT2;NOP10
FP-IFG	IFG	mod515	GO:1904872	regulation of telomerase RNA localization to Cajal body	17	4	0.139205	28.7345	9.09577e-06	0.00562194	908;10576;10694;55505	CCT8;CCT6A;CCT2;NOP10
FP-PHG	PHG	mod715	GO:0048667	cell morphogenesis involved in neuron differentiation	107	11	2.25086	4.88701	9.75714e-06	0.00567866	1951;2902;5909;7143;8408;8831;8851;10059;53358;57611;90249	CDK5R1;RAP1GAP;TNR;SYNGAP1;CELSR3;SHC3;GRIN1;DNM1L;ULK1;ISLR2;UNC5A
FP-STG	FP	mod1015	GO:0097480	establishment of synaptic vesicle localization	75	7	0.60559	11.559	1.92413e-06	0.00246327	320;1141;1759;5864;6812;6853;9900	SYN1;STXBP1;RAB3A;SV2A;CHRNB2;DNM1;APBA1
STG-IFG	IFG	mod1088	GO:0016079	synaptic vesicle exocytosis	69	9	1.68769	5.33272	4.13856e-05	0.00578728	815;2901;5864;6812;8541;9066;23025;23396;140730	SYT7;STXBP1;RIMS4;PIP5K1C;UNC13A;RAB3A;GRIK5;PPFIA3;CAMK2A
STG-IFG	IFG	mod1088	GO:0051128	regulation of cellular component organization	1346	55	32.9222	1.6706	4.20863e-05	0.00578728	816;998;1742;1759;1826;2039;2059;2901;2902;3190;4117;4683;5864;5962;6386;6712;6812;6880;7323;8408;9066;9184;10096;10297;10382;10449;10576;10641;11076;11346;22883;22941;23025;23098;23256;23373;25930;26354;29993;51466;51616;55646;55660;57030;57118;57535;57555;57622;57699;57731;78999;80725;84501;84894;94030	CLSTN1;KIAA1324;NPRL2;DNM1;SYT7;SPTBN2;LRFN4;SHANK2;RDX;DSCAM;CAMK2B;ACTR3;PRPF40A;DLG4;NLGN2;SARM1;SRCIN1;CDC42;ACAA2;SPIRE2;MAK;PACSIN1;CPNE5;TAF9B;PTPN23;GNL3;HNRNPK;STXBP1;GRIN1;EPS8;CCT2;ULK1;SCFD1;EVL;LINGO1;DMTN;SDCBP;NBN;LYAR;UBE2D3;CAMK1D;BUB3;APC2;TUBB4A;UNC13A;RAB3A;CRTC1;LRFN1;SPTBN4;GRIK5;SLC17A7;LRRC4B;TPPP;TAF9;SYNPO
PHG-IFG	PHG	mod770	GO:0002521	leukocyte differentiation	162	9	1.61094	5.58681	2.35607e-05	0.00585432	1794;3059;3071;3606;3635;6850;54440;84695;139716	SYK;GAB3;LOXL3;INPP5D;DOCK2;IL18;SASH3;HCLS1;NCKAP1L
FP-PHG	FP	mod715	GO:0097480	establishment of synaptic vesicle localization	32	7	0.971899	7.20239	3.52304e-05	0.00607031	5864;6853;6857;9066;23396;26258;84258	BLOC1S6;RAB3A;PIP5K1C;SYN1;SYT1;SYT7;SYT3
FP-STG	FP	mod1015	GO:0051650	establishment of vesicle localization	135	7	1.09006	6.42165	9.27363e-05	0.0269821	320;1141;1759;5864;6812;6853;9900	SYN1;STXBP1;RAB3A;SV2A;CHRNB2;DNM1;APBA1
FP-PHG	FP	mod715	GO:0140029	exocytic process	21	6	0.637809	9.40721	2.55394e-05	0.00607031	2039;3745;5864;6857;9066;26258	BLOC1S6;RAB3A;KCNB1;SYT1;SYT7;DMTN
FP-STG	FP	mod1015	GO:0140029	exocytic process	34	4	0.274534	14.5701	0.000146578	0.0335087	5864;6812;8723;9900	STXBP1;RAB3A;SV2A;SNX4
FP-PHG	FP	mod715	GO:0007215	glutamate receptor signaling pathway	23	5	0.698552	7.15766	0.00051168	0.0412827	747;2902;3745;10369;22941	GRIN1;KCNB1;DAGLA;SHANK2;CACNG2
FP-PHG	FP	mod715	GO:0098662	inorganic cation transmembrane transport	150	16	4.55578	3.51202	8.00341e-06	0.00368614	478;774;775;2902;3745;3748;7341;7533;8514;8911;10369;57030;57468;65268;79751;206358	YWHAH;WNK2;GRIN1;ATP1A3;CACNA1I;KCNB1;SLC36A1;CACNA1C;KCNC3;SUMO1;KCNAB2;SLC17A7;SLC12A5;CACNG2;CACNA1B;SLC25A22
FP-PHG	FP	mod715	GO:0098660	inorganic ion transmembrane transport	167	16	5.0721	3.15451	3.16482e-05	0.00607031	478;774;775;2902;3745;3748;7341;7533;8514;8911;10369;57030;57468;65268;79751;206358	YWHAH;WNK2;GRIN1;ATP1A3;CACNA1I;KCNB1;SLC36A1;CACNA1C;KCNC3;SUMO1;KCNAB2;SLC17A7;SLC12A5;CACNG2;CACNA1B;SLC25A22
FP-STG	FP	mod597	GO:0045104	intermediate filament cytoskeleton organization	15	3	0.0419255	71.5556	8.17111e-06	0.0321304	4741;4744;9118	INA;NEFM;NEFH
FP-STG	FP	mod597	GO:0045103	intermediate filament-based process	16	3	0.0447205	67.0833	1.00392e-05	0.0321304	4741;4744;9118	INA;NEFM;NEFH
FP-PHG	FP	mod715	GO:0006811	ion transport	364	24	11.0554	2.17089	0.00015797	0.0179205	478;774;775;1244;2902;3745;3748;5864;6857;7341;7533;8514;8911;9066;10369;22941;26507;57030;57468;57605;65268;79751;84258;206358	ABCC2;PITPNM2;YWHAH;WNK2;GRIN1;RAB3A;ATP1A3;CACNA1I;CNNM1;KCNB1;SLC36A1;CACNA1C;KCNC3;SYT1;SUMO1;SHANK2;KCNAB2;SYT7;SLC17A7;SLC12A5;CACNG2;SYT3;CACNA1B;SLC25A22
FP-PHG	FP	mod715	GO:0051899	membrane depolarization	19	5	0.577065	8.66454	0.000194844	0.0216012	774;775;7533;8911;10369	YWHAH;CACNA1I;CACNA1C;CACNG2;CACNA1B
FP-PHG	FP	mod715	GO:0050804	modulation of chemical synaptic transmission	112	13	3.40165	3.82168	2.47846e-05	0.00607031	774;2902;3745;4900;5864;6853;6857;7533;8831;9066;10369;22941;23096	YWHAH;GRIN1;RAB3A;SYN1;KCNB1;NRGN;SYT1;SHANK2;SYT7;CACNG2;SYNGAP1;CACNA1B;IQSEC2
FP-STG	FP	mod1015	GO:0050804	modulation of chemical synaptic transmission	214	9	1.72795	5.20848	4.42947e-05	0.0163395	320;816;1141;1742;1759;5864;6812;6853;54434	DLG4;SYN1;STXBP1;RAB3A;CAMK2B;CHRNB2;DNM1;SSH1;APBA1
FP-PHG	FP	mod715	GO:0015672	monovalent inorganic cation transport	114	11	3.46239	3.177	0.000566599	0.0438709	478;3745;3748;7341;7533;8514;57030;57468;65268;79751;206358	YWHAH;WNK2;ATP1A3;KCNB1;SLC36A1;KCNC3;SUMO1;KCNAB2;SLC17A7;SLC12A5;SLC25A22
FP-PHG	PHG	mod715	GO:0007399	nervous system development	468	24	9.8449	2.43781	1.17895e-05	0.00609912	1951;1995;2775;2902;3785;4862;5662;5909;7143;8408;8831;8851;8927;9373;10059;23040;23108;23769;51195;53358;55643;57611;57787;90249	FLRT1;MYT1L;NPAS2;RAP1GAP2;CDK5R1;RAPGEFL1;RAP1GAP;TNR;GNAO1;SYNGAP1;CELSR3;BSN;PLAA;SHC3;GRIN1;DNM1L;ULK1;ISLR2;KCNQ2;PSD;BTBD2;ELAVL3;MARK4;UNC5A
FP-PHG	FP	mod159	GO:2001243	negative regulation of intrinsic apoptotic signaling pathway	25	3	0.0567698	52.845	1.72782e-05	0.0267392	3301;3303;3315	DNAJA1;HSPA1A;HSPB1
FP-PHG	PHG	mod715	GO:0061564	axon development	91	10	1.91429	5.22388	1.42937e-05	0.00665512	1951;2902;5909;7143;8408;8831;8851;53358;57611;90249	CDK5R1;RAP1GAP;TNR;SYNGAP1;CELSR3;SHC3;GRIN1;ULK1;ISLR2;UNC5A
FP-PHG	FP	mod715	GO:0007399	nervous system development	519	30	15.763	1.90319	0.000225838	0.0234391	119;747;1952;2902;3897;4628;4900;5864;6853;6857;7533;8831;8927;8941;9118;10006;22941;23105;23648;26258;55081;56978;57030;57468;84258;84530;84894;85442;91584;146713	ADD2;BLOC1S6;YWHAH;KNDC1;CELSR2;L1CAM;GRIN1;RAB3A;RBFOX3;SYN1;DAGLA;CDK5R2;PLXNA4;MYH10;LINGO1;ABI1;NRGN;SYT1;SHANK2;FSTL4;BSN;SLC17A7;SLC12A5;INA;SRRM4;PRDM8;SYT3;SSBP3;SYNGAP1;IFT57
FP-PHG	FP	mod715	GO:0050905	neuromuscular process	14	4	0.425206	9.40721	0.000636647	0.047054	2902;4628;8514;64478	GRIN1;MYH10;KCNAB2;CSMD1
PHG-IFG	PHG	mod770	GO:0046638	positive regulation of alpha-beta T cell differentiation	19	4	0.188937	21.1711	2.99124e-05	0.00683797	3071;3606;6850;54440	SYK;IL18;SASH3;NCKAP1L
PHG-IFG	PHG	mod770	GO:2000514	regulation of CD4-positive, alpha-beta T cell activation	19	4	0.188937	21.1711	2.99124e-05	0.00683797	3071;3606;54440;84695	LOXL3;IL18;SASH3;NCKAP1L
STG-IFG	IFG	mod1088	GO:0048489	synaptic vesicle transport	88	10	2.15242	4.64593	5.21115e-05	0.00689543	815;1759;2901;5864;6812;8541;9066;23025;23396;140730	DNM1;SYT7;STXBP1;RIMS4;PIP5K1C;UNC13A;RAB3A;GRIK5;PPFIA3;CAMK2A
STG-IFG	IFG	mod1088	GO:0097480	establishment of synaptic vesicle localization	88	10	2.15242	4.64593	5.21115e-05	0.00689543	815;1759;2901;5864;6812;8541;9066;23025;23396;140730	DNM1;SYT7;STXBP1;RIMS4;PIP5K1C;UNC13A;RAB3A;GRIK5;PPFIA3;CAMK2A
FP-IFG	FP	mod1189	GO:0048468	cell development	1250	26	11.1572	2.33034	1.92293e-05	0.00724177	104;1742;1952;2011;2039;3897;3984;4741;4744;4761;5362;6710;6712;8408;8506;9759;23154;27124;30819;51473;51517;57468;57699;79791;84258;85300	DCDC2;NEFH;NCDN;NEFM;KCNIP2;LIMK1;HDAC4;SPTBN2;ADARB1;DLG4;CNTNAP1;L1CAM;SPTB;SLC12A5;DMTN;ATCAY;SYT3;FBXO31;NEUROD2;MARK2;INPP5J;CELSR2;PLXNA2;NCKIPSD;ULK1;CPNE5
STG-IFG	STG	mod582	GO:0051084	'de novo' posttranslational protein folding	19	5	0.299718	16.6823	8.70637e-06	0.00731771	3303;3310;3337;10728;11080	HSPA1A;HSPA6;DNAJB4;PTGES3;DNAJB1
FP-IFG	FP	mod1189	GO:0048667	cell morphogenesis involved in neuron differentiation	372	13	3.32037	3.91523	2.28333e-05	0.00755187	104;1742;1952;2011;3897;3984;4744;5362;6710;6712;8408;51473;79791	DCDC2;NEFH;LIMK1;SPTBN2;ADARB1;DLG4;L1CAM;SPTB;FBXO31;MARK2;CELSR2;PLXNA2;ULK1
FP-IFG	FP	mod1189	GO:0010976	positive regulation of neuron projection development	174	9	1.55308	5.79495	2.29862e-05	0.00755187	1742;2011;3897;3984;5362;51517;57699;79791;84258	LIMK1;DLG4;L1CAM;SYT3;FBXO31;MARK2;PLXNA2;NCKIPSD;CPNE5
FP-IFG	FP	mod1189	GO:0051130	positive regulation of cellular component organization	746	19	6.65859	2.85346	2.30607e-05	0.00755187	1742;2011;2039;3064;3897;3984;4761;5362;6721;8408;9066;9759;23368;51517;57699;64223;79791;81857;84258	MED25;LIMK1;HDAC4;DLG4;MLST8;L1CAM;DMTN;SYT3;FBXO31;NEUROD2;SYT7;MARK2;PLXNA2;NCKIPSD;ULK1;HTT;SREBF2;CPNE5;PPP1R13B
FP-PHG	PHG	mod448	GO:0045132	meiotic chromosome segregation	17	4	0.0960754	41.634	1.62541e-06	0.00756791	2177;57697;83540;83990	BRIP1;NUF2;FANCD2;FANCM
FP-STG	FP	mod1015	GO:0007274	neuromuscular synaptic transmission	13	3	0.104969	28.5799	0.000134158	0.0318055	1141;5864;6812	STXBP1;RAB3A;CHRNB2
FP-IFG	FP	mod1189	GO:0050804	modulation of chemical synaptic transmission	269	11	2.40102	4.58139	2.47657e-05	0.00772238	320;1742;3749;4761;5575;9066;9145;23154;25953;28964;84502	NCDN;PRKAR1B;DLG4;SYNGR1;KCNC4;PNKD;NEUROD2;SYT7;GIT1;APBA1;JPH4
FP-IFG	FP	mod1189	GO:0099177	regulation of trans-synaptic signaling	270	11	2.40995	4.56442	2.56319e-05	0.00772238	320;1742;3749;4761;5575;9066;9145;23154;25953;28964;84502	NCDN;PRKAR1B;DLG4;SYNGR1;KCNC4;PNKD;NEUROD2;SYT7;GIT1;APBA1;JPH4
STG-IFG	IFG	mod1088	GO:0016050	vesicle organization	169	14	4.13363	3.38686	6.27401e-05	0.00804526	1742;1759;2901;5864;6386;6812;9066;10959;23025;23256;23355;26286;27095;57030	TRAPPC3;DNM1;SYT7;DLG4;ARFGAP3;VPS8;STXBP1;TMED2;SCFD1;SDCBP;UNC13A;RAB3A;GRIK5;SLC17A7
STG-IFG	IFG	mod1088	GO:0006836	neurotransmitter transport	148	13	3.61998	3.59118	6.30956e-05	0.00804526	815;2901;5864;6534;6812;8541;9066;9379;23025;23396;57030;79751;140730	SLC25A22;SYT7;NRXN2;STXBP1;RIMS4;PIP5K1C;UNC13A;RAB3A;GRIK5;PPFIA3;SLC17A7;SLC6A7;CAMK2A
PHG-IFG	PHG	mod770	GO:0046649	lymphocyte activation	215	10	2.13797	4.67733	3.68116e-05	0.00809146	1794;3071;3606;3635;5294;6850;54440;64926;81704;84695	SYK;PIK3CG;LOXL3;INPP5D;RASAL3;DOCK2;DOCK8;IL18;SASH3;NCKAP1L
STG-IFG	IFG	mod1088	GO:0048667	cell morphogenesis involved in neuron differentiation	310	20	7.58239	2.63769	6.5242e-05	0.0081704	815;816;998;1742;1826;1952;2902;4130;5864;6712;6812;8408;22941;23098;51466;55816;57731;80725;84894;90249	DOK5;SPTBN2;SHANK2;DSCAM;CAMK2B;DLG4;SARM1;SRCIN1;CDC42;CELSR2;STXBP1;GRIN1;ULK1;EVL;MAP1A;LINGO1;RAB3A;SPTBN4;CAMK2A;UNC5A
FP-IFG	FP	mod1189	GO:0045666	positive regulation of neuron differentiation	224	10	1.99936	5.00159	2.82522e-05	0.00818446	1742;2011;3897;3984;4761;5362;51517;57699;79791;84258	LIMK1;DLG4;L1CAM;SYT3;FBXO31;NEUROD2;MARK2;PLXNA2;NCKIPSD;CPNE5
FP-IFG	FP	mod1005	GO:0044265	cellular macromolecule catabolic process	756	49	25.6258	1.91214	6.68557e-06	0.00839261	664;665;2107;3837;4126;4869;5511;5685;5688;5689;5706;5710;5887;6133;6141;6143;6144;6161;6165;6229;6418;6782;7334;7398;7993;8065;8533;9131;9306;9604;9636;9861;10134;10213;10730;11224;11236;25873;27258;51528;51594;56254;57819;81847;83737;84300;84313;196394;201475	VPS25;HSPA13;PSMD14;COPS3;USP1;RAB12;LSM2;PSMD6;RAD23B;PSMC6;ITCH;RNF139;YME1L1;ETF1;RNF14;NBAS;JKAMP;UQCC2;SOCS6;CUL5;RNF146;UBE2N;BNIP3L;BNIP3;SET;KPNB1;PPP1R8;PSMD4;PSMB1;BCAP31;RPL32;RNF20;AMN1;PSMA7;MANBA;RPS24;RPL19;ISG15;RPL21;LSM3;RPL35A;RPL35;UBXN8;RPL9;RPL36;RPL18;NPM1;AIFM1;PSMA4
PHG-IFG	PHG	mod770	GO:0030155	regulation of cell adhesion	217	10	2.15786	4.63422	3.98703e-05	0.00843922	463;3071;3606;5294;6850;23654;54440;64926;81704;84695	SYK;PIK3CG;LOXL3;PLXNB2;ZFHX3;RASAL3;DOCK8;IL18;SASH3;NCKAP1L
STG-IFG	STG	mod582	GO:0006458	'de novo' protein folding	20	5	0.315493	15.8482	1.14631e-05	0.00856422	3303;3310;3337;10728;11080	HSPA1A;HSPA6;DNAJB4;PTGES3;DNAJB1
FP-IFG	FP	mod1189	GO:0120035	regulation of plasma membrane bounded cell projection organization	441	14	3.93624	3.55669	3.12478e-05	0.00871698	1742;2011;2039;3064;3897;3984;5362;9759;27124;51473;51517;57699;79791;84258	DCDC2;LIMK1;HDAC4;DLG4;L1CAM;DMTN;SYT3;FBXO31;MARK2;INPP5J;PLXNA2;NCKIPSD;HTT;CPNE5
FP-IFG	IFG	mod990	GO:0006413	translational initiation	120	5	0.239017	20.919	2.83365e-06	0.00888848	3692;6142;6155;6160;6229	RPL31;RPL27;EIF6;RPS24;RPL18A
FP-IFG	IFG	mod990	GO:0000956	nuclear-transcribed mRNA catabolic process	131	5	0.260927	19.1624	4.36652e-06	0.00888848	6142;6155;6160;6229;25804	RPL31;RPL27;RPS24;RPL18A;LSM4
FP-IFG	IFG	mod990	GO:0006614	SRP-dependent cotranslational protein targeting to membrane	59	4	0.117517	34.0377	4.68369e-06	0.00888848	6142;6155;6160;6229	RPL31;RPL27;RPS24;RPL18A
FP-IFG	IFG	mod990	GO:0006613	cotranslational protein targeting to membrane	63	4	0.125484	31.8765	6.09957e-06	0.00888848	6142;6155;6160;6229	RPL31;RPL27;RPS24;RPL18A
FP-IFG	IFG	mod990	GO:0006412	translation	400	7	0.796725	8.78597	6.57848e-06	0.00888848	1984;3692;6142;6155;6160;6229;64976	RPL31;EIF5A;RPL27;MRPL40;EIF6;RPS24;RPL18A
FP-IFG	IFG	mod990	GO:0045047	protein targeting to ER	68	4	0.135443	29.5327	8.28755e-06	0.00888848	6142;6155;6160;6229	RPL31;RPL27;RPS24;RPL18A
FP-IFG	IFG	mod990	GO:0043043	peptide biosynthetic process	415	7	0.826602	8.46841	8.38875e-06	0.00888848	1984;3692;6142;6155;6160;6229;64976	RPL31;EIF5A;RPL27;MRPL40;EIF6;RPS24;RPL18A
STG-IFG	IFG	mod1088	GO:0051693	actin filament capping	19	5	0.464727	10.759	7.30582e-05	0.00894053	2039;2059;5962;6712;57731	SPTBN2;RDX;EPS8;DMTN;SPTBN4
STG-IFG	IFG	mod1088	GO:0051656	establishment of organelle localization	288	19	7.04428	2.69722	7.43743e-05	0.00894053	815;998;1759;2901;5864;6812;8541;9066;9230;10096;10959;23025;23256;23396;26286;27095;51068;84501;140730	TRAPPC3;DNM1;SYT7;ACTR3;ARFGAP3;CDC42;SPIRE2;NMD3;STXBP1;TMED2;SCFD1;RIMS4;PIP5K1C;RAB11B;UNC13A;RAB3A;GRIK5;PPFIA3;CAMK2A
STG-IFG	IFG	mod1088	GO:0007269	neurotransmitter secretion	92	10	2.25026	4.44394	7.6491e-05	0.00894053	815;2901;5864;6812;8541;9066;9379;23025;23396;140730	SYT7;NRXN2;STXBP1;RIMS4;PIP5K1C;UNC13A;RAB3A;GRIK5;PPFIA3;CAMK2A
STG-IFG	IFG	mod1088	GO:0099643	signal release from synapse	92	10	2.25026	4.44394	7.6491e-05	0.00894053	815;2901;5864;6812;8541;9066;9379;23025;23396;140730	SYT7;NRXN2;STXBP1;RIMS4;PIP5K1C;UNC13A;RAB3A;GRIK5;PPFIA3;CAMK2A
FP-IFG	FP	mod1087	GO:0071294	cellular response to zinc ion	16	4	0.12581	31.7939	5.96845e-06	0.00899087	4493;4499;4501;4502	MT1X;MT2A;MT1E;MT1M
FP-PHG	FP	mod715	GO:0048666	neuron development	252	18	7.6537	2.3518	0.000462227	0.0388749	1952;2902;3897;4628;5864;6853;6857;7533;8831;10006;22941;23105;26258;57468;84258;84894;85442;91584	BLOC1S6;YWHAH;KNDC1;CELSR2;L1CAM;GRIN1;RAB3A;SYN1;PLXNA4;MYH10;LINGO1;ABI1;SYT1;SHANK2;FSTL4;SLC12A5;SYT3;SYNGAP1
FP-IFG	IFG	mod990	GO:0072599	establishment of protein localization to endoplasmic reticulum	71	4	0.141419	28.2848	9.85096e-06	0.00913307	6142;6155;6160;6229	RPL31;RPL27;RPS24;RPL18A
FP-PHG	PHG	mod715	GO:0030182	neuron differentiation	267	17	5.61664	3.02672	2.16794e-05	0.00917632	1951;2775;2902;5662;5909;7143;8408;8831;8851;9373;10059;23040;23108;23769;53358;57611;90249	FLRT1;MYT1L;RAP1GAP2;CDK5R1;RAP1GAP;TNR;GNAO1;SYNGAP1;CELSR3;PLAA;SHC3;GRIN1;DNM1L;ULK1;ISLR2;PSD;UNC5A
STG-IFG	IFG	mod1088	GO:0031333	negative regulation of protein complex assembly	75	9	1.83445	4.90611	8.08364e-05	0.00929353	998;2039;2059;5962;6712;6812;8408;10382;57731	SPTBN2;RDX;CDC42;STXBP1;EPS8;ULK1;DMTN;TUBB4A;SPTBN4
FP-IFG	FP	mod1189	GO:0032989	cellular component morphogenesis	700	18	6.24801	2.88092	3.48972e-05	0.00938736	104;1742;1952;2011;2039;3897;3984;4744;5362;6710;6712;6742;8408;8506;51473;57699;79791;84258	DCDC2;NEFH;LIMK1;SSBP1;SPTBN2;ADARB1;DLG4;CNTNAP1;L1CAM;SPTB;DMTN;SYT3;FBXO31;MARK2;CELSR2;PLXNA2;ULK1;CPNE5
STG-IFG	IFG	mod1088	GO:0046907	intracellular transport	984	43	24.068	1.78661	8.33626e-05	0.00942939	784;815;998;1128;1315;1660;1759;2039;2901;4117;4130;5864;5962;6386;6712;6726;6812;7323;8443;8540;8541;8683;8905;9066;9230;10959;11260;22883;22916;23025;23165;23256;23396;25930;26286;27095;30000;51068;57731;64429;81555;84501;140730	CLSTN1;TRAPPC3;DNM1;SRSF9;COPB1;SYT7;CHRM1;SPTBN2;RDX;NUP205;AGPS;ARFGAP3;CDC42;DHX9;SRP9;GNPAT;SPIRE2;MAK;AP1S2;PTPN23;NMD3;NCBP2;STXBP1;CACNB3;XPOT;TMED2;SCFD1;MAP1A;RIMS4;DMTN;SDCBP;UBE2D3;ZDHHC6;PIP5K1C;RAB11B;TNPO2;UNC13A;RAB3A;SPTBN4;GRIK5;PPFIA3;YIPF5;CAMK2A
FP-PHG	FP	mod715	GO:0031175	neuron projection development	221	17	6.71218	2.53271	0.000282706	0.0260196	1952;2902;3897;4628;5864;6857;7533;8831;10006;22941;23105;26258;57468;84258;84894;85442;91584	BLOC1S6;YWHAH;KNDC1;CELSR2;L1CAM;GRIN1;RAB3A;PLXNA4;MYH10;LINGO1;ABI1;SYT1;SHANK2;FSTL4;SLC12A5;SYT3;SYNGAP1
FP-IFG	IFG	mod990	GO:0000184	nuclear-transcribed mRNA catabolic process, nonsense-mediated decay	74	4	0.147394	27.1381	1.16222e-05	0.009578	6142;6155;6160;6229	RPL31;RPL27;RPS24;RPL18A
FP-IFG	FP	mod1189	GO:0031344	regulation of cell projection organization	448	14	3.99872	3.50112	3.71727e-05	0.00965465	1742;2011;2039;3064;3897;3984;5362;9759;27124;51473;51517;57699;79791;84258	DCDC2;LIMK1;HDAC4;DLG4;L1CAM;DMTN;SYT3;FBXO31;MARK2;INPP5J;PLXNA2;NCKIPSD;HTT;CPNE5
PHG-IFG	PHG	mod770	GO:0002696	positive regulation of leukocyte activation	100	7	0.994406	7.03937	4.86851e-05	0.00983796	3071;3606;3635;6850;54440;64926;81704	SYK;INPP5D;RASAL3;DOCK8;IL18;SASH3;NCKAP1L
PHG-IFG	PHG	mod770	GO:0046641	positive regulation of alpha-beta T cell proliferation	8	3	0.0795525	37.7109	4.99214e-05	0.00983796	3606;6850;64926	SYK;RASAL3;IL18
PHG-IFG	PHG	mod770	GO:1903706	regulation of hemopoiesis	138	8	1.37228	5.82971	5.23177e-05	0.00996653	3059;3071;3606;3635;6850;54440;60682;84695	SYK;LOXL3;INPP5D;SMAP1;IL18;SASH3;HCLS1;NCKAP1L
STG-PHG	STG	mod363	GO:0006457	protein folding	63	6	0.419401	14.3061	2.58299e-06	0.0100631	3301;3320;3329;3336;10491;10808	HSPD1;HSPE1;HSPH1;CRTAP;DNAJA1;HSP90AA1
STG-PHG	STG	mod363	GO:0006986	response to unfolded protein	67	6	0.446029	13.452	3.72568e-06	0.0100631	3301;3308;3320;3329;3336;10808	HSPD1;HSPE1;HSPH1;DNAJA1;HSP90AA1;HSPA4
PHG-IFG	PHG	mod770	GO:0051249	regulation of lymphocyte activation	139	8	1.38222	5.78777	5.50987e-05	0.0101577	3071;3606;3635;6850;54440;64926;81704;84695	SYK;LOXL3;INPP5D;RASAL3;DOCK8;IL18;SASH3;NCKAP1L
STG-IFG	STG	mod582	GO:0006986	response to unfolded protein	94	9	1.48282	6.06953	1.5203e-05	0.0102225	871;3301;3303;3308;3310;3320;3337;7873;11080	HSPA1A;HSPA6;MANF;DNAJB4;DNAJA1;HSP90AA1;HSPA4;SERPINH1;DNAJB1
FP-IFG	IFG	mod515	GO:2000278	regulation of DNA biosynthetic process	68	6	0.556822	10.7754	1.79797e-05	0.0102581	908;3326;5594;10576;10694;10728	CCT8;CCT6A;MAPK1;HSP90AB1;PTGES3;CCT2
FP-PHG	PHG	mod715	GO:0120036	plasma membrane bounded cell projection organization	300	18	6.31083	2.85224	2.65057e-05	0.0102842	1951;2775;2902;5662;5909;7143;8408;8831;8851;9373;10059;23108;23769;26051;53358;57611;57787;90249	FLRT1;RAP1GAP2;CDK5R1;RAP1GAP;TNR;GNAO1;SYNGAP1;CELSR3;PLAA;SHC3;GRIN1;DNM1L;ULK1;ISLR2;PPP1R16B;PSD;MARK4;UNC5A
PHG-IFG	PHG	mod770	GO:0050867	positive regulation of cell activation	104	7	1.03418	6.76863	6.26973e-05	0.0104189	3071;3606;3635;6850;54440;64926;81704	SYK;INPP5D;RASAL3;DOCK8;IL18;SASH3;NCKAP1L
PHG-IFG	PHG	mod770	GO:1903037	regulation of leukocyte cell-cell adhesion	104	7	1.03418	6.76863	6.26973e-05	0.0104189	3071;3606;6850;54440;64926;81704;84695	SYK;LOXL3;RASAL3;DOCK8;IL18;SASH3;NCKAP1L
PHG-IFG	PHG	mod770	GO:0032946	positive regulation of mononuclear cell proliferation	44	5	0.437539	11.4276	6.38078e-05	0.0104189	3071;3606;6850;54440;64926	SYK;RASAL3;IL18;SASH3;NCKAP1L
PHG-IFG	PHG	mod770	GO:0050671	positive regulation of lymphocyte proliferation	44	5	0.437539	11.4276	6.38078e-05	0.0104189	3071;3606;6850;54440;64926	SYK;RASAL3;IL18;SASH3;NCKAP1L
FP-IFG	IFG	mod468	GO:0033108	mitochondrial respiratory chain complex assembly	61	7	0.762753	9.17728	9.91252e-06	0.010503	4694;4702;4709;4710;4717;10063;84987	NDUFB3;NDUFA1;COX17;NDUFB4;NDUFA8;COX14;NDUFC1
FP-PHG	FP	mod715	GO:0048812	neuron projection morphogenesis	143	15	4.34317	3.4537	1.94453e-05	0.00592838	1952;2902;3897;4628;5864;6857;7533;8831;10006;22941;23105;84258;84894;85442;91584	YWHAH;KNDC1;CELSR2;L1CAM;GRIN1;RAB3A;PLXNA4;MYH10;LINGO1;ABI1;SYT1;SHANK2;FSTL4;SYT3;SYNGAP1
PHG-IFG	PHG	mod770	GO:0030098	lymphocyte differentiation	106	7	1.05407	6.64092	7.08531e-05	0.0106137	1794;3071;3606;3635;6850;54440;84695	SYK;LOXL3;INPP5D;DOCK2;IL18;SASH3;NCKAP1L
PHG-IFG	PHG	mod770	GO:0070665	positive regulation of leukocyte proliferation	45	5	0.447483	11.1736	7.12513e-05	0.0106137	3071;3606;6850;54440;64926	SYK;RASAL3;IL18;SASH3;NCKAP1L
PHG-IFG	PHG	mod770	GO:0050870	positive regulation of T cell activation	73	6	0.725917	8.26541	7.21653e-05	0.0106137	3071;3606;6850;54440;64926;81704	SYK;RASAL3;DOCK8;IL18;SASH3;NCKAP1L
PHG-IFG	PHG	mod770	GO:0032944	regulation of mononuclear cell proliferation	74	6	0.735861	8.15372	7.79459e-05	0.0106137	3071;3606;3635;6850;54440;64926	SYK;INPP5D;RASAL3;IL18;SASH3;NCKAP1L
PHG-IFG	PHG	mod770	GO:0050670	regulation of lymphocyte proliferation	74	6	0.735861	8.15372	7.79459e-05	0.0106137	3071;3606;3635;6850;54440;64926	SYK;INPP5D;RASAL3;IL18;SASH3;NCKAP1L
PHG-IFG	PHG	mod770	GO:0043367	CD4-positive, alpha-beta T cell differentiation	24	4	0.238658	16.7604	7.90621e-05	0.0106137	3071;3606;54440;84695	LOXL3;IL18;SASH3;NCKAP1L
PHG-IFG	PHG	mod770	GO:0045580	regulation of T cell differentiation	46	5	0.457427	10.9307	7.93475e-05	0.0106137	3071;3606;6850;54440;84695	SYK;LOXL3;IL18;SASH3;NCKAP1L
PHG-IFG	PHG	mod770	GO:0050863	regulation of T cell activation	108	7	1.07396	6.51794	7.98584e-05	0.0106137	3071;3606;6850;54440;64926;81704;84695	SYK;LOXL3;RASAL3;DOCK8;IL18;SASH3;NCKAP1L
STG-IFG	IFG	mod1088	GO:0031175	neuron projection development	507	27	12.4009	2.17727	9.69527e-05	0.0107925	815;816;998;1495;1742;1826;1952;2775;2902;4130;5864;6712;6812;8408;22941;23025;23098;23373;29993;51466;55816;57118;57699;57731;80725;84894;90249	DOK5;SPTBN2;SHANK2;DSCAM;CAMK2B;DLG4;SARM1;SRCIN1;CDC42;CELSR2;GNAO1;PACSIN1;CPNE5;STXBP1;GRIN1;ULK1;EVL;MAP1A;LINGO1;CAMK1D;UNC13A;RAB3A;CRTC1;SPTBN4;CTNNA1;CAMK2A;UNC5A
FP-PHG	PHG	mod715	GO:0030030	cell projection organization	307	18	6.45808	2.7872	3.63615e-05	0.0108322	1951;2775;2902;5662;5909;7143;8408;8831;8851;9373;10059;23108;23769;26051;53358;57611;57787;90249	FLRT1;RAP1GAP2;CDK5R1;RAP1GAP;TNR;GNAO1;SYNGAP1;CELSR3;PLAA;SHC3;GRIN1;DNM1L;ULK1;ISLR2;PPP1R16B;PSD;MARK4;UNC5A
FP-PHG	PHG	mod715	GO:0007264	small GTPase mediated signal transduction	123	11	2.58744	4.2513	3.72241e-05	0.0108322	5662;5909;8831;11188;23096;23108;51195;53358;57706;83478;285282	ARHGAP24;RAP1GAP2;RAPGEFL1;RAP1GAP;SYNGAP1;IQSEC2;NISCH;RABL3;SHC3;DENND1A;PSD
FP-PHG	PHG	mod715	GO:0007268	chemical synaptic transmission	123	11	2.58744	4.2513	3.72241e-05	0.0108322	774;784;2902;3785;7143;8831;8927;10059;11188;23096;53358	TNR;SYNGAP1;IQSEC2;BSN;NISCH;SHC3;GRIN1;CACNA1B;DNM1L;CACNB3;KCNQ2
FP-PHG	PHG	mod715	GO:0098916	anterograde trans-synaptic signaling	123	11	2.58744	4.2513	3.72241e-05	0.0108322	774;784;2902;3785;7143;8831;8927;10059;11188;23096;53358	TNR;SYNGAP1;IQSEC2;BSN;NISCH;SHC3;GRIN1;CACNA1B;DNM1L;CACNB3;KCNQ2
FP-IFG	FP	mod1189	GO:0000902	cell morphogenesis	644	17	5.74817	2.95746	4.31589e-05	0.0108358	104;1742;1952;2011;2039;3897;3984;4744;5362;6710;6712;8408;8506;51473;57699;79791;84258	DCDC2;NEFH;LIMK1;SPTBN2;ADARB1;DLG4;CNTNAP1;L1CAM;SPTB;DMTN;SYT3;FBXO31;MARK2;CELSR2;PLXNA2;ULK1;CPNE5
STG-IFG	STG	mod582	GO:0051131	chaperone-mediated protein complex assembly	11	4	0.173521	23.0519	1.77832e-05	0.0108704	3303;3308;3320;10728	HSPA1A;HSP90AA1;HSPA4;PTGES3
FP-PHG	FP	mod715	GO:0007269	neurotransmitter secretion	36	8	1.09339	7.31672	8.31232e-06	0.00368614	774;5864;6853;6857;9066;23396;26258;84258	BLOC1S6;RAB3A;PIP5K1C;SYN1;SYT1;SYT7;SYT3;CACNA1B
FP-PHG	PHG	mod715	GO:0099537	trans-synaptic signaling	124	11	2.60848	4.21702	4.01754e-05	0.0110033	774;784;2902;3785;7143;8831;8927;10059;11188;23096;53358	TNR;SYNGAP1;IQSEC2;BSN;NISCH;SHC3;GRIN1;CACNA1B;DNM1L;CACNB3;KCNQ2
FP-PHG	PHG	mod715	GO:0099536	synaptic signaling	125	11	2.62951	4.18328	4.33268e-05	0.0112072	774;784;2902;3785;7143;8831;8927;10059;11188;23096;53358	TNR;SYNGAP1;IQSEC2;BSN;NISCH;SHC3;GRIN1;CACNA1B;DNM1L;CACNB3;KCNQ2
FP-PHG	PHG	mod250	GO:0034605	cellular response to heat	32	5	0.321507	15.5518	1.22938e-05	0.011448	2288;3303;3312;9532;26973	CHORDC1;HSPA8;HSPA1A;BAG2;FKBP4
PHG-IFG	PHG	mod770	GO:0030217	T cell differentiation	76	6	0.755749	7.93914	9.06159e-05	0.0117698	1794;3071;3606;6850;54440;84695	SYK;LOXL3;DOCK2;IL18;SASH3;NCKAP1L
PHG-IFG	PHG	mod770	GO:0033627	cell adhesion mediated by integrin	25	4	0.248602	16.09	9.34366e-05	0.0118664	3071;3693;5294;6850	SYK;PIK3CG;ITGB5;NCKAP1L
STG-PHG	STG	mod363	GO:0035966	response to topologically incorrect protein	74	6	0.49263	12.1795	6.70003e-06	0.0120645	3301;3308;3320;3329;3336;10808	HSPD1;HSPE1;HSPH1;DNAJA1;HSP90AA1;HSPA4
FP-STG	FP	mod1015	GO:0007269	neurotransmitter secretion	81	6	0.654037	9.17379	4.21508e-05	0.0163395	320;1141;5864;6812;6853;9900	SYN1;STXBP1;RAB3A;SV2A;CHRNB2;APBA1
PHG-IFG	PHG	mod770	GO:0002252	immune effector process	402	13	3.99751	3.25202	9.87579e-05	0.0122696	1075;1794;3071;3606;3635;3663;4125;5294;6039;6850;54440;81622;84695	SYK;UNC93B1;PIK3CG;IRF5;LOXL3;INPP5D;MAN2B1;DOCK2;IL18;SASH3;CTSC;NCKAP1L;RNASE6
FP-PHG	FP	mod715	GO:0006836	neurotransmitter transport	74	11	2.24752	4.89429	1.01966e-05	0.00414492	774;5864;6853;6857;9066;23396;26258;57030;79751;84258;206358	BLOC1S6;RAB3A;PIP5K1C;SYN1;SLC36A1;SYT1;SYT7;SLC17A7;SYT3;CACNA1B;SLC25A22
FP-IFG	FP	mod1087	GO:0071280	cellular response to copper ion	18	4	0.141536	28.2613	9.91599e-06	0.0124479	4493;4499;4501;4502	MT1X;MT2A;MT1E;MT1M
FP-IFG	FP	mod1189	GO:0007269	neurotransmitter secretion	110	7	0.98183	7.12955	5.31508e-05	0.0125104	320;3749;9066;23396;25953;28964;84258	KCNC4;SYT3;PNKD;SYT7;GIT1;APBA1;PIP5K1C
FP-IFG	FP	mod1189	GO:0099643	signal release from synapse	110	7	0.98183	7.12955	5.31508e-05	0.0125104	320;3749;9066;23396;25953;28964;84258	KCNC4;SYT3;PNKD;SYT7;GIT1;APBA1;PIP5K1C
STG-IFG	IFG	mod1088	GO:0051130	positive regulation of cellular component organization	657	32	16.0698	1.99132	0.000114321	0.0125271	816;998;1742;1759;1826;2039;2059;3190;4683;6386;7323;8408;9066;10096;10576;11076;11346;22883;22941;23025;23373;25930;26354;29993;51466;55646;57118;57535;57555;57699;84501;94030	CLSTN1;KIAA1324;DNM1;SYT7;SHANK2;DSCAM;CAMK2B;ACTR3;DLG4;NLGN2;CDC42;SPIRE2;PACSIN1;CPNE5;PTPN23;GNL3;HNRNPK;EPS8;CCT2;ULK1;EVL;DMTN;SDCBP;NBN;LYAR;UBE2D3;CAMK1D;UNC13A;CRTC1;LRRC4B;TPPP;SYNPO
FP-STG	FP	mod1015	GO:0006836	neurotransmitter transport	129	7	1.04161	6.72033	6.94788e-05	0.0211778	320;1141;5864;6812;6853;8723;9900	SYN1;STXBP1;RAB3A;SV2A;CHRNB2;SNX4;APBA1
FP-STG	FP	mod1015	GO:0051640	organelle localization	296	10	2.39006	4.18399	0.000102444	0.0285107	320;998;1141;1759;5864;6812;6853;8723;9900;10382	CDC42;SYN1;STXBP1;TUBB4A;RAB3A;SV2A;CHRNB2;DNM1;SNX4;APBA1
PHG-IFG	PHG	mod770	GO:0070663	regulation of leukocyte proliferation	78	6	0.775637	7.73558	0.000104877	0.0127527	3071;3606;3635;6850;54440;64926	SYK;INPP5D;RASAL3;IL18;SASH3;NCKAP1L
STG-IFG	STG	mod582	GO:0035966	response to topologically incorrect protein	99	9	1.56169	5.76299	2.31687e-05	0.0129822	871;3301;3303;3308;3310;3320;3337;7873;11080	HSPA1A;HSPA6;MANF;DNAJB4;DNAJA1;HSP90AA1;HSPA4;SERPINH1;DNAJB1
STG-IFG	IFG	mod1088	GO:0030835	negative regulation of actin filament depolymerization	21	5	0.513646	9.73434	0.000122859	0.0130547	2039;2059;5962;6712;57731	SPTBN2;RDX;EPS8;DMTN;SPTBN4
STG-IFG	IFG	mod1088	GO:2000463	positive regulation of excitatory postsynaptic potential	21	5	0.513646	9.73434	0.000122859	0.0130547	784;1742;2902;22941;57555	SHANK2;DLG4;NLGN2;GRIN1;CACNB3
FP-IFG	FP	mod1189	GO:0000904	cell morphogenesis involved in differentiation	467	14	4.16831	3.35867	5.85172e-05	0.0133561	104;1742;1952;2011;2039;3897;3984;4744;5362;6710;6712;8408;51473;79791	DCDC2;NEFH;LIMK1;SPTBN2;ADARB1;DLG4;L1CAM;SPTB;DMTN;FBXO31;MARK2;CELSR2;PLXNA2;ULK1
PHG-IFG	PHG	mod770	GO:1903039	positive regulation of leukocyte cell-cell adhesion	79	6	0.785581	7.63766	0.000112649	0.0134123	3071;3606;6850;54440;64926;81704	SYK;RASAL3;DOCK8;IL18;SASH3;NCKAP1L
STG-PHG	STG	mod589	GO:0042180	cellular ketone metabolic process	52	4	0.126214	31.6923	4.79503e-06	0.013546	3156;23409;51117;57834	SIRT4;COQ4;HMGCR;CYP4F11
FP-IFG	IFG	mod468	GO:0070126	mitochondrial translational termination	66	7	0.825274	8.48203	1.68084e-05	0.0137789	51258;57129;60488;64928;64979;65005;65080	MRPL44;MRPL9;MRPL14;MRPL47;MRPL51;MRPS35;MRPL36
FP-IFG	IFG	mod468	GO:0046034	ATP metabolic process	151	10	1.88813	5.29626	1.79342e-05	0.0137789	526;1337;4694;4702;4709;4710;4717;7388;11315;388753	NDUFB3;PARK7;UQCRH;COA6;NDUFA1;NDUFB4;NDUFA8;COX6A1;ATP6V1B2;NDUFC1
FP-IFG	IFG	mod468	GO:0070125	mitochondrial translational elongation	67	7	0.837778	8.35544	1.85775e-05	0.0137789	51258;57129;60488;64928;64979;65005;65080	MRPL44;MRPL9;MRPL14;MRPL47;MRPL51;MRPS35;MRPL36
STG-IFG	IFG	mod1088	GO:0008611	ether lipid biosynthetic process	5	3	0.122297	24.5305	0.000138928	0.0141203	2194;8443;8540	AGPS;FASN;GNPAT
STG-IFG	IFG	mod1088	GO:0046504	glycerol ether biosynthetic process	5	3	0.122297	24.5305	0.000138928	0.0141203	2194;8443;8540	AGPS;FASN;GNPAT
STG-IFG	IFG	mod1088	GO:1901503	ether biosynthetic process	5	3	0.122297	24.5305	0.000138928	0.0141203	2194;8443;8540	AGPS;FASN;GNPAT
STG-IFG	IFG	mod1088	GO:0031338	regulation of vesicle fusion	12	4	0.293512	13.6281	0.000147182	0.0143359	2901;5864;6812;9066	SYT7;STXBP1;RAB3A;GRIK5
STG-IFG	IFG	mod1088	GO:0031629	synaptic vesicle fusion to presynaptic active zone membrane	12	4	0.293512	13.6281	0.000147182	0.0143359	2901;5864;6812;9066	SYT7;STXBP1;RAB3A;GRIK5
STG-IFG	IFG	mod1088	GO:0099500	vesicle fusion to plasma membrane	12	4	0.293512	13.6281	0.000147182	0.0143359	2901;5864;6812;9066	SYT7;STXBP1;RAB3A;GRIK5
FP-IFG	IFG	mod515	GO:0051973	positive regulation of telomerase activity	23	4	0.188337	21.2385	3.26054e-05	0.0144095	3326;5594;10576;10728	MAPK1;HSP90AB1;PTGES3;CCT2
FP-IFG	IFG	mod515	GO:0071897	DNA biosynthetic process	116	7	0.949873	7.36941	4.2358e-05	0.0144095	908;3326;5594;10576;10694;10728;55505	CCT8;CCT6A;MAPK1;HSP90AB1;PTGES3;CCT2;NOP10
FP-IFG	IFG	mod515	GO:0070203	regulation of establishment of protein localization to telomere	9	3	0.073697	40.7072	4.2741e-05	0.0144095	908;10576;10694	CCT8;CCT6A;CCT2
FP-IFG	IFG	mod515	GO:1904851	positive regulation of establishment of protein localization to telomere	9	3	0.073697	40.7072	4.2741e-05	0.0144095	908;10576;10694	CCT8;CCT6A;CCT2
FP-IFG	IFG	mod515	GO:1903405	protein localization to nuclear body	9	3	0.073697	40.7072	4.2741e-05	0.0144095	908;10576;10694	CCT8;CCT6A;CCT2
FP-IFG	IFG	mod515	GO:1904867	protein localization to Cajal body	9	3	0.073697	40.7072	4.2741e-05	0.0144095	908;10576;10694	CCT8;CCT6A;CCT2
FP-IFG	IFG	mod515	GO:1904869	regulation of protein localization to Cajal body	9	3	0.073697	40.7072	4.2741e-05	0.0144095	908;10576;10694	CCT8;CCT6A;CCT2
FP-IFG	IFG	mod515	GO:1904871	positive regulation of protein localization to Cajal body	9	3	0.073697	40.7072	4.2741e-05	0.0144095	908;10576;10694	CCT8;CCT6A;CCT2
FP-IFG	IFG	mod515	GO:1990173	protein localization to nucleoplasm	9	3	0.073697	40.7072	4.2741e-05	0.0144095	908;10576;10694	CCT8;CCT6A;CCT2
STG-IFG	IFG	mod1088	GO:1901880	negative regulation of protein depolymerization	34	6	0.831617	7.21486	0.000150347	0.0144281	2039;2059;5962;6712;10297;57731	SPTBN2;RDX;EPS8;DMTN;APC2;SPTBN4
STG-IFG	IFG	mod1088	GO:0072657	protein localization to membrane	304	19	7.43563	2.55526	0.000152243	0.0144281	784;1742;2039;2901;2902;5864;5962;6386;6726;6812;9230;9379;10959;22883;23096;29993;57555;57731;64429	CLSTN1;NRXN2;RDX;DLG4;NLGN2;SRP9;PACSIN1;IQSEC2;STXBP1;GRIN1;CACNB3;TMED2;DMTN;SDCBP;ZDHHC6;RAB11B;RAB3A;SPTBN4;GRIK5
FP-PHG	FP	mod715	GO:0120039	plasma membrane bounded cell projection morphogenesis	148	15	4.49503	3.33702	2.94544e-05	0.00607031	1952;2902;3897;4628;5864;6857;7533;8831;10006;22941;23105;84258;84894;85442;91584	YWHAH;KNDC1;CELSR2;L1CAM;GRIN1;RAB3A;PLXNA4;MYH10;LINGO1;ABI1;SYT1;SHANK2;FSTL4;SYT3;SYNGAP1
STG-IFG	IFG	mod1088	GO:0008104	protein localization	1411	55	34.5121	1.59364	0.00015671	0.0146535	784;998;1128;1147;1315;1495;1660;1742;2039;2665;2901;2902;4130;5864;5962;6386;6726;6812;7323;8408;8443;8514;8540;8683;8905;8927;9066;9184;9230;9379;10576;10959;11260;22883;22916;23096;23148;23165;23256;23355;25930;25972;26286;26354;29993;30000;51068;56270;57555;57731;64429;65985;80725;81555;84501	CLSTN1;SRSF9;COPB1;SYT7;CHRM1;NRXN2;RDX;NACAD;NUP205;UNC50;AGPS;DLG4;NLGN2;SRCIN1;WDR45B;ARFGAP3;KCNAB2;CDC42;DHX9;SRP9;GNPAT;SPIRE2;PACSIN1;AP1S2;IQSEC2;PTPN23;BSN;GNL3;NMD3;VPS8;NCBP2;STXBP1;GRIN1;CACNB3;XPOT;CCT2;TMED2;AACS;ULK1;SCFD1;MAP1A;DMTN;SDCBP;UBE2D3;GDI2;CHUK;ZDHHC6;BUB3;RAB11B;TNPO2;RAB3A;SPTBN4;GRIK5;CTNNA1;YIPF5
FP-IFG	IFG	mod515	GO:0032212	positive regulation of telomere maintenance via telomerase	25	4	0.204714	19.5395	4.60053e-05	0.0148357	908;5594;10576;10694	CCT8;CCT6A;MAPK1;CCT2
PHG-IFG	PHG	mod770	GO:0050871	positive regulation of B cell activation	27	4	0.26849	14.8981	0.00012775	0.0148998	3071;3635;6850;54440	SYK;INPP5D;SASH3;NCKAP1L
FP-PHG	PHG	mod715	GO:0022008	neurogenesis	319	18	6.71052	2.68236	6.10833e-05	0.0149686	1951;2775;2902;5662;5909;7143;8408;8831;8851;9373;10059;23040;23108;23769;53358;55643;57611;90249	FLRT1;MYT1L;RAP1GAP2;CDK5R1;RAP1GAP;TNR;GNAO1;SYNGAP1;CELSR3;PLAA;SHC3;GRIN1;DNM1L;ULK1;ISLR2;PSD;BTBD2;UNC5A
STG-IFG	STG	mod1105	GO:0048168	regulation of neuronal synaptic plasticity	24	5	0.253521	19.7222	4.17741e-06	0.0149997	8541;11346;26012;57338;85358	NSMF;SHANK3;SYNPO;JPH3;PPFIA3
STG-IFG	STG	mod1105	GO:0048167	regulation of synaptic plasticity	91	8	0.961268	8.32234	4.46153e-06	0.0149997	8541;11346;26012;50944;57338;84446;85358;140730	NSMF;SHANK3;SYNPO;RIMS4;BRSK1;JPH3;SHANK1;PPFIA3
FP-IFG	IFG	mod883	GO:1900034	regulation of cellular response to heat	36	5	0.215116	23.2433	2.06507e-06	0.0153166	1410;2288;3303;3305;10808	CRYAB;HSPH1;HSPA1L;HSPA1A;FKBP4
FP-PHG	FP	mod715	GO:0120036	plasma membrane bounded cell projection organization	339	23	10.2961	2.23387	0.000144736	0.0170448	478;1952;2039;2902;3897;4628;5864;6857;7277;7533;8831;10006;10382;22941;23105;26258;55081;57468;83544;84258;84894;85442;91584	TUBB4A;BLOC1S6;YWHAH;KNDC1;CELSR2;L1CAM;GRIN1;RAB3A;ATP1A3;DNAL1;PLXNA4;MYH10;LINGO1;ABI1;SYT1;SHANK2;FSTL4;SLC12A5;TUBA4A;SYT3;SYNGAP1;IFT57;DMTN
FP-PHG	FP	mod715	GO:0045956	positive regulation of calcium ion-dependent exocytosis	8	5	0.242975	20.5783	1.22675e-06	0.000997349	3745;6857;8911;8941;9066	CACNA1I;KCNB1;CDK5R2;SYT1;SYT7
STG-IFG	IFG	mod1088	GO:0007215	glutamate receptor signaling pathway	49	7	1.19851	5.8406	0.000168787	0.015575	1742;2901;2902;22941;23025;23732;57555	FRRS1L;SHANK2;DLG4;NLGN2;GRIN1;UNC13A;GRIK5
FP-PHG	FP	mod715	GO:0045921	positive regulation of exocytosis	26	6	0.789668	7.59813	9.57246e-05	0.0126201	3745;5864;6857;8911;8941;9066	RAB3A;CACNA1I;KCNB1;CDK5R2;SYT1;SYT7
FP-PHG	FP	mod715	GO:1903307	positive regulation of regulated secretory pathway	19	6	0.577065	10.3974	1.34196e-05	0.0050301	3745;5864;6857;8911;8941;9066	RAB3A;CACNA1I;KCNB1;CDK5R2;SYT1;SYT7
FP-IFG	IFG	mod990	GO:0070972	protein localization to endoplasmic reticulum	86	4	0.171296	23.3514	2.11316e-05	0.0156733	6142;6155;6160;6229	RPL31;RPL27;RPS24;RPL18A
STG-IFG	IFG	mod1088	GO:0000902	cell morphogenesis	554	28	13.5505	2.06635	0.00017449	0.0156744	815;816;998;1742;1826;1952;2039;2059;2902;4130;5864;5962;6712;6812;8408;22941;23025;23098;23256;29993;51466;55660;55816;57699;57731;80725;84894;90249	DOK5;SPTBN2;SHANK2;RDX;DSCAM;CAMK2B;PRPF40A;DLG4;SARM1;SRCIN1;CDC42;CELSR2;PACSIN1;CPNE5;STXBP1;GRIN1;EPS8;ULK1;SCFD1;EVL;MAP1A;LINGO1;DMTN;UNC13A;RAB3A;SPTBN4;CAMK2A;UNC5A
STG-IFG	IFG	mod1088	GO:0032272	negative regulation of protein polymerization	35	6	0.856076	7.00872	0.000177802	0.0156744	2039;2059;5962;6712;10382;57731	SPTBN2;RDX;EPS8;DMTN;TUBB4A;SPTBN4
STG-IFG	IFG	mod1088	GO:0048278	vesicle docking	35	6	0.856076	7.00872	0.000177802	0.0156744	815;5864;6812;8541;23025;23256	STXBP1;SCFD1;UNC13A;RAB3A;PPFIA3;CAMK2A
STG-IFG	IFG	mod1088	GO:0007612	learning	83	9	2.03012	4.43323	0.000178803	0.0156744	1742;2902;4130;6543;9379;11346;22941;57338;84502	NRXN2;SHANK2;DLG4;JPH3;GRIN1;JPH4;MAP1A;SLC8A2;SYNPO
STG-IFG	IFG	mod1088	GO:0016192	vesicle-mediated transport	1083	45	26.4894	1.69879	0.000181235	0.0156913	815;998;1315;1742;1759;2039;2665;2901;3190;5864;5962;6386;6620;6712;6812;8514;8541;8905;8911;8941;9066;9230;10096;10576;10959;22883;23025;23256;23355;23396;25852;25930;26286;27095;29993;51097;55646;57030;57118;57555;57731;80725;81555;84501;140730	CLSTN1;TRAPPC3;DNM1;COPB1;SYT7;SPTBN2;RDX;ACTR3;CDK5R2;DLG4;NLGN2;SRCIN1;CACNA1I;ARFGAP3;KCNAB2;CDC42;SCCPDH;SPIRE2;PACSIN1;AP1S2;PTPN23;ARMC8;VPS8;HNRNPK;STXBP1;CCT2;TMED2;SCFD1;RIMS4;DMTN;SDCBP;LYAR;GDI2;CAMK1D;PIP5K1C;RAB11B;UNC13A;RAB3A;SPTBN4;GRIK5;PPFIA3;SLC17A7;YIPF5;CAMK2A;SNCB
PHG-IFG	PHG	mod770	GO:0046640	regulation of alpha-beta T cell proliferation	11	3	0.109385	27.4261	0.00014403	0.0159543	3606;6850;64926	SYK;RASAL3;IL18
PHG-IFG	PHG	mod770	GO:0001816	cytokine production	253	10	2.51585	3.9748	0.000146152	0.0159543	834;3071;3606;3635;3663;5294;6850;7318;54440;284297	SSC5D;SYK;PIK3CG;IRF5;INPP5D;UBA7;IL18;SASH3;CASP1;NCKAP1L
PHG-IFG	PHG	mod770	GO:0007159	leukocyte cell-cell adhesion	119	7	1.18334	5.91544	0.00014771	0.0159543	3071;3606;6850;54440;64926;81704;84695	SYK;LOXL3;RASAL3;DOCK8;IL18;SASH3;NCKAP1L
PHG-IFG	PHG	mod770	GO:0035710	CD4-positive, alpha-beta T cell activation	28	4	0.278434	14.3661	0.000147957	0.0159543	3071;3606;54440;84695	LOXL3;IL18;SASH3;NCKAP1L
FP-PHG	FP	mod715	GO:0071805	potassium ion transmembrane transport	48	7	1.45785	4.8016	0.000516245	0.0412827	478;3745;3748;7341;8514;57468;65268	WNK2;ATP1A3;KCNB1;KCNC3;SUMO1;KCNAB2;SLC12A5
FP-PHG	FP	mod715	GO:0140238	presynaptic endocytosis	10	4	0.303718	13.1701	0.000146757	0.0170448	6857;9066;23396;57030	PIP5K1C;SYT1;SYT7;SLC17A7
FP-PHG	FP	mod159	GO:0006457	protein folding	65	5	0.147601	33.875	9.82577e-08	0.000479301	2288;3301;3303;3315;56886	FKBP4;DNAJA1;HSPA1A;HSPB1;UGGT1
FP-STG	FP	mod997	GO:0070972	protein localization to endoplasmic reticulum	40	5	0.279503	17.8889	7.2732e-06	0.0155186	6171;6175;6729;6747;28972	SPCS1;SSR3;RPLP0;SRP54;RPL41
FP-STG	FP	mod997	GO:0045047	protein targeting to ER	28	5	0.195652	25.5556	1.15614e-06	0.00370023	6171;6175;6729;6747;28972	SPCS1;SSR3;RPLP0;SRP54;RPL41
FP-PHG	FP	mod715	GO:0065008	regulation of biological quality	877	43	26.6361	1.61435	0.000289268	0.0261306	119;390;478;747;774;775;2039;2902;2936;3054;3745;3897;4628;4738;4900;5423;5864;6125;6853;6857;7341;7533;8831;8911;9066;9572;10369;10575;22848;22941;23096;23105;23396;26258;26354;51170;57030;57468;64478;65268;79770;84258;91584	ADD2;CCT4;NEDD8;BLOC1S6;HSD17B11;YWHAH;WNK2;L1CAM;GRIN1;RAB3A;ATP1A3;CACNA1I;PIP5K1C;RND3;NR1D1;SYN1;KCNB1;POLB;DAGLA;PLXNA4;MYH10;CACNA1C;NRGN;SYT1;SUMO1;SHANK2;FSTL4;SYT7;SLC17A7;GNL3;SLC12A5;CACNG2;RPL5;AAK1;SYT3;SYNGAP1;HCFC1;CACNA1B;CSMD1;GSR;TXNDC15;IQSEC2;DMTN
PHG-IFG	PHG	mod770	GO:0030097	hemopoiesis	255	10	2.53574	3.94363	0.000156022	0.0165123	1794;3059;3071;3606;3635;6850;54440;60682;84695;139716	SYK;GAB3;LOXL3;INPP5D;DOCK2;SMAP1;IL18;SASH3;HCLS1;NCKAP1L
FP-IFG	IFG	mod990	GO:0043604	amide biosynthetic process	500	7	0.995906	7.02878	2.83845e-05	0.0166192	1984;3692;6142;6155;6160;6229;64976	RPL31;EIF5A;RPL27;MRPL40;EIF6;RPS24;RPL18A
FP-IFG	IFG	mod990	GO:0006402	mRNA catabolic process	193	5	0.38442	13.0066	2.88274e-05	0.0166192	6142;6155;6160;6229;25804	RPL31;RPL27;RPS24;RPL18A;LSM4
FP-IFG	IFG	mod990	GO:0006518	peptide metabolic process	502	7	0.999889	7.00077	2.91291e-05	0.0166192	1984;3692;6142;6155;6160;6229;64976	RPL31;EIF5A;RPL27;MRPL40;EIF6;RPS24;RPL18A
FP-PHG	FP	mod715	GO:0017158	regulation of calcium ion-dependent exocytosis	22	7	0.668181	10.4762	2.29471e-06	0.00159909	3745;5864;6853;6857;8911;8941;9066	RAB3A;CACNA1I;SYN1;KCNB1;CDK5R2;SYT1;SYT7
FP-STG	FP	mod1015	GO:0017158	regulation of calcium ion-dependent exocytosis	54	5	0.436025	11.4672	6.61431e-05	0.0211691	320;1141;5864;6812;6853	SYN1;STXBP1;RAB3A;CHRNB2;APBA1
FP-PHG	FP	mod715	GO:0022604	regulation of cell morphogenesis	117	13	3.55351	3.65836	3.97586e-05	0.00646476	390;2039;2902;3897;4628;6857;7533;8831;23105;84258;84894;85442;91584	YWHAH;KNDC1;L1CAM;GRIN1;RND3;PLXNA4;MYH10;LINGO1;SYT1;FSTL4;SYT3;SYNGAP1;DMTN
FP-PHG	FP	mod715	GO:0010769	regulation of cell morphogenesis involved in differentiation	79	9	2.39938	3.75098	0.000547155	0.0430487	2039;2902;3897;7533;8831;23105;84894;85442;91584	YWHAH;KNDC1;L1CAM;GRIN1;PLXNA4;LINGO1;FSTL4;SYNGAP1;DMTN
STG-IFG	IFG	mod1088	GO:0051050	positive regulation of transport	501	26	12.2541	2.12174	0.000200384	0.0171377	784;815;998;1128;1147;1660;1759;2902;3190;5864;5962;6386;6812;7323;8911;8941;9066;9446;22916;23025;25930;55646;57118;57555;65268;65985	DNM1;SYT7;CHRM1;RDX;CDK5R2;NLGN2;CACNA1I;CDC42;DHX9;PTPN23;NCBP2;HNRNPK;WNK2;STXBP1;GRIN1;CACNB3;AACS;SDCBP;LYAR;UBE2D3;CAMK1D;CHUK;GSTO1;UNC13A;RAB3A;CAMK2A
FP-IFG	IFG	mod515	GO:1900182	positive regulation of protein localization to nucleus	51	5	0.417616	11.9727	5.62569e-05	0.0173157	908;3326;5594;10576;10694	CCT8;CCT6A;MAPK1;HSP90AB1;CCT2
FP-IFG	IFG	mod515	GO:0070202	regulation of establishment of protein localization to chromosome	10	3	0.0818856	36.6365	6.06993e-05	0.0173157	908;10576;10694	CCT8;CCT6A;CCT2
FP-IFG	IFG	mod515	GO:1904816	positive regulation of protein localization to chromosome, telomeric region	10	3	0.0818856	36.6365	6.06993e-05	0.0173157	908;10576;10694	CCT8;CCT6A;CCT2
FP-IFG	IFG	mod515	GO:1904358	positive regulation of telomere maintenance via telomere lengthening	27	4	0.221091	18.0921	6.30395e-05	0.0173172	908;5594;10576;10694	CCT8;CCT6A;MAPK1;CCT2
FP-IFG	FP	mod1189	GO:0050884	neuromuscular process controlling posture	10	3	0.0892573	33.6107	7.86883e-05	0.0174318	104;8506;25953	ADARB1;CNTNAP1;PNKD
PHG-IFG	PHG	mod770	GO:0045582	positive regulation of T cell differentiation	29	4	0.288378	13.8707	0.000170382	0.0176024	3071;3606;6850;54440	SYK;IL18;SASH3;NCKAP1L
PHG-IFG	PHG	mod770	GO:0042129	regulation of T cell proliferation	54	5	0.536979	9.31134	0.000172482	0.0176024	3071;3606;6850;54440;64926	SYK;RASAL3;IL18;SASH3;NCKAP1L
STG-IFG	IFG	mod1088	GO:0045956	positive regulation of calcium ion-dependent exocytosis	13	4	0.317971	12.5798	0.000208545	0.0176208	6812;8911;8941;9066	SYT7;CDK5R2;CACNA1I;STXBP1
PHG-IFG	PHG	mod770	GO:0002694	regulation of leukocyte activation	164	8	1.63083	4.90549	0.000177097	0.0177563	3071;3606;3635;6850;54440;64926;81704;84695	SYK;LOXL3;INPP5D;RASAL3;DOCK8;IL18;SASH3;NCKAP1L
FP-IFG	IFG	mod468	GO:0045333	cellular respiration	126	9	1.57552	5.71239	2.63458e-05	0.0177643	1337;4694;4702;4709;4710;4717;7388;11315;388753	NDUFB3;PARK7;UQCRH;COA6;NDUFA1;NDUFB4;NDUFA8;COX6A1;NDUFC1
FP-IFG	IFG	mod468	GO:0032543	mitochondrial translation	98	8	1.22541	6.52845	2.87864e-05	0.0177924	51258;55699;57129;60488;64928;64979;65005;65080	MRPL44;MRPL9;IARS2;MRPL14;MRPL47;MRPL51;MRPS35;MRPL36
FP-PHG	FP	mod715	GO:0060341	regulation of cellular localization	202	17	6.13511	2.77094	9.33981e-05	0.0126201	775;2039;2902;3745;5864;6853;6857;7533;8514;8927;9066;9572;10369;10575;23096;26354;57030	CCT4;YWHAH;GRIN1;RAB3A;NR1D1;SYN1;KCNB1;CACNA1C;SYT1;KCNAB2;SYT7;BSN;SLC17A7;GNL3;CACNG2;IQSEC2;DMTN
FP-IFG	IFG	mod990	GO:0090150	establishment of protein localization to membrane	201	5	0.400354	12.4889	3.50502e-05	0.0181279	6142;6155;6160;6229;23499	RPL31;RPL27;MACF1;RPS24;RPL18A
FP-IFG	IFG	mod990	GO:0034655	nucleobase-containing compound catabolic process	344	6	0.685183	8.75678	3.66616e-05	0.0181279	3692;6142;6155;6160;6229;25804	RPL31;RPL27;EIF6;RPS24;RPL18A;LSM4
FP-PHG	PHG	mod715	GO:0007626	locomotory behavior	36	6	0.7573	7.92289	8.19566e-05	0.0181709	111;774;2775;2902;7143;55084	TNR;GNAO1;SOBP;ADCY5;GRIN1;CACNA1B
FP-PHG	PHG	mod715	GO:1990138	neuron projection extension	36	6	0.7573	7.92289	8.19566e-05	0.0181709	7143;8408;8851;9373;23769;57611	FLRT1;CDK5R1;TNR;PLAA;ULK1;ISLR2
PHG-IFG	PHG	mod770	GO:0043372	positive regulation of CD4-positive, alpha-beta T cell differentiation	12	3	0.119329	25.1406	0.000190699	0.0186687	3071;3606;54440	IL18;SASH3;NCKAP1L
PHG-IFG	PHG	mod770	GO:0022409	positive regulation of cell-cell adhesion	87	6	0.865134	6.93534	0.000192731	0.0186687	3071;3606;6850;54440;64926;81704	SYK;RASAL3;DOCK8;IL18;SASH3;NCKAP1L
FP-IFG	FP	mod1005	GO:0022411	cellular component disassembly	349	28	11.8299	2.36689	1.93649e-05	0.0187861	119;664;665;830;2107;3837;5654;5756;6183;6418;9131;9821;10059;23122;28998;51021;51318;51649;54543;64422;64928;64951;65991;84545;92259;116541;139341;493856	ADD2;MRPL54;MRPS12;RB1CC1;MRPL13;MRPS36;HTRA1;MRPL14;CAPZA2;ATG3;DNM1L;ETF1;MRPS24;MRPL43;FUNDC1;CLASP2;MRPL35;FUNDC2;BNIP3L;CISD2;BNIP3;SET;TOMM7;KPNB1;TWF1;MRPS23;MRPS16;AIFM1
FP-IFG	FP	mod1005	GO:0043603	cellular amide metabolic process	721	46	24.4394	1.88221	1.99534e-05	0.0187861	38;708;1363;1859;1965;2107;2739;3376;3692;3735;4048;4677;4869;5162;5917;6133;6141;6143;6144;6161;6165;6183;6229;8668;10558;11224;11236;23438;25873;27230;28998;51021;51318;51372;51389;51649;55323;55851;57678;64928;64951;84300;84545;92259;116541;259230	C1QBP;MRPL54;EIF6;MRPS12;MRPL13;MRPS36;SERP1;EIF3I;MRPL14;IARS;NARS;RWDD1;PDHB;EIF2S1;RNF139;ETF1;MRPS24;MRPL43;DYRK1A;SPTLC1;ACAT1;MRPL35;UQCC2;CPE;GLO1;LARP6;KARS;RPL32;LTA4H;SGMS1;RPS24;GPAM;RARS;HARS2;RPL19;MRPS23;RPL21;RPL35A;RPL35;RPL9;MRPS16;RPL36;RPL18;NPM1;TMA7;PSENEN
STG-IFG	STG	mod582	GO:0071696	ectodermal placode development	5	3	0.0788732	38.0357	3.73493e-05	0.0193182	3065;6926;51804	HDAC1;SIX4;TBX3
STG-PHG	STG	mod363	GO:0051131	chaperone-mediated protein complex assembly	8	3	0.0532573	56.3304	1.4477e-05	0.0195512	3308;3320;3329	HSPD1;HSP90AA1;HSPA4
FP-PHG	PHG	mod448	GO:0051321	meiotic cell cycle	54	5	0.305181	16.3837	8.41378e-06	0.0195873	2177;7516;57697;83540;83990	XRCC2;BRIP1;NUF2;FANCD2;FANCM
STG-IFG	IFG	mod1088	GO:0061024	membrane organization	422	23	10.3218	2.22829	0.000237932	0.0198645	815;998;1742;1759;2901;5864;6812;8443;9066;9379;10096;10449;10959;22883;23256;23355;23396;26286;27095;29993;57555;57731;84501	CLSTN1;TRAPPC3;DNM1;SYT7;NRXN2;ACTR3;DLG4;NLGN2;ARFGAP3;CDC42;GNPAT;ACAA2;SPIRE2;PACSIN1;VPS8;STXBP1;TMED2;SCFD1;PIP5K1C;RAB3A;SPTBN4;GRIK5;CAMK2A
FP-IFG	IFG	mod515	GO:0034504	protein localization to nucleus	172	8	1.40843	5.68008	7.56927e-05	0.0200505	908;1434;3326;5594;5901;10576;10694;23633	CCT8;CCT6A;MAPK1;KPNA6;HSP90AB1;CCT2;RAN;CSE1L
PHG-IFG	PHG	mod770	GO:0006955	immune response	626	16	6.22498	2.57029	0.000214084	0.0203915	834;1075;1794;2217;3071;3606;3635;3663;4125;5294;6039;6850;54440;81622;84695;284297	SSC5D;SYK;UNC93B1;PIK3CG;IRF5;LOXL3;INPP5D;MAN2B1;FCGRT;DOCK2;IL18;SASH3;CTSC;CASP1;NCKAP1L;RNASE6
FP-IFG	FP	mod1005	GO:0044248	cellular catabolic process	1453	77	49.2516	1.5634	2.46269e-05	0.02061	38;664;665;950;2107;2108;3094;3692;3837;4048;4077;4126;4869;4942;5049;5511;5685;5688;5689;5706;5710;5825;5887;6133;6141;6143;6144;6161;6165;6229;6418;6782;7334;7398;7993;8065;8533;8649;9131;9306;9604;9636;9821;9861;10059;10134;10213;10558;10730;11112;11224;11236;23256;23673;25873;27258;50640;51099;51251;51528;51594;54543;54790;55347;56254;57819;64422;65991;81847;83737;84300;84313;92140;139341;196…	VPS25;EIF6;ABHD5;RB1CC1;SCFD1;SCARB2;TET2;PAFAH1B2;HSPA13;NT5C3A;PNPLA8;PSMD14;COPS3;USP1;ABCD3;RAB12;LSM2;PSMD6;ATG3;RAD23B;DNM1L;PSMC6;ITCH;MTDH;RNF139;YME1L1;ETF1;RNF14;FUNDC1;SPTLC1;ACAT1;NBR1;NBAS;JKAMP;HIBADH;UQCC2;FUNDC2;SOCS6;OAT;CUL5;STX12;RNF146;ABHD10;UBE2N;ETFA;BNIP3L;LAMTOR3;CISD2;BNIP3;HINT1;SET;TOMM7;KPNB1;PPP1R8;PSMD4;PSMB1;BCAP31;RPL32;RNF20;AMN1;LTA4H;PSMA7;MANBA;RPS24;RPL19;ISG…
FP-IFG	IFG	mod468	GO:0009123	nucleoside monophosphate metabolic process	200	11	2.50083	4.39854	3.83892e-05	0.0206907	526;1337;4694;4702;4709;4710;4717;7388;11315;51020;388753	NDUFB3;PARK7;UQCRH;COA6;HDDC2;NDUFA1;NDUFB4;NDUFA8;COX6A1;ATP6V1B2;NDUFC1
FP-IFG	IFG	mod468	GO:0006415	translational termination	75	7	0.937811	7.46419	3.90548e-05	0.0206907	51258;57129;60488;64928;64979;65005;65080	MRPL44;MRPL9;MRPL14;MRPL47;MRPL51;MRPS35;MRPL36
PHG-IFG	PHG	mod770	GO:0098609	cell-cell adhesion	266	10	2.64512	3.78055	0.000221014	0.0207065	3071;3606;3693;5294;6850;23654;54440;64926;81704;84695	SYK;PIK3CG;LOXL3;PLXNB2;ITGB5;RASAL3;DOCK8;IL18;SASH3;NCKAP1L
STG-IFG	IFG	mod1088	GO:0043269	regulation of ion transport	316	19	7.72915	2.45823	0.000251038	0.0207121	784;815;816;1128;1742;2775;2902;6812;8514;8911;9066;9230;9446;22941;57338;57555;57731;65268;84502	SYT7;CHRM1;SHANK2;CAMK2B;DLG4;NLGN2;CACNA1I;KCNAB2;GNAO1;JPH3;WNK2;STXBP1;GRIN1;CACNB3;JPH4;GSTO1;RAB11B;SPTBN4;CAMK2A
FP-STG	FP	mod1015	GO:0017157	regulation of exocytosis	96	6	0.775155	7.74038	0.000109799	0.0292844	320;1141;5864;6812;6853;8723	SYN1;STXBP1;RAB3A;CHRNB2;SNX4;APBA1
FP-PHG	FP	mod715	GO:0017157	regulation of exocytosis	45	7	1.36673	5.1217	0.000342961	0.0298743	3745;5864;6853;6857;8911;8941;9066	RAB3A;CACNA1I;SYN1;KCNB1;CDK5R2;SYT1;SYT7
FP-PHG	FP	mod159	GO:2001242	regulation of intrinsic apoptotic signaling pathway	35	3	0.0794777	37.7464	4.86443e-05	0.0474573	3301;3303;3315	DNAJA1;HSPA1A;HSPB1
FP-IFG	IFG	mod515	GO:1904814	regulation of protein localization to chromosome, telomeric region	11	3	0.0900741	33.3059	8.29707e-05	0.0212205	908;10576;10694	CCT8;CCT6A;CCT2
FP-IFG	IFG	mod883	GO:0061077	chaperone-mediated protein folding	44	5	0.262919	19.0173	5.73736e-06	0.021277	2288;3303;3305;3315;10808	HSPB1;HSPH1;HSPA1L;HSPA1A;FKBP4
FP-PHG	FP	mod715	GO:0034765	regulation of ion transmembrane transport	105	11	3.18904	3.44931	0.000275918	0.0258832	774;775;3745;3748;7341;7533;8514;8911;10369;22941;65268	YWHAH;WNK2;CACNA1I;KCNB1;CACNA1C;KCNC3;SUMO1;SHANK2;KCNAB2;CACNG2;CACNA1B
PHG-IFG	PHG	mod770	GO:0048534	hematopoietic or lymphoid organ development	268	10	2.66501	3.75233	0.000235	0.0216449	1794;3059;3071;3606;3635;6850;54440;60682;84695;139716	SYK;GAB3;LOXL3;INPP5D;DOCK2;SMAP1;IL18;SASH3;HCLS1;NCKAP1L
PHG-IFG	PHG	mod770	GO:0022407	regulation of cell-cell adhesion	129	7	1.28278	5.45688	0.000244468	0.0216449	3071;3606;6850;54440;64926;81704;84695	SYK;LOXL3;RASAL3;DOCK8;IL18;SASH3;NCKAP1L
PHG-IFG	PHG	mod770	GO:0045648	positive regulation of erythrocyte differentiation	13	3	0.129273	23.2067	0.00024618	0.0216449	3071;3635;60682	INPP5D;SMAP1;NCKAP1L
PHG-IFG	PHG	mod770	GO:0045577	regulation of B cell differentiation	13	3	0.129273	23.2067	0.00024618	0.0216449	3071;3635;6850	SYK;INPP5D;NCKAP1L
PHG-IFG	PHG	mod770	GO:0045639	positive regulation of myeloid cell differentiation	32	4	0.31821	12.5703	0.000252379	0.0218537	3059;3071;3635;60682	INPP5D;SMAP1;HCLS1;NCKAP1L
STG-IFG	IFG	mod1088	GO:0097384	cellular lipid biosynthetic process	6	3	0.146756	20.4421	0.000272849	0.0222499	2194;8443;8540	AGPS;FASN;GNPAT
FP-PHG	FP	mod715	GO:0043269	regulation of ion transport	150	15	4.55578	3.29252	3.45893e-05	0.00607031	774;775;2902;3745;3748;6857;7341;7533;8514;8911;9066;10369;22941;65268;84258	YWHAH;WNK2;GRIN1;CACNA1I;KCNB1;CACNA1C;KCNC3;SYT1;SUMO1;SHANK2;KCNAB2;SYT7;CACNG2;SYT3;CACNA1B
FP-PHG	FP	mod715	GO:0042391	regulation of membrane potential	97	11	2.94607	3.73379	0.000135061	0.016893	478;774;775;2902;3745;7341;7533;8911;10369;22941;57030	YWHAH;GRIN1;ATP1A3;CACNA1I;KCNB1;CACNA1C;SUMO1;SHANK2;SLC17A7;CACNG2;CACNA1B
FP-IFG	IFG	mod990	GO:0006401	RNA catabolic process	217	5	0.432223	11.5681	5.0604e-05	0.0224164	6142;6155;6160;6229;25804	RPL31;RPL27;RPS24;RPL18A;LSM4
FP-IFG	IFG	mod990	GO:0046700	heterocycle catabolic process	369	6	0.734978	8.1635	5.44032e-05	0.0224164	3692;6142;6155;6160;6229;25804	RPL31;RPL27;EIF6;RPS24;RPL18A;LSM4
FP-IFG	IFG	mod990	GO:0044270	cellular nitrogen compound catabolic process	370	6	0.73697	8.14144	5.52353e-05	0.0224164	3692;6142;6155;6160;6229;25804	RPL31;RPL27;EIF6;RPS24;RPL18A;LSM4
FP-IFG	IFG	mod990	GO:0019439	aromatic compound catabolic process	375	6	0.746929	8.03289	5.95512e-05	0.0224164	3692;6142;6155;6160;6229;25804	RPL31;RPL27;EIF6;RPS24;RPL18A;LSM4
FP-IFG	IFG	mod990	GO:0072657	protein localization to membrane	376	6	0.748921	8.01152	6.04461e-05	0.0224164	682;6142;6155;6160;6229;23499	RPL31;RPL27;MACF1;RPS24;BSG;RPL18A
STG-IFG	IFG	mod1088	GO:0032989	cellular component morphogenesis	600	29	14.6756	1.97607	0.000284152	0.022568	815;816;998;1742;1826;1952;2039;2059;2902;4130;5864;5962;6712;6812;8408;8443;22941;23025;23098;23256;29993;51466;55660;55816;57699;57731;80725;84894;90249	DOK5;SPTBN2;SHANK2;RDX;DSCAM;CAMK2B;PRPF40A;DLG4;SARM1;SRCIN1;CDC42;CELSR2;GNPAT;PACSIN1;CPNE5;STXBP1;GRIN1;EPS8;ULK1;SCFD1;EVL;MAP1A;LINGO1;DMTN;UNC13A;RAB3A;SPTBN4;CAMK2A;UNC5A
STG-IFG	IFG	mod1088	GO:0043242	negative regulation of protein complex disassembly	38	6	0.929454	6.4554	0.00028453	0.022568	2039;2059;5962;6712;10297;57731	SPTBN2;RDX;EPS8;DMTN;APC2;SPTBN4
STG-IFG	IFG	mod1088	GO:0048169	regulation of long-term neuronal synaptic plasticity	14	4	0.34243	11.6812	0.000286404	0.022568	816;1742;2902;11346	CAMK2B;DLG4;GRIN1;SYNPO
FP-PHG	PHG	mod715	GO:0048699	generation of neurons	302	17	6.3529	2.67594	0.000106772	0.0225969	1951;2775;2902;5662;5909;7143;8408;8831;8851;9373;10059;23040;23108;23769;53358;57611;90249	FLRT1;MYT1L;RAP1GAP2;CDK5R1;RAP1GAP;TNR;GNAO1;SYNGAP1;CELSR3;PLAA;SHC3;GRIN1;DNM1L;ULK1;ISLR2;PSD;UNC5A
PHG-IFG	PHG	mod770	GO:0050865	regulation of cell activation	174	8	1.73027	4.62356	0.00026648	0.0227303	3071;3606;3635;6850;54440;64926;81704;84695	SYK;LOXL3;INPP5D;RASAL3;DOCK8;IL18;SASH3;NCKAP1L
STG-IFG	IFG	mod1088	GO:0030834	regulation of actin filament depolymerization	25	5	0.611483	8.17684	0.000296252	0.0230846	2039;2059;5962;6712;57731	SPTBN2;RDX;EPS8;DMTN;SPTBN4
FP-IFG	IFG	mod515	GO:0051972	regulation of telomerase activity	30	4	0.245657	16.2829	9.66267e-05	0.0231187	3326;5594;10576;10728	MAPK1;HSP90AB1;PTGES3;CCT2
FP-IFG	IFG	mod515	GO:0099132	ATP hydrolysis coupled cation transmembrane transport	30	4	0.245657	16.2829	9.66267e-05	0.0231187	8992;23545;27032;51606	ATP2C1;ATP6V0A2;ATP6V1H;ATP6V0E1
FP-PHG	PHG	mod715	GO:0000904	cell morphogenesis involved in differentiation	139	11	2.92402	3.76195	0.000115673	0.0234163	1951;2902;5909;7143;8408;8831;8851;10059;53358;57611;90249	CDK5R1;RAP1GAP;TNR;SYNGAP1;CELSR3;SHC3;GRIN1;DNM1L;ULK1;ISLR2;UNC5A
FP-PHG	FP	mod715	GO:0001505	regulation of neurotransmitter levels	92	10	2.79421	3.57883	0.000392605	0.0335987	747;774;5864;6853;6857;9066;23396;26258;57030;84258	BLOC1S6;RAB3A;PIP5K1C;SYN1;DAGLA;SYT1;SYT7;SLC17A7;SYT3;CACNA1B
STG-PHG	STG	mod363	GO:0051246	regulation of protein metabolic process	758	15	5.04612	2.97258	2.18108e-05	0.0235644	634;3301;3320;3329;3336;6714;8724;10491;10664;23328;51322;55607;59343;135112;171392	PPP1R9A;HSPD1;HSPE1;CTCF;SNX3;NCOA7;SASH1;CRTAP;SENP2;DNAJA1;HSP90AA1;SRC;WAC;ZNF675;CEACAM1
FP-STG	FP	mod1015	GO:0046928	regulation of neurotransmitter secretion	54	5	0.436025	11.4672	6.61431e-05	0.0211691	320;1141;5864;6812;6853	SYN1;STXBP1;RAB3A;CHRNB2;APBA1
FP-PHG	PHG	mod715	GO:0120035	regulation of plasma membrane bounded cell projection organization	140	11	2.94505	3.73507	0.000123467	0.0239525	2902;5909;7143;8831;8851;9373;10059;23108;26051;57611;57787	RAP1GAP2;CDK5R1;RAP1GAP;TNR;SYNGAP1;PLAA;GRIN1;DNM1L;ISLR2;PPP1R16B;MARK4
STG-IFG	IFG	mod1088	GO:0035249	synaptic transmission, glutamatergic	54	7	1.3208	5.29981	0.000313905	0.0241914	2901;2902;6812;22941;23025;57030;57555	SHANK2;NLGN2;STXBP1;GRIN1;UNC13A;GRIK5;SLC17A7
FP-STG	FP	mod1015	GO:0051588	regulation of neurotransmitter transport	70	7	0.565217	12.3846	1.19843e-06	0.00246327	320;1141;5864;6812;6853;8723;9900	SYN1;STXBP1;RAB3A;SV2A;CHRNB2;SNX4;APBA1
FP-PHG	FP	mod715	GO:1903305	regulation of regulated secretory pathway	38	7	1.15413	6.06517	0.000113647	0.0145887	3745;5864;6853;6857;8911;8941;9066	RAB3A;CACNA1I;SYN1;KCNB1;CDK5R2;SYT1;SYT7
FP-STG	FP	mod1015	GO:1903305	regulation of regulated secretory pathway	76	6	0.613665	9.77733	2.92801e-05	0.0156185	320;1141;5864;6812;6853;8723	SYN1;STXBP1;RAB3A;CHRNB2;SNX4;APBA1
FP-IFG	IFG	mod468	GO:0007005	mitochondrion organization	326	14	4.07635	3.43444	5.18264e-05	0.0247565	4694;4702;4709;4710;4717;8678;10063;10133;11315;26521;54927;56993;64112;84987	TIMM8B;CHCHD3;NDUFB3;TOMM22;PARK7;NDUFA1;COX17;NDUFB4;NDUFA8;COX14;MOAP1;NDUFC1;OPTN;BECN1
FP-IFG	IFG	mod468	GO:0009205	purine ribonucleoside triphosphate metabolic process	172	10	2.15071	4.64962	5.50226e-05	0.0247565	526;1337;4694;4702;4709;4710;4717;7388;11315;388753	NDUFB3;PARK7;UQCRH;COA6;NDUFA1;NDUFB4;NDUFA8;COX6A1;ATP6V1B2;NDUFC1
FP-IFG	IFG	mod468	GO:0009167	purine ribonucleoside monophosphate metabolic process	175	10	2.18823	4.56991	6.36905e-05	0.0247565	526;1337;4694;4702;4709;4710;4717;7388;11315;388753	NDUFB3;PARK7;UQCRH;COA6;NDUFA1;NDUFB4;NDUFA8;COX6A1;ATP6V1B2;NDUFC1
FP-IFG	IFG	mod468	GO:0009126	purine nucleoside monophosphate metabolic process	176	10	2.20073	4.54395	6.68268e-05	0.0247565	526;1337;4694;4702;4709;4710;4717;7388;11315;388753	NDUFB3;PARK7;UQCRH;COA6;NDUFA1;NDUFB4;NDUFA8;COX6A1;ATP6V1B2;NDUFC1
FP-IFG	IFG	mod468	GO:0009144	purine nucleoside triphosphate metabolic process	176	10	2.20073	4.54395	6.68268e-05	0.0247565	526;1337;4694;4702;4709;4710;4717;7388;11315;388753	NDUFB3;PARK7;UQCRH;COA6;NDUFA1;NDUFB4;NDUFA8;COX6A1;ATP6V1B2;NDUFC1
FP-IFG	IFG	mod468	GO:0006091	generation of precursor metabolites and energy	292	13	3.65121	3.56046	6.78167e-05	0.0247565	1337;4694;4702;4709;4710;4717;7388;8560;10063;11315;84532;112609;388753	NDUFB3;PARK7;UQCRH;DEGS1;COA6;MRAP2;NDUFA1;COX17;NDUFB4;NDUFA8;COX6A1;ACSS1;NDUFC1
FP-IFG	IFG	mod468	GO:0009199	ribonucleoside triphosphate metabolic process	177	10	2.21323	4.51827	7.00938e-05	0.0247565	526;1337;4694;4702;4709;4710;4717;7388;11315;388753	NDUFB3;PARK7;UQCRH;COA6;NDUFA1;NDUFB4;NDUFA8;COX6A1;ATP6V1B2;NDUFC1
FP-IFG	IFG	mod990	GO:0006612	protein targeting to membrane	117	4	0.233042	17.1643	7.09803e-05	0.0250696	6142;6155;6160;6229	RPL31;RPL27;RPS24;RPL18A
STG-IFG	IFG	mod1088	GO:0099072	regulation of postsynaptic membrane neurotransmitter receptor levels	39	6	0.953913	6.28988	0.000329507	0.0251177	1742;1759;2059;22883;23096;23732	CLSTN1;FRRS1L;DNM1;DLG4;IQSEC2;EPS8
FP-IFG	IFG	mod468	GO:0015980	energy derivation by oxidation of organic compounds	179	10	2.23824	4.46779	7.70373e-05	0.025311	1337;4694;4702;4709;4710;4717;7388;11315;112609;388753	NDUFB3;PARK7;UQCRH;COA6;MRAP2;NDUFA1;NDUFB4;NDUFA8;COX6A1;NDUFC1
FP-IFG	IFG	mod468	GO:1902600	proton transmembrane transport	84	7	1.05035	6.66445	8.12583e-05	0.025311	526;533;1337;9296;10063;10479;11315	ATP6V1F;PARK7;ATP6V0B;SLC9A6;COX17;COX6A1;ATP6V1B2
FP-IFG	IFG	mod468	GO:0043624	cellular protein complex disassembly	146	9	1.82561	4.92987	8.39454e-05	0.025311	9793;9829;51258;57129;60488;64928;64979;65005;65080	CKAP5;MRPL44;DNAJC6;MRPL9;MRPL14;MRPL47;MRPL51;MRPS35;MRPL36
FP-IFG	IFG	mod468	GO:0140053	mitochondrial gene expression	114	8	1.42547	5.61217	8.53142e-05	0.025311	51258;55699;57129;60488;64928;64979;65005;65080	MRPL44;MRPL9;IARS2;MRPL14;MRPL47;MRPL51;MRPS35;MRPL36
STG-IFG	IFG	mod1088	GO:0032879	regulation of localization	1349	52	32.9956	1.57597	0.000337902	0.0254807	784;815;816;998;1128;1147;1495;1660;1742;1759;1826;2039;2775;2901;2902;3190;4130;5864;5962;6386;6812;7323;8514;8911;8927;8941;9066;9230;9446;10449;10576;22916;22941;23025;23096;23256;25930;26354;51068;51466;55646;57030;57118;57338;57555;57731;65268;65985;80725;81555;84502;140730	DNM1;SYT7;CHRM1;SHANK2;RDX;DSCAM;CAMK2B;CDK5R2;DLG4;NLGN2;SRCIN1;CACNA1I;KCNAB2;CDC42;DHX9;ACAA2;GNAO1;JPH3;IQSEC2;PTPN23;BSN;GNL3;NMD3;NCBP2;HNRNPK;WNK2;STXBP1;GRIN1;CACNB3;CCT2;AACS;JPH4;SCFD1;EVL;MAP1A;RIMS4;DMTN;SDCBP;LYAR;UBE2D3;CAMK1D;CHUK;GSTO1;RAB11B;UNC13A;RAB3A;SPTBN4;GRIK5;SLC17A7;CTNNA1;YIPF5;CAMK2A
FP-IFG	FP	mod1005	GO:0000422	autophagy of mitochondrion	50	9	1.69483	5.31028	3.87834e-05	0.0255814	664;665;9821;10059;54543;64422;65991;139341;493856	RB1CC1;ATG3;DNM1L;FUNDC1;FUNDC2;BNIP3L;CISD2;BNIP3;TOMM7
FP-IFG	FP	mod1005	GO:0061726	mitochondrion disassembly	50	9	1.69483	5.31028	3.87834e-05	0.0255814	664;665;9821;10059;54543;64422;65991;139341;493856	RB1CC1;ATG3;DNM1L;FUNDC1;FUNDC2;BNIP3L;CISD2;BNIP3;TOMM7
FP-IFG	FP	mod1005	GO:0009057	macromolecule catabolic process	900	53	30.5069	1.73731	4.07564e-05	0.0255814	664;665;2107;3837;4126;4869;5245;5511;5685;5688;5689;5706;5710;5887;6133;6141;6143;6144;6161;6165;6229;6418;6782;7334;7398;7993;8065;8533;9131;9306;9604;9636;9821;9861;10134;10213;10730;11224;11236;25873;27258;29934;51528;51594;56254;57819;64219;81847;83737;84300;84313;196394;201475	VPS25;RB1CC1;HSPA13;PSMD14;COPS3;USP1;RAB12;LSM2;PSMD6;RAD23B;PSMC6;ITCH;RNF139;YME1L1;ETF1;RNF14;PJA1;NBAS;JKAMP;UQCC2;SOCS6;CUL5;RNF146;UBE2N;BNIP3L;BNIP3;SET;KPNB1;PHB;PPP1R8;PSMD4;PSMB1;SNX12;BCAP31;RPL32;RNF20;AMN1;PSMA7;MANBA;RPS24;RPL19;ISG15;RPL21;LSM3;RPL35A;RPL35;UBXN8;RPL9;RPL36;RPL18;NPM1;AIFM1;PSMA4
FP-IFG	IFG	mod990	GO:1901361	organic cyclic compound catabolic process	392	6	0.78079	7.68452	7.63016e-05	0.025724	3692;6142;6155;6160;6229;25804	RPL31;RPL27;EIF6;RPS24;RPL18A;LSM4
STG-IFG	IFG	mod1088	GO:0044087	regulation of cellular component biogenesis	519	26	12.6944	2.04815	0.000349202	0.0257399	998;2039;2059;2902;4117;5962;6386;6712;6812;8408;10096;10382;10641;11076;11346;22883;23256;51466;57535;57555;57622;57731;78999;84128;84501;94030	CLSTN1;KIAA1324;NPRL2;SPTBN2;LRFN4;RDX;ACTR3;WDR75;NLGN2;CDC42;SPIRE2;MAK;STXBP1;GRIN1;EPS8;ULK1;SCFD1;EVL;DMTN;SDCBP;TUBB4A;LRFN1;SPTBN4;LRRC4B;TPPP;SYNPO
STG-IFG	IFG	mod1088	GO:0050890	cognition	153	12	3.74228	3.2066	0.000351902	0.0257399	1128;1742;2902;4130;6543;9379;11346;22941;23373;57030;57338;84502	CHRM1;NRXN2;SHANK2;DLG4;JPH3;GRIN1;JPH4;MAP1A;CRTC1;SLC8A2;SLC17A7;SYNPO
STG-IFG	IFG	mod1088	GO:0046928	regulation of neurotransmitter secretion	55	7	1.34526	5.20344	0.00035235	0.0257399	815;2901;5864;6812;9066;23025;140730	SYT7;STXBP1;RIMS4;UNC13A;RAB3A;GRIK5;CAMK2A
PHG-IFG	PHG	mod770	GO:2000516	positive regulation of CD4-positive, alpha-beta T cell activation	14	3	0.139217	21.5491	0.000311134	0.02577	3071;3606;54440	IL18;SASH3;NCKAP1L
PHG-IFG	PHG	mod770	GO:0045058	T cell selection	14	3	0.139217	21.5491	0.000311134	0.02577	1794;6850;84695	SYK;LOXL3;DOCK2
FP-PHG	FP	mod715	GO:0048167	regulation of synaptic plasticity	55	8	1.67045	4.78912	0.000206965	0.0223019	2902;3745;4900;5864;7533;8831;9066;22941	YWHAH;GRIN1;RAB3A;KCNB1;NRGN;SHANK2;SYT7;SYNGAP1
STG-IFG	IFG	mod1088	GO:0030042	actin filament depolymerization	26	5	0.635942	7.86235	0.000359576	0.025997	2039;2059;5962;6712;57731	SPTBN2;RDX;EPS8;DMTN;SPTBN4
FP-PHG	FP	mod715	GO:0098693	regulation of synaptic vesicle cycle	21	6	0.637809	9.40721	2.55394e-05	0.00607031	5864;6853;6857;8927;9066;57030	RAB3A;SYN1;SYT1;SYT7;BSN;SLC17A7
FP-STG	FP	mod1015	GO:0098693	regulation of synaptic vesicle cycle	63	6	0.508696	11.7949	9.85718e-06	0.00901369	320;1141;1759;5864;6812;6853	SYN1;STXBP1;RAB3A;CHRNB2;DNM1;APBA1
FP-PHG	PHG	mod715	GO:0031344	regulation of cell projection organization	142	11	2.98713	3.68247	0.000140409	0.0261498	2902;5909;7143;8831;8851;9373;10059;23108;26051;57611;57787	RAP1GAP2;CDK5R1;RAP1GAP;TNR;SYNGAP1;PLAA;GRIN1;DNM1L;ISLR2;PPP1R16B;MARK4
STG-IFG	IFG	mod1088	GO:0034613	cellular protein localization	986	41	24.1169	1.70005	0.000372776	0.0266763	784;998;1128;1315;1495;1660;1742;2039;2901;2902;4130;5864;5962;6386;6726;6812;7323;8443;8514;8540;8683;8905;9184;9230;9379;10576;10959;11260;22883;22916;23096;23165;26286;26354;29993;30000;51068;56270;57555;57731;64429	CLSTN1;SRSF9;COPB1;CHRM1;NRXN2;RDX;NUP205;AGPS;DLG4;NLGN2;WDR45B;ARFGAP3;KCNAB2;CDC42;DHX9;SRP9;GNPAT;PACSIN1;AP1S2;IQSEC2;GNL3;NMD3;NCBP2;STXBP1;GRIN1;CACNB3;XPOT;CCT2;TMED2;MAP1A;DMTN;SDCBP;UBE2D3;ZDHHC6;BUB3;RAB11B;TNPO2;RAB3A;SPTBN4;GRIK5;CTNNA1
FP-STG	FP	mod1015	GO:2000300	regulation of synaptic vesicle exocytosis	44	5	0.35528	14.0734	2.41404e-05	0.0154523	320;1141;5864;6812;6853	SYN1;STXBP1;RAB3A;CHRNB2;APBA1
FP-PHG	FP	mod715	GO:2000300	regulation of synaptic vesicle exocytosis	14	4	0.425206	9.40721	0.000636647	0.047054	5864;6853;6857;9066	RAB3A;SYN1;SYT1;SYT7
STG-IFG	IFG	mod1088	GO:0120036	plasma membrane bounded cell projection organization	795	35	19.4452	1.79993	0.000381748	0.0268682	815;816;998;1495;1742;1826;1952;2039;2059;2775;2902;4117;4130;5864;5962;6386;6712;6812;8408;10096;10382;22941;23025;23098;23373;25930;29993;51466;55816;57118;57699;57731;80725;84894;90249	DOK5;SPTBN2;SHANK2;RDX;DSCAM;CAMK2B;ACTR3;DLG4;SARM1;SRCIN1;CDC42;CELSR2;GNAO1;MAK;PACSIN1;CPNE5;PTPN23;STXBP1;GRIN1;EPS8;ULK1;EVL;MAP1A;LINGO1;DMTN;SDCBP;CAMK1D;TUBB4A;UNC13A;RAB3A;CRTC1;SPTBN4;CTNNA1;CAMK2A;UNC5A
STG-IFG	IFG	mod1088	GO:1902253	regulation of intrinsic apoptotic signaling pathway by p53 class mediator	15	4	0.36689	10.9025	0.00038312	0.0268682	3190;6880;50484;51616	TAF9B;HNRNPK;RRM2B;TAF9
FP-STG	FP	mod1015	GO:1902803	regulation of synaptic vesicle transport	45	5	0.363354	13.7607	2.69929e-05	0.0156185	320;1141;5864;6812;6853	SYN1;STXBP1;RAB3A;CHRNB2;APBA1
PHG-IFG	PHG	mod770	GO:0001775	cell activation	454	13	4.51461	2.87954	0.000337425	0.0275484	1075;1607;1794;3071;3606;3635;4125;5294;6850;54440;64926;81704;84695	SYK;DGKB;PIK3CG;LOXL3;INPP5D;MAN2B1;RASAL3;DOCK2;DOCK8;IL18;SASH3;CTSC;NCKAP1L
FP-IFG	IFG	mod515	GO:0051276	chromosome organization	693	16	5.67467	2.81955	0.000119999	0.0278136	86;817;908;3326;5594;5892;5901;8480;10576;10694;10728;51138;51510;55505;79829;388951	NAA40;CCT8;CCT6A;TSPYL6;RAD51D;MAPK1;HSP90AB1;ACTL6A;CHMP5;PTGES3;CCT2;RAN;NOP10;RAE1;COPS4;CAMK2D
FP-PHG	FP	mod715	GO:0099177	regulation of trans-synaptic signaling	113	13	3.43202	3.78786	2.73027e-05	0.00607031	774;2902;3745;4900;5864;6853;6857;7533;8831;9066;10369;22941;23096	YWHAH;GRIN1;RAB3A;SYN1;KCNB1;NRGN;SYT1;SHANK2;SYT7;CACNG2;SYNGAP1;CACNA1B;IQSEC2
FP-STG	FP	mod1015	GO:0099177	regulation of trans-synaptic signaling	215	9	1.73602	5.18426	4.59475e-05	0.0163395	320;816;1141;1742;1759;5864;6812;6853;54434	DLG4;SYN1;STXBP1;RAB3A;CAMK2B;CHRNB2;DNM1;SSH1;APBA1
PHG-IFG	PHG	mod770	GO:0002520	immune system development	282	10	2.80423	3.56605	0.000355432	0.0286098	1794;3059;3071;3606;3635;6850;54440;60682;84695;139716	SYK;GAB3;LOXL3;INPP5D;DOCK2;SMAP1;IL18;SASH3;HCLS1;NCKAP1L
PHG-IFG	PHG	mod770	GO:0001817	regulation of cytokine production	231	9	2.29708	3.91802	0.0003676	0.028666	834;3071;3606;3635;3663;6850;7318;54440;284297	SSC5D;SYK;IRF5;INPP5D;UBA7;IL18;SASH3;CASP1;NCKAP1L
PHG-IFG	PHG	mod770	GO:0045785	positive regulation of cell adhesion	138	7	1.37228	5.101	0.000370361	0.028666	463;3071;3606;6850;54440;64926;81704	SYK;ZFHX3;RASAL3;DOCK8;IL18;SASH3;NCKAP1L
PHG-IFG	PHG	mod770	GO:0045595	regulation of cell differentiation	522	14	5.1908	2.69708	0.000371178	0.028666	463;3059;3071;3606;3635;6850;8643;10253;23654;54440;54940;60682;84695;338773	SYK;LOXL3;INPP5D;PLXNB2;PTCH2;ZFHX3;TMEM119;SMAP1;IL18;SASH3;HCLS1;OCIAD1;SPRY2;NCKAP1L
STG-IFG	IFG	mod1088	GO:0034622	cellular protein-containing complex assembly	555	27	13.5749	1.98896	0.000424749	0.0289407	1346;1660;1965;2039;2059;3646;4717;5962;6712;6812;6880;8683;9330;10096;10382;10576;10959;11076;23025;23165;23451;51119;51371;51388;51466;57731;84501	SRSF9;COX7A1;SPTBN2;RDX;SBDS;NUP205;ACTR3;GTF3C3;SF3B1;DHX9;POMP;NIP7;SPIRE2;STXBP1;EPS8;CCT2;TMED2;EIF2S1;EVL;DMTN;EIF3E;NDUFC1;TUBB4A;UNC13A;SPTBN4;TPPP;TAF9
STG-IFG	IFG	mod1088	GO:0033043	regulation of organelle organization	676	31	16.5345	1.87487	0.000432531	0.0289407	998;2039;2059;2901;4117;4683;5864;5962;6386;6712;6812;7323;8408;9066;9184;10096;10297;10382;10449;10576;10641;11346;23256;26354;51466;57535;57622;57731;78999;84501;94030	KIAA1324;NPRL2;SYT7;SPTBN2;LRFN4;RDX;ACTR3;CDC42;ACAA2;SPIRE2;MAK;GNL3;STXBP1;EPS8;CCT2;ULK1;SCFD1;EVL;DMTN;SDCBP;NBN;UBE2D3;BUB3;APC2;TUBB4A;RAB3A;LRFN1;SPTBN4;GRIK5;LRRC4B;SYNPO
STG-IFG	IFG	mod1088	GO:0030837	negative regulation of actin filament polymerization	27	5	0.660402	7.57115	0.000432626	0.0289407	2039;2059;5962;6712;57731	SPTBN2;RDX;EPS8;DMTN;SPTBN4
STG-IFG	IFG	mod1088	GO:0098815	modulation of excitatory postsynaptic potential	27	5	0.660402	7.57115	0.000432626	0.0289407	784;1742;2902;22941;57555	SHANK2;DLG4;NLGN2;GRIN1;CACNB3
STG-IFG	IFG	mod1088	GO:1901879	regulation of protein depolymerization	41	6	1.00283	5.98306	0.000436057	0.0289407	2039;2059;5962;6712;10297;57731	SPTBN2;RDX;EPS8;DMTN;APC2;SPTBN4
STG-IFG	IFG	mod1088	GO:0060079	excitatory postsynaptic potential	57	7	1.39418	5.02087	0.000440545	0.0289407	784;1742;2901;2902;22941;57030;57555	SHANK2;DLG4;NLGN2;GRIN1;CACNB3;GRIK5;SLC17A7
STG-IFG	IFG	mod1088	GO:0070727	cellular macromolecule localization	994	41	24.3126	1.68637	0.000441559	0.0289407	784;998;1128;1315;1495;1660;1742;2039;2901;2902;4130;5864;5962;6386;6726;6812;7323;8443;8514;8540;8683;8905;9184;9230;9379;10576;10959;11260;22883;22916;23096;23165;26286;26354;29993;30000;51068;56270;57555;57731;64429	CLSTN1;SRSF9;COPB1;CHRM1;NRXN2;RDX;NUP205;AGPS;DLG4;NLGN2;WDR45B;ARFGAP3;KCNAB2;CDC42;DHX9;SRP9;GNPAT;PACSIN1;AP1S2;IQSEC2;GNL3;NMD3;NCBP2;STXBP1;GRIN1;CACNB3;XPOT;CCT2;TMED2;MAP1A;DMTN;SDCBP;UBE2D3;ZDHHC6;BUB3;RAB11B;TNPO2;RAB3A;SPTBN4;GRIK5;CTNNA1
FP-IFG	FP	mod857	GO:0007339	binding of sperm to zona pellucida	16	3	0.0357029	84.0268	5.26399e-06	0.0290026	3305;5016;10574	HSPA1L;CCT7;OVGP1
FP-IFG	FP	mod857	GO:0007338	single fertilization	59	4	0.131654	30.3826	7.70117e-06	0.0290026	3305;5016;10007;10574	GNPDA1;HSPA1L;CCT7;OVGP1
FP-IFG	FP	mod1005	GO:0006119	oxidative phosphorylation	77	11	2.61003	4.21451	5.16861e-05	0.0292618	1329;1350;4694;4708;4711;4713;4717;6392;9167;51103;84300	SDHD;COX5B;NDUFB7;NDUFAF1;NDUFB2;UQCC2;NDUFA1;COX7A2L;NDUFB5;NDUFC1;COX7C
FP-IFG	FP	mod1005	GO:0016071	mRNA metabolic process	512	35	17.355	2.01671	5.43899e-05	0.0292618	708;988;1859;2107;4869;5356;5440;5511;6133;6141;6143;6144;6161;6165;6229;6418;6629;6633;8487;9589;10946;11193;11224;23028;25873;27258;51163;51503;51594;51692;51759;56254;57819;81608;153527	C1QBP;WBP4;LSM2;WTAP;DBR1;SNRPB2;PLRG1;ETF1;DYRK1A;SF3A3;NBAS;CWC15;POLR2K;SET;KDM1A;PPP1R8;CDC5L;RPL32;RNF20;C9orf78;GEMIN2;FIP1L1;RPS24;SNRPD2;ZMAT2;CPSF3;RPL19;RPL21;LSM3;RPL35A;RPL35;RPL9;RPL36;RPL18;NPM1
FP-PHG	FP	mod159	GO:0035966	response to topologically incorrect protein	60	4	0.136248	29.3583	5.06111e-06	0.012344	3301;3303;3315;56886	DNAJA1;HSPA1A;HSPB1;UGGT1
STG-IFG	IFG	mod1088	GO:0044085	cellular component biogenesis	1645	60	40.2356	1.49122	0.000453652	0.029458	998;1346;1495;1660;1742;1826;1965;2039;2059;2902;3646;4117;4683;4717;5962;6386;6712;6812;6880;8408;8443;8683;8927;9066;9330;9379;10096;10382;10576;10641;10959;11076;11346;22883;22941;23025;23165;23256;23373;23396;23451;25930;27095;51068;51119;51371;51388;51466;55646;56270;56916;57535;57555;57622;57731;78999;79954;84128;84501;94030	CLSTN1;TRAPPC3;KIAA1324;NPRL2;SRSF9;COX7A1;SYT7;NRXN2;SPTBN2;LRFN4;SHANK2;RDX;DSCAM;SBDS;NUP205;NOL10;ACTR3;WDR75;GTF3C3;SF3B1;DLG4;NLGN2;WDR45B;CDC42;DHX9;GNPAT;POMP;NIP7;SPIRE2;MAK;PTPN23;BSN;NMD3;STXBP1;GRIN1;EPS8;CCT2;TMED2;ULK1;SCFD1;EIF2S1;EVL;DMTN;SDCBP;NBN;EIF3E;LYAR;SMARCAD1;NDUFC1;PIP5K1C;TUBB4A;UNC13A;CRTC1;LRFN1;SPTBN4;LRRC4B;TPPP;TAF9;CTNNA1;SYNPO
FP-IFG	IFG	mod468	GO:0009161	ribonucleoside monophosphate metabolic process	187	10	2.33828	4.27666	0.00011097	0.0297795	526;1337;4694;4702;4709;4710;4717;7388;11315;388753	NDUFB3;PARK7;UQCRH;COA6;NDUFA1;NDUFB4;NDUFA8;COX6A1;ATP6V1B2;NDUFC1
FP-IFG	IFG	mod468	GO:0072521	purine-containing compound metabolic process	350	14	4.37645	3.19894	0.000111206	0.0297795	526;1337;3094;4694;4702;4709;4710;4717;7388;11315;23028;25830;84532;388753	NDUFB3;SULT4A1;PARK7;KDM1A;UQCRH;COA6;NDUFA1;NDUFB4;NDUFA8;COX6A1;ACSS1;ATP6V1B2;NDUFC1;HINT1
FP-IFG	IFG	mod468	GO:0009141	nucleoside triphosphate metabolic process	188	10	2.35078	4.25391	0.000115989	0.0297795	526;1337;4694;4702;4709;4710;4717;7388;11315;388753	NDUFB3;PARK7;UQCRH;COA6;NDUFA1;NDUFB4;NDUFA8;COX6A1;ATP6V1B2;NDUFC1
FP-IFG	IFG	mod468	GO:0009150	purine ribonucleotide metabolic process	308	13	3.85128	3.3755	0.000116436	0.0297795	526;1337;3094;4694;4702;4709;4710;4717;7388;11315;25830;84532;388753	NDUFB3;SULT4A1;PARK7;UQCRH;COA6;NDUFA1;NDUFB4;NDUFA8;COX6A1;ACSS1;ATP6V1B2;NDUFC1;HINT1
FP-PHG	FP	mod715	GO:0023061	signal release	104	11	3.15867	3.48248	0.000253386	0.0242522	774;775;3745;5864;6853;6857;9066;9572;23396;26258;84258	BLOC1S6;RAB3A;PIP5K1C;NR1D1;SYN1;KCNB1;CACNA1C;SYT1;SYT7;SYT3;CACNA1B
FP-IFG	FP	mod1087	GO:0046686	response to cadmium ion	46	5	0.361704	13.8234	2.79573e-05	0.030082	4493;4499;4501;4502;6678	MT1X;MT2A;SPARC;MT1E;MT1M
FP-PHG	FP	mod715	GO:0099643	signal release from synapse	36	8	1.09339	7.31672	8.31232e-06	0.00368614	774;5864;6853;6857;9066;23396;26258;84258	BLOC1S6;RAB3A;PIP5K1C;SYN1;SYT1;SYT7;SYT3;CACNA1B
FP-STG	FP	mod1015	GO:0099643	signal release from synapse	81	6	0.654037	9.17379	4.21508e-05	0.0163395	320;1141;5864;6812;6853;9900	SYN1;STXBP1;RAB3A;SV2A;CHRNB2;APBA1
FP-STG	FP	mod997	GO:0006614	SRP-dependent cotranslational protein targeting to membrane	25	4	0.174689	22.8978	2.3647e-05	0.0302729	6171;6175;6729;6747	SSR3;RPLP0;SRP54;RPL41
FP-PHG	FP	mod715	GO:0050808	synapse organization	104	11	3.15867	3.48248	0.000253386	0.0242522	119;2902;3897;4628;5864;6853;8831;8927;9118;10369;22941	ADD2;L1CAM;GRIN1;RAB3A;SYN1;MYH10;SHANK2;BSN;INA;CACNG2;SYNGAP1
FP-PHG	PHG	mod715	GO:0000902	cell morphogenesis	197	13	4.14411	3.13698	0.000169803	0.0304079	1951;2902;5909;7143;8408;8831;8851;9373;10059;23769;53358;57611;90249	FLRT1;CDK5R1;RAP1GAP;TNR;SYNGAP1;CELSR3;PLAA;SHC3;GRIN1;DNM1L;ULK1;ISLR2;UNC5A
STG-IFG	IFG	mod1088	GO:0007611	learning or memory	136	11	3.32647	3.30681	0.000477193	0.0307024	1742;2902;4130;6543;9379;11346;22941;23373;57030;57338;84502	NRXN2;SHANK2;DLG4;JPH3;GRIN1;JPH4;MAP1A;CRTC1;SLC8A2;SLC17A7;SYNPO
STG-IFG	STG	mod1066	GO:0034097	response to cytokine	539	6	0.607324	9.87941	4.57246e-06	0.0307452	2247;3185;5359;8519;9111;9180	NMI;FGF2;PLSCR1;HNRNPF;OSMR;IFITM1
FP-IFG	IFG	mod515	GO:0045184	establishment of protein localization	1276	23	10.4486	2.20125	0.000138227	0.0310052	378;908;1434;3326;5594;5901;5987;6129;7485;8480;8655;8992;10576;10694;23480;23545;23633;25977;29800;51510;51606;56647;127933	CCT8;WRB;SEC61G;CCT6A;MAPK1;KPNA6;UHMK1;ZDHHC1;TRIM27;HSP90AB1;ARF4;CHMP5;NECAP1;CCT2;DYNLL1;ATP6V0A2;RAN;CSE1L;RAE1;ATP6V1H;RPL7;BCCIP;ATP6V0E1
FP-IFG	IFG	mod515	GO:0070200	establishment of protein localization to telomere	13	3	0.106451	28.1819	0.00014213	0.0310052	908;10576;10694	CCT8;CCT6A;CCT2
FP-IFG	FP	mod1189	GO:0071277	cellular response to calcium ion	57	5	0.508766	9.82769	0.00014615	0.0311223	2039;4761;9066;57699;84258	DMTN;SYT3;NEUROD2;SYT7;CPNE5
FP-IFG	FP	mod1189	GO:0010720	positive regulation of cell development	328	11	2.92764	3.7573	0.000148752	0.0311223	1742;2011;2039;3897;3984;4761;5362;51517;57699;79791;84258	LIMK1;DLG4;L1CAM;DMTN;SYT3;FBXO31;NEUROD2;MARK2;PLXNA2;NCKIPSD;CPNE5
FP-IFG	FP	mod1005	GO:0000377	RNA splicing, via transesterification reactions with bulged adenosine as nucleophile	223	20	7.55892	2.64588	6.73095e-05	0.031686	708;988;1859;5356;5440;6629;6633;8487;9589;10946;11193;23028;27258;51163;51503;51692;51759;57819;81608;153527	C1QBP;WBP4;LSM2;WTAP;DBR1;SNRPB2;PLRG1;DYRK1A;SF3A3;CWC15;POLR2K;KDM1A;CDC5L;C9orf78;GEMIN2;FIP1L1;SNRPD2;ZMAT2;CPSF3;LSM3
FP-IFG	FP	mod1005	GO:0000398	mRNA splicing, via spliceosome	223	20	7.55892	2.64588	6.73095e-05	0.031686	708;988;1859;5356;5440;6629;6633;8487;9589;10946;11193;23028;27258;51163;51503;51692;51759;57819;81608;153527	C1QBP;WBP4;LSM2;WTAP;DBR1;SNRPB2;PLRG1;DYRK1A;SF3A3;CWC15;POLR2K;KDM1A;CDC5L;C9orf78;GEMIN2;FIP1L1;SNRPD2;ZMAT2;CPSF3;LSM3
STG-IFG	IFG	mod1088	GO:2000300	regulation of synaptic vesicle exocytosis	42	6	1.02729	5.8406	0.000498524	0.0317832	815;2901;5864;6812;9066;140730	SYT7;STXBP1;RIMS4;RAB3A;GRIK5;CAMK2A
FP-STG	FP	mod1015	GO:0050808	synapse organization	190	8	1.53416	5.21457	0.000122434	0.0301423	816;998;1141;1742;3897;5864;6853;54434	DLG4;CDC42;L1CAM;SYN1;RAB3A;CAMK2B;CHRNB2;SSH1
FP-PHG	FP	mod715	GO:0099536	synaptic signaling	171	21	5.19359	4.04345	2.00778e-08	4.89697e-05	747;774;2902;3745;4900;5864;6853;6857;7533;8831;8927;9066;9568;10369;22941;23096;23396;26258;57030;57468;84258	BLOC1S6;YWHAH;GRIN1;RAB3A;PIP5K1C;SYN1;KCNB1;DAGLA;NRGN;SYT1;SHANK2;SYT7;BSN;SLC17A7;SLC12A5;CACNG2;GABBR2;SYT3;SYNGAP1;CACNA1B;IQSEC2
FP-PHG	FP	mod715	GO:0035249	synaptic transmission, glutamatergic	20	5	0.607437	8.23131	0.000253559	0.0242522	2902;6857;10369;22941;57030	GRIN1;SYT1;SHANK2;SLC17A7;CACNG2
FP-IFG	FP	mod1189	GO:0050905	neuromuscular process	58	5	0.517692	9.65825	0.000158825	0.0323316	104;8506;8514;25953;84502	KCNAB2;ADARB1;CNTNAP1;PNKD;JPH4
STG-IFG	IFG	mod1088	GO:1900449	regulation of glutamate receptor signaling pathway	28	5	0.684861	7.30075	0.00051633	0.0326218	1742;22941;23025;23732;57555	FRRS1L;SHANK2;DLG4;NLGN2;UNC13A
STG-IFG	IFG	mod1088	GO:0032271	regulation of protein polymerization	116	10	2.83728	3.5245	0.000521158	0.0326329	2039;2059;5962;6712;10096;10382;11076;51466;57731;84501	SPTBN2;RDX;ACTR3;SPIRE2;EPS8;EVL;DMTN;TUBB4A;SPTBN4;TPPP
FP-IFG	FP	mod1005	GO:0006415	translational termination	80	11	2.71172	4.05647	7.40352e-05	0.032802	2107;6183;28998;51021;51318;51649;64928;64951;84545;92259;116541	MRPL54;MRPS12;MRPL13;MRPS36;MRPL14;ETF1;MRPS24;MRPL43;MRPL35;MRPS23;MRPS16
FP-IFG	IFG	mod515	GO:0032210	regulation of telomere maintenance via telomerase	34	4	0.278411	14.3672	0.000159518	0.0328651	908;5594;10576;10694	CCT8;CCT6A;MAPK1;CCT2
FP-IFG	IFG	mod515	GO:0032206	positive regulation of telomere maintenance	34	4	0.278411	14.3672	0.000159518	0.0328651	908;5594;10576;10694	CCT8;CCT6A;MAPK1;CCT2
FP-IFG	FP	mod1189	GO:0099504	synaptic vesicle cycle	132	7	1.1782	5.94129	0.000168136	0.0333264	320;5575;6620;9066;23396;28964;84258	SNCB;PRKAR1B;SYT3;SYT7;GIT1;APBA1;PIP5K1C
FP-STG	FP	mod1015	GO:0099504	synaptic vesicle cycle	99	8	0.799379	10.0078	1.01077e-06	0.00246327	320;1141;1759;5864;6453;6812;6853;9900	SYN1;STXBP1;RAB3A;SV2A;CHRNB2;DNM1;ITSN1;APBA1
FP-PHG	FP	mod715	GO:0099504	synaptic vesicle cycle	44	9	1.33636	6.73471	4.57988e-06	0.00279258	5864;6853;6857;8927;9066;23396;26258;57030;84258	BLOC1S6;RAB3A;PIP5K1C;SYN1;SYT1;SYT7;BSN;SLC17A7;SYT3
STG-IFG	IFG	mod1088	GO:0000904	cell morphogenesis involved in differentiation	391	21	9.56359	2.19583	0.000546773	0.0337927	815;816;998;1742;1826;1952;2039;2902;4130;5864;6712;6812;8408;22941;23098;51466;55816;57731;80725;84894;90249	DOK5;SPTBN2;SHANK2;DSCAM;CAMK2B;DLG4;SARM1;SRCIN1;CDC42;CELSR2;STXBP1;GRIN1;ULK1;EVL;MAP1A;LINGO1;DMTN;RAB3A;SPTBN4;CAMK2A;UNC5A
STG-IFG	IFG	mod1088	GO:1903305	regulation of regulated secretory pathway	77	8	1.88337	4.24771	0.000549318	0.0337927	815;2901;5864;6812;8911;8941;9066;140730	SYT7;CDK5R2;CACNA1I;STXBP1;RIMS4;RAB3A;GRIK5;CAMK2A
FP-IFG	FP	mod1005	GO:0000375	RNA splicing, via transesterification reactions	226	20	7.66061	2.61076	8.11389e-05	0.0339521	708;988;1859;5356;5440;6629;6633;8487;9589;10946;11193;23028;27258;51163;51503;51692;51759;57819;81608;153527	C1QBP;WBP4;LSM2;WTAP;DBR1;SNRPB2;PLRG1;DYRK1A;SF3A3;CWC15;POLR2K;KDM1A;CDC5L;C9orf78;GEMIN2;FIP1L1;SNRPD2;ZMAT2;CPSF3;LSM3
PHG-IFG	PHG	mod770	GO:0030218	erythrocyte differentiation	37	4	0.36793	10.8716	0.000446927	0.0340558	3059;3071;3635;60682	INPP5D;SMAP1;HCLS1;NCKAP1L
FP-IFG	IFG	mod468	GO:0043933	protein-containing complex subunit organization	1333	32	16.668	1.91984	0.000137897	0.0340928	3017;3654;3831;4194;4694;4702;4709;4710;4717;6902;7417;8450;8970;9183;9793;9829;10063;10907;11315;22921;25842;51181;51258;55706;57129;60488;64928;64979;65005;65080;84987;388753	CKAP5;ZW10;NDUFB3;MRPL44;DCXR;PARK7;NDC1;DNAJC6;MRPL9;MDM4;COA6;TXNL4A;HIST1H2BD;HIST1H2BJ;MRPL14;ASF1A;NDUFA1;CUL4B;IRAK1;COX17;NDUFB4;MRPL47;NDUFA8;MRPL51;MRPS35;COX14;KLC1;NDUFC1;MSRB2;VDAC2;MRPL36;TBCA
FP-PHG	PHG	mod250	GO:0006457	protein folding	68	6	0.683203	8.78217	4.43645e-05	0.0344268	2288;3303;3312;9532;11080;26973	CHORDC1;HSPA8;DNAJB4;HSPA1A;BAG2;FKBP4
PHG-IFG	PHG	mod770	GO:0033628	regulation of cell adhesion mediated by integrin	16	3	0.159105	18.8555	0.000472017	0.0351712	3071;5294;6850	SYK;PIK3CG;NCKAP1L
PHG-IFG	PHG	mod770	GO:0045321	leukocyte activation	408	12	4.05718	2.95772	0.000473873	0.0351712	1075;1794;3071;3606;3635;4125;5294;6850;54440;64926;81704;84695	SYK;PIK3CG;LOXL3;INPP5D;MAN2B1;RASAL3;DOCK2;DOCK8;IL18;SASH3;CTSC;NCKAP1L
STG-IFG	IFG	mod1088	GO:0030030	cell projection organization	813	35	19.8854	1.76008	0.000579714	0.035347	815;816;998;1495;1742;1826;1952;2039;2059;2775;2902;4117;4130;5864;5962;6386;6712;6812;8408;10096;10382;22941;23025;23098;23373;25930;29993;51466;55816;57118;57699;57731;80725;84894;90249	DOK5;SPTBN2;SHANK2;RDX;DSCAM;CAMK2B;ACTR3;DLG4;SARM1;SRCIN1;CDC42;CELSR2;GNAO1;MAK;PACSIN1;CPNE5;PTPN23;STXBP1;GRIN1;EPS8;ULK1;EVL;MAP1A;LINGO1;DMTN;SDCBP;CAMK1D;TUBB4A;UNC13A;RAB3A;CRTC1;SPTBN4;CTNNA1;CAMK2A;UNC5A
STG-IFG	IFG	mod1088	GO:0051640	organelle localization	393	21	9.61251	2.18465	0.000584664	0.035347	815;998;1759;2901;5864;6812;8541;9066;9230;10096;10382;10959;23025;23256;23396;26286;27095;51068;57555;84501;140730	TRAPPC3;DNM1;SYT7;ACTR3;NLGN2;ARFGAP3;CDC42;SPIRE2;NMD3;STXBP1;TMED2;SCFD1;RIMS4;PIP5K1C;TUBB4A;RAB11B;UNC13A;RAB3A;GRIK5;PPFIA3;CAMK2A
FP-IFG	IFG	mod515	GO:0060249	anatomical structure homeostasis	248	9	2.03076	4.43183	0.000177933	0.0356683	908;3326;5594;5892;10576;10694;10728;55505;134430	CCT8;CCT6A;RAD51D;MAPK1;HSP90AB1;PTGES3;CCT2;NOP10;WDR36
FP-IFG	FP	mod857	GO:0035036	sperm-egg recognition	22	3	0.0490915	61.1104	1.43518e-05	0.0360326	3305;5016;10574	HSPA1L;CCT7;OVGP1
STG-IFG	IFG	mod1088	GO:0099565	chemical synaptic transmission, postsynaptic	60	7	1.46756	4.76982	0.00060502	0.036265	784;1742;2901;2902;22941;57030;57555	SHANK2;DLG4;NLGN2;GRIN1;CACNB3;GRIK5;SLC17A7
STG-IFG	IFG	mod1088	GO:1903307	positive regulation of regulated secretory pathway	29	5	0.70932	7.049	0.00061165	0.0363517	5864;6812;8911;8941;9066	SYT7;CDK5R2;CACNA1I;STXBP1;RAB3A
FP-IFG	IFG	mod903	GO:0048878	chemical homeostasis	636	12	2.67434	4.48709	6.57829e-06	0.0367643	116;375;1642;2034;2170;7070;7425;8671;11261;11346;54896;57419	DDB1;THY1;VGF;EPAS1;PQLC2;FABP3;ARF1;ADCYAP1;CHP1;SLC4A4;SYNPO;SLC24A3
FP-IFG	IFG	mod903	GO:0050801	ion homeostasis	443	10	1.86279	5.3683	9.91352e-06	0.0367643	116;375;2034;2170;7070;8671;11261;11346;54896;57419	THY1;EPAS1;PQLC2;FABP3;ARF1;ADCYAP1;CHP1;SLC4A4;SYNPO;SLC24A3
FP-IFG	IFG	mod468	GO:0006414	translational elongation	93	7	1.16289	6.01951	0.000154975	0.0370789	51258;57129;60488;64928;64979;65005;65080	MRPL44;MRPL9;MRPL14;MRPL47;MRPL51;MRPS35;MRPL36
FP-PHG	PHG	mod448	GO:0036297	interstrand cross-link repair	11	3	0.0621664	48.2576	2.43277e-05	0.0377565	2177;9025;57697	RNF8;FANCD2;FANCM
STG-IFG	IFG	mod1088	GO:0050905	neuromuscular process	44	6	1.07621	5.57512	0.000644206	0.0379648	2902;4683;8514;57338;57555;84502	NLGN2;KCNAB2;JPH3;GRIN1;JPH4;NBN
STG-IFG	IFG	mod1088	GO:0060078	regulation of postsynaptic membrane potential	79	8	1.93229	4.14017	0.000653332	0.0381818	784;1128;1742;2901;2902;22941;57030;57555	CHRM1;SHANK2;DLG4;NLGN2;GRIN1;CACNB3;GRIK5;SLC17A7
FP-IFG	FP	mod1005	GO:0022900	electron transport chain	127	14	4.30486	3.25214	9.69273e-05	0.038424	1329;1345;1350;2108;3420;4694;4708;4711;4713;4717;6390;6392;9167;51103	IDH3B;SDHD;COX5B;NDUFB7;COX6C;NDUFAF1;NDUFB2;NDUFA1;COX7A2L;NDUFB5;ETFA;SDHB;NDUFC1;COX7C
STG-IFG	IFG	mod1088	GO:0048666	neuron development	572	27	13.9907	1.92985	0.000679348	0.0385525	815;816;998;1495;1742;1826;1952;2775;2902;4130;5864;6712;6812;8408;22941;23025;23098;23373;29993;51466;55816;57118;57699;57731;80725;84894;90249	DOK5;SPTBN2;SHANK2;DSCAM;CAMK2B;DLG4;SARM1;SRCIN1;CDC42;CELSR2;GNAO1;PACSIN1;CPNE5;STXBP1;GRIN1;ULK1;EVL;MAP1A;LINGO1;CAMK1D;UNC13A;RAB3A;CRTC1;SPTBN4;CTNNA1;CAMK2A;UNC5A
STG-IFG	IFG	mod1088	GO:0050803	regulation of synapse structure or activity	120	10	2.93512	3.40702	0.000681568	0.0385525	816;998;1759;2902;22883;57555;57622;78999;80725;94030	CLSTN1;DNM1;LRFN4;CAMK2B;NLGN2;SRCIN1;CDC42;GRIN1;LRFN1;LRRC4B
STG-IFG	IFG	mod1088	GO:1902115	regulation of organelle assembly	120	10	2.93512	3.40702	0.000681568	0.0385525	4117;5962;6386;8408;10641;23256;57535;57622;78999;94030	KIAA1324;NPRL2;LRFN4;RDX;MAK;ULK1;SCFD1;SDCBP;LRFN1;LRRC4B
STG-IFG	IFG	mod1088	GO:0070925	organelle assembly	426	22	10.4197	2.11139	0.000684121	0.0385525	1965;4117;5962;6386;8408;9066;9379;10096;10382;10641;11346;22941;23256;25930;51119;51388;56270;57535;57555;57622;78999;94030	KIAA1324;NPRL2;SYT7;NRXN2;LRFN4;SHANK2;RDX;SBDS;ACTR3;NLGN2;WDR45B;NIP7;MAK;PTPN23;ULK1;SCFD1;EIF2S1;SDCBP;TUBB4A;LRFN1;LRRC4B;SYNPO
STG-IFG	IFG	mod1088	GO:0007610	behavior	289	17	7.06874	2.40495	0.000687161	0.0385525	1742;1826;2059;2775;2902;4130;6543;6712;9379;11346;22941;23373;57030;57338;57555;57731;84502	NRXN2;SPTBN2;SHANK2;DSCAM;DLG4;NLGN2;GNAO1;JPH3;GRIN1;EPS8;JPH4;MAP1A;CRTC1;SPTBN4;SLC8A2;SLC17A7;SYNPO
FP-PHG	FP	mod715	GO:0048488	synaptic vesicle endocytosis	10	4	0.303718	13.1701	0.000146757	0.0170448	6857;9066;23396;57030	PIP5K1C;SYT1;SYT7;SLC17A7
FP-IFG	FP	mod1005	GO:0009056	catabolic process	1616	81	54.7768	1.47873	0.00010483	0.0394789	38;664;665;950;2107;2108;3094;3692;3837;3988;4048;4077;4126;4869;4942;5049;5245;5511;5685;5688;5689;5706;5710;5825;5887;6133;6141;6143;6144;6161;6165;6229;6418;6782;7334;7398;7993;8065;8533;8649;9131;9306;9604;9636;9821;9861;10059;10134;10213;10558;10730;11112;11224;11236;23256;23673;25873;27258;29934;50640;51099;51251;51528;51594;54543;54790;55347;56254;57819;64219;64422;65991;81847;83737;84300;…	VPS25;EIF6;ABHD5;RB1CC1;SCFD1;LIPA;SCARB2;TET2;PAFAH1B2;HSPA13;NT5C3A;PNPLA8;PSMD14;COPS3;USP1;ABCD3;RAB12;LSM2;PSMD6;ATG3;RAD23B;DNM1L;PSMC6;ITCH;MTDH;RNF139;YME1L1;ETF1;RNF14;PJA1;FUNDC1;SPTLC1;ACAT1;NBR1;NBAS;JKAMP;HIBADH;UQCC2;FUNDC2;SOCS6;OAT;CUL5;STX12;RNF146;ABHD10;UBE2N;ETFA;BNIP3L;LAMTOR3;CISD2;BNIP3;HINT1;SET;TOMM7;KPNB1;PHB;PPP1R8;PSMD4;PSMB1;SNX12;BCAP31;RPL32;RNF20;AMN1;LTA4H;PSMA7;M…
STG-IFG	IFG	mod1088	GO:0050773	regulation of dendrite development	80	8	1.95675	4.08842	0.000710996	0.0395731	816;2902;22941;23098;23373;29993;57118;80725	SHANK2;CAMK2B;SARM1;SRCIN1;PACSIN1;GRIN1;CAMK1D;CRTC1
STG-IFG	IFG	mod1088	GO:0022607	cellular component assembly	1532	56	37.4717	1.49446	0.00072746	0.0397441	998;1346;1495;1660;1742;1826;1965;2039;2059;2902;3646;4117;4683;4717;5962;6386;6712;6812;6880;8408;8443;8683;8927;9066;9330;9379;10096;10382;10576;10641;10959;11076;11346;22883;22941;23025;23165;23256;23373;23396;23451;25930;27095;51119;51371;51388;51466;56270;56916;57535;57555;57622;57731;78999;84501;94030	CLSTN1;TRAPPC3;KIAA1324;NPRL2;SRSF9;COX7A1;SYT7;NRXN2;SPTBN2;LRFN4;SHANK2;RDX;DSCAM;SBDS;NUP205;ACTR3;GTF3C3;SF3B1;DLG4;NLGN2;WDR45B;CDC42;DHX9;GNPAT;POMP;NIP7;SPIRE2;MAK;PTPN23;BSN;STXBP1;GRIN1;EPS8;CCT2;TMED2;ULK1;SCFD1;EIF2S1;EVL;DMTN;SDCBP;NBN;EIF3E;SMARCAD1;NDUFC1;PIP5K1C;TUBB4A;UNC13A;CRTC1;LRFN1;SPTBN4;LRRC4B;TPPP;TAF9;CTNNA1;SYNPO
STG-IFG	IFG	mod1088	GO:0060314	regulation of ryanodine-sensitive calcium-release channel activity	8	3	0.195675	15.3316	0.000736737	0.0397441	9446;57338;84502	JPH3;JPH4;GSTO1
STG-IFG	IFG	mod1088	GO:0016081	synaptic vesicle docking	8	3	0.195675	15.3316	0.000736737	0.0397441	815;8541;23025	UNC13A;PPFIA3;CAMK2A
STG-IFG	IFG	mod1088	GO:0046485	ether lipid metabolic process	8	3	0.195675	15.3316	0.000736737	0.0397441	2194;8443;8540	AGPS;FASN;GNPAT
FP-IFG	FP	mod1189	GO:0051592	response to calcium ion	96	6	0.85687	7.00223	0.000206207	0.0398245	2039;4761;9066;30819;57699;84258	KCNIP2;DMTN;SYT3;NEUROD2;SYT7;CPNE5
PHG-IFG	PHG	mod770	GO:0034101	erythrocyte homeostasis	39	4	0.387819	10.3141	0.000548537	0.0401909	3059;3071;3635;60682	INPP5D;SMAP1;HCLS1;NCKAP1L
FP-PHG	FP	mod715	GO:0016079	synaptic vesicle exocytosis	29	7	0.880783	7.94747	1.76141e-05	0.00572812	5864;6853;6857;9066;23396;26258;84258	BLOC1S6;RAB3A;PIP5K1C;SYN1;SYT1;SYT7;SYT3
FP-STG	FP	mod1015	GO:0016079	synaptic vesicle exocytosis	65	6	0.524845	11.432	1.18366e-05	0.00947075	320;1141;5864;6812;6853;9900	SYN1;STXBP1;RAB3A;SV2A;CHRNB2;APBA1
FP-STG	FP	mod1015	GO:0097479	synaptic vesicle localization	79	7	0.637888	10.9737	2.74177e-06	0.00292501	320;1141;1759;5864;6812;6853;9900	SYN1;STXBP1;RAB3A;SV2A;CHRNB2;DNM1;APBA1
FP-PHG	FP	mod715	GO:0097479	synaptic vesicle localization	33	7	1.00227	6.98414	4.36077e-05	0.00667309	5864;6853;6857;9066;23396;26258;84258	BLOC1S6;RAB3A;PIP5K1C;SYN1;SYT1;SYT7;SYT3
FP-IFG	FP	mod857	GO:0009566	fertilization	77	4	0.17182	23.2801	2.23091e-05	0.042008	3305;5016;10007;10574	GNPDA1;HSPA1L;CCT7;OVGP1
STG-IFG	IFG	mod1088	GO:0033036	macromolecule localization	1572	57	38.4501	1.48244	0.000784772	0.0420123	784;998;1128;1147;1315;1495;1660;1742;2039;2665;2901;2902;3190;4130;5864;5962;6386;6726;6812;7323;8408;8443;8514;8540;8683;8905;8927;9066;9184;9230;9379;10576;10959;11260;22883;22916;23096;23148;23165;23256;23355;25930;25972;26286;26354;29993;30000;51068;56270;57555;57605;57731;64429;65985;80725;81555;84501	CLSTN1;SRSF9;COPB1;SYT7;CHRM1;NRXN2;RDX;NACAD;NUP205;UNC50;AGPS;DLG4;NLGN2;SRCIN1;WDR45B;ARFGAP3;KCNAB2;CDC42;DHX9;SRP9;GNPAT;SPIRE2;PACSIN1;AP1S2;IQSEC2;PTPN23;BSN;GNL3;NMD3;VPS8;NCBP2;HNRNPK;STXBP1;GRIN1;CACNB3;XPOT;CCT2;PITPNM2;TMED2;AACS;ULK1;SCFD1;MAP1A;DMTN;SDCBP;UBE2D3;GDI2;CHUK;ZDHHC6;BUB3;RAB11B;TNPO2;RAB3A;SPTBN4;GRIK5;CTNNA1;YIPF5
FP-IFG	IFG	mod468	GO:0009259	ribonucleotide metabolic process	322	13	4.02634	3.22874	0.000181299	0.0420218	526;1337;3094;4694;4702;4709;4710;4717;7388;11315;25830;84532;388753	NDUFB3;SULT4A1;PARK7;UQCRH;COA6;NDUFA1;NDUFB4;NDUFA8;COX6A1;ACSS1;ATP6V1B2;NDUFC1;HINT1
FP-PHG	PHG	mod715	GO:0007610	behavior	103	9	2.16672	4.15375	0.000244144	0.0421012	111;774;2775;2902;7143;8831;53358;55084;85446	TNR;GNAO1;SYNGAP1;SOBP;ADCY5;SHC3;GRIN1;CACNA1B;ZFHX2
FP-IFG	IFG	mod468	GO:0009117	nucleotide metabolic process	415	15	5.18922	2.89061	0.00019221	0.042293	526;1337;3094;4694;4702;4709;4710;4717;7388;11315;25830;51020;51181;84532;388753	NDUFB3;DCXR;SULT4A1;PARK7;UQCRH;COA6;HDDC2;NDUFA1;NDUFB4;NDUFA8;COX6A1;ACSS1;ATP6V1B2;NDUFC1;HINT1
FP-IFG	IFG	mod468	GO:0055086	nucleobase-containing small molecule metabolic process	463	16	5.78942	2.76366	0.000193874	0.042293	526;1337;3094;4694;4702;4709;4710;4717;7388;11315;23028;25830;51020;51181;84532;388753	NDUFB3;DCXR;SULT4A1;PARK7;KDM1A;UQCRH;COA6;HDDC2;NDUFA1;NDUFB4;NDUFA8;COX6A1;ACSS1;ATP6V1B2;NDUFC1;HINT1
FP-IFG	IFG	mod468	GO:0006163	purine nucleotide metabolic process	326	13	4.07635	3.18913	0.000204766	0.0428373	526;1337;3094;4694;4702;4709;4710;4717;7388;11315;25830;84532;388753	NDUFB3;SULT4A1;PARK7;UQCRH;COA6;NDUFA1;NDUFB4;NDUFA8;COX6A1;ACSS1;ATP6V1B2;NDUFC1;HINT1
FP-IFG	IFG	mod468	GO:0006753	nucleoside phosphate metabolic process	418	15	5.22673	2.86986	0.00020792	0.0428373	526;1337;3094;4694;4702;4709;4710;4717;7388;11315;25830;51020;51181;84532;388753	NDUFB3;DCXR;SULT4A1;PARK7;UQCRH;COA6;HDDC2;NDUFA1;NDUFB4;NDUFA8;COX6A1;ACSS1;ATP6V1B2;NDUFC1;HINT1
FP-STG	FP	mod1015	GO:0016188	synaptic vesicle maturation	7	3	0.0565217	53.0769	1.69908e-05	0.0120842	1742;5864;6812	DLG4;STXBP1;RAB3A
FP-PHG	PHG	mod715	GO:0060560	developmental growth involved in morphogenesis	44	6	0.925589	6.48236	0.000260232	0.0432255	7143;8408;8851;9373;23769;57611	FLRT1;CDK5R1;TNR;PLAA;ULK1;ISLR2
FP-PHG	PHG	mod715	GO:0050905	neuromuscular process	16	4	0.336578	11.8843	0.000269231	0.0432255	111;2902;7143;441027	TMEM150C;TNR;ADCY5;GRIN1
FP-IFG	FP	mod1087	GO:0071276	cellular response to cadmium ion	26	4	0.204442	19.5655	4.61924e-05	0.0434902	4493;4499;4501;4502	MT1X;MT2A;MT1E;MT1M
FP-PHG	PHG	mod448	GO:0140013	meiotic nuclear division	37	4	0.209105	19.1291	4.20254e-05	0.0435835	2177;57697;83540;83990	BRIP1;NUF2;FANCD2;FANCM
FP-PHG	PHG	mod448	GO:1903046	meiotic cell cycle process	38	4	0.214757	18.6257	4.68036e-05	0.0435835	2177;57697;83540;83990	BRIP1;NUF2;FANCD2;FANCM
STG-IFG	IFG	mod1088	GO:1902803	regulation of synaptic vesicle transport	46	6	1.12513	5.33272	0.000820895	0.0436132	815;2901;5864;6812;9066;140730	SYT7;STXBP1;RIMS4;RAB3A;GRIK5;CAMK2A
FP-IFG	IFG	mod515	GO:0051131	chaperone-mediated protein complex assembly	15	3	0.122828	24.4243	0.000223467	0.0436172	3326;10576;10728	HSP90AB1;PTGES3;CCT2
FP-IFG	FP	mod1005	GO:0002181	cytoplasmic translation	71	10	2.40665	4.15515	0.000127941	0.0438023	2107;6133;6141;6143;6161;6165;8668;25873;51372;51389	EIF3I;RWDD1;ETF1;RPL32;RPL19;RPL35A;RPL9;RPL36;RPL18;TMA7
FP-IFG	FP	mod1005	GO:0070125	mitochondrial translational elongation	71	10	2.40665	4.15515	0.000127941	0.0438023	6183;28998;51021;51318;51649;64928;64951;84545;92259;116541	MRPL54;MRPS12;MRPL13;MRPS36;MRPL14;MRPS24;MRPL43;MRPL35;MRPS23;MRPS16
FP-PHG	FP	mod715	GO:0036465	synaptic vesicle recycling	16	5	0.485949	10.2891	7.87304e-05	0.0109728	5864;6857;9066;23396;57030	RAB3A;PIP5K1C;SYT1;SYT7;SLC17A7
FP-IFG	IFG	mod515	GO:0006403	RNA localization	152	7	1.24466	5.62402	0.000232413	0.0442002	908;5901;8480;10576;10694;55505;56647	CCT8;CCT6A;CCT2;RAN;NOP10;RAE1;BCCIP
PHG-IFG	PHG	mod770	GO:0045597	positive regulation of cell differentiation	302	10	3.00311	3.32988	0.000614329	0.0444416	3059;3071;3606;3635;6850;8643;23654;54440;60682;338773	SYK;INPP5D;PLXNB2;PTCH2;TMEM119;SMAP1;IL18;SASH3;HCLS1;NCKAP1L
PHG-IFG	PHG	mod583	GO:0044265	cellular macromolecule catabolic process	340	16	4.71929	3.39034	1.05435e-05	0.0454219	3093;4849;5706;5707;6138;6146;6418;6500;7323;23658;26224;50804;54764;55031;79718;80204	RPL15;SKP1;USP47;PSMD1;LSM5;CNOT3;PSMC6;MYEF2;FBXO11;RPL22;FBXL3;TBL1XR1;SET;UBE2K;UBE2D3;ZRANB1
PHG-IFG	PHG	mod583	GO:0044248	cellular catabolic process	718	24	9.96602	2.40818	1.58957e-05	0.0454219	3093;3939;4849;5706;5707;6138;6146;6418;6500;7323;7416;8767;9550;23658;23673;25989;26224;50804;54764;55031;55862;79718;80204;203228	LDHA;VDAC1;RPL15;ULK3;SKP1;USP47;PSMD1;RIPK2;LSM5;CNOT3;STX12;ECHDC1;C9orf72;ATP6V1G1;PSMC6;MYEF2;FBXO11;RPL22;FBXL3;TBL1XR1;SET;UBE2K;UBE2D3;ZRANB1
FP-PHG	PHG	mod715	GO:0009187	cyclic nucleotide metabolic process	7	3	0.147253	20.3731	0.000293297	0.0455196	111;115;5138	PDE2A;ADCY9;ADCY5
PHG-IFG	PHG	mod583	GO:0009057	macromolecule catabolic process	413	17	5.73255	2.96552	3.0965e-05	0.0456557	3093;4849;4953;5706;5707;6138;6146;6418;6500;7323;23658;26224;50804;54764;55031;79718;80204	ODC1;RPL15;SKP1;USP47;PSMD1;LSM5;CNOT3;PSMC6;MYEF2;FBXO11;RPL22;FBXL3;TBL1XR1;SET;UBE2K;UBE2D3;ZRANB1
PHG-IFG	PHG	mod583	GO:0009056	catabolic process	800	25	11.1042	2.2514	3.1955e-05	0.0456557	3093;3939;4849;4953;5706;5707;6138;6146;6418;6500;7323;7416;8767;9550;23658;23673;25989;26224;50804;54764;55031;55862;79718;80204;203228	LDHA;VDAC1;ODC1;RPL15;ULK3;SKP1;USP47;PSMD1;RIPK2;LSM5;CNOT3;STX12;ECHDC1;C9orf72;ATP6V1G1;PSMC6;MYEF2;FBXO11;RPL22;FBXL3;TBL1XR1;SET;UBE2K;UBE2D3;ZRANB1
STG-IFG	STG	mod1066	GO:0019221	cytokine-mediated signaling pathway	348	5	0.392113	12.7514	1.36256e-05	0.0458091	2247;3185;8519;9111;9180	NMI;FGF2;HNRNPF;OSMR;IFITM1
FP-IFG	IFG	mod515	GO:1904356	regulation of telomere maintenance via telomere lengthening	38	4	0.311165	12.8549	0.000247695	0.0459288	908;5594;10576;10694	CCT8;CCT6A;MAPK1;CCT2
FP-PHG	PHG	mod715	GO:0050808	synapse organization	84	8	1.76703	4.52736	0.000307468	0.0461796	784;2902;7143;8831;8851;8927;10059;23769	FLRT1;CDK5R1;TNR;SYNGAP1;BSN;GRIN1;DNM1L;CACNB3
STG-IFG	IFG	mod1088	GO:0032388	positive regulation of intracellular transport	124	10	3.03296	3.29711	0.000880744	0.046441	784;998;1128;1660;5962;6812;7323;9066;22916;25930	SYT7;CHRM1;RDX;CDC42;DHX9;PTPN23;NCBP2;STXBP1;CACNB3;UBE2D3
STG-PHG	STG	mod363	GO:0032268	regulation of cellular protein metabolic process	709	14	4.71992	2.96615	5.17876e-05	0.0466261	634;3301;3320;3329;3336;6714;10491;10664;23328;51322;55607;59343;135112;171392	PPP1R9A;HSPD1;HSPE1;CTCF;NCOA7;SASH1;CRTAP;SENP2;DNAJA1;HSP90AA1;SRC;WAC;ZNF675;CEACAM1
FP-STG	FP	mod1015	GO:0048489	synaptic vesicle transport	75	7	0.60559	11.559	1.92413e-06	0.00246327	320;1141;1759;5864;6812;6853;9900	SYN1;STXBP1;RAB3A;SV2A;CHRNB2;DNM1;APBA1
FP-PHG	FP	mod715	GO:0048489	synaptic vesicle transport	32	7	0.971899	7.20239	3.52304e-05	0.00607031	5864;6853;6857;9066;23396;26258;84258	BLOC1S6;RAB3A;PIP5K1C;SYN1;SYT1;SYT7;SYT3
FP-PHG	FP	mod715	GO:0099537	trans-synaptic signaling	170	21	5.16321	4.06723	1.8049e-08	4.89697e-05	747;774;2902;3745;4900;5864;6853;6857;7533;8831;8927;9066;9568;10369;22941;23096;23396;26258;57030;57468;84258	BLOC1S6;YWHAH;GRIN1;RAB3A;PIP5K1C;SYN1;KCNB1;DAGLA;NRGN;SYT1;SHANK2;SYT7;BSN;SLC17A7;SLC12A5;CACNG2;GABBR2;SYT3;SYNGAP1;CACNA1B;IQSEC2
FP-IFG	FP	mod1087	GO:0046688	response to copper ion	28	4	0.220168	18.168	6.25154e-05	0.0470866	4493;4499;4501;4502	MT1X;MT2A;MT1E;MT1M
FP-IFG	FP	mod1087	GO:0006882	cellular zinc ion homeostasis	28	4	0.220168	18.168	6.25154e-05	0.0470866	4493;4499;4501;4502	MT1X;MT2A;MT1E;MT1M
FP-IFG	FP	mod1005	GO:0070126	mitochondrial translational termination	72	10	2.44055	4.09744	0.000144191	0.0472195	6183;28998;51021;51318;51649;64928;64951;84545;92259;116541	MRPL54;MRPS12;MRPL13;MRPS36;MRPL14;MRPS24;MRPL43;MRPL35;MRPS23;MRPS16
FP-STG	FP	mod1015	GO:0051648	vesicle localization	141	7	1.13851	6.14839	0.000121998	0.0301423	320;1141;1759;5864;6812;6853;9900	SYN1;STXBP1;RAB3A;SV2A;CHRNB2;DNM1;APBA1
PHG-IFG	PHG	mod770	GO:0045646	regulation of erythrocyte differentiation	18	3	0.178993	16.7604	0.000678247	0.0484522	3071;3635;60682	INPP5D;SMAP1;NCKAP1L
FP-IFG	FP	mod1189	GO:0017156	calcium ion regulated exocytosis	100	6	0.892573	6.72214	0.00025774	0.0485325	320;9066;23396;28964;84258;192683	SCAMP5;SYT3;SYT7;GIT1;APBA1;PIP5K1C
FP-STG	FP	mod1015	GO:0099003	vesicle-mediated transport in synapse	100	8	0.807453	9.90769	1.09194e-06	0.00246327	320;1141;1759;5864;6453;6812;6853;9900	SYN1;STXBP1;RAB3A;SV2A;CHRNB2;DNM1;ITSN1;APBA1
FP-PHG	FP	mod715	GO:0099003	vesicle-mediated transport in synapse	43	8	1.30599	6.12562	3.33722e-05	0.00607031	5864;6853;6857;9066;23396;26258;57030;84258	BLOC1S6;RAB3A;PIP5K1C;SYN1;SYT1;SYT7;SLC17A7;SYT3
FP-IFG	FP	mod1087	GO:0055069	zinc ion homeostasis	29	4	0.228031	17.5415	7.20879e-05	0.0493605	4493;4499;4501;4502	MT1X;MT2A;MT1E;MT1M
FP-IFG	IFG	mod468	GO:0010257	NADH dehydrogenase complex assembly	46	5	0.575191	8.69277	0.000254778	0.0493759	4694;4702;4709;4710;4717	NDUFB3;NDUFA1;NDUFB4;NDUFA8;NDUFC1
FP-IFG	IFG	mod468	GO:0032981	mitochondrial respiratory chain complex I assembly	46	5	0.575191	8.69277	0.000254778	0.0493759	4694;4702;4709;4710;4717	NDUFB3;NDUFA1;NDUFB4;NDUFA8;NDUFC1
FP-IFG	IFG	mod468	GO:0019693	ribose phosphate metabolic process	334	13	4.17639	3.11274	0.000259628	0.0493759	526;1337;3094;4694;4702;4709;4710;4717;7388;11315;25830;84532;388753	NDUFB3;SULT4A1;PARK7;UQCRH;COA6;NDUFA1;NDUFB4;NDUFA8;COX6A1;ACSS1;ATP6V1B2;NDUFC1;HINT1
FP-PHG	PHG	mod250	GO:0033120	positive regulation of RNA splicing	9	3	0.0904239	33.1771	7.43242e-05	0.0494362	1153;3303;3312	HSPA8;HSPA1A;CIRBP
FP-IFG	IFG	mod515	GO:0007035	vacuolar acidification	16	3	0.131017	22.8978	0.000273421	0.0494625	8992;23545;51606	ATP6V0A2;ATP6V1H;ATP6V0E1
FP-IFG	FP	mod1189	GO:0050769	positive regulation of neurogenesis	294	10	2.62416	3.81074	0.00027138	0.0498545	1742;2011;3897;3984;4761;5362;51517;57699;79791;84258	LIMK1;DLG4;L1CAM;SYT3;FBXO31;NEUROD2;MARK2;PLXNA2;NCKIPSD;CPNE5
