# Supplementary material for: Alzheimer’s disease rewires gene coexpression networks coupling different brain regions
Source: NPJ Syst Biol Appl. 2024 May 9;10:50. doi: 10.1038/s41540-024-00376-y (PMC11082197; doi:10.1038/s41540-024-00376-y)
Supplement: Supplementary file 8 — Suppl File 6: Genes involved in Mitochondrial cascade hypothesis- This file summarizes the DC interactions in each brain region pair involving different Sirtuins [SIRTs] genes, which helps in mitophagy regulation. [file 41540_2024_376_MOESM8_ESM.xlsx]

## Sheet: Legend
Supp. File 6: This file summarizes the DC interactions in each brain region pair involving different Sirtuins [SIRTs] genes, which help in mitophagy regulation.
Headers	Explanation
BR pairs	Brain region pair
BR 1/BR2	Brain Region 1/2 respectively in a giver inter-region comparison
z	DC z-score from Fisher z transformation test
rCTL/rAD	gene-gene correlation value in either CTL or AD
m1/m2	Marker (M); Non Marker (NM)
C1/C2	Cell types (Neu, Ast, Oli, Mic)
biotype1/biotype2	Type of genes (protein coding/non-coding)
chr1/chr2	Chromoses of DC genes involved in either of the brain region in a giver inter-region comparison

## Sheet: DC interactions
BR Pairs	BR1	BR2	pAdj	z	rCTL	rAD	m1	m2	C1	C2	biotype1	biotype2	chr1	chr2
FP-STG	SLC25A30	SIRT1	0.00317778	4.23337	-0.212645	0.481543	NM	NM	NA	NA	protein_coding	protein_coding	chr13	chr10
FP-STG	SIRT2	NDUFA10	0.00487204	4.02231	-0.652427	-0.075376	M	NM	oli	NA	protein_coding	protein_coding	chr19	chr2
FP-PHG	CLPB	SIRT4	0.00814589	3.55719	NA	0.530663	M	NM	mic	NA	protein_coding	protein_coding	chr11	chr12
FP-PHG	AIP	SIRT4	0.00646139	3.66763	NA	0.542556	NM	NM	NA	NA	protein_coding	protein_coding	chr11	chr12
FP-PHG	C17orf102	SIRT4	0.00432611	-3.84408	NA	-0.657444	NM	NM	NA	NA	protein_coding	protein_coding	chr17	chr12
FP-PHG	RALBP1	SIRT4	0.00717683	3.61951	NA	0.547122	NM	NM	NA	NA	protein_coding	protein_coding	chr18	chr12
FP-PHG	RP11-553A10.1	SIRT4	0.00937501	-3.48819	NA	-0.593301	NM	NM	NA	NA	protein_coding	protein_coding	chr3	chr12
FP-PHG	DDX23	SIRT4	0.00517619	3.76374	NA	0.584416	NM	NM	NA	NA	protein_coding	protein_coding	chr12	chr12
FP-PHG	RBM23	SIRT4	0.00353818	3.92228	NA	0.534573	NM	NM	NA	NA	protein_coding	protein_coding	chr14	chr12
FP-PHG	ZFYVE19	SIRT4	0.00565364	3.72342	NA	0.568722	NM	NM	NA	NA	protein_coding	protein_coding	chr15	chr12
FP-PHG	CHCHD4	SIRT4	0.00687063	3.63855	NA	0.560109	M	NM	oli	NA	protein_coding	protein_coding	chr3	chr12
FP-IFG	SIRT4	TAB3	0.00618595	-3.91024	0.147252	-0.495935	NM	M	NA	mic	protein_coding	protein_coding	chr12	chrX
FP-IFG	LRP4	SIRT4	0.00912932	3.64326	-0.0118429	0.5602	M	NM	ast	NA	protein_coding	protein_coding	chr11	chr12
FP-IFG	SIRT4	GCC1	0.00581322	3.95	-0.0503553	0.57091	NM	NM	NA	NA	protein_coding	protein_coding	chr12	chr7
FP-IFG	SIRT3	PDK2	0.00906438	-3.64844	0.110277	-0.489314	NM	NM	NA	NA	protein_coding	protein_coding	chr11	chr17
FP-IFG	SUMF2	SIRT7	0.00484299	-4.08149	-0.00544465	-0.621835	NM	NM	NA	NA	protein_coding	protein_coding	chr7	chr17
FP-IFG	TMEM18	SIRT7	0.00708642	-3.81875	0.118706	-0.505575	NM	NM	NA	NA	protein_coding	protein_coding	chr2	chr17
FP-IFG	AC092594.1	SIRT7	0.00992892	-3.58589	0.0973577	-0.490823	NM	NM	NA	NA	lincRNA	protein_coding	chr2	chr17
FP-IFG	RP11-469M7.1	SIRT7	0.00463974	-4.10422	0.148543	-0.520424	NM	NM	NA	NA	lincRNA	protein_coding	chr2	chr17
FP-IFG	RP11-418J17.1	SIRT7	0.0054406	4.00225	-0.168907	0.491456	NM	NM	NA	NA	antisense	protein_coding	chr1	chr17
FP-IFG	CGN	SIRT7	0.00867625	3.6762	-0.0349134	0.548247	NM	NM	NA	NA	protein_coding	protein_coding	chr1	chr17
FP-IFG	GPR52	SIRT7	0.00790602	3.74441	-0.125104	0.490798	NM	NM	NA	NA	protein_coding	protein_coding	chr1	chr17
FP-IFG	ESYT3	SIRT7	0.00958088	3.61088	0.0124581	0.572809	NM	NM	NA	NA	protein_coding	protein_coding	chr3	chr17
FP-IFG	CTSO	SIRT7	0.0078427	-3.75065	-0.0144268	-0.590482	NM	NM	NA	NA	protein_coding	protein_coding	chr4	chr17
FP-IFG	SIRT4	SRRM1	0.00812728	-3.7253	0.11243	-0.497955	NM	NM	NA	NA	protein_coding	protein_coding	chr12	chr1
FP-IFG	SIRT4	MYSM1	0.00892341	-3.65853	0.0549079	-0.53184	NM	NM	NA	NA	protein_coding	protein_coding	chr12	chr1
FP-IFG	SIRT4	OR10AD1	0.00610187	-3.9199	-0.0546618	-0.634348	NM	NM	NA	NA	protein_coding	protein_coding	chr12	chr12
FP-IFG	FAM86C2P	SIRT4	0.00623201	-3.90652	0.0567535	-0.561319	NM	NM	NA	NA	pseudogene	protein_coding	chr11	chr12
FP-IFG	ALOX12B	SIRT4	0.00616389	-3.91203	0.117844	-0.518403	NM	NM	NA	NA	protein_coding	protein_coding	chr17	chr12
FP-IFG	STAT5B	SIRT4	0.00810733	3.72752	0.165154	0.678627	NM	NM	NA	NA	protein_coding	protein_coding	chr17	chr12
FP-IFG	RP5-1063M23.1	SIRT4	0.00696368	-3.82964	0.0411886	-0.562683	NM	NM	NA	NA	lincRNA	protein_coding	chr12	chr12
FP-IFG	LRIG3	SIRT1	0.00239068	4.54437	-0.215294	0.52685	NM	NM	NA	NA	protein_coding	protein_coding	chr12	chr10
FP-IFG	FOXN3	SIRT1	0.00270318	4.44179	-0.13667	0.570862	NM	NM	NA	NA	protein_coding	protein_coding	chr14	chr10
FP-IFG	SIRT4	ZNF511	0.0080361	3.73258	-0.0240241	0.562683	NM	NM	NA	NA	protein_coding	protein_coding	chr12	chr10
FP-IFG	SIRT4	PCDHB16	0.00111354	-5.02108	0.266295	-0.548345	NM	NM	NA	NA	protein_coding	protein_coding	chr12	chr5
FP-IFG	ANKRD40	SIRT4	0.00667653	3.85696	0.0392814	0.618208	M	NM	oli	NA	protein_coding	protein_coding	chr17	chr12
STH-PHG	SIRT4	MPO	0.00821187	-3.42879	-0.120779	-0.634611	NM	NM	NA	NA	protein_coding	protein_coding	chr12	chr17
STH-PHG	TYMS	SIRT7	0.00517035	-3.69586	0.050938	-0.555041	M	NM	oli	NA	protein_coding	protein_coding	chr18	chr17
STH-PHG	PRPF4B	SIRT7	0.00709974	3.51557	0.0119048	0.575373	NM	NM	NA	NA	protein_coding	protein_coding	chr6	chr17
STH-PHG	RP11-698N11.4	SIRT4	0.00795903	-3.44777	-0.203175	-0.684345	NM	NM	NA	NA	sense_overlapping	protein_coding	chr11	chr12
STH-PHG	RNASEH2C	SIRT4	0.0072112	3.50418	0.0453824	0.596014	NM	NM	NA	NA	protein_coding	protein_coding	chr11	chr12
STH-PHG	SPDYE3	SIRT4	0.00487771	-3.72904	-0.00281385	-0.595088	NM	NM	NA	NA	protein_coding	protein_coding	chr7	chr12
STH-PHG	PCDP1	SIRT4	0.00455599	-3.77167	0.0876623	-0.538905	NM	NM	NA	NA	protein_coding	protein_coding	chr2	chr12
STH-PHG	C17orf102	SIRT4	0.00474734	-3.74689	-0.0535354	-0.628872	NM	NM	NA	NA	protein_coding	protein_coding	chr17	chr12
STH-PHG	LINC00898	SIRT4	0.00293794	-4.0195	0.020202	-0.614217	NM	NM	NA	NA	lincRNA	protein_coding	chr22	chr12
STH-PHG	UBE2Q1	SIRT4	0.00314541	3.98241	-0.12785	0.537424	NM	NM	NA	NA	protein_coding	protein_coding	chr1	chr12
STH-PHG	EGLN1	SIRT4	0.00592941	3.61963	-0.0393218	0.553437	NM	NM	NA	NA	protein_coding	protein_coding	chr1	chr12
STH-PHG	SLC12A3	SIRT4	0.0025667	4.10955	-0.138961	0.545878	NM	NM	NA	NA	protein_coding	protein_coding	chr16	chr12
STH-PHG	CACFD1	SIRT4	0.00682187	3.53669	-0.0116162	0.562076	NM	NM	NA	NA	protein_coding	protein_coding	chr9	chr12
STH-PHG	GAS2L3	SIRT4	0.00693398	3.52731	0.038961	0.594595	NM	NM	NA	NA	protein_coding	protein_coding	chr12	chr12
STH-PHG	FAM86B3P	SIRT4	0.00341083	-3.9386	0.0482684	-0.586789	NM	NM	NA	NA	pseudogene	protein_coding	chr8	chr12
STH-PHG	ECSIT	SIRT4	0.00199181	4.25882	-0.164069	0.54702	NM	NM	NA	NA	protein_coding	protein_coding	chr19	chr12
STG-IFG	LRP4	SIRT4	0.00266601	4.19317	0.0605547	0.677337	M	NM	ast	NA	protein_coding	protein_coding	chr11	chr12
STG-IFG	SIRT4	RBM43	0.00915072	-3.51924	-0.00548299	-0.569182	NM	NM	NA	NA	protein_coding	protein_coding	chr12	chr2
STG-IFG	SIRT6	SNAP29	0.00265038	4.19907	-0.141268	0.552799	NM	NM	NA	NA	protein_coding	protein_coding	chr19	chr22
STG-IFG	DNAH11	SIRT4	0.00938769	3.5038	0.0102403	0.570497	NM	NM	NA	NA	protein_coding	protein_coding	chr7	chr12
STG-IFG	C2orf16	SIRT4	0.00307783	-4.11404	-0.0404773	-0.658204	NM	NM	NA	NA	protein_coding	protein_coding	chr2	chr12
STG-IFG	ALMS1-IT1	SIRT4	0.00327663	-4.08141	0.163199	-0.521592	NM	NM	NA	NA	sense_intronic	protein_coding	chr2	chr12
STG-IFG	RANGAP1	SIRT4	0.00964948	3.48831	-0.0558781	0.522128	NM	NM	NA	NA	protein_coding	protein_coding	chr22	chr12
STG-IFG	RRNAD1	SIRT4	0.00439191	3.9185	-0.0921626	0.551899	NM	NM	NA	NA	protein_coding	protein_coding	chr1	chr12
STG-IFG	HIST1H2BE	SIRT4	0.00381335	-3.99677	0.109176	-0.549854	NM	NM	NA	NA	protein_coding	protein_coding	chr6	chr12
STG-IFG	DOPEY1	SIRT4	0.00882264	-3.53999	0.0371714	-0.542308	NM	NM	NA	NA	protein_coding	protein_coding	chr6	chr12
STG-IFG	RBM3	SIRT4	0.00808998	-3.59107	-0.144735	-0.663851	NM	NM	NA	NA	protein_coding	protein_coding	chrX	chr12
STG-IFG	KLRAP1	SIRT4	0.00932928	-3.50755	0.0581358	-0.523028	NM	NM	NA	NA	pseudogene	protein_coding	chr12	chr12
STG-IFG	RP11-1000B6.2	SIRT4	0.000516912	-5.0541	0.350831	-0.503457	NM	NM	NA	NA	antisense	protein_coding	chr15	chr12
STG-IFG	FAM86B3P	SIRT4	0.00936634	-3.50505	0.00919207	-0.5574	NM	NM	NA	NA	pseudogene	protein_coding	chr8	chr12
STG-IFG	ZSWIM8	SIRT4	0.00991553	3.4726	-0.0237059	0.54316	NM	NM	NA	NA	protein_coding	protein_coding	chr10	chr12
STG-IFG	C19orf48	SIRT4	0.00696575	-3.6762	-0.0364457	-0.608082	NM	NM	NA	NA	protein_coding	protein_coding	chr19	chr12
STG-IFG	PPIP5K2	SIRT4	0.00587199	-3.76652	0.0716014	-0.54703	NM	NM	NA	NA	protein_coding	protein_coding	chr5	chr12
STG-IFG	ANKRD30B	SIRT4	0.00695154	-3.67732	0.102887	-0.512683	M	NM	neu	NA	protein_coding	protein_coding	chr18	chr12
STG-IFG	GRIK2	SIRT4	0.00827682	-3.57888	0.0805515	-0.516066	M	NM	neu	NA	protein_coding	protein_coding	chr6	chr12
STG-IFG	RP11-298D21.1	SIRT4	0.00385339	3.98823	0.041203	0.645448	M	NM	oli	NA	antisense	protein_coding	chr16	chr12
STG-IFG	SIRT1	RAB3A	0.00285646	4.15983	-0.680777	-0.0729552	NM	M	NA	neu	protein_coding	protein_coding	chr10	chr19
PHG-IFG	SIRT4	RNASEH2C	0.00425931	3.6837	0.0534782	0.630721	NM	NM	NA	NA	protein_coding	protein_coding	chr12	chr11
PHG-IFG	SIRT4	PVRL3-AS1	0.00905125	-3.24968	-0.000724223	-0.543154	NM	NM	NA	NA	protein_coding	antisense	chr12	chr3
PHG-IFG	MRPS5	SIRT4	0.00596299	3.48705	0.13543	0.657594	NM	NM	NA	NA	protein_coding	protein_coding	chr2	chr12
PHG-IFG	LYRM9	SIRT4	0.00917466	-3.24222	-0.0838193	-0.598313	NM	NM	NA	NA	protein_coding	protein_coding	chr17	chr12
PHG-IFG	ARL5C	SIRT4	0.00688568	-3.4028	-0.105241	-0.630454	NM	NM	NA	NA	protein_coding	protein_coding	chr17	chr12
PHG-IFG	MAEL	SIRT4	0.00378322	-3.75132	0.0616352	-0.564912	NM	NM	NA	NA	protein_coding	protein_coding	chr1	chr12
PHG-IFG	USP31	SIRT4	0.00984077	3.20232	0.294073	0.717296	NM	NM	NA	NA	protein_coding	protein_coding	chr16	chr12
PHG-IFG	RP11-298D21.1	SIRT4	0.000806378	4.58576	0.0483705	0.719319	M	NM	oli	NA	antisense	protein_coding	chr16	chr12
PHG-IFG	CXorf38	SIRT4	0.0020258	-4.09289	0.0983038	-0.583006	NM	NM	NA	NA	protein_coding	protein_coding	chrX	chr12
PHG-IFG	IKBKAP	SIRT4	0.00479883	3.61397	0.120793	0.662595	NM	NM	NA	NA	protein_coding	protein_coding	chr9	chr12
PHG-IFG	FAM86B3P	SIRT4	0.00414109	-3.70002	-0.000343053	-0.599572	NM	NM	NA	NA	pseudogene	protein_coding	chr8	chr12
PHG-IFG	SLC10A5	SIRT4	0.00546363	3.53916	-0.000114351	0.579646	M	NM	neu	NA	protein_coding	protein_coding	chr8	chr12
PHG-IFG	SIRT4	POLG	0.000943848	4.49108	-0.157156	0.592587	NM	NM	NA	NA	protein_coding	protein_coding	chr12	chr15
PHG-IFG	SIRT4	FAM173B	0.00664989	3.42196	0.0806175	0.617475	NM	NM	NA	NA	protein_coding	protein_coding	chr12	chr5
