# Supplementary material for: Alzheimer’s disease rewires gene coexpression networks coupling different brain regions
Source: NPJ Syst Biol Appl. 2024 May 9;10:50. doi: 10.1038/s41540-024-00376-y (PMC11082197; doi:10.1038/s41540-024-00376-y)
Supplement: Supplementary file 9 — Suppl File 7: Customized gene sets- This .gmt file contains the 10 signaling based functions along with the genes associated for each term. The first column contains the gene set name [e.g., SNP, neurotransmission, cell-cell signaling etc.]. The second column in a .gmt file is meant for description. No description is included, hence is denoted with “na”. From third column onwards all the gene symbols for the respective gene set are noted. [file 41540_2024_376_MOESM9_ESM.txt]

1015BR1BM10-22	na	1742	81704	256472	136227	6487	23109	170961	9781	478	2036	2965	5805	10190	998	23038	284615	89970	3897	1917	51170	54431	10923	22924	63893	6853	492	6812	10382	5864	816	23508	9900	1141	1795	1759	6453	5297	23017	26999	54454	6917	84448	54434	8723	1965	283576	9425	28981
1015BR2BM10-22	na	10446	10944	83637	168374	11062	10743	11158	27245	9410	58512	159	22894	57038	257240	3149	9852	57456	5361	7555	55892	79572	8939	4326	55334	1983	1665	60680	23030	79603	22983	9631	902
1034BR1BM10-22	na	5915	22823	23033	51228	414189	63877	91801	5902	89978	5504	63027	7942	56954	5935	2177	5571	1153	79048	7257
1034BR2BM10-22	na	222068	375341	90141	9702	51692	5717	6421	10946	8731	55780	57577	120863	10795	169270	55280
580BR1BM10-22	na	11200	114876	11010	55975	220213	124790	93664	9415	23205	81628	8574	414	51655	55500	80263	163882	26230	6546	3752	51059	9693	84964	6399	23231
580BR2BM10-22	na	9866	595	22979	92	11020	26286	55119	5999	5549	11326	6529	6456	169714	26012	55671	55222	7694
597BR1BM10-22	na	284086	79412	84898	112609	472	79154	8824	22883	57468	9118	23329	6403	4741	7432	4744	127833	56479	104	286
597BR2BM10-22	na	7586	6901	79187	84807	345778	26046	4189	830	10447	4698	2976	55041	10651	10920	114659	1810	89941	11051	6687	6428	6990	203547	7411	51714	1974	51510	51026	23390	5901	10484	5706	9321	6921	157567	50484	51582	51138	8649	79982	55319	80817	9446	90379	373	91137
613BR1BM10-22	na	123099	55356	54516	140679	57584	6328	8796	11230	317	9362	64745	1075	84919	79657	6696	23225	55212	6261	9382	1407	384	11264	9736	159371	800	55671	23431	8454	27107	79811	1665	1147	7705	6249	64968	9031	55571	7716	26156	10664	57609	5501	22796	23269	7702	5137	6197	5311
613BR2BM10-22	na	65998	7458	84060	8869	6819	9120	23313	8659	65108	10485	27005	9722	8490	6402	26470	84539	51390	5613	4935	1951	28999	158158	4753	8549	25834	5428	56261	2053	1909	9712	64210	51710	55588	8775	79772	1812	84313	3012	57650
723BR1BM10-22	na	79586	150726	547	9905	146691	4302	114794	23466	6305	57524	57338	10188	55684	57596	3297	5662	5064	255057	83855	55643	10501	4298	115704	57787	54540	30	26084	7091	114987	4790	83657	220296	163175	79784	9368	148930	284217	5098	7760	54972	55501	6529	131601	51754	1384	57719	389333	3959
723BR2BM10-22	na	56675	3739	2915	57646	84959	8701	6328	1107	79154	2827	777	493	440730	57019	11329	2911	1964	159013	1774	50512	6843	121214	121551	57369	146	128611	2137	100125288
869BR1BM10-22	na	5033	49861	160518	359948	91661	254042	6263	23024	23401	654429	64405	6721	64837	8514	84900	9796	1128	112476	23349	90678	2039	22941	65055	11332	10391	23031	57030
869BR2BM10-22	na	399948	25777	253832	55227	285349	51447	54407	4848	8099	7528	2180	54541	1147	11159	7174	9091	25820	23063
883BR1BM10-22	na	58526	90627	400591	29068	9655	129852	26058	22834	56907	219287	54407	116173	7528	9499	83999	183	54885	126520	5334	253832	9609	1039	84991	57571	6733	146057	348654	1471	26019	100507588	257415	91869	1859	151056	9372	10381	7543	1739	9575	150590	124045	93953	92104	23383	301	8125	161145
883BR2BM10-22	na	10335	51144	23310	5764	7157	71	4668	6487	4094	7915	6732	23500	84460	339834	214	57109	10867	7024	57658	653720	79661	57623	353497	8030	92799	6558	10263	90780	57380
997BR1BM10-22	na	116988	26122	143279	56893	28972	3838	7170	4201	3659	9020	56271	728361	23242	9759	23094	64223	79683	7008	7461	3797	91608	9731	55700	22874	6747	8019	2583	3706	7469	221061	5802	10908	5976	56006	6253	2909	10559	23357	221830	1933	81853	7295	6175	79807	89853	4122	85449	5686
997BR2BM10-22	na	6242	28964	124602	9580	23639	221074	147968	5138	10600	91543	91647	22905	10634	114794	1855	79693	1573	64218	6483	8314	586	7556	6627	2696	5229
159BR1BM10-36	na	653140	2153	2288	3301	10428	3303	3315	5877	56886
159BR2BM10-36	na	57798	285888	1236	4438	89978	84296
250BR1BM10-36	na	342346	727897	56998	2356	2549	54795	283927	10686	57082	399512	9187	64282	5894	23217	406	8899	729238	79801	441272	390790	51659	54542	6095	23001	55199	8747	9832
250BR2BM10-36	na	53841	727897	23360	10963	26973	3312	9069	525	64795	3292	11020	11080	79758	64282	146227	283849	3303	3304	9532	132158	51117	89958	10811	2288	55508	83591	138050	157777	340371	2743	5033	8861	1586	1153	3783	728	84798	284312	4238
425BR1BM10-36	na	26058	4548	4089	7091	3305	90196	3667	10664	5168	9698	2887	55819	5340	9120	57478	10110	126272	100381270	5935	6304	131873	143098	1153	84105	136288	26276	10733	442117	125170	51093	26123	151195	93210	10057	23242	5631	83850	2967
425BR2BM10-36	na	7702	115416	3181	5166	84620	699	201229	4353	9969	10633	100287898	65108	8707	9877	7298	374860	6093	79412	57478	3835	51673	8899	221424	339834	4286	55196	2819	55596	5836	3895	65263	6696	5481	3189	79090	1107	10858
445BR1BM10-36	na	6388	26230	29074	51447	80273	5338	51751	2121	2915	8738	54516
445BR2BM10-36	na	7753	5723	7586	10042	4548	137872	9401
488BR1BM10-36	na	64174	51514	57530	55758	54971	85021	7695	7043	441027	9877	9738	22954	57834	57621	63932
488BR2BM10-36	na	7516	494513	401024	83990	83540	160857	79791	9025	135228	2177	57650	140803	57122	57697	51091	79807	80216	256471	441549	387707	7594	80095	8974	7803
591BR1BM10-36	na	6421	9125	55234	51195	79230	10944	7257	55364	5983	5571	55617	9933	203547	5426	52	5573	23119	57535	284615	163859	7555	203286	54434
591BR2BM10-36	na	6421	58517	6627	7251	51608	375612	27436	54902	11143	57038	79048	23657	6832	57089
595BR1BM10-36	na	6950	51696	51283	1827	11321	27248	57590	10487	201475	255919	85403	9868	205564	7357	10576	7296	55334	51218	1457	5431	1182	8872	9604	283455	729993	51234	56993	5805	6118	54955	3615	54840	136319	150465	6675	10440	51759	7322	26017	8683
595BR2BM10-36	na	9066	22941	372	27248	343990	3899	4761	5718	5573	4884	26038	22873	57465	25852	775	4673	5706	22938	1983	9139	140730	10659	55691	85300	57731	2901	3748	134510	10569	27430	91272
678BR1BM10-36	na	79883	26355	3551	80349	998	51399	5692	84056	6138	5706	79719	84896	819	84320	55876	8731	51360	79839	9759	829	23456	89970	8723	51068	11137	6729	55860	8766	55763	55319	5229	9044	116987	5876	79683	50854	84223
678BR2BM10-36	na	4192	11262	3151	1287	2157	5096	25875	374655	3418	57670	54465	9759	10693	54438	256356	54434	5018	310	84135	81545
715BR1BM10-36	na	119	114799	1244	57479	57605	10575	57692	10382	4738	26258	51021	2107	51170	7533	65268	85442	10446	1952	9909	63893	3897	2902	10391	1917	5864	478	8911	51538	26507	23396	22983	11051	8567	55216	390	9572	146713	6853	9901	83544	2036	3745	5423	747	8941	91584	26115	4628
715BR2BM10-36	na	26608	441027	83478	79751	23769	10432	5138	143684	27087	80028	23040	114818	84450	150726	4862	9125	10056	23108	83394	8851	51195	63893	114794	4248	57591	758	5909	57648	59269	51060	255631	7143	146330	115	2775	9914	333929	863	29123	8831	55084	23096	1951	8927	11188	285282	111	9373
1000BR1BM10-44	na	29980	1113	85021	162962	22796	57215	9025	8473	56924	50859	56945	8894	7156	92211	6558	374946	84804	10491	84060	10716	51268	4171	23409	2796	131474	90416	8505	23322	151195	9528	55863	1770	3712	27309	27291	115703	84232	79148	10127	3068	126208	55342	134353	115416	386618	388336	56998	1104
1000BR2BM10-44	na	23647	84153	3762	9238	155382	9512	79571	284948	3231	79142	2874	23467	112885	114803	10207	26289	7062	64326	25896	29919	147372	55270	170622	8364	200879	50840	1389	121275	10193	79035	55930	84191	64963	9962	8325	64210	118472	7386	147923	1175	6643	57717
1005BR1BM10-44	na	26297	51075	4978	119	708	66000	23287	116541	10671	51255	84313	3692	81545	55760	26958	150678	25912	9962	9836	51292	3420	6183	51099	9821	10063	23052	6392	6119	221830	9220	51569	81533	55003	84061	7552	25847	80723	51714	23256	28998	58478	100287932	92259	56951	23232	10009	27230	137682
1005BR2BM10-44	na	24147	219927	11095	79017	340348	254048	6509	56655	129530	80309	84514	91355	10969	8891	284695	9114	5119	389362	83732	3008	55906	84707	63932	10093	11070	6184	645843	9373	84681	5571	160428	7517	51103	9399	9777	55093	4061	7700	22872	54790	64850	8028	7001	1209	56129	6208	130502	84541
1014BR1BM10-44	na	80344	1452	56935	23150	56245	2186	11040	8295	58508	23499	1428	24149	8078	731220	163688	27250
1014BR2BM10-44	na	627	23070	55168	28985	25937	63894	1457	80332	10621	10947	55763	60684	10016	9652	54503
1087BR1BM10-44	na	80263	159195	91419	286122	5305	5166	2289	28984	152877	130132	23216	22836	80317	55540	54518	219287	4501	4502	1831	79602	9469	5915	6678	29940	11177	4023	5552	1730	2123	54764	1112	11341	51133	6103	56302	51082	3700	60493	3428	4842	9659	84919	1955	8767	8458	26057	253832	53354
1087BR2BM10-44	na	10527	10553	55863	120103	51503	329	60496	83480	6782	80781	155185	2115	221895	23148	5189	10282	23165	6009	10890	79745	51646	92906	10574	9391	27249	3336	147040	3000	23098	6388	284099	84152	8557	7621	23541	91582	84844	100287898	388591	149069	79693	148930	9528	26027	338094	26135	9295	10026
1189BR1BM10-44	na	51473	83987	1801	4744	9814	23154	9807	9711	8906	283576	4741	30819	81857	79041	3984	85455	6620	8514	6729	29965	57156	83660	6742	6635	57521	65985	9759	64837	6712	104	5575	22853	205147	1742	23164	8506	114804	146664	9145	3749	284615	148808	64223	3897	23017	6710	53349	192683
1189BR2BM10-44	na	124808	477	55081	81608	79085	79751	22941	221830	10617	5909	57648	10946	56853	8883	23096	8927	23137	79600	57611	4828	9139
349BR1BM10-44	na	57728	54438	9781	9912	27106	22807	26253	2180	9645	3899	9956	5336	11113	23613	6387	29760	2357	84913	4792	2114	80005	23235	7704	7109	84124	2355	23764	25777	55966	6272	28999	51621	114907	4790	54541	55844	7204	9913	51655	123	7072	134359	1028	130340	473	128025	3680	151258
349BR2BM10-44	na	56675	55975	64921	4885	4708	55340	25797	388963	130507	247	146691	7756	11056	23415	3838	2905	283991	56270	79699	128346	6275	23271	7750	28984	8796	8428	83886	84464	1039	283899	6376	55839	64779	1388	29078	6610	6446	57621	6197	11326	5230	7737	79885	9852	64651	4336	7474	961
468BR1BM10-44	na	23484	149371	6875	8454	5334	4591	9372	163882	26140	9337	27315	158399	10319	1411	9771	57722	399512	340547	4232	22891	3980	8819	55074	55219	57610	79035	8932	2184	100289678	9412	116447	22889	5178	340252	10193	118987	286256	120103	23048	9881	9830	163049	27125	123096	25855	6529	29081	113802
468BR2BM10-44	na	144132	4076	9793	51075	220001	51504	29907	26521	9183	539	402635	10248	9296	54927	27010	29959	729967	23505	29081	4709	7520	25953	65080	150678	5694	9423	26118	55352	6827	6613	51181	129080	56993	25830	11315	23028	533	7388	51060	55268	55706	9829	7812	65005	25912	8804	6402	4194
515BR1BM10-44	na	5681	80761	91252	64221	2768	81628	2783	5775	79586	8864	57513	57190	57592	26278	84662	253980	1605	80256	9194	51006	80139	8175	56926	10945	54795	5903	51642	6098	8038	84520	9721	4974	58496	22875	26092	64208	153642	2222	9211	219931	2977	9907	51225	55827	55770	5796	80024	8195
515BR2BM10-44	na	11234	3739	79829	84881	10694	7485	165	23480	908	51142	4189	11321	388951	10096	6328	5892	55181	5594	9672	9698	23633	8565	22911	127933	59349	27042	80183	10160	29800	92154	57687	5987	3326	9896	154091	5110	10549	23708	28986	64219	90843	132228	378	27032	8706	57709	86	51510
639BR1BM10-44	na	5999	55168	27018	2596	216	152579	80724	55299	340542	644139	9451	9213	29083	1718	79836	9728	1387	388228	123283	595	55773	6007	83787	129642	9926	26750	7572	123811	135114	5277	51126	84640	8467	143384	23172	646658	7779	51201	219771	79747	1848	345557	5279	23025
639BR2BM10-44	na	90993	9246	23705	63974	22798	8604	127544	4725	654790	339512	5629	94160	27183	6048	10134	5021	6769	26059	79674	259293	91754	1734	10863	9312	6205
774BR1BM10-44	na	27128	862	23503	339541	388272	51429	5256	58190	51277	387758	129080	23209	55629	9397	29078	1911	84890	4675	5357	6263	2121	54463	51247	284040	4036	8073	155185	84838	7919	5867	25948	80233	56650	7529	3752	6402	57669	84102	6009	23593	8204	56987	10116	80124	10556	9937	57700	9138
774BR2BM10-44	na	84280	1315	55293	89797	402	4054	54961	79731	2915	6230	231	23608	51650	9637	6546	29094	10787	164781	9320	22899	5691	6143	6605	113026	29796	378708	54936	55599	22926	5451	22920	23335	81617	9375	51573	1540	23199	222663	27244	23270	5931	1654	3476	55859	6161	27258	80852	56650
804BR1BM10-44	na	8013	9791	79673	23786	687	9929	65082	56888	140687	8428	342850	627	10907	121260	7099	6727	284297	51301	51540	637	548645	342926	585
804BR2BM10-44	na	4928	4926	84233	5805	25948	168374	64599	440854	2673	23233	8802	5000	8452	84940	9267	79092	23760	23334	26994	8674	80232	9352	3843	197335	63922	79874	55815	4201	89845	206412	5134	3052	1964	55207	57092	111	51714	29979	51552	10138	51380	9958	7334	9318	5597	10933	11190	84174
857BR1BM10-44	na	2913	54065	79833	57673	53918	10130	5092	56521	3417	5187	1466	166379	10007	3305	84946	8925	2891	3312	10574	57835	348262	64960	5016	25844	1211	9413	256586	285464
857BR2BM10-44	na	26229	9330	10472	255967	639	3293	51067	55218	2558	152877	4887
861BR1BM10-44	na	55226	2660	1734	10483	51738	151230	26504	4241	10068	84912	6744	84889	143686	286410	84281	84457	223117	4601	10794	54870	128344	83483	55331	9069	3663	200576	9848	79903	3475	23433	56910	9513	60481	11244	160428	10672	340385	221938	7164	202151	7351	487	92002	114904	375743	134637	643314	23111
861BR2BM10-44	na	53841	744	2132	26005	50507	29087	30811	5121	29887	5701	51318	80055	51540	7326	402055	51493	2547	55629	54432	3716	9869	55746	55083	64762	4706	7284	388272	51522	221476	23787	23500	22875	1347	5325	27301	51186	8292	5162	55164	11222	22844	3190	2619	7295	8721	506	51184	5693
883BR1BM10-44	na	85461	1687	81617	9448	8502	22794	55920	79018	1616	1021	10263	100131211	65264	84680	5877	9037	653720	79956	3291	84466	1488	55072	255762	10598	123016	23015	56260	388323	348654	152110	257364	5676	55215	84334	90956	4097	93210	54932
883BR2BM10-44	na	3939	79056	84680	4038	55199	54734	1410	5723	3315	5172	7781	81562	84083	55183	494513	57532	9969	25926	79906	10772	81493	51478	219287	10808	55578	4752	10910	64788	26231	100507436	3305	3303	2898	202	23328	5207	7707	55167	80235	114987	10811	2288	2998	341350	22864	27345	89795	57697
903BR1BM10-44	na	5028	389206	22901	9120	5501	1812	254887	59350	57478	3394	114132	222256	1846	53827	56917	84620	59338	121273	2786	257068	5168	9040	79870	169166	7857	285513	11069	85004	5046	79073	2302	150864	389362	55137	2104	9187	10949	64112	6157	132299	29844	63974	53358	221908	7425	151242	22845	8988
903BR2BM10-44	na	60626	6506	1642	283130	7070	3382	7425	1523	5764	2034	55137	129880	5163	162514	8741	230	8664	10454	54896	2170	375	27098	116	91768	23091	5073	23361	1871	168090	27018	2596	89958	5916	11261	11057	140876	8671	890	84898	5654	51477	11346	57419
979BR1BM10-44	na	8796	146225	145483	22802	283571	55356	27345	2595	84067	6844	84879	160622	50861	140	2170	57707	11119	286077	116	65108	808	71	79144	84164	117246	55530	116092	23373	57348	2091	79786	65982	201266	129685	27148	9736	23059	1117	83875	83992	6285	22797	63827	256710	91404
979BR2BM10-44	na	1408	6526	3150	56302	155066	84865	116987	727910	5338	100130311	6844	10614	22834	9120	124602	23210	8508	49856	51102	55277	374986	22802	3738	5768	91156	4089	253832	9738	7385	57478	54947	29070	2289	2830	2710	29944	7342	22808	6478	216	10376	57609	5036	113675	22985	116173	4625	384
990BR1BM10-44	na	7678	23114	23250	79152	9644	2530	8644	64224	5898	8555	23071	79666	1070	57475	81616	23253	7098	1031	54901	7009	80336	9341	219855	51265	132321	3628	7263	84320	80011	55830	3459	94056	54918	7798	1795	85449	23352	777	285282	217	81488	5099	51313	26269	57053	780776	7270
990BR2BM10-44	na	25855	3344	51255	6160	100131211	84268	1984	6155	64976	23499	5710	57511	7178	138715	3692	6229	682	6142	25804
363BR1BM22-36	na	11338	8974	339210	55680	54507	150383	256471	25913	51098	253558	2957	7716	202052	129852	51390	85013	9631	54557	167410	9159	55743	283848
363BR2BM22-36	na	55607	4144	3329	3336	91369	84283	27101	10808	10664	8724	135112	23328	57621	10943	10491	259236	25981	59343	3301	116225	3320	53905	6714	170960	51322	80726	171392	634	10184	3308	5686
426BR1BM22-36	na	26000	23	56134	2475	6536	5875	5293	9640	284759	9665	2870
426BR2BM22-36	na	64764	51751	55113	200014	6275	4494	5793	90007	3182
589BR1BM22-36	na	64925	23409	1147	89857	51117	60684	150737	3156	55803	65117	57834	4097
589BR2BM22-36	na	4353	2517	128218	26355	28232	1062	175
612BR1BM22-36	na	1153	22863	84734	154007	8087	79758	139221	54103	8458	9108	124944	150275	10165	4357	23210	4300	440533	401647	128387	56006	10058	56997	23322	123920	29958	900	5935	169270	54627	6259	4325	80110	28231	9094	8518	65265	8364	26973	79801	4036	54971	8495	84153	3684	23234	147991	84074	81603
612BR2BM22-36	na	406	10432	1410	1827	4599	55120	54584	8718	388730	64710	51224	143	6911	81831	84300	25902	9695	2177	285381	6578	1389	79022	54878	55075	83440	60493	65992	56943	53343	55008	79642	201799	5588	648	653509	401647	360200	9667	3350	171019	441027	54805
698BR1BM22-36	na	8869	2697	51477	51164	79973	3306	150946	3157	828	3181	3187	57348	10404	79898	64943	55218	5286	4901	1266
698BR2BM22-36	na	51317	1124	2152	57530	8824	9798	55227	1297	83714	894	54407	146050	25939	285	80005	23303	50509	90075	9499
700BR1BM22-36	na	25829	10695	115948	2941	9187	6894	339451	10769	125488	54821	25957	5671	56897	23302	10741	84991	3150	54587	4041	5271	126068	222068	84922	10049	84083	122953	28964	7450	3706	79187	1303	2064	57109	29118	54443	6525	545	36	55588	22909	10795	54873	9911	9885	55704	56261	5395	381
700BR2BM22-36	na	25841	10008	84083	130026	10058	80303	30833	253190	29101	79957	9507	58480	6559	54971	3305	407	339834	200879	375387	57109	10220	9187	1583	3418	57727	9401	441054	56652	7620	284359	84335	84798	2271	285362	1975
735BR1BM22-36	na	2356	8701	130589	6619	55819	10534	472	5547	4065	164684	51364	58492	7223	54850	5168	622	84449	80071	7840	4799	51474	170082	132158	50624	126669	10131	5166	79602	22807	375759	123099	2669	340371	9765	166336	79154	57060	3977	25776	341350	440730	4625	9517	5885	57153	83716	80741	54619
735BR2BM22-36	na	10963	253935	83875	3312	6526	5723	10049	4148	6697	84317	6328	50940	84281	51655	339287	468	9903	1104	54627	4548	55556	10650	90627	1783	896	4988	54466	64419	5894	56925	7091	10635	4839	83461	10219	5564	100289635	10598	342035	10239	4205	1153	3337	126248	4793	5671
787BR1BM22-36	na	6414	78991	1802	29920	7620	2123	8545	6696	1389	79412	56097	8515	84310	3920	56986	126248	57571	4548	55508	23283	64968	55650	10269	5778	494470	7913	51302	112495	414318	51228	11155	9817	259307	55152	23033	91057	116840	56341	1757	79789	634	91289
787BR2BM22-36	na	220074	92935	9120	64960	23208	84944	81035	283849	347734	51302	2157	10803	8777	10278	55218	283571	55640	653720	4212	85366	9108	152579	118672	8612	9509
794BR1BM22-36	na	64231	3936	595	5902	6006	8404	5999	2212	54851	135398	9332	1060	152926	9644	388566	929	6376	57493	84919	388419	26268	11326	2261
794BR2BM22-36	na	220001	399909	155185	26959	54480	23433	94097	29	6470	2194	23774	57540	11240	84455	8880	89796	9283	5208	84838	28513	51053	112609	54413	64860	154796	6594	57493	1318	5501	83694	54893	51340	340371	60312	152926	2180	57608	113178	5802	57719	284443	8425	23152	5098	6793
799BR1BM22-36	na	64409	91369	8550	79586	30833	65094	10039	152579	23788	9158	4817	170371	347731	283571	11329	135	887	342035	2937	84557	10400	8508	60314	22986	11277	25854	286077	79656	57488	155066	50512	80227	57720	90506	368	10825	26123	134218	7738	50832	60528	9236	389941	440193	9547	55153	5834	81628
799BR2BM22-36	na	9409	53	84689	4723	120400	23187	79671	84310	9603	1021	9512	155066	23620	5495	151313	129531	254773	4036	1195	79586	3623	22899	201229	26073	1267	10266	7716	54868	23558	71	9609	56998	9672	65108	10450	84938	51107	6051	9877	25896	9989	494470	4645	4089	10892	7084	25894	79583
861BR1BM22-36	na	200845	2946	29979	3183	339983	6217	79027	92106
861BR2BM22-36	na	4885	23397	80097	285025	100131211	339512	51246	1173	55713	1032	2193	1175	23349
869BR1BM22-36	na	203523	3320	151987	11275	253832	10811	3301	3308	5501	27101	90987	28999	84464	5693	6697	7514	9487	23111	57650	84984	2288	55930	151194	3423	64398	6620	6839	10410	2026	54932	79709	51663	83987	6283	1727	79635	197259	4340	84466	151050	203102	26091	338323	359948	3336	3895	10808	3329
869BR2BM22-36	na	387787	115416	29881	57835	51255	81562	254042	79018	9527	55771	23210	55229	127795	91181	84552	5073	282890	93953	78987	64805	4783	23452	5893	55010	57697	22863	7253	4308	23015	84181	9897	441549	399726	100127889	1586	1488	100125288	7568	57834	7594	162989	11338	80095	256006	6125	90701	6747	6171
889BR1BM22-36	na	51338	3376	5037	2547	529	7257	81853	10294	11051	9868	27243	22876	83637	26038	2271	1457
889BR2BM22-36	na	56834	104	8295	2475	23648	1952	1387	115	10847	5514	9711	5335	64101	52	51031	23112	7170	55269	83723	340542	22906	4130	55617	2036	5522	610
1027BR1BM22-44	na	51710	112495	27285	7456	8677	54361	7247	55629	51186	27287	84376	9939	57223	54680	80218	5870	6731	11014	2005	22916	113251	51128	57708	5537	3093
1027BR2BM22-44	na	6429	3208	5199	54875	90050	9796	9322	5424	5097	107	2673	205147	131118	283455	29966	23741
1050BR1BM22-44	na	79188	80760	51655	7743	23426	79447	4060	80067	283349	57224	389161	1381
1050BR2BM22-44	na	23332	2319	57095	26052	116	64860	22907	9920	118	83742	51645	140679
1066BR1BM22-44	na	9111	2247	5359	3185	9180	8519	64699	55970
1066BR2BM22-44	na	6774	4478	8531	2012	9180	29923	22807	64114	3985	80830	80832	1266	84838	1837	124044	2030	56650	151636	57088	7132	12	116835	152926	2247	9531	22836
1083BR1BM22-44	na	23413	4175	5007	54926	23008	64710	9704	7520	127002	9728	950	196
1083BR2BM22-44	na	9939	5983	8204	27297	23160	130535	57590	9410	81573	51465	135114	5716	57826	54464	54165	9991	9958	113201	56943
1088BR1BM22-44	na	26036	9969	100507341	51430	55665	1364	10772	4317	8193	55031	9575	321	51320	6573	56987	90736	55668	1656	51170	84258	8539	149041	55745	8667	246175	51592	25820	1457	5576	3837	55852	55033	23534	84263	80152	11159	90990	22847	51567	338692	7732	23376	51009	57532	51119	5610	92400	728661
1088BR2BM22-44	na	22934	124842	11332	22883	27095	57535	84627	10473	7916	57692	10641	151887	23732	1759	8683	57144	55816	9644	1346	79751	1315	5682	9066	1128	9379	6712	78999	338692	22941	10714	254225	84233	114908	5962	1826	223082	816	23148	51119	222865	23165	79954	11321	4528	150726	25972	10096	55660
1105BR1BM22-44	na	55036	388566	10152	79735	90249	10144	22936	5361	3785	7188	6721	6650	23019	150726	26012	152789	85358	389813	7993	114783	26173	142678	284001	5310	51449	124044	89887	8525	6305	23542	57524	440073	5064	57455	9905	3749	5662	84988	669	11346	7593	255057	140730	286077	79729	51000	6712	57700
1105BR2BM22-44	na	6240	963	56853	2857	286527	10735	54440	788	5695	84986	10775	3295	63875	55031	29099	1351	38	372	22997	54014	754	11112	25913	51374	8802	10213	60491	5707	708	23135	114794	23542	26038	5511	79729	29889	10487	5538	59269	5052	51060	3608	80128	23046	51514	64853	1203	83723
304BR1BM22-44	na	8557	11326	51550	10550	1104	246	79144	79180	50624	339834	24146	3418	54908	9650	124739	1875	81562	9399	89790	6695	7586	11094	162	55119	29944	7091	5481	23350	10036	8347	9187	23539	130026	5860	3305	84807	27286	4163	10607	26276	57161	2846	2653	3178	84875	11328	56964	144132
304BR2BM22-44	na	338440	347862	406	392	84364	349667	26973	57646	84060	81628	51384	129531	9839	3760	253782	79675	1745	130752	51281	51655	79154	93210	314	9609	150275	10454	832	10401	11000	55154	4817	55811	9877	55432	25896	359948	171586	26278	23111	386618	79758	23361	3305	3303	1616	8473	132014	5915
321BR1BM22-44	na	130132	9282	84226	200810	4799	1158	23244	56164	9877	136306	6258	7852	10985	54606	9094	283130	631	100381270	8536	406	57406	57222	326624	4300	3623	57168	400591	86	11144	23234	56997	4303	89978	6938	63895	28999	56675	93210	5778	79612	55795	9362	7127	65263	8463	84105	8440	57645
321BR2BM22-44	na	493860	25758	51524	10313	10235	57124	9973	9049	283209	220388	55216	56980	3955	256130	84725	83451	7532	3751	5803	1020	140545	9270	57665	54978	130733	56171	58190	130888	93010	55065	482	27077	2123	10693	1845	10040	54868	3691	85451	84074	135	7533	25829	91582	25771	5394	5351	128218
441BR1BM22-44	na	23062	3268	10347	399947	6195	8790	79810	150365
441BR2BM22-44	na	23310	22797	5496	3099	10664	65981	7694	5126	5599
498BR1BM22-44	na	3292	150290	51299	25871	27134	116985	124997	9527	2648	23053	10908	64926	10058	10056	53635	2649	1267	7482	85013	56006	9765	1124	25896	342035	3551	84798	7761	219293	286527	8518	27005	57546	79086	3157	7915	8325	84173	57336	126068	4038	55657	51360	55848	175	5293	10766	22863	89849
498BR2BM22-44	na	53841	338323	6764	10480	53	65998	80194	23201	399948	54970	29881	54606	9238	7586	10049	64969	84317	64135	50940	10056	1398	57336	9703	339175	339451	49856	6723	55920	2517	11123	57190	79947	84065	1104	5690	1296	1802	1629	8751	10485	128239	4914	7143	7175	5664	23214	85320	29070
582BR1BM22-44	na	11325	55609	84153	9903	90196	84232	414919	119504	54541	3303	339210	7514	5935	399694	132949	1828	5837	5723	6697	91647	284004	5351	5190	159091	10402	11133	3065	5863	1238	24142	23168	80023	55588	138050	92017	78987	6472	3786	8777	9397	53343	389203	55900	84936	3310	359948	55656	6839
582BR2BM22-44	na	220004	387787	11309	23187	338657	27075	9586	5218	348654	90957	3329	285172	150864	7141	201232	399512	9912	57513	5905	1953	9563	10250	149069	1263	100132406	56893	3765	83540	6401	57147	56256	79839	4752	79724	51090	81577	197259	221656	55809	202	135112	285800	404281	79917	59353	9695	7079	643853
649BR1BM22-44	na	196403	57658	79661	92170	9804	3184	126129	25776	57109	339541	1611	10634	23178	284069	9220	10695	53615	9524	161436	7150	8534	83719	84948	81603	80169	2971	284252	10007	8533	8799	4201	30968	6483
649BR2BM22-44	na	1408	10072	374403	8301	55303	51646	6546	10651	339287	326624	80233	1520	55585	4720	92703	29919	3936	57215	56897	9025	6610	64432	4820	54914	9416	4141	80213	26051	7381	26057	23001	7414	26033	1350	51306	23193	6138
761BR1BM22-44	na	9839	9742	25962	79187	92799	55316	340061	1080	339451	8694	90378	2314	23192	3150	64210	55704	1122	6901	5428	6714	11196	51364	2583	6526	55680	57179	6240	23052	8780	55425	2157	144568	353497	5214	9911	23091	374860	435	5763	55007	6801	375287	9507	2057	57188	115584	54518	80776
761BR2BM22-44	na	9866	23360	80829	283130	57571	10825	60492	85458	51092	9159	56912	29068	64968	6526	25948	435	441272	26959	154743	7982	6608	346517	8427	100289678	80304	23433	9655	54812	6697	550	6869	56910	26504	130132	8609	55686	124935	79142	284114	112483	6416	9487	51030	284086	9520	284076	8405	91369
801BR1BM22-44	na	9610	10633	8756	54906	25957	10057	8473	23230	117283	1775	123920	340385	2121	115294	6620	647309	219681	23558	71	84681	22807	81551	9546	84255	79890	3480	3745	10923	1183	726	60	10989	152185	83850	24148	2907	84779	5694	805	11235	6917	51633	9141
801BR2BM22-44	na	66005	975	9158	7205	7260	23020	22899	10400	26073	162	2827	79656	29100	794	22879	56940	135228	158880	51248	57633	2315	85301	414318	2597	50813	10243	145508	8125	4351	51575	3397	2937	3551	286077	266812	1155	1611	5122	56099	11285	9509	9553	148304
808BR1BM22-44	na	9499	25777	55540	22909	25840	29958	255252	55349	4494	60437	36	84065	4493	162394	221074	50863	1113	200162	9415	79873	89927	6402	169270	1465	284759	55227	5894	79896	57707	84539	342926	56899	56261	79691	2026	121275	116173	202151	78991	140290	51098	2210	139221	254225	9659	57213	4756	3899
808BR2BM22-44	na	63982	85456	10978	83638	266743	120103	1410	155185	84792	9771	5683	64951	79161	261729	10165	222236	9296	9475	1876	23620	98	339745	26122	8604	8576	2043	55421	9423	1770	10626	113277	80174	11078	1727	55007	415116	23209	5192	6421	643314	3652	51668	11218	4881	25912	55248	56997	25800
610BR1BM36-44	na	91869	414899	157697	4209	4987	9253	79956	50486	10426	4088	25896
610BR2BM36-44	na	4691	79969	10840	6747	64420	84324	10239	8943	3385	10498
452BR1BM36-44	na	169166	871	126295	6526	4799	26973	9187	53343	51117	10219	26276	84310	5914	84065	158405	64969	23210	10352	55795	4173	50624	6720	284443	64968	9499	622	65263	55915	129531	79412	79672	400745	64863	78991	29923	727897	8518	51585	3181	9877	100381270	57707	7091	51550	22995	123803	23409	84991
497BR1BM36-44	na	56164	246	134637	203523	9924	122953	1051	51090	4038	10733	57369	80227	5935	399726	151473	84153	338323	9120	8106	92960	84807	8612	643246	5671	6894	4548	4303	54065	375759	57577	169270	2157	4353	10432	51228	79090	71	90196	57478	8939	4300	84226	699	10103	80317	79048	22798	9911
556BR1BM36-44	na	54627	54971	23034	5588	375341	84074	83850	126068	146050	131474	114791	100125288	119504	129787	58526	7695	51231	83440	51079	23091	90957	26751	64582	23234	23589	23508	284359	28999	1244	155382	115584	114793	10699	55041	84734	28972	25875	84795	55771	10465	1906	90075	9401	64087	56888	222068	79092	26268
933BR1BM36-44	na	401612	5618	55664	401145	653308	9040	54870	57545	54790	7253	92675	29896	5654	1033	22938	340351	27005	326625	5300	197257	152579	55717	285800	2887	666	5524	9373	54883	5169	9920	80071	57530	27012	2651	11138	60626	54998	64949	7257	310	3310	152007	5571	6469	23302	84915	27436	58517
640BR1BM36-44	na	157777	3303	6403	3912	11080	9532	5669	55199	10575	51141	51719	5394	9474	84295	26953	113251	5891	54989	389203	57117	9188	1153	5893	81027	25942	374860	153129	51531	91181	414318	9487	5936	57834	3320	26275	3308	79675	10130	118426	23764	414	3417	55145	135228	54345	28984	83734	5638
811BR1BM36-44	na	3766	94121	396	6006	6565	7915	7024	284948	3000	824	54893	6861	4336	5793	254295	9989	9526	84514	3399	3913	2934	220963	2786	5836	647309	10404	11326	51284	8805	7852	9509	65980	200407	5594	23229	6901	801	57403	7100	83544	10347	595	90799	6560	56920	6387	4854	80207
756BR1BM36-44	na	4317	55930	55508	81831	4194	7702	4780	348094	125170	112495	8826	2835	57126	115416	5357	51367	132014	26146	11020	56477	285268	155185	286077	114885	80185	220001	10902	64208	1398	10562	9517	7381	23291	79086	5373	254778	5672	199920	5144	161779	81035	26608	79006	9158	124935	5429	645843	8454
495BR1BM36-44	na	59274	256472	1195	9369	342865	10097	9500	10180	257397	349667	4335	128434	535	11128	7079	2191	79033	23208	11329	51729	26133	1639	6731	4522	10257	23065	2885	51538	23467	57522	55322	83660	56683	56245	27130	5635	84331	5870	63917	7534	23158	2596	11261	55466	9921	7881	57862	143187
719BR1BM36-44	na	5481	7298	221687	132158	1548	440533	130589	1586	58476	55007	25906	55650	283130	1015	728	83444	26504	375790	160857	113263	84885	63926	10753	3329	3336	27101	29074	4236	84457	3304	8975	150275	51013	134218	1146	10150	94039	6016	3315	286753	36	23132	474170	84215	1727	607	25861	401647
583BR1BM36-44	na	201158	388610	127700	10765	27304	3939	25814	11212	7416	6240	4953	515	2739	7803	7411	6138	4711	55234	25989	6500	55031	1022	55975	79017	136319	5707	55845	11171	5901	55860	9908	8767	23658	152992	4849	342945	10944	23673	4677	55862	6990	4291	203228	9550	5706	50804	79133	50484
770BR1BM36-44	na	284297	313	96764	828	6850	139716	221927	64598	90668	340393	27285	81622	1607	5294	3663	84695	23654	8643	463	389119	7318	3693	338773	4125	64926	951	2217	22936	1794	92241	81704	10863	60682	3606	284756	54440	3059	27181	284759	259232	54940	10253	1075	834	79628	3071	1796	51225
764BR1BM36-44	na	92703	10899	885	6415	5954	201254	23463	760	5519	7143	6472	51260	146177	3293	57189	64135	80816	1654	55573	54529	9601	56910	29101	5016	100131755	29114	8507	716
1032BR1BM36-44	na	8460	9360	51133	9589	7357	928	57721	56951	51060	5238
452BR2BM36-44	na	6764	55226	9537	4192	392	84364	53	3992	7108	84153	10072	9049	55199	220074	10809	80227	254225	726	9846	23387	51092	23187	79671	80071	56980	6526	8208	3150	84310	60	9586	54443	222068	25870	889	7586	441272	3751	84928	155066	6522	54884	130827	165055	339745	9839	785	129880
497BR2BM36-44	na	727897	338323	10527	91057	79832	23360	65998	283130	10534	80194	81570	283209	11181	338657	867	4162	7007	3312	29068	54943	64968	326	54476	84792	256130	1124	84725	25948	5683	9263	2887	83451	85025	9069	285989	26959	54674	154743	3614	1020	4148	9655	7514	6697	400986	11320	51141	84084
556BR2BM36-44	na	8495	406	51317	9415	22992	871	26973	24145	23310	6453	113263	5137	55607	23601	10049	129787	85465	9913	51626	2034	54812	64795	151313	3631	5903	4648	79712	2191	55137	253782	51719	80303	2817	9905	247	5193	79148	2064	10266	79777	9520	4353	11020	5905	9903	8574	9923	2140
933BR2BM36-44	na	9776	1642	5866	8985	6742	26751	51692	10989	5455	9552	643664	54902	284098	6605	3838	83606	113791	100287898	23633	1491	23507	5686	7818	27005	5997	50486	58480	7257	10939	8731	8780	2235	23035	389362	28973	2941	81491	51696	5935	85403	9868	170506	55486	5695	85014	11137	11198	5687
640BR2BM36-44	na	8642	349667	8986	91056	30008	54538	23148	2845	858	373156	9781	375189	822	64969	55339	55183	80034	4036	666	83871	92579	30833	57513	85359	6948	11078	91289	51150	2517	51361	4343	79630	57592	51478	27	283489	283899	6376	26231	388284	114780	23406	353	7923	134701	7403	92745	644538
811BR2BM36-44	na	53841	85363	56675	1408	2346	7109	5764	56302	55303	23620	9577	51002	284948	23332	151242	23192	146691	27175	2145	27439	25777	6122	23209	339451	79707	400745	51102	10657	148930	284695	824	200150	4864	494470	2971	241	220416	115584	54947	92806	9856	203068	1616	64928	6610	94120	1947	23043
756BR2BM36-44	na	10077	54503	203859	57476	9162	64764	8454	9270	151354	130497	9553	6546	84168	9391	26504	3760	5334	389072	2043	55054	6668	6909	54549	7077	23543	23654	8863	374946	9672	284656	643314	253152	50999	7203	5451	81627	25782	6049	3621	23295	54715	2521	3291	6239	140767	8364	3017	4340
495BR2BM36-44	na	84067	887	84867	283212	53826	55698	5395	6804	11333	222950	154790	7781	130589	84804	10056	25791	6720	57532	9969	9127	23467	79180	5690	9967	388662	23219	375	6262	55520	112476	1012	51299	221692	10554	168090	8237	55593	56850	9737	2664	84319	6565	7029	56341	51729	377	1734	801
719BR2BM36-44	na	347862	4586	256364	9158	221	10003	3763	115330	3955	8701	653857	348654	54867	8502	246	28964	55876	4222	55771	135	25829	23313	55119	2153	162655	197350	84464	57407	100132247	7280	10930	4018	6839	51209	8450	1774	64925	24142	11170	6578	152007	4920	83856	2800	375759	10219	4598	122525
583BR2BM36-44	na	5049	2692	7447	55854	54799	6752	93974	79656	9860	6855	340543	5217	376267	6447	171023	808	9354	79017	11143	80143	1965	6643	2196
770BR2BM36-44	na	4047	790	55471	388951	8828	11132	124997	23533	7494	80818	55791	8548	4751	9818	7102	25930	51726	54534	160418	7184	5527	253943	65986	5728	7297	57711	92283	6480	57121	29760
764BR2BM36-44	na	26297	8050	84437	539	2990	84226	98	10199	7326	56993	10691	26994	5236	6923	50855	5713	3326	5256	885	5646	2218	5204	25983	3420	80216	9848	9849	4942	664	342977	6415	64979
1032BR2BM36-44	na	56953	84064	91966	55129	10016	7328	3267	25917	55334	7675
570BR1BM10-22	na	1368	8493	29940	23310	284076	84217	139411	23303	338323	54443	84060	150946	201266	3151	9877	63895	57478	115584	347733	117283	8228	144568	79789	29128	79973	55588	153328	1376	202500	57107	56731	1583	5376	11155	2783	23620	1267	92579	100289635	79675	727897
570BR2BM10-22	na	2346	3696	23192	1376	1491	5271	23078	146556	65009	8347	55841	51248	79144	55093	8694	284391	91661	202052	64852	29104
668BR1BM10-22	na	1491	23603	57834	131474	51366	79671	10614	50617	339451	4303	90196	10807	90529	5781	5613	4914	10768	7062	169792	167410
668BR2BM10-22	na	5871	9600	326624	284004	4357	339451	200132	7298	753	440498	160857	9282	5935	7018	25943	6542	84798	5518
700BR1BM10-22	na	22797	6770	3187	406	2905	54991	65108	79144	9053	3656	84984	55421	23209	9283	339983	57348	64795	6416	55316	9617	51447	10402	7782	79698	7586	10163	2956	83891	10146	57162	339541	389136	64778	84312	51268
700BR2BM10-22	na	10809	55704	6574	9839	9094	91608	284076	23210	22802	23208	654790	219287	9742	3303	414	58526	2334	55349	392307	2218	116173	79856	80213	286122	11155	79973	90378	5424	285600	96459	27039
596BR1BM10-22	na	7351	143098	11166	3038
596BR2BM10-22	na	727897	64969	10672	9563	55432	64282	10869	53373	255252	1875	340371	339983	23244
726BR1BM10-22	na	51090	155435	284058	158787	169026	8473	84871	26112	26751	146225	91369	1616	146050	6837	125150	84271	9698	23633	23328	5207	157922	1112	598	10395	2993	1994	400745	55096	162962	4286	10686	439996	57530	1244	50624	5424	116842	2796	204851	81609	5654	6938	402573
726BR2BM10-22	na	338323	5970	1124	6522	6871	6536	55631	204962	1629	51107	9911	387921	4752	51704	1874	670	2941	5550	54821	3656	51364	2649	5571	6035	9640	8404	175	60684	81603	3643	84911	23262	285598
732BR1BM10-22	na	139818	887	57576	51550	50861	56946	57799	79885	23446	8508	5096	65263	118611	2593	5294	79006	29118	23464	126823	85014	5300	9603	3156	100381270	27065	1155	2109	8898	85463	10274	11033	8932	11215	84920	54587	23047	7164	27345	23613	5144	22807	5768	346007	51161	28976	7127	55222	58499
732BR2BM10-22	na	1028	744	7109	254042	151473	10614	252995	26289	2587	4340	1797	84870	55005	2239	7626	55179	4711	9175	85365	254295	23329	2967	4625	145407	11099	79789	25939	57580	8840	419	79896	5122	9499	10902	63892	254065	4686	6812	80212
801BR1BM10-22	na	78991	3157	51175	114804	64744	491	9743	51286	513
801BR2BM10-22	na	23350	83714	2937	79074	8540	64769	54499	64746	9774	54918	10988	81488	3658	10137	51526	51809	54439
846BR1BM10-22	na	84557	84067	7108	10525	155185	889	401399	10400	8913	9127	7813	283899	653319	8241	84295	54464	4241	115426	56904	56341	255394	10278	1397	140700	1609	7073	4924	253260	140890	120103	79690	8604	7913	5833	23360	7307	10892	255762	284996	25902	203523	2550	25850	808	23670	6894
846BR2BM10-22	na	55216	50863	563	64838	6776	22901	5664	2300	3305	79785	23236	1471	83940	6503	54436	152579	8187	83742	9315	10888	160140	7818
934BR1BM10-22	na	6574	285282	6596	1770	2321	1783	9185	55266	10133	9397	153222	222068	201229	79000	79717	79078	3738	51706	5631	80344	26123	202052	5985	128853	389072	55763	79896	54873	89876	9771	374969	55835	5753	2002	340542	8766	3149	79891
934BR2BM10-22	na	144100	51281	84065	1298	271	375033	63895	55364	29070	1432	6855	51754	374655	50861	57537	55763	6696	133022	57348	9232	152831
989BR1BM10-22	na	285268	80008	79817	7087	942	25849	6710
989BR2BM10-22	na	3636	3150	10466	56302	150946	8515	64328	7803	144568	8914	23405	27152	9849	10724	1786	51477	57561
312BR1BM10-36	na	80227	201229	386618	9053	9110	54507	525	3292	84307	9076	79789	64968	132158	51322	6578	3955	123099	867	317	23389	9781	283130	91369	64400	22909	7109	3631	85464	10521	23112	11126	146223	54438	51621	192668	116092	7007	57707	26249	2123	56098	22985	374860	23302	79023	55608
407BR1BM10-36	na	122953	146050	55230	55715	79740	376267	157570	1001	9744	54932	6819	159013	121273	2262	3157	146225	51550	5669
430BR1BM10-36	na	54827	85465	8545	57537	84226	3291	23210	84271	677	78991	10809	6894	169270	54619	26112	51090	4099	5723	79084	26589	1488	3992	7753	23384	1104	64397	81609	112609	344787	1368	9844
476BR1BM10-36	na	53343	440533	11262	79833	3623	55147	84516	55206	57148	3751	634	9049	81570	400591	10928	9416	84936	3362	83871	147658	1774	89795	170960
500BR1BM10-36	na	84065	7108	10120	10454	91289	56920	155185	9609	4238	8793	887	22807	400745	11177	64795
512BR1BM10-36	na	6789	60561	79412	11155	55119	5501	5915	7471	284805	3275	1124	57107
558BR1BM10-36	na	55248	150275	84984	57406	55930	246184	51278	387923	56897	123803	468	131474	22948	3308	84084	1616	10400	550	79072	10325	200728	5686	81853	7295	1933	57492
643BR1BM10-36	na	222658	64343	25820	9943	5576	83707	1540	64121
705BR1BM10-36	na	25896	2177	414318	23234	5293	8802	493753	7482	253559	25847	79813	64431	23325	2972	2580	4650	57130	9794	3021	22992	8914
721BR1BM10-36	na	254263	114818	90701	144811	286053	56851	389197	9645	7226	80169	4761	57553	85446	60680
312BR2BM10-36	na	8495	64968	27075	286006	129787	90957	6697	64969	142679	162394	8493	23786	1104	128218	128346	51107	440498	79006	340529	91869	132203	8545	57577	8518	116173	128853	347051	56652	5669	64087	55819
407BR2BM10-36	na	5936	80227	6526	6416	23210	113802	55204	3310	100381270	55556	51090	7024	122953	90141	5315	10110	55124	126272	26272
430BR2BM10-36	na	6772	10058	219293	10465	9507	203523	375341	23023	7091	9924	283571	92675	51322
476BR2BM10-36	na	7307	731220	3336	9487	150275	7494	51533	3309	4604	23409	5025	3320	80757	441054	5588	399726	1548	5671	25988
500BR2BM10-36	na	11325	10363	159195	100127889
512BR2BM10-36	na	7109	159013	5935	6872	55218
558BR2BM10-36	na	84153	2887	1080	57835	130888	284076	9823	3149	114791	90196	169270	10733
643BR2BM10-36	na	51667	8604	498	729993	23597	54861	51303	5250	54878	23283
705BR2BM10-36	na	11078	10808	2290
721BR2BM10-36	na	221927	6604	9894	56945	26086	1762	116985	408	5026	147179	201255	8704	8314	203228	84628	64773	140710	1455	3101
570BR1BM10-44	na	150763	55795	57107	91369	60313	727897	2956	9882	23469	253461	57609	23269	90196	80185	92610	55819	51059	144348	3623	8288	84456	285381	954	51278	170371	57650	9961	51447	114876	85320	7087	56097	100381270	57654	653509	22871	51322	83871	6526	9877	55556	6925	7869	132158	10402	80235	622	8777
633BR1BM10-44	na	84319	11078	1164	55206	7514	5394	793	92400	136288	2177	55041	10077	5610	23550	3329	3336	151194	1146	8218	54507	27101	23528	10808	79758	55207	200845	25945	1739	51279	10914	22824	240	5033	6441	84106	3308	929	10920	23312	55663	79896	1737	4698	2181	26994	162239	57120	93109
666BR1BM10-44	na	79755	2965	9183	84255	9525	387921	5826	374920	4724	57727	83860	26118	57222	3746	54431	84128	2130	112479	51175	7626	203523	4204	545	775	55825	3354	22982	9889	201501	81603	9524	201164	80725	25829	1954
753BR1BM10-44	na	11155	55421	84984	384	8738	23187	64795	127253	64083	112609	5373	54407	91523	63976	7403	22	92906	8604	54885	79607	55248	7307	65249	89887	10963	51281	9744	222698	7543	468	7709	51067	8395	56897	56912	8611	51027	9049	2971	9823	7077	10401	10656	9353	56098	142679	6416	55316
756BR1BM10-44	na	22808	8493	942	403341	29070	2819	266812	5671	56255	2212	285527	55007	51706	483	25854	169026	440730	3092	10664	8826	9517	146050	55182	81609	146223	5613	79789	79618	3643	8916	4548	64771	9415	2742	230	8909	80014	406	283927	1783	23450	56940	10211	374860	285704	26112	604	23389
829BR1BM10-44	na	10928	65244	4149	84522	55017	670	7702	6777	28512	284346	80775	727936	91782	3275	55101	7473	79630	9586	57406	147658	1828	23283	55147	10809	4303	116412	9133	31	23632	222643	84932	4324	5763	8893	2353	9144	6505	57801	9463	5340	79161	4881	3765	624	201799	1948	4800
846BR1BM10-44	na	4885	55884	9456	51307	100289635	89765	29919	7975	23463	122786	49861	10200	23024	257144	140739	23299	1390	84107	79647	338657	55204	51696	201158	148423	10693	5337	55188	54906	284611	79642	1306	1280	9135	56160
869BR1BM10-44	na	343990	57648	30011	256536	26289	158724	9627	284309	8202	5354	7298	81849	151254
891BR1BM10-44	na	57099	27434	256435	4209	10206	84940	3425	83989	154007	26271	374655	1788	84289	57585	51300	112487	2901	4858	133522	23016	9166	23410	50649	6487	9091	84231	11102	9904	9942	9609	51668	23774	2972	23082	113178	57655	114823	30061	9256	221424	28976	144404	22865	9919	9672	6637	84987	9551
897BR1BM10-44	na	2153	57407	51192	114791	9108	1845	388403	160518	23633	57546	137886	2909	2882	57568	3763	55035	162967	84105	23301	5332	54737	23035	143098	9698	84074	57210	342977	5936	23514	56893	8737	4286	64411	9628	85465	130367	64863	4636	376267	3684	23420	80194	9094	80216	53635	83693	3454	2309
915BR1BM10-44	na	10126	22986	246213	7143	23413	8437	2675	55593	10669	9369
916BR1BM10-44	na	54627	26751	3021	23126	5504	2967	342035	145853	23054	85013	79807	11107	126272	90957	22863	4756	4051	51142	5764	85464	26115	6122	23112	1650	10327	54873	51107	8347	3012	5631	6748	83850	25769	414328	5893	9924	5250	283455	3745	53407	51056	26123	645	10465	149345	284018	118611	401535
999BR1BM10-44	na	3157	9177	283349	7844	9920	5618	84364	51181	6547	3181	10120	5833	79805	23080	154661	51441	91408	30836	9218	8731	8780	160851	7803	51132	205564	55234	5711	11171	11198	1983	2553	54704	56889	10569	3149	92675	401097	57447	2074	3156	80349	5293	167681	5507	10560	9201	9878	11033
1039BR1BM10-44	na	481	91694	26468	4659	2673	285172	79772	11284	6929	2960	25821	2187	54914	51380	254170	161779	51409	9317	164832	7444	348235	79731	9367	84836	8030
1093BR1BM10-44	na	5241	3400	220963	4488	822	9705	55890	57085	57326	7105
1155BR1BM10-44	na	344787	429	338328	401612	5409	254225	64582	84944	414149	79086	1580	140545	26275	196527	114827	79801	114789	8747	9969	8448	55222	25789	202134	23077	23049	8999	2890	57336	27252	5265	348801	124411
1185BR1BM10-44	na	4054	100131017	28988	6522	85377	55160	57593	57506	64760	23370	11282	29800	3911	51093	54495	53371	84866	55704	22823	11340	55186	26263	56006	167153	23262	6574	56204	661	6949	55343	85379	283659	23507	56061	57523	54585	90624	89848	57614	5862	22868	79230	24146	55037	200407	55627	9706	2896
570BR2BM10-44	na	338440	8045	5002	338323	23360	80789	9049	283209	55531	54970	23187	338657	2551	56894	84792	9586	1124	11333	7586	43	24146	154743	22797	155006	6522	9270	2355	90957	55704	55120	26505	9839	254042	2744	151194	93010	666	9744	9513	9912	9487	10517	91608	79154	93210	55316	5578	30850
633BR2BM10-44	na	84649	10071	84804	284992	92935	10126	9890	114781	4602	5063	114824	6091	26577	4522	10516	9051	9935	4923	54984	157807	2560	22986	6586	54732	25775	54107
666BR2BM10-44	na	203523	9861	55959
753BR2BM10-44	na	57571	10809	9159	8867	3696	54606	5166	563	7840	400986	116372	6335	151230	4335	22901	6339	2166	128338	10390	4209	7139	5929	9306	55213	92017	84901	140767	3006	4439	5467	51302	221264	135112	139221	6594	4820	25981	8545	254887	200933	51147	11171	114088	122830	2954	390595	8826	112858
756BR2BM10-44	na	9866	374383	9537	10978	1500	9415	1128	11145	399909	23201	26973	25996	9638	79607	64968	1827	1859	84310	5395	435	26958	7516	10049	7434	54978	84226	80745	6697	51315	64969	11320	84281	79843	3069	51031	1398	482	6416	10626	9094	339287	317719	6777	80174	284076	3675	64847	8493
829BR2BM10-44	na	347862	727897	406	80194	399948	29068	60	51678	54674	3751	4289	50617	100289678	26751	4148	9655	56888	5775	5899	27347	80067	51281	284086	2123	55288	9520	85451	55808	1727	54587	56998	2582	6487	60313	10451	963	54507	81875	9213	1122	440498	1024	160897	54442	23049	8824	50855	5681
846BR2BM10-44	na	1982	8050	392	710	8301	23365	23515	23181	2692	80204	54812	200558	79998	54529	151050	9135	6668	91369	6448	83858	2782	79570	9372	79971	11080	55870	7203	5997	125488	64288	23225	51143	54977	55540	79598	59343	54914	138241	80318	51759	85437	84102	84932	254170	2957	79882	84193	23269
869BR2BM10-44	na	977	51144	57586	6453	117	10165	3797	3760	1123	23314	2043	80303	31	79877	23163	8911	25932	127703	55924	56893	4720	3756	163882	114876	2935	2178	26034	56995	5199	4478	6304	7068	1795	80335	8618	57577	5291	26953	22949	9840	55030	58157	161779	3706	5604	51750	80273	9908
891BR2BM10-44	na	119710	338699	57414	151531	22837	51379	996	124989	5164	2885	27095	83693	55845	26060	158158	5173	10388	5569	57728	1176	1212
897BR2BM10-44	na	8495	51317	256130	6733	57162	150763	1745	51454	5048	84081	421	27352	1953	8863	113452	57147	27101	9917	51046	8803	79724	222698	9025	4018	6529	8820	200845	57415	64393	115426	4783	27090	5730	56654	954	54932	7450	317	3320	440275	84936	55466	80025	5335	340385	51023	24138	53354
915BR2BM10-44	na	8514	51299	2564	9175	619279	148252	9315	9509
916BR2BM10-44	na	10418	9776	53	349667	7108	10534	5970	9986	871	65084	55693	2078	29881	83637	441272	286006	23620	51626	129531	6574	23518	9874	64859	10058	113235	2064	1267	1845	51751	339210	140735	11325	9382	84074	51547	23313	339451	8784	23463	23400	5690	51118	284716	51249	388662	81611	80222	57530
999BR2BM10-44	na	7761	221120	116985	221927	23242	8321	376940	1195	2859	163	27439	23065	8668	27285	6445	23062	3149	84319	9414	144717	51241	7168	9054	7529	84549	3551	23513	8404	64116	93377	7297	4099	134147	55322	10769	92259	352954	7260	10286	7803	286053	25898	11157	79230
1039BR2BM10-44	na	63982	283234	10128	9581	64427	164832	9448	10290	4905	6730	607	7402	51372	10180	5217	7743	3820	3679	10106	54567	57593	57136	84197	11075	286128	54760	29911	162968	8507	7416	408263
1093BR2BM10-44	na	29969	34	79577	5082	79912	132660	55008	7638	5562
1155BR2BM10-44	na	4296	8985	6608	65999	79800	23178	56953	10693	8940	9923	54558	148867	7818	27005	51133	51018	7257	30827	5994	9445	8312	221443	10957	79694	9774	51360	93953	340578	27336	2177	1238	57650	8723	318	56341	466	8086	8620	55508	5684	23005	342035	58476	79980	6780	23259	166793	23053
1185BR2BM10-44	na	57180	151258	37	2232	127281	3566	260434	5463	51559	9026	10326	10608	8029	5950	7087	9180	54033	2967	51526	142940
314BR1BM22-36	na	29106	10614	435	81610	84376	4336	221061	501	84525	10006
314BR2BM22-36	na	5331	116535	7007	64968	23587	8444	51704	647309	55508	8099
570BR1BM22-36	na	9877	84164	57645	9382	151647	11325	389206	84232	55145	158405	83591	10575	23140	160418	134145	23120	342850	113146	5858	8775	1958	54894	147923	54832	11240	4289	81493	161436	55113	64863	57215	3350	81532	396	154743	55288	23786	3741	9356	23394	51715	55656	64087	7494	79612	112609	64282	155006
570BR2BM22-36	na	144097	84928	9938	130752	7157	55316	5578	415116	255231	55585	57645	252884	10666	387923	10421	81577	84460	7318	81704	51474	90141	89978	283659	55661	6781	952	5860	64081	36	79086	29958	8974	84105	51184
603BR1BM22-36	na	6654	55607	5775	80194	11080	79956	374655	9140	374403	50999	23217	7852	4601	25902	85465	4931	6950	116442	9881	53822	25800	84913	666	22889	7407	648	8473	91181	8793	7507	90135	53	1519	727897	64795	80067	2817	730094	9975	23349	64854	65056	399694	655	157777	699	23768	23001
603BR2BM22-36	na	1500	23201	871	60	56164	7840	6819	50485	6556	6668	9967	56882	55532	10939	4864	23214	29070	3303	3304	80864	117283	2830	3910	9282	7626	3656	1524	4171	604	8021	158067	171017	5763	51729	114791	23339	22888	51435	57623	3083	259282	10144	890	6387	54619	9531	54850	7695
675BR1BM22-36	na	92579	158293	957	132989	5588	55589	439996	55120	726	6340	6988	401535	11183	22993	169714	28984	149483	6594	5495	140711	2785	1017	6094	94104	842	158158	6542	91664	100137049	8106	657	6240	7352
675BR2BM22-36	na	221	6119	57189	653857	247	55876	339210	83990	9659	440345	81688	1797	6446	51390	7739	51447	64925	6988	6619	10795	116173	145483	79789	113146	58489	286046	1875	23244	23185	5214	57153	23197
679BR1BM22-36	na	10126	7087	2323	5618	1112	55328	253314	285989	339834	22822	55629	400986	88455	392862	283130	85021	116225	374860	64397	8563	55147
679BR2BM22-36	na	10825	51626	55704	7850	151295	11325	5690	134637	8518	26190	121273	25875	84872	10243	56160	9153	5933	4173	54876	10362	55819
723BR1BM22-36	na	5058	339263	57406	284948	146556	2	7915	6472	90196	1104	23168	10809	54583	58526	8099	4489	7456	26146	257397	65992	51696	3291	1774	124925	92017	1158	9282	60561	79786	6578	81542	1195	9489	91869	122616	6861	3418	9527	4205	6559	285203	10219	10082	55585	283431	51295	5669	91661
723BR2BM22-36	na	4588	4192	23705	84060	57162	84913	84128	246	8557	2648	22834	8940	339451	10352	8751	84617	23091	57478	89970	4340	56244	9532	117289	257397	375341	57650	25871	8975	10057	23670	140803	79695	1317	9924	23409	7574	90196	1051	157807	54541	5033	27106	11133	4064	153642
733BR1BM22-36	na	5936	27429	9306	5587	81037	10734	284040	197131	54994	149371
733BR2BM22-36	na	3268	8985	55758	55248	4752	79724	10106	51228	701	9885	7562
745BR1BM22-36	na	140803	8463	7024	6901	22849	7586	57475	55072	9745	2218	23401	8975	55075	84928	375287	55017	4149	55657	51533	84272	79979	11094	1062	23187	93010	79607	51315	158	9823	1056	760	22884	64979	84923	23704	8694	256006	84173
745BR2BM22-36	na	53841	2346	55654	284131	5373	221504	221472	10293	2819	54458	55596	57099	10363	26276	157697	760	345079	10733	11155	1244	55588
790BR1BM22-36	na	10180	140290	9913	10057	90853	57336	283659	11160	27112	11124	22894	4363	222663	55234	286262	2028	162514	414	3354	7474	6667	91608	100289635	10266	11022	56853	23344	56164	8312	6714	11083	85444	84775	64427	5504	100125288	160622	2517	120775	6717	4668	9255	8034	1491
790BR2BM22-36	na	1408	84153	286006	23498	140738	79675	124935	79148	64856	205	4438	317772	10928	123803	9738	5325	347344	5935	6872	84984	414318	957	57369	84515	79618	3718	51306	285598	6742
791BR1BM22-36	na	7378	27005	5877	25896	93099	5163	55285	317	284076	221656	386618	84281	10928	1616	317762	7580
791BR2BM22-36	na	7753	56886	29074	116442	4886	8030
797BR1BM22-36	na	256949	204962	2191	6546	57621
797BR2BM22-36	na	4191	114793	6844	27175	55650	64755	60678	11046	50813	2937	7587	79147	78991
444BR1BM22-36	na	6526	79144	4038	286006	91647	201229	51102	4018	10733	27134	7447	83714	314	51710	9672	224	5613	114885	25939	728	9415	9923	2882	4752	25870	100130311	8517	9509	2346	266812	284434	50861	118738	57478	3643	54407	367	153222	57707	79856	440044	4286	63910	79148	401097	93377	7704	80303
444BR2BM22-36	na	8495	4038	219972	582	9049	10809	80227	5612	80071	4047	84725	563	4176	22798	8805	129787	129607	84226	9577	130589	83439	284948	699	6772	3000	125170	4025	201266	326624	284004	7353	6525	164684	10343	3151	10103	255631	163259	81611	9181	261726	5549	100381270	55364	2235	283489	23589	92017
743BR1BM22-36	na	84226	83886	86	345079	9546	84798	60	136242	130132	55316	71	4303	9117	79598	22890	119504	6938	23657	9153	5550	85417	3696	7298	387758	8824	9322	8773	7351	1124	441272	142679	28976	51804	55778	80023	83648	64598	8557	10914	10402	7007	5872	64755	375341	23731	25840	26276	10110
743BR2BM22-36	na	727897	338323	923	283130	57571	53838	7351	54970	222068	23148	25870	7586	79690	136242	87178	64969	26275	23704	130888	51281	7566	6416	146691	284086	1411	2123	79154	2064	9902	22901	146722	51547	1414	11078	1727	9563	6006	199870	10657	149069	3652	10768	388662	23632	51478	91156	5778	7298
782BR1BM22-36	na	6712	146691	9609	23400	8899	2539	23244	8907	374383	9258	118472	11020	6522	57168	54438	8893	6777	406	339287	196051	253461	27309	56940	127703	347344	9416	7204	604	2887	56910	8440	25777	90627	117283	1183	7528	598	57580	51322	118663	10295	388730	23384	55432	80851	5894	22808	7782
782BR2BM22-36	na	55742	5970	2887	54103	402573	24146	64418	1080	3797	6801	90957	8440	375287	91404	3300	3667	666	10749	643664	2314	10693	162394	91608	3292	10614	6442	51204	9489	2781	10634	27352	5905	23313	1855	54455	55920	9923	6429	55182	6121	204962	56267	178	8458	90780	23381	27005	57147
473BR1BM22-44	na	65998	5375	150737	159195	152926	2218	139324	10656	219402	2534	7164	50515	23613	22891	55020	7204	55508	7704	54726	84301	10072	201158	51517	6424	1874	28514	376267	23314	1770	1806	23092	57670	2114	51059	348262	6787	24144	9262	1741	10804	26090	9328	6510	26502	79785	5540	23705	9632
585BR1BM22-44	na	51057	3304	85021	81556	3617	5929	5608	84164	64282	9177	79774	5033	50486	79036	8087	472	9330	10808	6619	284439	10915	7484	7156	91419	6654	55432	10963	285888	729238	152330	11098	1534	23398	2530	1906	65065	115196	64087	57172	441054	5639
605BR1BM22-44	na	2941	151473	26355	10455	55844	222068	6429	5872	550	64849	85442
669BR1BM22-44	na	23163	957	6817	153328	7024	54407	4792	2350	5495	29920	6405	9509	9844	10902	4192	563	9667	57623	22901	55621	84073	65108	266812	10716	2936	28964	83714	28231	247	80303	55285	56097	22834	29785	55683	8549	5327	5613	5334	285527	22861	51593	64418	2517	27154	26147	1786	57609
706BR1BM22-44	na	5905	79709	6777	84460	55920	146556	84310	154007	83987	50861	100137049	403341	400745	8899	51090	10110	51102	283848	54627	11319	23384	64081	2109	57758	89970	8326	284948	51602	54434	51107	55778	4357	79817	56998	284086	90506	23401	84944	22992	256471	3742	7087	90288	64421	54476	1616	114793	7869
737BR1BM22-44	na	5272	57530	5618	259282	83886	25902	7639	134145	349565	81490	9183	7186	10410	1992	51703
742BR1BM22-44	na	113263	55196	3895	889	93664	9553	1123	9609	114876	284273	23269	23023	2356	54904	8545	286006	10811	6304	155006	9738	55204	2827	1802	7587	64755	79807	84466	51117	85460	5193	80741	443	374383	622	5547	2123	57571	4257	960
760BR1BM22-44	na	4173	6536	146050	4336	22821	57465	8515	54802	5833	6911	6509	6035	2697	4286	54893	153733	10413	114907	317762	221061	4864	8751	6855	145853
795BR1BM22-44	na	57679	2956	65117	84991	25828	23310	84775
852BR1BM22-44	na	57541	271	128025	363	114815	55041	24149	51390	1795	388419	9329
876BR1BM22-44	na	55010	8660	79791	57577	8940	10106	55170	1306	64432	114791	2140	285346	55486	57186	63877	56098	54822	93627	3696	92579	353	8869	7374	84108	56063	220416	203068	54762	4439	23514	353189	11331	6628	79090	54585	51768
1001BR1BM22-44	na	25849	2132	4897	645974	55591	7561	56623	79973	136288	23160	83548	8504	2967	60684	4501	57584	9469	10500	9924	2355	84913	2289	64115	57478	10724	144100	55252	8650	79870	347475	6722	9915	1960	56948	6275	116135	26112	83695	2885	3636	51477	727936	23024	26227	89857	151	84433	25938
1012BR1BM22-44	na	6596	9322	3759	7062	25906	582	152579	314	57539	84317	7709	55631	51706	25998	132014	389766	9255	9158	3155	5475	84305	8988	56946	100130958	90957	6456	100125288	131873	401535	25891	339287	7846	1236	90121	283870	10165	280	169166	7803	2010	9601	80851	347862	670	54332	5664	83543	381
1116BR1BM22-44	na	23313	23262	54829	6747	9462	22870	254263	4135	2889	9600	283635	54103	286753	83593	257397	51307	4893	91683	136227	2134	57551	5565	9616	79657	754	165257	7174	10014	3757	387509	84630	112611	10188	4891	1106	9149	902	8697	4869	55023	91156
473BR2BM22-44	na	338645	595	8726	30811	2114	392862	55607	285989	56888	164832	10787	2744	9290	9513	201158	5709	55175	129080	9463	8863	55629	9829	6884	51177	128153	375057	1000	55197	29090	3356	29035	51573	146177	3931	140767	54535	1388	112609	5550	1183	6197	57477	92002	10134	8266	56920	257068	29114
585BR2BM22-44	na	8495	9409	1642	3992	116985	55693	23052	286006	9781	56475	2314	400591	30833	2687	23384	2023	56998	1650	192669	8338	51107	7257	10573	1906	257397	3028	3149	78987	8723	114112	152007	81605	8939	8721	84305	2967	93487	84936	100137049	56204	10363	92675	51098	51115	85013	53407	1519	353322
605BR2BM22-44	na	11022	146225	203238	169841
669BR2BM22-44	na	9619	3696	1080	129285	114800	388963	84913	7157	64960	8490	4864	54941	6376	4597	11119	346157	2289	6446	64094	11326	3920	79885	4710	151963	11092	654429	160760	4792	7043	6017	25939	11178	353497	6696	255743	8819	27106	10054	140890	23523	8718	5191
706BR2BM22-44	na	3767	9415	256364	84153	220074	10809	1124	25870	27044	65999	11320	3899	9394	22837	3667	37	162394	91608	79148	2064	27175	10614	201266	3021	57168	8659	6006	3151	6487	51253	79819	6121	54873	54507	9911	375	7541	5874	10194	387921	79612	1284	58986	112479	10295	89970	7923	117283
737BR2BM22-44	na	7186	5587	84334	1464	56154	284390	348327	5138
742BR2BM22-44	na	187	6453	136288	2887	10517	3131	5578	146705	10768	389	5778	8660	10127	9961	3910	134637	9468	2316	5333	24142	55014	2218	5684	114791	302	2053	137872	55130	57834	147991	7204	253314	9701	9858
760BR2BM22-44	na	7007	5211	57414	5798	163	79877	8508	25809	91289	51375	149428	10892	10607	8341	221424	202500	346007	4303	54885	1238	7029	10807	84698	4901	283807	26276	1002	7073	27006	56926	4924	64130	79810	8622	26108
795BR2BM22-44	na	55803	22834	55924	81035	51659	9849	84292	153328
852BR2BM22-44	na	33	4209	9068	9306	84085	4973	27345	3642	129642	80255	5238	55916	41	10979	167410
876BR2BM22-44	na	81532	57586	113263	7551	2034	7840	130507	254042	8563	10042	1889	7203	5929	389856	6988	7474	9933	338376	22954	65117	27109	22863	55638	4887	54850	84449	501	4642	9055	132949
1001BR2BM22-44	na	84067	5936	80227	8867	9603	4885	7781	84450	9577	84804	55679	79800	147040	8741	9340	201229	9570	124989	140735	9256	8493	9382	23558	9146	91319	6525	23598	23543	11020	23539	114827	400745	10163	51102	51538	65108	9295	2135	388662	8458	81611	6275	10712	3766	57216	5396	5768	10625
1012BR2BM22-44	na	221	11095	10652	1811	25797	170850	79586	55316	162282	2232	84133	25777	79971	11080	79957	29920	10472	5271	6049	23091	171425	7760	124401	64282	1490	5127	154796	3597	55799	79691	5357	10057	55312	2800	2022	1757	2735	1407	8655	55015	6642	79856	23394	55124	51435	5327	2261	219790
1116BR2BM22-44	na	5244	3754	284040	23467	468	23463	2835	2971	10421	81831	80823	101059918	55930	10404	285550	6861	283248	136227	23119	2134	7174	28962	9861	285195	90113	586	23416	4891	92558	3064	118987	282974	5802	374875	1054
383BR1BM36-44	na	54737	921	23328	51706	7923	5947	122616	3704	84769	6175	113791	399697	5834	11325	54567	146691	10554	338440	54814	151525	256586	84124	9923	10794	5498	8814	11328	55726	22898
569BR1BM36-44	na	340371	26027	1549	9812	26659	5105	202151	3696	5445	6263	91179	55616	23424	168002	339541	5468	154	4499	29081	8819	7057	374977	83648	85366	286256	8793	54762	54908	159195	7043	9985	5104	80303	1306	11120	60493	11280	9317	8313	3910	26521	25895	8988	51317	57720	158158	4493	219527
613BR1BM36-44	na	159013	3337	728361	8986	91289	23214	4222	84901	84627	10040	84464	2175	23001	10884	3656	80235	144448	25854	26292	10598	7514	7203	51227	80318	2166	64755	4238	9617	285	7769	56098	7850	387921	3980	64147	9832	5420	27077	9382	10401	11078	55721	333926	10376	51281	9563	56063	54432
721BR1BM36-44	na	84916	81706	2145	8029	10491	10333	7716	9507	144568	84525	10724	4166	54443	3718	57188	6000	29121	55589	285382	2302	23499	100129583	84466	5272	440	8404	339416	59344	79973	7620	150678	6301	54460	27257	7266	57050	27148	284004	8590	7049	284525	9887	6398	57460	65251	23016	64850
768BR1BM36-44	na	7077	6950	1524	55604	1831	83879	8893	5166	2289	27316	415116	51106	5894	200634	3676	4502	4501	7164	23613	1027	91582	54941	79632	256536	256006	55901	1052	1407	152573	604	54103	9866	92092	80263	2897	125150	340061	6819	402117	384	57210	79740	54873	79873	51696	2954	2819	1158
800BR1BM36-44	na	10807	1062	27345	11133	10809	7353	57645	5877	51447	55139	84460	64928	284076	4691	5214	346007	51504	79789	9839	26168	9513	81577	153328	6542	1845	8326	5184	5283	151648	6470	219670
837BR1BM36-44	na	23048	5033	64432	6578	7062	9025	1056	6400	27125	85007	2956	347517	116442	5564	10133	9737	2315	84181	57644	56154	5332	5920	12
966BR1BM36-44	na	89795	347051	79850	80256	80344	55015	6547	23640	10016	219972	84319	339512	57232	27297	51102	9108	388566	10993	7368	148930	253635	54902	7170	246243
401BR1BM36-44	na	563	6872	55540	23168	5723	7580	3475	400591	55218	10553	23429	64960	468	55124	80216	6507	5673	7586	10363	8099	8343	1774	4601	6478	9656	6619	4217	90379	10274	7753	50863	91608	26137	22796	51147	55640	4880	84620	3065	112858	84299	57406	10042	8777	2559	80146	1543	7375
383BR2BM36-44	na	10897	57571	51773	54970	220296	51227	402635	3912	93986	7837	9475	55120	129531	150864	124935	9703	400591	22901	9120	11158	1953	56998	1889	6646	79959	79758	146456	197257	9820	25902	5127	29944	9695	5333	7869	210	2356	55885	3183	51804	56261	5360	11160	2131	727957	54462	8861	503542
569BR2BM36-44	na	23258	63982	4722	219972	10629	595	55863	2915	154810	219855	219844	1292	54468	9771	3569	644150	6424	53616	93664	23608	8491	129852	84695	1329	3899	7850	130507	83879	1123	23314	60491	50485	79142	9423	9912	5691	60681	113277	9902	2081	6730	6448	637	129080	1996	26289	23285	388650
613BR2BM36-44	na	9866	90139	84447	254359	9973	25987	143686	23650	26046	115416	27241	10282	54978	245711	5775	79675	50488	6388	162394	10882	55808	9609	114794	54587	27237	57190	199870	1298	79739	259266	7483	147495	55578	55238	23659	84627	154007	7916	85015	55609	2539	11068	55032	399665	6621	85004	23390	57696
721BR2BM36-44	na	220002	79026	5331	5837	582	3636	116985	84433	7697	223117	8321	8295	4176	9179	23554	6608	81553	150946	64427	1796	7852	6326	84128	6775	93010	51009	23302	8522	9146	26232	1296	163732	6886	84871	200014	205	343263	9659	5993	51043	3766	55740	7525	4752	58986	2651	5863	2697
768BR2BM36-44	na	85456	399909	5870	120103	7753	1827	2114	221938	7559	64921	4885	6733	55340	23369	11117	5610	25797	92906	23498	80204	27248	6711	29094	79998	94097	26056	388963	56888	9451	5000	2888	54529	26118	55175	23415	79877	201176	3759	2194	9463	64781	50651	4524	164091	149069	56063	84217	79699
800BR2BM36-44	na	847	80829	3696	435	563	200558	55233	3685	4133	284114	51268	22834	201266	9528	606495	5567	360023	3930	57045	55270	26224	26156	2935	51108	7913	51389	1654	51260	3920	116135	51099	9039	4154	2776	23731	26130	51759	375775	9918	466	1368	27345	84932	81542	51466	113201	283807	598
837BR2BM36-44	na	8621	9238	51455	151258	9513	990	54455	56181	1117	2330	5778	30827	8874	85320	80205	8139	3303	25821	1183	8266	59343	54914	51271	196403	3747	8482	26051	64849	286183	284402	83759	29104
966BR2BM36-44	na	1075	120400	140290	5211	129807	26073	125113	90506	11325	9382	5788	5664	126731	51192	414	10991	55081	28976	339829	25875	160622	56924	8773	140679	79982	890	84930	1938	83636	30846	52	140739	5570	131118	54107	85446	171177	25898	51021
401BR2BM36-44	na	1028	1315	57084	79869	745	2785	51504	402	374403	219931	6588	9159	22897	54414	10694	155185	392862	8326	5166	10165	4289	100289678	11194	10890	79745	79833	90957	23433	5194	10575	7840	51318	3176	114793	151230	10787	142679	130132	92935	6120	151050	9654	23363	4335	55421	84622	482	116840
[truncated: 314 more columns]
